# Supplementary material for: Data in support of large scale comparative codon usage analysis in Leishmania and Trypanosomatids
Source: Data Brief. 2015 Jun 18;4:269–72. doi: 10.1016/j.dib.2015.06.003 (PMC4510541; doi:10.1016/j.dib.2015.06.003)
Supplement: Supplementary file 1 — Supplementary data [file mmc1.zip › Table S1.xls]

## Sheet: Sheet1
Table S1. Comparison of RSCU values of codons among the 13 Trypanosomatid species
(Numbers indicated in the brackets are individual RSCU values)
(Blue colored cells correspond to codons having RSCU < 1; Red colored cells correspond to codons having RSCU > 1)
Cfas	Ldon	Linf	Lmaj	Lmex	Lbraz	Ltar	Tbg	Tbt	Tev	Tcl	Tvx	Tclbe
Leu-UUA(0.091)	Leu-UUA(0.11)	Leu-UUA(0.108)	Leu-UUA(0.108)	Leu-UUA(0.111)	Leu-UUA(0.164)	Leu-UUA(0.185)	Leu-CUA(0.514)	Leu-CUA(0.577)	Leu-CUA(0.546)	Leu-CUA(0.472)	Leu-UUA(0.424)	Leu-CUA(0.316)
Ile-AUA(0.132)	Arg-AGA(0.235)	Arg-AGA(0.23)	Arg-AGA(0.231)	Arg-AGA(0.233)	Arg-AGA(0.291)	Arg-AGA(0.331)	Arg-AGA(0.579)	Arg-AGA(0.613)	Val-GUC(0.615)	Leu-UUA(0.552)	Leu-CUA(0.501)	Val-GUA(0.44)
Leu-CUA(0.152)	Ile-AUA(0.283)	Ile-AUA(0.28)	Ile-AUA(0.279)	Ile-AUA(0.284)	Ile-AUA(0.327)	Ile-AUA(0.375)	Val-GUC(0.61)	Val-GUC(0.617)	Arg-AGA(0.619)	Val-GUA(0.578)	Val-GUA(0.547)	Leu-UUA(0.493)
Arg-AGA(0.153)	Leu-CUA(0.317)	Val-GUA(0.309)	Val-GUA(0.307)	Leu-CUA(0.315)	Leu-CUA(0.391)	Leu-CUA(0.413)	Leu-UUA(0.618)	Leu-UUA(0.639)	Leu-UUA(0.623)	Arg-AGA(0.641)	Arg-AGA(0.629)	Ile-AUA(0.523)
Val-GUA(0.197)	Val-GUA(0.318)	Leu-CUA(0.31)	Leu-CUA(0.308)	Val-GUA(0.316)	Tyr-UAU(0.399)	Val-GUA(0.457)	Val-GUA(0.656)	Val-GUA(0.686)	Val-GUA(0.673)	Val-GUC(0.653)	Val-GUC(0.675)	Arg-AGA(0.538)
Tyr-UAU(0.219)	Tyr-UAU(0.343)	Tyr-UAU(0.338)	Lys-AAA(0.334)	Tyr-UAU(0.341)	Lys-AAA(0.403)	Tyr-UAU(0.466)	Ile-AUA(0.738)	Ile-AUA(0.776)	Ile-AUA(0.769)	Ile-AUA(0.716)	Ile-AUA(0.685)	Phe-UUC(0.57)
Arg-AGG(0.243)	Lys-AAA(0.352)	Lys-AAA(0.346)	Tyr-UAU(0.336)	Lys-AAA(0.346)	Val-GUA(0.41)	Lys-AAA(0.476)	Arg-CGA(0.804)	Arg-CGA(0.803)	Arg-CGA(0.808)	Arg-CGA(0.752)	Arg-CGA(0.753)	Val-GUC(0.675)
Lys-AAA(0.253)	Gln-CAA(0.389)	Gln-CAA(0.377)	Gln-CAA(0.375)	Gln-CAA(0.384)	Glu-GAA(0.434)	Gln-CAA(0.491)	Ile-AUC(0.852)	Gly-GGG(0.844)	Thr-ACC(0.851)	Gln-CAA(0.784)	Lys-AAA(0.771)	Thr-ACU(0.691)
Gln-CAA(0.281)	Glu-GAA(0.404)	Glu-GAA(0.394)	Glu-GAA(0.385)	Glu-GAA(0.387)	Gln-CAA(0.438)	Arg-AGG(0.511)	Lys-AAA(0.855)	Ile-AUC(0.844)	Gly-GGG(0.854)	Tyr-UAU(0.807)	Thr-ACC(0.775)	Ala-GCU(0.765)
His-CAU(0.301)	Gly-GGA(0.419)	Gly-GGA(0.411)	Gly-GGA(0.405)	Gly-GGA(0.422)	Gly-GGA(0.484)	Glu-GAA(0.526)	Phe-UUC(0.859)	Thr-ACC(0.855)	Ile-AUC(0.855)	Glu-GAA(0.819)	Gln-CAA(0.782)	Tyr-UAU(0.775)
Asn-AAU(0.303)	Asn-AAU(0.424)	Asn-AAU(0.419)	Asn-AAU(0.414)	Asn-AAU(0.423)	Asn-AAU(0.517)	Gly-GGA(0.547)	Thr-ACC(0.86)	Phe-UUC(0.87)	Phe-UUC(0.864)	His-CAU(0.826)	Gly-GGA(0.785)	Gln-CAA(0.798)
Glu-GAA(0.305)	Cys-UGU(0.44)	Cys-UGU(0.431)	Cys-UGU(0.453)	Cys-UGU(0.466)	Arg-AGG(0.531)	Asn-AAU(0.565)	Gly-GGC(0.862)	Ala-GCC(0.875)	Tyr-UAU(0.876)	Lys-AAA(0.837)	Tyr-UAU(0.794)	Thr-ACC(0.804)
Thr-ACU(0.339)	Arg-AGG(0.453)	Arg-AGG(0.458)	Thr-ACU(0.463)	Thr-ACU(0.478)	His-CAU(0.533)	Val-GUU(0.601)	Gly-GGG(0.867)	Tyr-UAU(0.881)	Ala-GCC(0.88)	Thr-ACU(0.839)	Thr-ACU(0.803)	Arg-AGG(0.816)
Gly-GGA(0.398)	Thr-ACU(0.474)	Thr-ACU(0.471)	Arg-AGG(0.468)	Arg-AGG(0.483)	Val-GUU(0.542)	Cys-UGU(0.604)	Ala-GCC(0.877)	Thr-ACU(0.883)	Gly-GGC(0.888)	Phe-UUC(0.852)	Glu-GAA(0.809)	Glu-GAA(0.823)
Val-GUU(0.4)	Val-GUU(0.49)	Val-GUU(0.483)	Val-GUU(0.482)	His-CAU(0.494)	Cys-UGU(0.546)	His-CAU(0.61)	Tyr-UAU(0.879)	Ser-UCG(0.89)	Lys-AAA(0.892)	Gly-GGA(0.878)	His-CAU(0.812)	Pro-CCU(0.826)
Ser-UCA(0.409)	His-CAU(0.5)	His-CAU(0.496)	His-CAU(0.489)	Val-GUU(0.496)	Thr-ACU(0.599)	Thr-ACU(0.632)	Asp-GAC(0.881)	Arg-AGG(0.899)	Thr-ACU(0.894)	Pro-CCU(0.879)	Phe-UUC(0.812)	Leu-CUC(0.837)
Cys-UGU(0.451)	Ser-AGU(0.504)	Ser-AGU(0.496)	Ser-AGU(0.495)	Ser-AGU(0.523)	Ser-AGU(0.626)	Ser-AGU(0.638)	Arg-AGG(0.883)	Gly-GGC(0.907)	Ser-UCG(0.899)	Ser-UCU(0.887)	Ala-GCU(0.834)	Arg-CGA(0.841)
Arg-CGA(0.456)	Ser-UCA(0.521)	Ser-UCA(0.51)	Ser-UCA(0.499)	Ser-UCA(0.534)	Ser-UCA(0.644)	Ser-UCA(0.706)	Gln-CAA(0.891)	Gln-CAA(0.91)	Gln-CAA(0.902)	Gly-GGG(0.913)	Pro-CCC(0.851)	Pro-CCC(0.843)
Asp-GAU(0.494)	Asp-GAU(0.607)	Asp-GAU(0.599)	Asp-GAU(0.594)	Asp-GAU(0.601)	Asp-GAU(0.652)	Asp-GAU(0.736)	Glu-GAA(0.903)	Asp-GAC(0.912)	Arg-AGG(0.904)	Thr-ACC(0.914)	Cys-UGU(0.857)	Ile-AUC(0.845)
Ser-AGU(0.534)	Ala-GCU(0.61)	Ala-GCU(0.609)	Pro-CCU(0.602)	Ala-GCU(0.614)	Pro-CCU(0.696)	Ala-GCU(0.752)	Gly-GGA(0.91)	His-CAU(0.916)	Asp-GAC(0.906)	Ile-AUC(0.918)	Asn-AAU(0.868)	Gly-GGA(0.856)
Pro-CCU(0.547)	Pro-CCU(0.622)	Pro-CCU(0.617)	Ala-GCU(0.611)	Pro-CCU(0.619)	Ala-GCU(0.698)	Pro-CCU(0.755)	Ser-UCG(0.911)	Lys-AAA(0.918)	Glu-GAA(0.91)	Ser-UCG(0.929)	Ser-UCC(0.876)	Lys-AAA(0.859)
Leu-UUG(0.568)	Arg-CGA(0.646)	Arg-CGA(0.629)	Arg-CGA(0.624)	Arg-CGA(0.637)	Arg-CGA(0.714)	Gly-GGG(0.771)	Thr-ACU(0.924)	Pro-CCU(0.92)	Pro-CCU(0.917)	Asn-AAU(0.941)	Ala-GCC(0.879)	Cys-UGU(0.896)
Leu-CUU(0.578)	Ser-UCU(0.69)	Ala-GCA(0.684)	Ala-GCA(0.678)	Ala-GCA(0.695)	Ser-UCU(0.757)	Arg-CGA(0.775)	Pro-CCU(0.924)	Ser-UCC(0.923)	His-CAU(0.918)	Ser-UCA(0.948)	Pro-CCU(0.88)	Gly-GGG(0.924)
Ala-GCU(0.584)	Thr-ACA(0.694)	Thr-ACA(0.684)	Ser-UCU(0.685)	Ser-UCU(0.696)	Leu-UUG(0.758)	Leu-UUG(0.843)	His-CAU(0.925)	Pro-CCC(0.924)	Gly-GGA(0.931)	Cys-UGU(0.948)	Gly-GGG(0.884)	Ser-UCA(0.925)
Thr-ACA(0.587)	Ala-GCA(0.696)	Ser-UCU(0.689)	Thr-ACA(0.692)	Thr-ACA(0.696)	Gly-GGG(0.772)	Phe-UUU(0.851)	Pro-CCC(0.942)	Glu-GAA(0.926)	Ser-UCC(0.935)	Ala-GCU(0.95)	Arg-CGG(0.886)	Asp-GAC(0.937)
Ser-UCU(0.649)	Phe-UUU(0.72)	Phe-UUU(0.709)	Phe-UUU(0.704)	Phe-UUU(0.723)	Phe-UUU(0.799)	Ser-UCU(0.858)	Ser-UCC(0.944)	Gly-GGA(0.935)	Pro-CCC(0.936)	Pro-CCC(0.957)	Ile-AUC(0.898)	Ser-AGU(0.955)
Phe-UUU(0.655)	Leu-UUG(0.731)	Leu-UUG(0.718)	Leu-UUG(0.722)	Leu-UUG(0.727)	Ala-GCA(0.801)	Ala-GCA(0.867)	Asn-AAU(0.969)	Asn-AAU(0.948)	Asn-AAU(0.952)	Ala-GCC(0.959)	Ser-UCA(0.899)	Asn-AAC(0.96)
Pro-CCA(0.673)	Gly-GGG(0.732)	Gly-GGG(0.732)	Leu-CUU(0.731)	Leu-CUU(0.739)	Thr-ACA(0.809)	Pro-CCC(0.88)	Pro-CCG(0.978)	Cys-UGU(0.956)	Ser-UCU(0.958)	Asp-GAC(0.971)	Ser-UCU(0.916)	His-CAU(0.975)
Ala-GCA(0.691)	Leu-CUU(0.746)	Pro-CCA(0.735)	Pro-CCA(0.731)	Pro-CCA(0.768)	Leu-CUU(0.818)	Thr-ACA(0.919)	Ser-UCU(0.979)	Ser-UCU(0.959)	Cys-UGU(0.976)	Ser-UCC(0.979)	Asp-GAU(0.916)	Ser-UCG(0.976)
Gly-GGG(0.697)	Gly-GGU(0.747)	Leu-CUU(0.74)	Gly-GGG(0.744)	Gly-GGG(0.779)	Pro-CCC(0.872)	Pro-CCA(0.923)	Leu-CUC(0.982)	Ala-GCU(0.967)	Pro-CCG(0.98)	Arg-AGG(0.991)	Arg-AGG(0.939)	Ala-GCC(0.976)
Gly-GGU(0.828)	Pro-CCA(0.75)	Gly-GGU(0.741)	Gly-GGU(0.777)	Gly-GGU(0.791)	Gly-GGU(0.879)	Gly-GGU(0.926)	Cys-UGU(0.998)	Leu-CUC(0.971)	Ala-GCU(0.982)	Asp-GAU(1.029)	Ser-UCG(0.95)	Ala-GCA(0.987)
Ile-AUU(0.837)	Pro-CCC(0.852)	Ile-AUU(0.843)	Ile-AUU(0.826)	Ile-AUU(0.856)	Pro-CCA(0.901)	Leu-CUU(0.926)	Ser-AGC(1.002)	Pro-CCG(0.973)	Leu-CUC(0.984)	Ala-GCA(1.043)	Ser-AGU(1.041)	Val-GUU(1.013)
Arg-CGU(0.995)	Ile-AUU(0.854)	Pro-CCC(0.851)	Pro-CCC(0.862)	Pro-CCC(0.865)	Ile-AUU(0.975)	Val-GUC(0.963)	Cys-UGC(1.002)	Ala-GCG(0.991)	Ala-GCG(1.005)	Gly-GGC(1.047)	Pro-CCG(1.052)	His-CAC(1.025)
Pro-CCC(1.02)	Arg-CGU(0.861)	Arg-CGU(0.869)	Arg-CGU(0.877)	Arg-CGU(0.891)	Arg-CGU(0.983)	Ile-AUU(1.006)	Ala-GCG(1.006)	Thr-ACG(1.01)	Cys-UGC(1.024)	Ala-GCG(1.047)	Leu-CUC(1.07)	Gly-GGU(1.032)
Val-GUC(1.116)	Val-GUC(1.1)	Ser-UCC(1.118)	Val-GUC(1.078)	Val-GUC(1.082)	Val-GUC(1.024)	Arg-CGG(1.053)	Ala-GCU(1.021)	Ser-UCA(1.033)	Ser-UCA(1.025)	Cys-UGC(1.052)	Asp-GAC(1.084)	Ser-UCU(1.038)
Ser-UCC(1.203)	Ser-UCC(1.115)	Val-GUC(1.124)	Ser-UCC(1.131)	Ser-UCC(1.147)	Arg-CGG(1.068)	Ser-UCC(1.07)	Ser-UCA(1.025)	Cys-UGC(1.044)	Thr-ACG(1.033)	Asn-AAC(1.059)	Gly-GGU(1.093)	Asn-AAU(1.04)
Ala-GCC(1.257)	Arg-CGG(1.164)	Arg-CGG(1.153)	Arg-CGG(1.163)	Arg-CGG(1.168)	Ser-UCC(1.073)	Thr-ACC(1.078)	Asn-AAC(1.031)	Asn-AAC(1.052)	Ser-AGC(1.045)	Ser-AGU(1.062)	Val-GUU(1.116)	Ser-AGC(1.051)
Thr-ACC(1.298)	Thr-ACC(1.18)	Thr-ACC(1.177)	Thr-ACC(1.187)	Thr-ACC(1.201)	Ala-GCC(1.145)	Arg-CGU(1.081)	Thr-ACG(1.04)	Ser-AGC(1.06)	Asn-AAC(1.048)	Leu-CUC(1.064)	Ala-GCG(1.12)	Ser-UCC(1.056)
Arg-CGG(1.329)	Ala-GCC(1.223)	Ala-GCC(1.222)	Ala-GCC(1.199)	Ala-GCC(1.214)	Thr-ACC(1.168)	Ala-GCC(1.101)	His-CAC(1.075)	Arg-CGG(1.073)	Arg-CGG(1.077)	Arg-CGG(1.064)	Asn-AAC(1.132)	Asp-GAU(1.063)
Phe-UUC(1.345)	Phe-UUC(1.28)	Phe-UUC(1.291)	Phe-UUC(1.296)	Phe-UUC(1.277)	Phe-UUC(1.201)	Phe-UUC(1.149)	Arg-CGG(1.088)	Glu-GAG(1.074)	His-CAC(1.082)	Pro-CCG(1.071)	Cys-UGC(1.143)	Arg-CGG(1.091)
Ser-UCG(1.43)	Asp-GAC(1.393)	Asp-GAC(1.401)	Asp-GAC(1.406)	Asp-GAC(1.399)	Ser-UCG(1.29)	Ser-UCG(1.229)	Ala-GCA(1.096)	Lys-AAG(1.082)	Glu-GAG(1.09)	Pro-CCA(1.093)	Thr-ACG(1.154)	Cys-UGC(1.104)
Ala-GCG(1.468)	Ser-UCG(1.439)	Ser-UCG(1.449)	Ser-UCG(1.455)	Ser-UCG(1.409)	Asp-GAC(1.348)	Asp-GAC(1.264)	Glu-GAG(1.097)	His-CAC(1.084)	Asp-GAU(1.094)	Thr-ACG(1.106)	Ala-GCA(1.167)	Thr-ACA(1.123)
Asp-GAC(1.506)	Ala-GCG(1.471)	Ala-GCG(1.485)	His-CAC(1.511)	Ala-GCG(1.477)	Ala-GCG(1.356)	Ala-GCG(1.281)	Gln-CAG(1.109)	Asp-GAU(1.088)	Gln-CAG(1.098)	Val-GUU(1.137)	Leu-UUG(1.172)	Pro-CCA(1.123)
Cys-UGC(1.549)	His-CAC(1.5)	His-CAC(1.504)	Ala-GCG(1.512)	His-CAC(1.506)	Thr-ACG(1.424)	Thr-ACG(1.371)	Asp-GAU(1.119)	Gln-CAG(1.09)	Lys-AAG(1.108)	Thr-ACA(1.14)	Phe-UUU(1.188)	Lys-AAG(1.141)
Glu-GAG(1.695)	Cys-UGC(1.56)	Cys-UGC(1.569)	Cys-UGC(1.547)	Cys-UGC(1.534)	Cys-UGC(1.454)	His-CAC(1.39)	Tyr-UAC(1.121)	Tyr-UAC(1.119)	Tyr-UAC(1.124)	Phe-UUU(1.148)	His-CAC(1.188)	Glu-GAG(1.177)
Asn-AAC(1.697)	Asn-AAC(1.576)	Asn-AAC(1.581)	Asn-AAC(1.586)	Asn-AAC(1.577)	His-CAC(1.467)	Cys-UGC(1.396)	Ser-AGU(1.139)	Phe-UUU(1.13)	Ala-GCA(1.133)	Gly-GGU(1.162)	Glu-GAG(1.191)	Gly-GGC(1.188)
His-CAC(1.699)	Glu-GAG(1.596)	Glu-GAG(1.606)	Glu-GAG(1.615)	Glu-GAG(1.613)	Asn-AAC(1.483)	Asn-AAC(1.435)	Phe-UUU(1.141)	Ser-AGU(1.135)	Phe-UUU(1.136)	Lys-AAG(1.163)	Tyr-UAC(1.206)	Gln-CAG(1.202)
Gln-CAG(1.719)	Gln-CAG(1.611)	Gln-CAG(1.623)	Gln-CAG(1.625)	Gln-CAG(1.616)	Pro-CCG(1.531)	Pro-CCG(1.442)	Lys-AAG(1.145)	Ala-GCA(1.167)	Ser-AGU(1.138)	His-CAC(1.174)	Pro-CCA(1.216)	Pro-CCG(1.207)
Lys-AAG(1.747)	Lys-AAG(1.648)	Leu-CUC(1.649)	Leu-CUC(1.634)	Thr-ACG(1.625)	Gln-CAG(1.562)	Glu-GAG(1.474)	Pro-CCA(1.156)	Leu-CUG(1.18)	Pro-CCA(1.167)	Glu-GAG(1.181)	Gln-CAG(1.218)	Tyr-UAC(1.225)
Pro-CCG(1.76)	Thr-ACG(1.652)	Lys-AAG(1.654)	Thr-ACG(1.659)	Leu-CUC(1.65)	Glu-GAG(1.566)	Ser-AGC(1.499)	Thr-ACA(1.176)	Pro-CCA(1.183)	Leu-CUG(1.192)	Tyr-UAC(1.193)	Arg-CGU(1.225)	Ala-GCG(1.273)
Ser-AGC(1.775)	Leu-CUC(1.655)	Tyr-UAC(1.662)	Tyr-UAC(1.664)	Lys-AAG(1.654)	Leu-CUC(1.592)	Gln-CAG(1.509)	Leu-CUG(1.182)	Val-GUU(1.209)	Val-GUU(1.214)	Leu-UUG(1.194)	Lys-AAG(1.229)	Arg-CGC(1.28)
Thr-ACG(1.777)	Tyr-UAC(1.657)	Thr-ACG(1.668)	Lys-AAG(1.666)	Tyr-UAC(1.659)	Lys-AAG(1.597)	Leu-CUC(1.518)	Val-GUU(1.228)	Leu-UUG(1.238)	Thr-ACA(1.222)	Ser-AGC(1.195)	Gly-GGC(1.239)	Thr-ACG(1.382)
Tyr-UAC(1.781)	Ser-AGC(1.73)	Ser-AGC(1.737)	Ser-AGC(1.736)	Ser-AGC(1.691)	Tyr-UAC(1.601)	Lys-AAG(1.524)	Arg-CGC(1.25)	Arg-CGC(1.241)	Arg-CGC(1.246)	Arg-CGU(1.21)	Thr-ACA(1.268)	Leu-UUG(1.395)
Leu-CUC(1.872)	Pro-CCG(1.777)	Pro-CCG(1.797)	Pro-CCG(1.805)	Pro-CCG(1.748)	Ser-AGC(1.609)	Tyr-UAC(1.534)	Leu-UUG(1.269)	Thr-ACA(1.252)	Leu-UUG(1.246)	Gln-CAG(1.216)	Ser-AGC(1.319)	Leu-CUU(1.427)
Ile-AUC(2.031)	Ile-AUC(1.864)	Ile-AUC(1.877)	Ile-AUC(1.895)	Ile-AUC(1.86)	Ile-AUC(1.698)	Ile-AUC(1.619)	Gly-GGU(1.36)	Gly-GGU(1.314)	Gly-GGU(1.328)	Leu-CUU(1.333)	Leu-CUU(1.372)	Phe-UUU(1.43)
Gly-GGC(2.077)	Val-GUG(2.092)	Val-GUG(2.084)	Gly-GGC(2.074)	Gly-GGC(2.008)	Gly-GGC(1.864)	Gly-GGC(1.755)	Arg-CGU(1.396)	Arg-CGU(1.371)	Arg-CGU(1.347)	Arg-CGC(1.341)	Ile-AUU(1.417)	Arg-CGU(1.435)
Val-GUG(2.287)	Gly-GGC(2.102)	Gly-GGC(2.116)	Val-GUG(2.132)	Val-GUG(2.105)	Val-GUG(2.024)	Val-GUG(1.978)	Ile-AUU(1.41)	Ile-AUU(1.379)	Ile-AUU(1.376)	Ile-AUU(1.367)	Leu-CUG(1.462)	Leu-CUG(1.532)
Leu-CUG(2.739)	Leu-CUG(2.441)	Leu-CUG(2.475)	Leu-CUG(2.497)	Leu-CUG(2.458)	Leu-CUG(2.277)	Leu-CUG(2.115)	Leu-CUU(1.435)	Leu-CUU(1.395)	Leu-CUU(1.408)	Leu-CUG(1.385)	Arg-CGC(1.569)	Ile-AUU(1.631)
Arg-CGC(2.824)	Arg-CGC(2.64)	Arg-CGC(2.661)	Arg-CGC(2.637)	Arg-CGC(2.588)	Arg-CGC(2.412)	Arg-CGC(2.248)	Val-GUG(1.506)	Val-GUG(1.488)	Val-GUG(1.498)	Val-GUG(1.632)	Val-GUG(1.661)	Val-GUG(1.872)
