# Supplementary material for: Data in support of large scale comparative codon usage analysis in Leishmania and Trypanosomatids
Source: Data Brief. 2015 Jun 18;4:269–72. doi: 10.1016/j.dib.2015.06.003 (PMC4510541; doi:10.1016/j.dib.2015.06.003)
Supplement: Supplementary file 1 — Supplementary data [file mmc1.zip › Table S2.xls]

## Sheet: Orthologous coding sequences
Table S2. Orthologous groups considered for calculations of nucleotide substitutions between a pair of coding sequences (each sequence belonging to a particular species)
* The gene IDs in each species belonging to each orthologous group have been listed below
Orthologous group	Cfas	Lbraz	Ldon	Linf	Lmaj	Lmex	Ltar	Tbt	Tbg	Tclbe	Tcl	Tev	Tvx
OG5_127409	CfaC1_23_0350	LbrM.20.4500	LdBPK_200310.1	LinJ.20.0310	LmjF.20.0280	LmxM.20.0280	LtaP20.0290	Tb927.1.1000	Tbg972.1.380	TcCLB.511421.110	TcIL3000_1_420	TevSTIB805.1.950	TvY486_0100300
OG5_151591	CfaC1_23_0360	LbrM.20.4510	LdBPK_200320.1	LinJ.20.0320	LmjF.20.0290	LmxM.20.0290	LtaP20.0300	Tb927.1.1010	Tbg972.1.390	TcCLB.511421.120	TcIL3000_1_430	TevSTIB805.1.960	TvY486_0100310
OG5_148559	CfaC1_23_0520	LbrM.20.4650	LdBPK_200470.1	LinJ.20.0470	LmjF.20.0400	LmxM.20.0400	LtaP20.0450	Tb927.1.1080	Tbg972.1.450	TcCLB.511423.40	TcIL3000_1_520	TevSTIB805.1.1030	TvY486_0100380
OG5_128487	CfaC1_23_0740	LbrM.20.4780	LdBPK_200610.1	LinJ.20.0610	LmjF.20.0540	LmxM.20.0540	LtaP20.0590	Tb927.1.1220	Tbg972.1.560	TcCLB.511423.160	TcIL3000_1_700	TevSTIB805.1.1160	TvY486_0100490
OG5_141444	CfaC1_23_0880	LbrM.20.4920	LdBPK_200750.1	LinJ.20.0750	LmjF.20.0690	LmxM.20.0690	LtaP20.0730	Tb927.1.1420	Tbg972.1.720	TcCLB.511425.40	TcIL3000_0_53400	TevSTIB805.1.1360	TvY486_0100620
OG5_148561	CfaC1_23_0930	LbrM.20.4970	LdBPK_200800.1	LinJ.20.0800	LmjF.20.0790	LmxM.20.0790	LtaP20.0770	Tb927.1.1550	Tbg972.1.780	TcCLB.508995.30	TcIL3000_1_900	TevSTIB805.1.1480	TvY486_0100690
OG5_148562	CfaC1_23_1020	LbrM.20.5020	LdBPK_200850.1	LinJ.20.0850	LmjF.20.0840	LmxM.20.0840	LtaP20.0820	Tb927.1.1580	Tbg972.1.800	TcCLB.508995.60	TcIL3000_1_940	TevSTIB805.1.1510	TvY486_0100710
OG5_148564	CfaC1_23_1080	LbrM.20.5080	LdBPK_200910.1	LinJ.20.0910	LmjF.20.0900	LmxM.20.0900	LtaP20.0880	Tb927.1.1690	Tbg972.1.900	TcCLB.504247.40	TcIL3000_1_1040	TevSTIB805.1.1620	TvY486_0100760
OG5_128294	CfaC1_23_1360	LbrM.20.5290	LdBPK_201150.1	LinJ.20.1150	LmjF.20.1130	LmxM.20.1130	LtaP20.1110	Tb927.1.1960	Tbg972.1.1130	TcCLB.506473.20	TcIL3000_1_1130	TevSTIB805.1.1880	TvY486_0100910
OG5_127794	CfaC1_23_1370	LbrM.20.5300	LdBPK_201160.1	LinJ.20.1160	LmjF.20.1140	LmxM.20.1140	LtaP20.1120	Tb927.1.1980	Tbg972.1.1140	TcCLB.506473.14	TcIL3000_1_1140	TevSTIB805.1.1900	TvY486_0100920
OG5_146880	CfaC1_19_1450	LbrM.20.5400	LdBPK_201230.1	LinJ.20.1230	LmjF.20.1190	LmxM.20.1190	LtaP20.1180	Tb927.1.2110	Tbg972.1.1240	TcCLB.506563.210	TcIL3000_0_54940	TevSTIB805.1.2030	TvY486_0100970
OG5_145947	CfaC1_19_1510	LbrM.20.5460	LdBPK_201280.1	LinJ.20.1280	LmjF.20.1240	LmxM.20.1240	LtaP20.1240	Tb927.1.2190	Tbg972.1.1280	TcCLB.506563.160	TcIL3000_1_1240	TevSTIB805.1.2100	TvY486_0101050
OG5_147501	CfaC1_19_1560	LbrM.20.5510	LdBPK_201330.1	LinJ.20.1330	LmjF.20.1290	LmxM.20.1290	LtaP20.1290	Tb927.1.2210	Tbg972.1.1290	TcCLB.506563.100	TcIL3000_1_1250	TevSTIB805.1.2120	TvY486_0101060
OG5_127619	CfaC1_19_1620	LbrM.20.5560	LdBPK_201390.1	LinJ.20.1390	LmjF.20.1350	LmxM.20.1350	LtaP20.1350	Tb927.1.2570	Tbg972.1.1540	TcCLB.506563.30	TcIL3000_1_1330	TevSTIB805.1.2480	TvY486_0101210
OG5_146937	CfaC1_19_1630	LbrM.20.5570	LdBPK_201400.1	LinJ.20.1400	LmjF.20.1360	LmxM.20.1360	LtaP20.1360	Tb927.1.2580	Tbg972.1.1550	TcCLB.506563.20	TcIL3000_1_1340	TevSTIB805.1.2490	TvY486_0101220
OG5_148570	CfaC1_19_1710	LbrM.20.5670	LdBPK_201480.1	LinJ.20.1480	LmjF.20.1430	LmxM.20.1430	LtaP20.1450	Tb927.1.2730	Tbg972.1.1620	TcCLB.510955.10	TcIL3000_1_1380	TevSTIB805.1.2640	TvY486_0028370
OG5_148575	CfaC1_19_1970	LbrM.20.5900	LdBPK_201710.1	LinJ.20.1710	LmjF.20.1740	LmxM.20.1740	LtaP20.1680	Tb927.1.3010	Tbg972.1.1820	TcCLB.506363.100	TcIL3000_1_1440	TevSTIB805.1.2910	TvY486_0101340
OG5_151366	CfaC1_19_1960	LbrM.20.5890	LdBPK_201700.1	LinJ.20.1700	LmjF.20.1730	LmxM.20.1730	LtaP20.1670	Tb927.1.3030	Tbg972.1.1840	TcCLB.506363.110	TcIL3000_1_1450	TevSTIB805.1.2930	TvY486_0101350
OG5_151595	CfaC1_19_1950	LbrM.20.5880	LdBPK_201690.1	LinJ.20.1690	LmjF.20.1720	LmxM.20.1720	LtaP20.1660	Tb927.1.3040	Tbg972.1.1850	TcCLB.506363.120	TcIL3000_1_1460	TevSTIB805.1.2940	TvY486_0101360
OG5_126903	CfaC1_19_1940	LbrM.20.5870	LdBPK_201680.1	LinJ.20.1680	LmjF.20.1710	LmxM.20.1710	LtaP20.1650	Tb927.1.3050	Tbg972.1.1860	TcCLB.506363.130	TcIL3000_1_1470	TevSTIB805.1.2950	TvY486_0101370
OG5_144322	CfaC1_19_1930	LbrM.20.5860	LdBPK_201670.1	LinJ.20.1670	LmjF.20.1700	LmxM.20.1700	LtaP20.1640	Tb927.1.3070	Tbg972.1.1870	TcCLB.506363.140	TcIL3000_1_1480	TevSTIB805.1.2960	TvY486_0101380
OG5_127963	CfaC1_19_1870	LbrM.20.5800	LdBPK_201610.1	LinJ.20.1610	LmjF.20.1640	LmxM.20.1640	LtaP20.1580	Tb927.1.3200	Tbg972.1.1960	TcCLB.507837.60	TcIL3000_1_1550	TevSTIB805.1.3090	TvY486_0101450
OG5_129226	CfaC1_19_1860	LbrM.20.5790	LdBPK_201600.1	LinJ.20.1600	LmjF.20.1630	LmxM.20.1630	LtaP20.1570	Tb927.1.3220	Tbg972.1.1980	TcCLB.507837.80	TcIL3000_1_1560	TevSTIB805.1.3110	TvY486_0101460
OG5_148572	CfaC1_19_1820	LbrM.20.5760	LdBPK_201560.1	LinJ.20.1560	LmjF.20.1510	LmxM.20.1510	LtaP20.1540	Tb927.1.3260	Tbg972.1.2010	TcCLB.509819.10	TcIL3000_0_58860	TevSTIB805.1.3150	TvY486_0101490
OG5_147502	CfaC1_06_0650	LbrM.12.0620	LdBPK_120570.1	LinJ.12.0570	LmjF.12.0620	LmxM.12.0620	LtaP12.0640	Tb927.1.3940	Tbg972.1.2500	TcCLB.506529.440	TcIL3000_1_1610	TevSTIB805.1.3850	TvY486_0101710
OG5_141587	CfaC1_06_0690	LbrM.12.0640	LdBPK_120590.1	LinJ.12.0590	LmjF.12.0640	LmxM.12.0640	LtaP12.0660	Tb927.1.4010	Tbg972.1.2560	TcCLB.506529.410	TcIL3000_1_1630	TevSTIB805.1.3910	TvY486_0101730
OG5_148364	CfaC1_06_0710	LbrM.12.0650	LdBPK_120600.1	LinJ.12.0600	LmjF.12.0650	LmxM.12.0650	LtaP12.0670	Tb927.1.4040	Tbg972.1.2600	TcCLB.506529.400	TcIL3000_1_1650	TevSTIB805.1.3940	TvY486_0101750
OG5_128091	CfaC1_06_1050	LbrM.12.0910	LdBPK_120810.1	LinJ.12.0810	LmjF.12.1230	LmxM.12.1230	LtaP12.1040	Tb927.1.4500	Tbg972.1.3030	TcCLB.506529.110	TcIL3000_1_1840	TevSTIB805.1.4390	TvY486_0102000
OG5_148369	CfaC1_06_1060	LbrM.12.0920	LdBPK_120820.1	LinJ.12.0820	LmjF.12.1240	LmxM.12.1240	LtaP12.1050	Tb927.1.4520	Tbg972.1.3050	TcCLB.506529.100	TcIL3000_1_1850	TevSTIB805.1.4410	TvY486_0102010
OG5_148578	CfaC1_06_1180	LbrM.20.5990	LdBPK_120930.1	LinJ.12.0930	LmjF.12.1340	LmxM.12.1340	LtaP12.1150	Tb927.1.4800	Tbg972.1.3310	TcCLB.507997.50	TcIL3000_1_1990	TevSTIB805.1.4700	TvY486_0102150
OG5_128580	CfaC1_23_0080	LbrM.20.4100	LdBPK_200020.1	LinJ.20.0020	LmjF.20.0020	LmxM.20.0020	LtaP20.0020	Tb927.1.560	Tbg972.1.30	TcCLB.511417.60	TcIL3000_1_130	TevSTIB805.1.500	TvY486_0100030
OG5_149442	CfaC1_23_0090	LbrM.20.4110	LdBPK_200030.1	LinJ.20.0030	LmjF.20.0030	LmxM.20.0030	LtaP20.0030	Tb927.1.570	Tbg972.1.40	TcCLB.511417.70	TcIL3000_1_140	TevSTIB805.1.510	TvY486_0100040
OG5_148554	CfaC1_23_0200	LbrM.20.4200	LdBPK_200130.1	LinJ.20.0130	LmjF.20.0120	LmxM.20.0120	LtaP20.0120	Tb927.1.730	Tbg972.1.170	TcCLB.511419.60	TcIL3000_1_250	TevSTIB805.1.670	TvY486_0100160
OG5_148556	CfaC1_AODS01003159_0270	LbrM.20.4240	LdBPK_200180.1	LinJ.20.0180	LmjF.20.0160	LmxM.20.0160	LtaP20.0160	Tb927.1.760	Tbg972.1.210	TcCLB.506891.20	TcIL3000_1_290	TevSTIB805.1.700	TvY486_0100190
OG5_141122	CfaC1_23_0270	LbrM.20.4400	LdBPK_200230.1	LinJ.20.0230	LmjF.20.0210	LmxM.20.0210	LtaP20.0210	Tb927.1.820	Tbg972.1.240	TcCLB.511421.24	TcIL3000_1_320	TevSTIB805.1.760	TvY486_0100220
OG5_151590	CfaC1_23_0300	LbrM.20.4440	LdBPK_200260.1	LinJ.20.0260	LmjF.20.0240	LmxM.20.0240	LtaP20.0240	Tb927.1.860	Tbg972.1.270	TcCLB.511421.50	TcIL3000_1_350	TevSTIB805.1.800	TvY486_0100250
OG5_127351	CfaC1_23_0310	LbrM.20.4450	LdBPK_200270.1	LinJ.20.0270	LmjF.20.0250	LmxM.20.0250	LtaP20.0250	Tb927.1.870	Tbg972.1.280	TcCLB.511421.60	TcIL3000_1_360	TevSTIB805.1.810	TvY486_0100260
OG5_149999	CfaC1_23_0340	LbrM.20.4490	LdBPK_200300.1	LinJ.20.0300	LmjF.20.0270	LmxM.20.0270	LtaP20.0280	Tb927.1.990	Tbg972.1.370	TcCLB.511421.100	TcIL3000_1_410	TevSTIB805.1.940	TvY486_0100290
OG5_127408	CfaC1_35_4440	LbrM.35.4960	LdBPK_364940.1	LinJ.36.4940	LmjF.36.4710	LmxM.36.4710	LtaP36.4840	Tb927.10.10070	Tbg972.10.12300	TcCLB.508307.130	TcIL3000_10_8320	TevSTIB805.10.10660	TvY486_1009960
OG5_131620	CfaC1_35_4470	LbrM.35.4980	LdBPK_364960.1	LinJ.36.4960	LmjF.36.4730	LmxM.36.4730	LtaP36.4870	Tb927.10.10090	Tbg972.10.12320	TcCLB.508307.120	TcIL3000_10_8310	TevSTIB805.10.10680	TvY486_1009990
OG5_151890	CfaC1_35_4500	LbrM.35.5010	LdBPK_364990.1	LinJ.36.4990	LmjF.36.4760	LmxM.36.4760	LtaP36.4900	Tb927.10.10120	Tbg972.10.12350	TcCLB.508307.90	TcIL3000_10_8290	TevSTIB805.10.10710	TvY486_1010030
OG5_148079	CfaC1_35_4510	LbrM.35.5020	LdBPK_365000.1	LinJ.36.5000	LmjF.36.4770	LmxM.36.4770	LtaP36.4910	Tb927.10.10130	Tbg972.10.12360	TcCLB.508307.80	TcIL3000_10_8280	TevSTIB805.10.10720	TvY486_1010040
OG5_150353	CfaC1_35_4520	LbrM.35.5030	LdBPK_365010.1	LinJ.36.5010	LmjF.36.4780	LmxM.36.4780	LtaP36.4920	Tb927.10.10140	Tbg972.10.12380	TcCLB.508307.70	TcIL3000_10_8270	TevSTIB805.10.10730	TvY486_1010050
OG5_151378	CfaC1_35_4530	LbrM.35.5040	LdBPK_365020.1	LinJ.36.5020	LmjF.36.4790	LmxM.36.4790	LtaP36.4930	Tb927.10.10150	Tbg972.10.12390	TcCLB.508307.60	TcIL3000_10_8260	TevSTIB805.10.10740	TvY486_1010060
OG5_128222	CfaC1_35_4560	LbrM.35.5070	LdBPK_365050.1	LinJ.36.5050	LmjF.36.4820	LmxM.36.4820	LtaP36.4960	Tb927.10.10170	Tbg972.10.12420	TcCLB.508307.44	TcIL3000_10_8240	TevSTIB805.10.10760	TvY486_1010080
OG5_149105	CfaC1_35_4590	LbrM.35.5100	LdBPK_365080.1	LinJ.36.5080	LmjF.36.4850	LmxM.36.4850	LtaP36.4990	Tb927.10.10200	Tbg972.10.12450	TcCLB.508307.10	TcIL3000_10_8210	TevSTIB805.10.10790	TvY486_1010110
OG5_148257	CfaC1_05_0510	LbrM.05.0450	LdBPK_050440.1	LinJ.05.0440	LmjF.05.0440	LmxM.05.0440	LtaP05.0450	Tb927.10.10300	Tbg972.10.12550	TcCLB.510491.40	TcIL3000_10_8760	TevSTIB805.10.10880	TvY486_1010210
OG5_128514	CfaC1_05_0480	LbrM.05.0420	LdBPK_050410.1	LinJ.05.0410	LmjF.05.0410	LmxM.05.0410	LtaP05.0420	Tb927.10.10330	Tbg972.10.12580	TcCLB.510491.10	TcIL3000_10_8790	TevSTIB805.10.10910	TvY486_1010160
OG5_145320	CfaC1_35_0330	LbrM.33.0130	LdBPK_330130.1	LinJ.33.0130	LmjF.33.0120	LmxM.32.0120	LtaP33.0150	Tb927.10.10690	Tbg972.10.12960	TcCLB.504625.20	TcIL3000_10_8990	TevSTIB805.10.11280	TvY486_1010420
OG5_128306	CfaC1_35_0340	LbrM.33.0140	LdBPK_330140.1	LinJ.33.0140	LmjF.33.0130	LmxM.32.0130	LtaP33.0160	Tb927.10.10700	Tbg972.10.12970	TcCLB.504625.10	TcIL3000_10_9000	TevSTIB805.10.11290	TvY486_1010430
OG5_148908	CfaC1_35_0360	LbrM.33.0160	LdBPK_330160.1	LinJ.33.0160	LmjF.33.0150	LmxM.32.0150	LtaP33.0180	Tb927.10.10710	Tbg972.10.12980	TcCLB.503489.30	TcIL3000_10_9010	TevSTIB805.10.11300	TvY486_1010440
OG5_148909	CfaC1_35_0400	LbrM.33.0200	LdBPK_330200.1	LinJ.33.0200	LmjF.33.0190	LmxM.32.0190	LtaP33.0210	Tb927.10.10740	Tbg972.10.13010	TcCLB.503489.20	TcIL3000_10_9040	TevSTIB805.10.11330	TvY486_1010480
OG5_127925	CfaC1_35_0410	LbrM.33.0210	LdBPK_330210.1	LinJ.33.0210	LmjF.33.0200	LmxM.32.0200	LtaP33.0220	Tb927.10.10750	Tbg972.10.13020	TcCLB.503489.10	TcIL3000_10_9050	TevSTIB805.10.11340	TvY486_1010490
OG5_146437	CfaC1_35_0460	LbrM.31.0560	LdBPK_330250.1	LinJ.33.0250	LmjF.33.0235	LmxM.32.0235	LtaP33.0260	Tb927.10.10810	Tbg972.10.13080	TcCLB.503419.20	TcIL3000_10_9090	TevSTIB805.10.11400	TvY486_1010550
OG5_148888	CfaC1_35_0490	LbrM.31.0540	LdBPK_330270.1	LinJ.33.0270	LmjF.33.0250	LmxM.32.0250	LtaP33.0280	Tb927.10.10820	Tbg972.10.13090	TcCLB.503419.40	TcIL3000_10_9110	TevSTIB805.10.11410	TvY486_1010560
OG5_148911	CfaC1_35_0630	LbrM.33.0360	LdBPK_330380.1	LinJ.33.0380	LmjF.33.0370	LmxM.32.0370	LtaP33.0390	Tb927.10.10990	Tbg972.10.13290	TcCLB.507713.20	TcIL3000_10_9190	TevSTIB805.10.11570	TvY486_1010620
OG5_148912	CfaC1_35_0650	LbrM.33.0380	LdBPK_330400.1	LinJ.33.0400	LmjF.33.0390	LmxM.32.0390	LtaP33.0410	Tb927.10.11010	Tbg972.10.13320	TcCLB.507711.340	TcIL3000_10_9210	TevSTIB805.10.11590	TvY486_1010640
OG5_148916	CfaC1_35_0760	LbrM.33.0480	LdBPK_330500.1	LinJ.33.0500	LmjF.33.0490	LmxM.32.0490	LtaP33.0510	Tb927.10.11110	Tbg972.10.13420	TcCLB.507711.230	TcIL3000_10_9340	TevSTIB805.10.11690	TvY486_1010740
OG5_146686	CfaC1_35_0770	LbrM.33.0490	LdBPK_330510.1	LinJ.33.0510	LmjF.33.0500	LmxM.32.0500	LtaP33.0520	Tb927.10.11120	Tbg972.10.13430	TcCLB.507711.220	TcIL3000_10_9350	TevSTIB805.10.11700	TvY486_1010750
OG5_148917	CfaC1_35_0820	LbrM.33.0540	LdBPK_330550.1	LinJ.33.0550	LmjF.33.0535	LmxM.32.0535	LtaP33.0560	Tb927.10.11150	Tbg972.10.13470	TcCLB.507711.180	TcIL3000_10_9390	TevSTIB805.10.11720	TvY486_1010780
OG5_127467	CfaC1_35_0850	LbrM.33.0570	LdBPK_330580.1	LinJ.33.0580	LmjF.33.0560	LmxM.32.0560	LtaP33.0590	Tb927.10.11190	Tbg972.10.13520	TcCLB.507711.140	TcIL3000_10_10120	TevSTIB805.10.11760	TvY486_1010830
OG5_146545	CfaC1_35_0880	LbrM.33.0600	LdBPK_330610.1	LinJ.33.0610	LmjF.33.0580	LmxM.32.0580	LtaP33.0620	Tb927.10.11230	Tbg972.10.13570	TcCLB.507711.80	TcIL3000_10_10130	TevSTIB805.10.11800	TvY486_1010880
OG5_148922	CfaC1_35_0930	LbrM.33.0640	LdBPK_330650.1	LinJ.33.0650	LmjF.33.0605	LmxM.32.0605	LtaP33.0660	Tb927.10.11290	Tbg972.10.13630	TcCLB.507711.30	TcIL3000_10_9530	TevSTIB805.10.11870	TvY486_1010970
OG5_130686	CfaC1_35_0950	LbrM.33.0660	LdBPK_330670.1	LinJ.33.0670	LmjF.33.0620	LmxM.32.0620	LtaP33.0680	Tb927.10.11310	Tbg972.10.13650	TcCLB.507711.10	TcIL3000_10_9550	TevSTIB805.10.11890	TvY486_1010990
OG5_128797	CfaC1_35_1030	LbrM.33.0740	LdBPK_330750.1	LinJ.33.0750	LmjF.33.0700	LmxM.32.0700	LtaP33.0760	Tb927.10.11380	Tbg972.10.13740	TcCLB.507709.70	TcIL3000_10_9610	TevSTIB805.10.11960	TvY486_1011060
OG5_148177	CfaC1_35_1140	LbrM.33.0970	LdBPK_330840.1	LinJ.33.0840	LmjF.33.0780	LmxM.32.0780	LtaP33.0870	Tb927.10.11450	Tbg972.10.13820	TcCLB.507677.140	TcIL3000_10_9680	TevSTIB805.10.12030	TvY486_1011130
OG5_148930	CfaC1_35_1170	LbrM.33.1030	LdBPK_330880.1	LinJ.33.0880	LmjF.33.0840	LmxM.32.0840	LtaP33.0910	Tb927.10.11480	Tbg972.10.13860	TcCLB.507677.120	TcIL3000_10_9700	TevSTIB805.10.12060	TvY486_1011150
OG5_148931	CfaC1_35_1200	LbrM.33.1060	LdBPK_330910.1	LinJ.33.0910	LmjF.33.0870	LmxM.32.0870	LtaP33.0940	Tb927.10.11510	Tbg972.10.13880	TcCLB.507677.90	TcIL3000_10_9720	TevSTIB805.10.12080	TvY486_1011170
OG5_148934	CfaC1_35_1270	LbrM.33.1130	LdBPK_330980.1	LinJ.33.0980	LmjF.33.0935	LmxM.32.0935	LtaP33.1030	Tb927.10.11560	Tbg972.10.13930	TcCLB.507677.20	TcIL3000_10_9770	TevSTIB805.10.12130	TvY486_1011220
OG5_148935	CfaC1_35_1280	LbrM.33.1140	LdBPK_330990.1	LinJ.33.0990	LmjF.33.0940	LmxM.32.0940	LtaP33.1040	Tb927.10.11570	Tbg972.10.13940	TcCLB.507677.10	TcIL3000_10_9780	TevSTIB805.10.12140	TvY486_1011230
OG5_146063	CfaC1_35_1560	LbrM.33.1380	LdBPK_331230.1	LinJ.33.1230	LmjF.33.1170	LmxM.32.1170	LtaP33.1270	Tb927.10.11780	Tbg972.10.14220	TcCLB.504009.60	TcIL3000_10_9970	TevSTIB805.10.12350	TvY486_1011420
OG5_148938	CfaC1_35_1570	LbrM.33.1390	LdBPK_331240.1	LinJ.33.1240	LmjF.33.1180	LmxM.32.1180	LtaP33.1280	Tb927.10.11800	Tbg972.10.14230	TcCLB.504009.40	TcIL3000_10_9980	TevSTIB805.10.12360	TvY486_1011430
OG5_148940	CfaC1_35_1650	LbrM.33.1470	LdBPK_331320.1	LinJ.33.1320	LmjF.33.1250	LmxM.32.1250	LtaP33.1360	Tb927.10.11870	Tbg972.10.14310	TcCLB.506567.120	TcIL3000_10_10050	TevSTIB805.10.12420	TvY486_1011500
OG5_133679	CfaC1_35_1690	LbrM.33.1520	LdBPK_331370.1	LinJ.33.1370	LmjF.33.1300	LmxM.32.1300	LtaP33.1410	Tb927.10.11940	Tbg972.10.14380	TcCLB.506567.60	TcIL3000_10_10100	TevSTIB805.10.12490	TvY486_1011570
OG5_127027	CfaC1_35_2080	LbrM.33.1830	LdBPK_331660.1	LinJ.33.1660	LmjF.33.1570	LmxM.32.1570	LtaP33.1720	Tb927.10.12210	Tbg972.10.14730	TcCLB.510257.30	TcIL3000_10_10440	TevSTIB805.10.12810	TvY486_1011910
OG5_132068	CfaC1_35_2110	LbrM.33.1860	LdBPK_331690.1	LinJ.33.1690	LmjF.33.1590	LmxM.32.1590	LtaP33.1750	Tb927.10.12240	Tbg972.10.14760	TcCLB.510257.60	TcIL3000_10_10470	TevSTIB805.10.12840	TvY486_1011940
OG5_148948	CfaC1_35_2120	LbrM.33.1870	LdBPK_331700.1	LinJ.33.1700	LmjF.33.1600	LmxM.32.1600	LtaP33.1760	Tb927.10.12250	Tbg972.10.14770	TcCLB.510257.70	TcIL3000_10_10480	TevSTIB805.10.12850	TvY486_1011950
OG5_128698	CfaC1_21_2300	LbrM.18.1700	LdBPK_181660.1	LinJ.18.1660	LmjF.18.1660	LmxM.18.1660	LtaP18.1640	Tb927.10.12370	Tbg972.10.14910	TcCLB.507625.99	TcIL3000_10_10590	TevSTIB805.10.12970	TvY486_1012070
OG5_151533	CfaC1_21_2270	LbrM.18.1670	LdBPK_181630.1	LinJ.18.1630	LmjF.18.1630	LmxM.18.1630	LtaP18.1610	Tb927.10.12390	Tbg972.10.14930	TcCLB.507625.130	TcIL3000_10_10610	TevSTIB805.10.12990	TvY486_1012090
OG5_151532	CfaC1_21_2250	LbrM.18.1660	LdBPK_181620.1	LinJ.18.1620	LmjF.18.1625	LmxM.18.1625	LtaP18.1600	Tb927.10.12410	Tbg972.10.14950	TcCLB.507625.150	TcIL3000_10_10630	TevSTIB805.10.13010	TvY486_1012110
OG5_128976	CfaC1_21_2230	LbrM.18.1640	LdBPK_181600.1	LinJ.18.1600	LmjF.18.1610	LmxM.18.1610	LtaP18.1580	Tb927.10.12430	Tbg972.10.14970	TcCLB.507625.170	TcIL3000_10_10650	TevSTIB805.10.13030	TvY486_1012130
OG5_151531	CfaC1_21_2220	LbrM.18.1630	LdBPK_181590.1	LinJ.18.1590	LmjF.18.1600	LmxM.18.1600	LtaP18.1570	Tb927.10.12440	Tbg972.10.14990	TcCLB.507625.180	TcIL3000_10_10660	TevSTIB805.10.13040	TvY486_1012140
OG5_148493	CfaC1_21_2110	LbrM.18.1540	LdBPK_181480.1	LinJ.18.1480	LmjF.18.1500	LmxM.18.1500	LtaP18.1470	Tb927.10.12520	Tbg972.10.15080	TcCLB.509809.30	TcIL3000_10_11140	TevSTIB805.10.13120	TvY486_1012200
OG5_141779	CfaC1_21_2020	LbrM.18.1470	LdBPK_181420.1	LinJ.18.1420	LmjF.18.1440	LmxM.18.1440	LtaP18.1400	Tb927.10.12630	Tbg972.10.15210	TcCLB.503455.20	TcIL3000_10_10750	TevSTIB805.10.13250	TvY486_1012270
OG5_148491	CfaC1_21_1960	LbrM.18.1420	LdBPK_181370.1	LinJ.18.1370	LmjF.18.1390	LmxM.18.1390	LtaP18.1350	Tb927.10.12690	Tbg972.10.15300	TcCLB.507831.80	TcIL3000_10_10800	TevSTIB805.10.13310	TvY486_1012340
OG5_127216	CfaC1_21_1950	LbrM.18.1410	LdBPK_181360.1	LinJ.18.1360	LmjF.18.1380	LmxM.18.1380	LtaP18.1340	Tb927.10.12700	Tbg972.10.15320	TcCLB.507831.70	TcIL3000_10_10810	TevSTIB805.10.13320	TvY486_1012350
OG5_127167	CfaC1_21_1940	LbrM.18.1400	LdBPK_181350.1	LinJ.18.1350	LmjF.18.1370	LmxM.18.1370	LtaP18.1330	Tb927.10.12710	Tbg972.10.15330	TcCLB.507831.60	TcIL3000_10_10830	TevSTIB805.10.13330	TvY486_1012370
OG5_148488	CfaC1_21_1580	LbrM.18.1320	LdBPK_181240.1	LinJ.18.1240	LmjF.18.1230	LmxM.18.1230	LtaP18.1210	Tb927.10.12880	Tbg972.10.15530	TcCLB.509805.150	TcIL3000_10_10980	TevSTIB805.10.13500	TvY486_1012530
OG5_143203	CfaC1_21_1440	LbrM.18.1210	LdBPK_181120.1	LinJ.18.1120	LmjF.18.1110	LmxM.18.1110	LtaP18.1100	Tb927.10.12980	Tbg972.10.15660	TcCLB.509805.40	TcIL3000_10_11080	TevSTIB805.10.13610	TvY486_1012630
OG5_138513	CfaC1_21_1430	LbrM.18.1200	LdBPK_181110.1	LinJ.18.1110	LmjF.18.1100	LmxM.18.1100	LtaP18.1090	Tb927.10.12990	Tbg972.10.15670	TcCLB.509805.30	TcIL3000_10_11090	TevSTIB805.10.13620	TvY486_1012640
OG5_128202	CfaC1_21_1420	LbrM.18.1190	LdBPK_181100.1	LinJ.18.1100	LmjF.18.1090	LmxM.18.1090	LtaP18.1080	Tb927.10.13000	Tbg972.10.15680	TcCLB.509805.20	TcIL3000_10_11100	TevSTIB805.10.13630	TvY486_1012650
OG5_148485	CfaC1_21_1390	LbrM.18.1160	LdBPK_181070.1	LinJ.18.1070	LmjF.18.1060	LmxM.18.1060	LtaP18.1050	Tb927.10.13030	Tbg972.10.15720	TcCLB.507829.10	TcIL3000_10_11130	TevSTIB805.10.13670	TvY486_1012680
OG5_139903	CfaC1_21_1170	LbrM.18.0940	LdBPK_180880.1	LinJ.18.0880	LmjF.18.0880	LmxM.18.0880	LtaP18.0890	Tb927.10.13220	Tbg972.10.15980	TcCLB.504215.10	TcIL3000_10_11310	TevSTIB805.10.13860	TvY486_1012800
OG5_148595	CfaC1_16_0880	LbrM.21.1040	LdBPK_211030.1	LinJ.21.1030	LmjF.21.0865	LmxM.21.0865	LtaP21.0990	Tb927.10.1340	Tbg972.10.1540	TcCLB.506457.99	TcIL3000_10_1130	TevSTIB805.10.1450	TvY486_1001330
OG5_129716	CfaC1_21_0180	LbrM.18.0090	LdBPK_180070.1	LinJ.18.0070	LmjF.18.0070	LmxM.18.0070	LtaP18.0070	Tb927.10.13610	Tbg972.10.16710	TcCLB.507993.280	TcIL3000_10_13860	TevSTIB805.10.14300	TvY486_1013190
OG5_147054	CfaC1_21_0190	LbrM.18.0100	LdBPK_180080.1	LinJ.18.0080	LmjF.18.0080	LmxM.18.0080	LtaP18.0080	Tb927.10.13620	Tbg972.10.16720	TcCLB.507993.270	TcIL3000_10_13850	TevSTIB805.10.14310	TvY486_1013200
OG5_148477	CfaC1_21_0220	LbrM.18.0120	LdBPK_180100.1	LinJ.18.0100	LmjF.18.0100	LmxM.18.0100	LtaP18.0100	Tb927.10.13640	Tbg972.10.16740	TcCLB.507993.250	TcIL3000_10_13830	TevSTIB805.10.14330	TvY486_1013220
OG5_128037	CfaC1_21_0320	LbrM.18.0230	LdBPK_180210.1	LinJ.18.0210	LmjF.18.0210	LmxM.18.0210	LtaP18.0220	Tb927.10.13710	Tbg972.10.16840	TcCLB.507993.150	TcIL3000_10_11950	TevSTIB805.10.14410	TvY486_1013280
OG5_144053	CfaC1_21_0330	LbrM.18.0240	LdBPK_180220.1	LinJ.18.0220	LmjF.18.0220	LmxM.18.0220	LtaP18.0230	Tb927.10.13720	Tbg972.10.16850	TcCLB.507993.140	TcIL3000_10_11940	TevSTIB805.10.14420	TvY486_1013290
OG5_138115	CfaC1_21_0340	LbrM.18.0250	LdBPK_180230.1	LinJ.18.0230	LmjF.18.0230	LmxM.18.0230	LtaP18.0240	Tb927.10.13730	Tbg972.10.16860	TcCLB.507993.130	TcIL3000_10_11930	TevSTIB805.10.14430	TvY486_1013300
OG5_148480	CfaC1_21_0450	LbrM.18.0340	LdBPK_180320.1	LinJ.18.0320	LmjF.18.0320	LmxM.18.0320	LtaP18.0340	Tb927.10.13820	Tbg972.10.16990	TcCLB.507993.33	TcIL3000_10_11860	TevSTIB805.10.14520	TvY486_1013380
OG5_148481	CfaC1_21_0460	LbrM.18.0350	LdBPK_180330.1	LinJ.18.0330	LmjF.18.0330	LmxM.18.0330	LtaP18.0350	Tb927.10.13830	Tbg972.10.17000	TcCLB.507993.30	TcIL3000_10_11850	TevSTIB805.10.14530	TvY486_1013390
OG5_148594	CfaC1_16_0820	LbrM.21.0980	LdBPK_210970.1	LinJ.21.0970	LmjF.21.0843	LmxM.21.0843	LtaP21.0930	Tb927.10.1410	Tbg972.10.1610	TcCLB.506457.20	TcIL3000_10_1190	TevSTIB805.10.1520	TvY486_1001400
OG5_127687	CfaC1_32_0180	LbrM.32.0100	LdBPK_320050.1	LinJ.32.0050	LmjF.32.0050	LmxM.31.0050	LtaP32.0050	Tb927.10.14180	Tbg972.10.16570	TcCLB.506525.20	TcIL3000_10_12050	TevSTIB805.10.14920	TvY486_1013620
OG5_148893	CfaC1_32_0250	LbrM.32.0180	LdBPK_320120.1	LinJ.32.0120	LmjF.32.0120	LmxM.31.0120	LtaP32.0120	Tb927.10.14300	Tbg972.10.17380	TcCLB.506525.140	TcIL3000_10_12170	TevSTIB805.10.15050	TvY486_1013760
OG5_148894	CfaC1_32_0260	LbrM.32.0190	LdBPK_320130.1	LinJ.32.0130	LmjF.32.0130	LmxM.31.0130	LtaP32.0130	Tb927.10.14310	Tbg972.10.17390	TcCLB.506525.150	TcIL3000_10_12180	TevSTIB805.10.15060	TvY486_1013770
OG5_148593	CfaC1_16_0780	LbrM.21.0960	LdBPK_210930.1	LinJ.21.0930	LmjF.21.0827	LmxM.21.0827	LtaP21.0890	Tb927.10.1440	Tbg972.10.1650	TcCLB.507933.20	TcIL3000_10_1230	TevSTIB805.10.1550	TvY486_1001430
OG5_148896	CfaC1_32_0530	LbrM.32.0410	LdBPK_320350.1	LinJ.32.0350	LmjF.32.0340	LmxM.31.0340	LtaP32.0370	Tb927.10.14480	Tbg972.10.17610	TcCLB.503435.30	TcIL3000_10_12380	TevSTIB805.10.15230	TvY486_1013920
OG5_127933	CfaC1_32_0590	LbrM.32.0460	LdBPK_320400.1	LinJ.32.0400	LmjF.32.0390	LmxM.31.0390	LtaP32.0420	Tb927.10.14530	Tbg972.10.17670	TcCLB.509649.30	TcIL3000_10_12430	TevSTIB805.10.15280	TvY486_1014000
OG5_126849	CfaC1_32_0610	LbrM.32.0470	LdBPK_320410.1	LinJ.32.0410	LmjF.32.0400	LmxM.31.0400	LtaP32.0430	Tb927.10.14550	Tbg972.10.17700	TcCLB.506213.120	TcIL3000_10_12440	TevSTIB805.10.15300	TvY486_1014010
OG5_144339	CfaC1_32_0690	LbrM.32.0540	LdBPK_320480.1	LinJ.32.0480	LmjF.32.0470	LmxM.31.0470	LtaP32.0500	Tb927.10.14610	Tbg972.10.17760	TcCLB.506213.40	TcIL3000_10_12500	TevSTIB805.10.15360	TvY486_1014060
OG5_148902	CfaC1_32_0720	LbrM.32.0610	LdBPK_320510.1	LinJ.32.0510	LmjF.32.0480	LmxM.31.0480	LtaP32.0530	Tb927.10.14660	Tbg972.10.17820	TcCLB.506213.10	TcIL3000_10_12540	TevSTIB805.10.15410	TvY486_1014090
OG5_151372	CfaC1_19_0130	LbrM.19.0450	LdBPK_190130.1	LinJ.19.0130	LmjF.19.0140	LmxM.19.0140	LtaP19.0110	Tb927.10.14770	Tbg972.10.17930	TcCLB.506211.220	TcIL3000_10_12640	TevSTIB805.10.15520	TvY486_1014190
OG5_148499	CfaC1_19_0140	LbrM.19.0460	LdBPK_190140.1	LinJ.19.0140	LmjF.19.0150	LmxM.19.0150	LtaP19.0120	Tb927.10.14780	Tbg972.10.17940	TcCLB.506211.210	TcIL3000_10_12650	TevSTIB805.10.15530	TvY486_1014200
OG5_128136	CfaC1_19_0150	LbrM.19.0470	LdBPK_190150.1	LinJ.19.0150	LmjF.19.0160	LmxM.19.0160	LtaP19.0130	Tb927.10.14790	Tbg972.10.17950	TcCLB.506211.200	TcIL3000_10_12660	TevSTIB805.10.15540	TvY486_1014210
OG5_129478	CfaC1_19_0250	LbrM.19.0540	LdBPK_190220.1	LinJ.19.0220	LmjF.19.0230	LmxM.19.0230	LtaP19.0190	Tb927.10.14860	Tbg972.10.18030	TcCLB.506211.140	TcIL3000_10_12720	TevSTIB805.10.15620	TvY486_1014270
OG5_148500	CfaC1_19_0260	LbrM.19.0550	LdBPK_190230.1	LinJ.19.0230	LmjF.19.0240	LmxM.19.0240	LtaP19.0200	Tb927.10.14870	Tbg972.10.18040	TcCLB.506211.130	TcIL3000_10_12730	TevSTIB805.10.15630	TvY486_1014280
OG5_148081	CfaC1_19_0320	LbrM.19.0610	LdBPK_190290.1	LinJ.19.0290	LmjF.19.0300	LmxM.19.0300	LtaP19.0260	Tb927.10.14930	Tbg972.10.18140	TcCLB.506211.70	TcIL3000_10_12810	TevSTIB805.10.15690	TvY486_1014340
OG5_129685	CfaC1_19_0370	LbrM.19.0650	LdBPK_190330.1	LinJ.19.0330	LmjF.19.0330	LmxM.19.0330	LtaP19.0300	Tb927.10.14990	Tbg972.10.18240	TcCLB.506211.30	TcIL3000_10_12840	TevSTIB805.10.15770	TvY486_1014400
OG5_128127	CfaC1_16_0690	LbrM.21.0890	LdBPK_210880.1	LinJ.21.0880	LmjF.21.0800	LmxM.21.0800	LtaP21.0820	Tb927.10.1510	Tbg972.10.1760	TcCLB.509247.30	TcIL3000_10_1310	TevSTIB805.10.1620	TvY486_1001510
OG5_144364	CfaC1_19_0750	LbrM.19.0720	LdBPK_190400.1	LinJ.19.0400	LmjF.19.0400	LmxM.19.0400	LtaP19.0360	Tb927.10.15130	Tbg972.10.18420	TcCLB.510029.60	TcIL3000_10_12930	TevSTIB805.10.15930	TvY486_1014500
OG5_148503	CfaC1_19_0720	LbrM.19.0750	LdBPK_190430.1	LinJ.19.0430	LmjF.19.0430	LmxM.19.0430	LtaP19.0410	Tb927.10.15160	Tbg972.10.18450	TcCLB.510029.30	TcIL3000_10_12940	TevSTIB805.10.15960	TvY486_1014530
OG5_147052	CfaC1_19_0690	LbrM.19.0770	LdBPK_190450.1	LinJ.19.0450	LmjF.19.0450	LmxM.19.0450	LtaP19.0430	Tb927.10.15190	Tbg972.10.18480	TcCLB.507963.70	TcIL3000_10_12970	TevSTIB805.10.15990	TvY486_1014560
OG5_139070	CfaC1_19_0680	LbrM.19.0780	LdBPK_190460.1	LinJ.19.0460	LmjF.19.0460	LmxM.19.0460	LtaP19.0440	Tb927.10.15200	Tbg972.10.18490	TcCLB.507963.60	TcIL3000_10_12980	TevSTIB805.10.16000	TvY486_1014570
OG5_148504	CfaC1_19_0670	LbrM.19.0790	LdBPK_190470.1	LinJ.19.0470	LmjF.19.0470	LmxM.19.0470	LtaP19.0450	Tb927.10.15210	Tbg972.10.18500	TcCLB.507963.50	TcIL3000_10_12990	TevSTIB805.10.16010	TvY486_1014580
OG5_141925	CfaC1_19_0640	LbrM.19.0820	LdBPK_190500.1	LinJ.19.0500	LmjF.19.0500	LmxM.19.0500	LtaP19.0480	Tb927.10.15230	Tbg972.10.18520	TcCLB.507963.40	TcIL3000_10_13010	TevSTIB805.10.16030	TvY486_1014600
OG5_128329	CfaC1_19_0770	LbrM.19.1040	LdBPK_190730.1	LinJ.19.0730	LmjF.19.0730	LmxM.19.0730	LtaP19.0700	Tb927.10.15420	Tbg972.10.18840	TcCLB.506503.60	TcIL3000_10_13200	TevSTIB805.10.16240	TvY486_1014800
OG5_144334	CfaC1_19_0790	LbrM.19.1050	LdBPK_190740.1	LinJ.19.0740	LmjF.19.0740	LmxM.19.0740	LtaP19.0710	Tb927.10.15460	Tbg972.10.18890	TcCLB.506503.30	TcIL3000_10_13250	TevSTIB805.10.16290	TvY486_1014840
OG5_128318	CfaC1_07_0450	LbrM.04.0440	LdBPK_040380.1	LinJ.04.0380	LmjF.04.0400	LmxM.04.0400	LtaP04.0380	Tb927.10.15690	Tbg972.10.19130	TcCLB.511365.94	TcIL3000_10_13470	TevSTIB805.10.16520	TvY486_1015080
OG5_136369	CfaC1_19_1060	LbrM.19.1430	LdBPK_191090.1	LinJ.19.1090	LmjF.19.1110	LmxM.19.1110	LtaP19.1030	Tb927.10.15710	Tbg972.10.19240	TcCLB.511365.80	TcIL3000_10_13490	TevSTIB805.10.16540	TvY486_1015100
OG5_127891	CfaC1_19_1070	LbrM.19.1440	LdBPK_191100.1	LinJ.19.1100	LmjF.19.1120	LmxM.19.1120	LtaP19.1040	Tb927.10.15720	Tbg972.10.19250	TcCLB.511365.70	TcIL3000_10_13500	TevSTIB805.10.16550	TvY486_1015110
OG5_129724	CfaC1_35_0520	LbrM.33.0280	LdBPK_330300.1	LinJ.33.0300	LmjF.33.0280	LmxM.32.0280	LtaP33.0320	Tb927.10.15740	Tbg972.10.19280	TcCLB.511365.10	TcIL3000_10_13520	TevSTIB805.10.16580	TvY486_1015130
OG5_144044	CfaC1_16_1980	LbrM.21.2050	LdBPK_212110.1	LinJ.21.2110	LmjF.21.1740	LmxM.21.1740	LtaP21.2070	Tb927.10.160	Tbg972.10.70	TcCLB.511145.80	TcIL3000_10_30	TevSTIB805.10.200	TvY486_1000070
OG5_140808	CfaC1_27_1490	LbrM.19.1700	LdBPK_191470.1	LinJ.19.1470	LmjF.19.1430	LmxM.19.1430	LtaP19.1360	Tb927.10.16020	Tbg972.10.19630	TcCLB.506483.60	TcIL3000_0_03790	TevSTIB805.10.16880	TvY486_1015420
OG5_143127	CfaC1_27_1510	LbrM.19.1720	LdBPK_191490.1	LinJ.19.1490	LmjF.19.1450	LmxM.19.1450	LtaP19.1380	Tb927.10.16040	Tbg972.10.19650	TcCLB.511353.69	TcIL3000_0_03810	TevSTIB805.10.16900	TvY486_1015440
OG5_148591	CfaC1_31_0930	LbrM.21.0780	LdBPK_210780.1	LinJ.21.0780	LmjF.21.0720	LmxM.21.0720	LtaP21.0720	Tb927.10.1660	Tbg972.10.1960	TcCLB.509245.10	TcIL3000_10_1410	TevSTIB805.10.1770	TvY486_1001660
OG5_148580	CfaC1_31_0180	LbrM.21.0090	LdBPK_210090.1	LinJ.21.0090	LmjF.21.0055	LmxM.21.0055	LtaP21.0060	Tb927.10.1840	Tbg972.10.2230	TcCLB.508953.40	TcIL3000_10_1560	TevSTIB805.10.1980	TvY486_0042070
OG5_148582	CfaC1_31_0290	LbrM.21.0200	LdBPK_210200.1	LinJ.21.0200	LmjF.21.0140	LmxM.21.0140	LtaP21.0160	Tb927.10.1930	Tbg972.10.2320	TcCLB.506493.60	TcIL3000_10_1630	TevSTIB805.10.2070	TvY486_1001900
OG5_146359	CfaC1_31_0380	LbrM.21.0300	LdBPK_210290.1	LinJ.21.0290	LmjF.21.0230	LmxM.21.0230	LtaP21.0250	Tb927.10.2000	Tbg972.10.2390	TcCLB.508951.29	TcIL3000_10_1720	TevSTIB805.10.2140	TvY486_1001980
OG5_151597	CfaC1_31_0410	LbrM.21.0320	LdBPK_210320.1	LinJ.21.0320	LmjF.21.0260	LmxM.21.0260	LtaP21.0270	Tb927.10.2030	Tbg972.10.2430	TcCLB.508951.10	TcIL3000_0_38920	TevSTIB805.10.2170	TvY486_1002010
OG5_145951	CfaC1_31_0420	LbrM.21.0330	LdBPK_210330.1	LinJ.21.0330	LmjF.21.0270	LmxM.21.0270	LtaP21.0280	Tb927.10.2040	Tbg972.10.2450	TcCLB.508949.50	TcIL3000_0_38910	TevSTIB805.10.2190	TvY486_1002020
OG5_148587	CfaC1_31_0440	LbrM.21.0350	LdBPK_210350.1	LinJ.21.0350	LmjF.21.0290	LmxM.21.0290	LtaP21.0300	Tb927.10.2060	Tbg972.10.2490	TcCLB.508949.30	TcIL3000_0_17990	TevSTIB805.10.2220	TvY486_1002040
OG5_147007	CfaC1_16_2050	LbrM.33.0870	LdBPK_212180.1	LinJ.21.2180	LmjF.21.1810	LmxM.21.1810	LtaP21.2120	Tb927.10.210	Tbg972.10.120	TcCLB.511145.49	TcIL3000_10_80	TevSTIB805.10.250	TvY486_1000130
OG5_127593	CfaC1_16_2070	LbrM.33.0890	LdBPK_212200.1	LinJ.21.2200	LmjF.21.1830	LmxM.21.1830	LtaP21.2140	Tb927.10.230	Tbg972.10.140	TcCLB.511145.43	TcIL3000_10_90	TevSTIB805.10.270	TvY486_1000170
OG5_127427	CfaC1_33_1450	LbrM.20.0130	LdBPK_340050.1	LinJ.34.0050	LmjF.34.0050	LmxM.33.0050	LtaP34.0080	Tb927.10.2470	Tbg972.10.3060	TcCLB.503745.20	TcIL3000_10_2100	TevSTIB805.10.2660	TvY486_1002460
OG5_154553	CfaC1_33_1530	LbrM.20.0070	LdBPK_340110.1	LinJ.34.0110	LmjF.34.0100	LmxM.33.0100	LtaP34.0130	Tb927.10.2520	Tbg972.10.3140	TcCLB.507883.70	TcIL3000_10_2150	TevSTIB805.10.2720	TvY486_1002530
OG5_154462	CfaC1_33_1550	LbrM.20.0050	LdBPK_340130.1	LinJ.34.0130	LmjF.34.0120	LmxM.33.0120	LtaP34.0150	Tb927.10.2540	Tbg972.10.3170	TcCLB.507883.90	TcIL3000_10_2170	TevSTIB805.10.2750	TvY486_1002560
OG5_150839	CfaC1_33_1560	LbrM.20.0040	LdBPK_340140.1	LinJ.34.0140	LmjF.34.0130	LmxM.33.0130	LtaP34.0160	Tb927.10.2550	Tbg972.10.3180	TcCLB.507883.100	TcIL3000_10_2180	TevSTIB805.10.2760	TvY486_1002570
OG5_154555	CfaC1_33_1620	LbrM.20.0190	LdBPK_340200.1	LinJ.34.0200	LmjF.34.0180	LmxM.33.0180	LtaP34.0220	Tb927.10.2590	Tbg972.10.3220	TcCLB.506407.30	TcIL3000_10_2210	TevSTIB805.10.2800	TvY486_1002610
OG5_154556	CfaC1_33_1630	LbrM.20.0200	LdBPK_340210.1	LinJ.34.0210	LmjF.34.0190	LmxM.33.0190	LtaP34.0230	Tb927.10.2610	Tbg972.10.3250	TcCLB.506407.50	TcIL3000_10_2230	TevSTIB805.10.2830	TvY486_1002620
OG5_129118	CfaC1_08_0360	LbrM.26.0400	LdBPK_260370.1	LinJ.26.0370	LmjF.26.0380	LmxM.26.0380	LtaP26.0370	Tb927.10.2630	Tbg972.10.3280	TcCLB.506407.70	TcIL3000_10_2250	TevSTIB805.10.2850	TvY486_1002640
OG5_152376	CfaC1_33_1740	LbrM.13.1370	LdBPK_340310.1	LinJ.34.0310	LmjF.34.0290	LmxM.33.0290	LtaP34.0330	Tb927.10.2690	Tbg972.10.3350	TcCLB.503959.20	TcIL3000_10_2320	TevSTIB805.10.2910	TvY486_1002720
OG5_128227	CfaC1_33_1750	LbrM.13.1360	LdBPK_340320.1	LinJ.34.0320	LmjF.34.0300	LmxM.33.0300	LtaP34.0340	Tb927.10.2700	Tbg972.10.3360	TcCLB.503959.30	TcIL3000_10_2330	TevSTIB805.10.2920	TvY486_1002730
OG5_152324	CfaC1_33_1760	LbrM.13.1350	LdBPK_340330.1	LinJ.34.0330	LmjF.34.0310	LmxM.33.0310	LtaP34.0350	Tb927.10.2720	Tbg972.10.3380	TcCLB.503959.50	TcIL3000_10_2340	TevSTIB805.10.2940	TvY486_1002740
OG5_154422	CfaC1_33_1770	LbrM.13.1340	LdBPK_340340.1	LinJ.34.0340	LmjF.34.0320	LmxM.33.0320	LtaP34.0360	Tb927.10.2730	Tbg972.10.3390	TcCLB.503959.60	TcIL3000_10_2350	TevSTIB805.10.2950	TvY486_1002750
OG5_130191	CfaC1_33_2030	LbrM.13.1300	LdBPK_340560.1	LinJ.34.0560	LmjF.34.0540	LmxM.33.0540	LtaP34.0600	Tb927.10.2940	Tbg972.10.3680	TcCLB.503697.110	TcIL3000_0_22500	TevSTIB805.10.3180	TvY486_1002990
OG5_129346	CfaC1_03_0150	LbrM.03.0070	LdBPK_030050.1	LinJ.03.0050	LmjF.03.0060	LmxM.03.0060	LtaP03.0050	Tb927.10.3080	Tbg972.10.3900	TcCLB.504867.110	TcIL3000_10_2530	TevSTIB805.10.3330	TvY486_1003060
OG5_154506	CfaC1_03_0160	LbrM.03.0080	LdBPK_030060.1	LinJ.03.0060	LmjF.03.0070	LmxM.03.0070	LtaP03.0060	Tb927.10.3090	Tbg972.10.3910	TcCLB.504867.99	TcIL3000_10_2540	TevSTIB805.10.3340	TvY486_1003070
OG5_146886	CfaC1_03_0210	LbrM.03.0130	LdBPK_030110.1	LinJ.03.0110	LmjF.03.0120	LmxM.03.0120	LtaP03.0110	Tb927.10.3140	Tbg972.10.3970	TcCLB.504867.50	TcIL3000_10_2600	TevSTIB805.10.3390	TvY486_1003120
OG5_127450	CfaC1_03_0280	LbrM.03.0200	LdBPK_030180.1	LinJ.03.0180	LmjF.03.0190	LmxM.03.0190	LtaP03.0180	Tb927.10.3200	Tbg972.10.4040	TcCLB.503577.20	TcIL3000_10_2650	TevSTIB805.10.3450	TvY486_1003180
OG5_148613	CfaC1_16_1900	LbrM.21.1960	LdBPK_212030.1	LinJ.21.2030	LmjF.21.1670	LmxM.21.1670	LtaP21.1990	Tb927.10.330	Tbg972.10.250	TcCLB.508787.10	TcIL3000_10_190	TevSTIB805.10.370	TvY486_1000280
OG5_154510	CfaC1_03_0410	LbrM.03.0320	LdBPK_030310.1	LinJ.03.0310	LmjF.03.0330	LmxM.03.0330	LtaP03.0310	Tb927.10.3320	Tbg972.10.4190	TcCLB.508179.40	TcIL3000_10_2760	TevSTIB805.10.3570	TvY486_1003300
OG5_130292	CfaC1_03_0420	LbrM.03.0330	LdBPK_030320.1	LinJ.03.0320	LmjF.03.0340	LmxM.03.0340	LtaP03.0320	Tb927.10.3330	Tbg972.10.4200	TcCLB.508179.50	TcIL3000_10_2770	TevSTIB805.10.3580	TvY486_1003310
OG5_154599	CfaC1_03_0610	LbrM.28.1450	LdBPK_030450.1	LinJ.03.0450	LmjF.03.0470	LmxM.03.0470	LtaP03.0430	Tb927.10.3430	Tbg972.10.4320	TcCLB.510311.10	TcIL3000_10_2850	TevSTIB805.10.3680	TvY486_1003430
OG5_151736	CfaC1_03_0630	LbrM.28.1470	LdBPK_030470.1	LinJ.03.0470	LmjF.03.0490	LmxM.03.0490	LtaP03.0450	Tb927.10.3480	Tbg972.10.4340	TcCLB.510311.30	TcIL3000_10_2870	TevSTIB805.10.3710	TvY486_1003460
OG5_152166	CfaC1_03_0670	LbrM.03.0430	LdBPK_030500.1	LinJ.03.0500	LmjF.03.0520	LmxM.03.0520	LtaP03.0480	Tb927.10.3500	Tbg972.10.4360	TcCLB.510311.50	TcIL3000_10_2890	TevSTIB805.10.3730	TvY486_1003480
OG5_127828	CfaC1_03_0690	LbrM.03.0450	LdBPK_030520.1	LinJ.03.0520	LmjF.03.0540	LmxM.03.0540	LtaP03.0500	Tb927.10.3520	Tbg972.10.4380	TcCLB.510311.70	TcIL3000_10_2910	TevSTIB805.10.3750	TvY486_1003500
OG5_154545	CfaC1_03_0760	LbrM.15.1340	LdBPK_030580.1	LinJ.03.0580	LmjF.03.0600	LmxM.03.0600	LtaP03.0550	Tb927.10.3560	Tbg972.10.4430	TcCLB.510311.140	TcIL3000_10_2970	TevSTIB805.10.3790	TvY486_1003550
OG5_154515	CfaC1_03_0800	LbrM.03.0540	LdBPK_030620.1	LinJ.03.0620	LmjF.03.0640	LmxM.03.0640	LtaP03.0590	Tb927.10.3590	Tbg972.10.4460	TcCLB.510311.170	TcIL3000_0_16960	TevSTIB805.10.3820	TvY486_1003590
OG5_148612	CfaC1_16_1870	LbrM.21.1930	LdBPK_212000.1	LinJ.21.2000	LmjF.21.1640	LmxM.21.1640	LtaP21.1960	Tb927.10.360	Tbg972.10.290	TcCLB.506869.54	TcIL3000_10_220	TevSTIB805.10.400	TvY486_1000300
OG5_154516	CfaC1_03_0830	LbrM.03.0570	LdBPK_030650.1	LinJ.03.0650	LmjF.03.0670	LmxM.03.0670	LtaP03.0620	Tb927.10.3610	Tbg972.10.4490	TcCLB.510311.190	TcIL3000_0_50870	TevSTIB805.10.3840	TvY486_1003600
OG5_148978	CfaC1_24_2790	LbrM.34.0830	LdBPK_350860.1	LinJ.35.0860	LmjF.35.0840	LmxM.34.0840	LtaP35.0960	Tb927.10.3640	Tbg972.10.4520	TcCLB.508535.20	TcIL3000_0_44860	TevSTIB805.10.3870	TvY486_1003650
OG5_127301	CfaC1_24_2630	LbrM.34.0690	LdBPK_350710.1	LinJ.35.0710	LmjF.35.0700	LmxM.34.0700	LtaP35.0820	Tb927.10.3760	Tbg972.10.4680	TcCLB.511001.190	TcIL3000_10_3090	TevSTIB805.10.3990	TvY486_1003780
OG5_126634	CfaC1_24_2620	LbrM.34.0680	LdBPK_350700.1	LinJ.35.0700	LmjF.35.0690	LmxM.34.0690	LtaP35.0810	Tb927.10.3770	Tbg972.10.4690	TcCLB.511001.180	TcIL3000_10_3100	TevSTIB805.10.4000	TvY486_1003790
OG5_128328	CfaC1_24_2490	LbrM.34.0580	LdBPK_350580.1	LinJ.35.0580	LmjF.35.0580	LmxM.34.0580	LtaP35.0710	Tb927.10.3860	Tbg972.10.4790	TcCLB.511001.100	TcIL3000_10_3200	TevSTIB805.10.4100	TvY486_1003880
OG5_148975	CfaC1_24_2320	LbrM.34.0410	LdBPK_350380.1	LinJ.35.0380	LmjF.35.0380	LmxM.34.0380	LtaP35.0570	Tb927.10.3970	Tbg972.10.4940	TcCLB.510999.10	TcIL3000_10_3290	TevSTIB805.10.4230	TvY486_1004010
OG5_146072	CfaC1_24_2280	LbrM.34.0380	LdBPK_350340.1	LinJ.35.0340	LmjF.35.0340	LmxM.34.0340	LtaP35.0530	Tb927.10.4020	Tbg972.10.5020	TcCLB.510997.20	TcIL3000_10_3360	TevSTIB805.10.4290	TvY486_1004060
OG5_128149	CfaC1_24_2270	LbrM.34.0370	LdBPK_350330.1	LinJ.35.0330	LmjF.35.0330	LmxM.34.0330	LtaP35.0520	Tb927.10.4040	Tbg972.10.5030	TcCLB.510997.10	TcIL3000_10_3370	TevSTIB805.10.4300	TvY486_1004070
OG5_148974	CfaC1_24_2250	LbrM.34.0350	LdBPK_350310.1	LinJ.35.0310	LmjF.35.0310	LmxM.34.0310	LtaP35.0500	Tb927.10.4060	Tbg972.10.5060	TcCLB.503453.90	TcIL3000_10_3390	TevSTIB805.10.4330	TvY486_1004090
OG5_145734	CfaC1_24_2230	LbrM.34.0340	LdBPK_350300.1	LinJ.35.0300	LmjF.35.0300	LmxM.34.0300	LtaP35.0490	Tb927.10.4070	Tbg972.10.5070	TcCLB.503453.80	TcIL3000_10_3400	TevSTIB805.10.4340	TvY486_1004100
OG5_148608	CfaC1_16_1810	LbrM.21.1870	LdBPK_211940.1	LinJ.21.1940	LmjF.21.1590	LmxM.21.1590	LtaP21.1900	Tb927.10.410	Tbg972.10.350	TcCLB.506869.20	TcIL3000_10_270	TevSTIB805.10.450	TvY486_1000360
OG5_151814	CfaC1_24_2130	LbrM.34.0230	LdBPK_350190.1	LinJ.35.0190	LmjF.35.0190	LmxM.34.0190	LtaP35.0300	Tb927.10.4180	Tbg972.10.5200	TcCLB.511467.30	TcIL3000_10_3480	TevSTIB805.10.4440	TvY486_1004200
OG5_148971	CfaC1_24_2120	LbrM.34.0220	LdBPK_350180.1	LinJ.35.0180	LmjF.35.0180	LmxM.34.0180	LtaP35.0290	Tb927.10.4200	Tbg972.10.5220	TcCLB.511467.50	TcIL3000_10_3510	TevSTIB805.10.4460	TvY486_0019400
OG5_148970	CfaC1_24_2100	LbrM.34.0200	LdBPK_350160.1	LinJ.35.0160	LmjF.35.0160	LmxM.34.0160	LtaP35.0270	Tb927.10.4220	Tbg972.10.5240	TcCLB.511467.70	TcIL3000_10_3530	TevSTIB805.10.4480	TvY486_0019410
OG5_148969	CfaC1_24_2090	LbrM.34.0190	LdBPK_350150.1	LinJ.35.0150	LmjF.35.0150	LmxM.34.0150	LtaP35.0260	Tb927.10.4230	Tbg972.10.5250	TcCLB.511469.10	TcIL3000_10_3540	TevSTIB805.10.4490	TvY486_1004210
OG5_148968	CfaC1_24_2040	LbrM.34.0140	LdBPK_350100.1	LinJ.35.0100	LmjF.35.0100	LmxM.34.0100	LtaP35.0210	Tb927.10.4280	Tbg972.10.5300	TcCLB.511469.40	TcIL3000_10_3580	TevSTIB805.10.4540	TvY486_1004260
OG5_148967	CfaC1_24_2030	LbrM.34.0130	LdBPK_350090.1	LinJ.35.0090	LmjF.35.0090	LmxM.34.0090	LtaP35.0200	Tb927.10.4290	Tbg972.10.5320	TcCLB.511469.50	TcIL3000_10_3590	TevSTIB805.10.4560	TvY486_1004270
OG5_144805	CfaC1_16_1770	LbrM.21.1780	LdBPK_211900.1	LinJ.21.1900	LmjF.21.1567	LmxM.21.1567	LtaP21.1860	Tb927.10.430	Tbg972.10.370	TcCLB.511143.30	TcIL3000_10_290	TevSTIB805.10.470	TvY486_1000390
OG5_149104	CfaC1_35_4540	LbrM.35.5050	LdBPK_365030.1	LinJ.36.5030	LmjF.36.4800	LmxM.36.4800	LtaP36.4940	Tb927.10.4580	Tbg972.10.5600	TcCLB.508169.30	TcIL3000_10_3790	TevSTIB805.10.4870	TvY486_1004600
OG5_142814	CfaC1_30_0490	LbrM.35.0280	LdBPK_360220.1	LinJ.36.0220	LmjF.36.0200	LmxM.36.0200	LtaP36.0180	Tb927.10.4590	Tbg972.10.5610	TcCLB.508169.40	TcIL3000_10_3800	TevSTIB805.10.4880	TvY486_1004610
OG5_127079	CfaC1_30_0310	LbrM.35.0300	LdBPK_360240.1	LinJ.36.0240	LmjF.36.0220	LmxM.36.0220	LtaP36.0200	Tb927.10.4610	Tbg972.10.5630	TcCLB.508169.60	TcIL3000_10_3820	TevSTIB805.10.4900	TvY486_1004630
OG5_149043	CfaC1_30_0330	LbrM.35.0320	LdBPK_360260.1	LinJ.36.0260	LmjF.36.0240	LmxM.36.0240	LtaP36.0220	Tb927.10.4630	Tbg972.10.5650	TcCLB.508169.80	TcIL3000_10_3840	TevSTIB805.10.4920	TvY486_1004650
OG5_128650	CfaC1_30_0340	LbrM.35.0330	LdBPK_360270.1	LinJ.36.0270	LmjF.36.0250	LmxM.36.0250	LtaP36.0230	Tb927.10.4640	Tbg972.10.5660	TcCLB.508169.90	TcIL3000_10_3850	TevSTIB805.10.4930	TvY486_1004660
OG5_146799	CfaC1_30_0400	LbrM.35.0390	LdBPK_360330.1	LinJ.36.0330	LmjF.36.0310	LmxM.36.0310	LtaP36.0300	Tb927.10.4700	Tbg972.10.5720	TcCLB.510287.20	TcIL3000_10_3910	TevSTIB805.10.4990	TvY486_1004730
OG5_127700	CfaC1_30_0410	LbrM.35.0400	LdBPK_360340.1	LinJ.36.0340	LmjF.36.0320	LmxM.36.0320	LtaP36.0310	Tb927.10.4710	Tbg972.10.5730	TcCLB.510287.30	TcIL3000_10_3920	TevSTIB805.10.5000	TvY486_1004750
OG5_149045	CfaC1_30_0450	LbrM.35.0440	LdBPK_360380.1	LinJ.36.0380	LmjF.36.0350	LmxM.36.0350	LtaP36.0340	Tb927.10.4750	Tbg972.10.5780	TcCLB.510289.10	TcIL3000_10_3950	TevSTIB805.10.5040	TvY486_1004800
OG5_136086	CfaC1_30_0470	LbrM.35.0460	LdBPK_360400.1	LinJ.36.0400	LmjF.36.0370	LmxM.36.0370	LtaP36.0360	Tb927.10.4770	Tbg972.10.5810	TcCLB.510289.30	TcIL3000_10_3970	TevSTIB805.10.5060	TvY486_1004820
OG5_149047	CfaC1_30_0510	LbrM.35.0490	LdBPK_360430.1	LinJ.36.0430	LmjF.36.0400	LmxM.36.0400	LtaP36.0390	Tb927.10.4820	Tbg972.10.5870	TcCLB.510289.70	TcIL3000_10_4010	TevSTIB805.10.5110	TvY486_1004870
OG5_147642	CfaC1_30_0560	LbrM.35.0540	LdBPK_360480.1	LinJ.36.0480	LmjF.36.0450	LmxM.36.0450	LtaP36.0440	Tb927.10.4860	Tbg972.10.5910	TcCLB.504203.10	TcIL3000_10_4050	TevSTIB805.10.5150	TvY486_1004920
OG5_149049	CfaC1_30_0590	LbrM.35.0570	LdBPK_360510.1	LinJ.36.0510	LmjF.36.0480	LmxM.36.0480	LtaP36.0470	Tb927.10.4880	Tbg972.10.5930	TcCLB.504203.40	TcIL3000_10_4070	TevSTIB805.10.5170	TvY486_1004940
OG5_129849	CfaC1_30_0610	LbrM.35.0590	LdBPK_360530.1	LinJ.36.0530	LmjF.36.0500	LmxM.36.0500	LtaP36.0490	Tb927.10.4900	Tbg972.10.5950	TcCLB.504203.60	TcIL3000_10_4090	TevSTIB805.10.5190	TvY486_1004960
OG5_126987	CfaC1_30_0620	LbrM.35.0600	LdBPK_360540.1	LinJ.36.0540	LmjF.36.0510	LmxM.36.0510	LtaP36.0500	Tb927.10.4910	Tbg972.10.5960	TcCLB.510291.14	TcIL3000_10_4100	TevSTIB805.10.5200	TvY486_1004970
OG5_149050	CfaC1_30_0630	LbrM.35.0610	LdBPK_360550.1	LinJ.36.0550	LmjF.36.0520	LmxM.36.0520	LtaP36.0510	Tb927.10.4920	Tbg972.10.5970	TcCLB.510291.20	TcIL3000_10_4110	TevSTIB805.10.5210	TvY486_1004980
OG5_127163	CfaC1_30_0670	LbrM.35.0650	LdBPK_360590.1	LinJ.36.0590	LmjF.36.0540	LmxM.36.0540	LtaP36.0550	Tb927.10.4980	Tbg972.10.6030	TcCLB.506677.10	TcIL3000_10_4160	TevSTIB805.10.5270	TvY486_1005030
OG5_144704	CfaC1_30_0690	LbrM.35.0670	LdBPK_360610.1	LinJ.36.0610	LmjF.36.0560	LmxM.36.0560	LtaP36.0570	Tb927.10.5000	Tbg972.10.6050	TcCLB.506677.30	TcIL3000_10_4180	TevSTIB805.10.5290	TvY486_1005050
OG5_149059	CfaC1_30_1220	LbrM.35.1160	LdBPK_361090.1	LinJ.36.1090	LmjF.36.1030	LmxM.36.1030	LtaP36.1030	Tb927.10.5420	Tbg972.10.6610	TcCLB.504097.30	TcIL3000_10_4570	TevSTIB805.10.5760	TvY486_1005450
OG5_132970	CfaC1_30_1230	LbrM.35.1170	LdBPK_361100.1	LinJ.36.1100	LmjF.36.1040	LmxM.36.1040	LtaP36.1040	Tb927.10.5430	Tbg972.10.6620	TcCLB.504097.20	TcIL3000_10_4580	TevSTIB805.10.5770	TvY486_1005460
OG5_149061	CfaC1_30_1390	LbrM.35.1300	LdBPK_361230.1	LinJ.36.1230	LmjF.36.1170	LmxM.36.1170	LtaP36.1150	Tb927.10.5530	Tbg972.10.6730	TcCLB.503527.10	TcIL3000_10_4660	TevSTIB805.10.5870	TvY486_1005590
OG5_128622	CfaC1_30_1420	LbrM.35.1330	LdBPK_361260.1	LinJ.36.1260	LmjF.36.1200	LmxM.36.1200	LtaP36.1180	Tb927.10.5560	Tbg972.10.6760	TcCLB.503527.40	TcIL3000_10_4690	TevSTIB805.10.5900	TvY486_1005620
OG5_149065	CfaC1_30_1450	LbrM.35.1360	LdBPK_361290.1	LinJ.36.1290	LmjF.36.1230	LmxM.36.1230	LtaP36.1210	Tb927.10.5590	Tbg972.10.6790	TcCLB.504163.10	TcIL3000_10_4720	TevSTIB805.10.5930	TvY486_1005650
OG5_149068	CfaC1_30_1530	LbrM.35.1420	LdBPK_361360.1	LinJ.36.1360	LmjF.36.1310	LmxM.36.1310	LtaP36.1280	Tb927.10.5650	Tbg972.10.6870	TcCLB.504163.80	TcIL3000_10_4790	TevSTIB805.10.5990	TvY486_1005710
OG5_149069	CfaC1_30_1550	LbrM.35.1440	LdBPK_361380.1	LinJ.36.1380	LmjF.36.1330	LmxM.36.1330	LtaP36.1300	Tb927.10.5660	Tbg972.10.6880	TcCLB.504163.100	TcIL3000_10_4800	TevSTIB805.10.6000	TvY486_1005720
OG5_127529	CfaC1_30_1560	LbrM.35.1450	LdBPK_361390.1	LinJ.36.1390	LmjF.36.1340	LmxM.36.1340	LtaP36.1310	Tb927.10.5670	Tbg972.10.6890	TcCLB.504163.110	TcIL3000_10_4810	TevSTIB805.10.6010	TvY486_1005740
OG5_149072	CfaC1_30_1780	LbrM.35.1640	LdBPK_361560.1	LinJ.36.1560	LmjF.36.1500	LmxM.36.1500	LtaP36.1490	Tb927.10.5920	Tbg972.10.7210	TcCLB.509599.110	TcIL3000_10_4950	TevSTIB805.10.6270	TvY486_1005860
OG5_140985	CfaC1_30_1850	LbrM.35.1700	LdBPK_361620.1	LinJ.36.1620	LmjF.36.1560	LmxM.36.1560	LtaP36.1550	Tb927.10.5980	Tbg972.10.7320	TcCLB.509599.170	TcIL3000_10_5020	TevSTIB805.10.6330	TvY486_1005920
OG5_147152	CfaC1_30_2050	LbrM.35.1920	LdBPK_361810.1	LinJ.36.1810	LmjF.36.1730	LmxM.36.1730	LtaP36.1720	Tb927.10.6160	Tbg972.10.7530	TcCLB.507641.30	TcIL3000_10_5220	TevSTIB805.10.6510	TvY486_1006130
OG5_149074	CfaC1_30_2060	LbrM.35.1930	LdBPK_361820.1	LinJ.36.1820	LmjF.36.1740	LmxM.36.1740	LtaP36.1730	Tb927.10.6170	Tbg972.10.7540	TcCLB.507641.40	TcIL3000_10_5230	TevSTIB805.10.6520	TvY486_1006140
OG5_151859	CfaC1_30_2070	LbrM.35.1940	LdBPK_361830.1	LinJ.36.1830	LmjF.36.1750	LmxM.36.1750	LtaP36.1740	Tb927.10.6180	Tbg972.10.7550	TcCLB.507641.50	TcIL3000_10_5240	TevSTIB805.10.6530	TvY486_1006150
OG5_151246	CfaC1_30_2130	LbrM.35.2000	LdBPK_361890.1	LinJ.36.1890	LmjF.36.1810	LmxM.36.1810	LtaP36.1800	Tb927.10.6230	Tbg972.10.7610	TcCLB.507641.100	TcIL3000_10_5290	TevSTIB805.10.6580	TvY486_1006190
OG5_151390	CfaC1_30_2270	LbrM.35.2120	LdBPK_362010.1	LinJ.36.2010	LmjF.36.1920	LmxM.36.1920	LtaP36.1910	Tb927.10.6360	Tbg972.10.7760	TcCLB.507641.230	TcIL3000_10_5440	TevSTIB805.10.6720	TvY486_1006320
OG5_149076	CfaC1_30_2920	LbrM.35.2660	LdBPK_362580.1	LinJ.36.2580	LmjF.36.2450	LmxM.36.2450	LtaP36.2520	Tb927.10.7000	Tbg972.10.8540	TcCLB.510181.120	TcIL3000_10_6010	TevSTIB805.10.7440	TvY486_1006920
OG5_149077	CfaC1_30_2960	LbrM.35.2690	LdBPK_362610.1	LinJ.36.2610	LmjF.36.2480	LmxM.36.2480	LtaP36.2550	Tb927.10.7030	Tbg972.10.8570	TcCLB.510181.90	TcIL3000_10_6040	TevSTIB805.10.7470	TvY486_1006950
OG5_146554	CfaC1_30_3000	LbrM.35.2720	LdBPK_362640.1	LinJ.36.2640	LmjF.36.2510	LmxM.36.2510	LtaP36.2580	Tb927.10.7060	Tbg972.10.8610	TcCLB.510181.50	TcIL3000_10_6060	TevSTIB805.10.7500	TvY486_1006990
OG5_149078	CfaC1_30_3010	LbrM.35.2730	LdBPK_362650.1	LinJ.36.2650	LmjF.36.2520	LmxM.36.2520	LtaP34.1670	Tb927.10.7070	Tbg972.10.8620	TcCLB.510181.40	TcIL3000_10_6070	TevSTIB805.10.7510	TvY486_1007490
OG5_149079	CfaC1_30_3020	LbrM.35.2740	LdBPK_362660.1	LinJ.36.2660	LmjF.36.2530	LmxM.36.2530	LtaP36.2590	Tb927.10.7080	Tbg972.10.8630	TcCLB.510181.30	TcIL3000_10_6080	TevSTIB805.10.7520	TvY486_1007480
OG5_148602	CfaC1_KB217555_0090	LbrM.21.1600	LdBPK_211610.1	LinJ.21.1610	LmjF.21.1360	LmxM.21.1360	LtaP21.1550	Tb927.10.710	Tbg972.10.730	TcCLB.508781.40	TcIL3000_10_570	TevSTIB805.10.770	TvY486_1000680
OG5_149081	CfaC1_30_3040	LbrM.35.2780	LdBPK_362680.1	LinJ.36.2680	LmjF.36.2550	LmxM.36.2550	LtaP36.2610	Tb927.10.7120	Tbg972.10.8700	TcCLB.503639.20	TcIL3000_10_6110	TevSTIB805.10.7560	TvY486_1007440
OG5_127234	CfaC1_35_2560	LbrM.35.3240	LdBPK_363170.1	LinJ.36.3170	LmjF.36.3020	LmxM.36.3020	LtaP36.3090	Tb927.10.7450	Tbg972.10.9130	TcCLB.510105.20	TcIL3000_10_6420	TevSTIB805.10.7920	TvY486_1007270
OG5_142881	CfaC1_35_2590	LbrM.35.3280	LdBPK_363210.1	LinJ.36.3210	LmjF.36.3060	LmxM.36.3060	LtaP36.3130	Tb927.10.7490	Tbg972.10.9170	TcCLB.510105.40	TcIL3000_10_6450	TevSTIB805.10.7960	TvY486_1007300
OG5_149085	CfaC1_30_3200	LbrM.35.2940	LdBPK_362810.1	LinJ.36.2810	LmjF.36.2680	LmxM.36.2680	LtaP36.2740	Tb927.10.7580	Tbg972.10.9280	TcCLB.510105.180	TcIL3000_10_6500	TevSTIB805.10.8050	TvY486_1007370
OG5_147682	CfaC1_30_3210	LbrM.35.2930	LdBPK_362820.1	LinJ.36.2820	LmjF.36.2685	LmxM.36.2685	LtaP36.2750	Tb927.10.7590	Tbg972.10.9290	TcCLB.510105.184	TcIL3000_10_6490	TevSTIB805.10.8060	TvY486_1007380
OG5_143388	CfaC1_30_3220	LbrM.35.2920	LdBPK_362830.1	LinJ.36.2830	LmjF.36.2690	LmxM.36.2690	LtaP36.2760	Tb927.10.7600	Tbg972.10.9300	TcCLB.510105.190	TcIL3000_10_6480	TevSTIB805.10.8070	TvY486_1007390
OG5_149084	CfaC1_30_3230	LbrM.35.2910	LdBPK_362840.1	LinJ.36.2840	LmjF.36.2700	LmxM.36.2700	LtaP36.2770	Tb927.10.7610	Tbg972.10.9310	TcCLB.510105.200	TcIL3000_10_6470	TevSTIB805.10.8080	TvY486_1007400
OG5_134579	CfaC1_35_6330	LbrM.35.6700	LdBPK_366650.1	LinJ.36.6650	LmjF.36.6370	LmxM.36.6370	LtaP36.6570	Tb927.10.7680	Tbg972.10.9410	TcCLB.506251.30	TcIL3000_10_6570	TevSTIB805.10.8160	TvY486_1007520
OG5_147004	CfaC1_35_6340	LbrM.35.6710	LdBPK_366660.1	LinJ.36.6660	LmjF.36.6380	LmxM.36.6380	LtaP36.6580	Tb927.10.7690	Tbg972.10.9420	TcCLB.506251.10	TcIL3000_10_6580	TevSTIB805.10.8170	TvY486_1007530
OG5_127203	CfaC1_35_6410	LbrM.35.6760	LdBPK_366710.1	LinJ.36.6710	LmjF.36.6430	LmxM.36.6430	LtaP36.6640	Tb927.10.7740	Tbg972.10.9490	TcCLB.506249.20	TcIL3000_10_6600	TevSTIB805.10.8220	TvY486_1007580
OG5_149141	CfaC1_35_6420	LbrM.35.6770	LdBPK_366720.1	LinJ.36.6720	LmjF.36.6440	LmxM.36.6440	LtaP36.6650	Tb927.10.7750	Tbg972.10.9500	TcCLB.506249.10	TcIL3000_10_6610	TevSTIB805.10.8230	TvY486_1007590
OG5_151344	CfaC1_35_6460	LbrM.35.6810	LdBPK_366760.1	LinJ.36.6760	LmjF.36.6470	LmxM.20_36.6470	LtaP36.6680	Tb927.10.7780	Tbg972.10.9540	TcCLB.504167.30	TcIL3000_10_6640	TevSTIB805.10.8260	TvY486_1007620
OG5_149144	CfaC1_35_6550	LbrM.35.6880	LdBPK_366830.1	LinJ.36.6830	LmjF.36.6525	LmxM.36.6525	LtaP36.6750	Tb927.10.7830	Tbg972.10.9590	TcCLB.503779.60	TcIL3000_10_6700	TevSTIB805.10.8310	TvY486_1007670
OG5_136842	CfaC1_35_6560	LbrM.35.6890	LdBPK_366840.1	LinJ.36.6840	LmjF.36.6530	LmxM.36.6530	LtaP36.6760	Tb927.10.7840	Tbg972.10.9600	TcCLB.503779.50	TcIL3000_10_6710	TevSTIB805.10.8320	TvY486_1007680
OG5_127195	CfaC1_35_6600	LbrM.35.6910	LdBPK_366860.1	LinJ.36.6860	LmjF.36.6550	LmxM.36.6550	LtaP36.6780	Tb927.10.7850	Tbg972.10.9610	TcCLB.503779.40	TcIL3000_10_6720	TevSTIB805.10.8330	TvY486_1007690
OG5_147607	CfaC1_35_6620	LbrM.35.6930	LdBPK_366880.1	LinJ.36.6880	LmjF.36.6570	LmxM.36.6570	LtaP36.6800	Tb927.10.7860	Tbg972.10.9620	TcCLB.503779.30	TcIL3000_10_6730	TevSTIB805.10.8340	TvY486_1007700
OG5_148037	CfaC1_35_7070	LbrM.35.7340	LdBPK_367300.1	LinJ.36.7300	LmjF.36.6960	LmxM.36.6960	LtaP36.7230	Tb927.10.8240	Tbg972.10.10060	TcCLB.507611.340	TcIL3000_10_7130	TevSTIB805.10.8730	TvY486_1008120
OG5_149147	CfaC1_35_7080	LbrM.35.7350	LdBPK_367310.1	LinJ.36.7310	LmjF.36.6970	LmxM.36.6970	LtaP36.7240	Tb927.10.8250	Tbg972.10.10070	TcCLB.507611.330	TcIL3000_10_7140	TevSTIB805.10.8740	TvY486_1008130
OG5_146646	CfaC1_35_7130	LbrM.28.1500	LdBPK_367360.1	LinJ.36.7360	LmjF.36.7000	LmxM.36.7000	LtaP36.7300	Tb927.10.8330	Tbg972.10.10140	TcCLB.507611.270	TcIL3000_10_7190	TevSTIB805.10.8820	TvY486_1008200
OG5_126773	CfaC1_35_6210	LbrM.35.6590	LdBPK_366530.1	LinJ.36.6530	LmjF.36.6270	LmxM.36.6270	LtaP36.6430	Tb927.10.8540	Tbg972.10.10330	TcCLB.511043.30	TcIL3000_10_7330	TevSTIB805.10.9060	TvY486_1008340
OG5_130829	CfaC1_35_6200	LbrM.35.6570	LdBPK_366510.1	LinJ.36.6510	LmjF.36.6250	LmxM.36.6250	LtaP36.6410	Tb927.10.8560	Tbg972.10.10350	TcCLB.511043.20	TcIL3000_10_7340	TevSTIB805.10.9080	TvY486_1008350
OG5_146332	CfaC1_35_6190	LbrM.35.6560	LdBPK_366500.1	LinJ.36.6500	LmjF.36.6240	LmxM.36.6240	LtaP36.6400	Tb927.10.8570	Tbg972.10.10370	TcCLB.511043.10	TcIL3000_10_7350	TevSTIB805.10.9100	TvY486_1008370
OG5_127415	CfaC1_35_6070	LbrM.35.6430	LdBPK_366380.1	LinJ.36.6380	LmjF.36.6120	LmxM.36.6120	LtaP36.6280	Tb927.10.8690	Tbg972.10.10540	TcCLB.508727.30	TcIL3000_10_7480	TevSTIB805.10.9230	TvY486_1008480
OG5_131795	CfaC1_35_5960	LbrM.35.6340	LdBPK_366290.1	LinJ.36.6290	LmjF.36.6030	LmxM.36.6030	LtaP36.6190	Tb927.10.8780	Tbg972.10.10670	TcCLB.508723.70	TcIL3000_10_7550	TevSTIB805.10.9330	TvY486_1008600
OG5_129000	CfaC1_35_5950	LbrM.35.6330	LdBPK_366280.1	LinJ.36.6280	LmjF.36.6020	LmxM.36.6020	LtaP36.6180	Tb927.10.8790	Tbg972.10.10680	TcCLB.508723.59	TcIL3000_10_7560	TevSTIB805.10.9340	TvY486_1008610
OG5_132007	CfaC1_35_5940	LbrM.35.6320	LdBPK_366270.1	LinJ.36.6270	LmjF.36.6010	LmxM.36.6010	LtaP36.6170	Tb927.10.8800	Tbg972.10.10700	TcCLB.508723.50	TcIL3000_10_7570	TevSTIB805.10.9350	TvY486_1008620
OG5_146121	CfaC1_35_5930	LbrM.35.6310	LdBPK_366260.1	LinJ.36.6260	LmjF.36.6000	LmxM.36.6000	LtaP36.6160	Tb927.10.8810	Tbg972.10.10720	TcCLB.508723.40	TcIL3000_10_7580	TevSTIB805.10.9370	TvY486_1008630
OG5_149135	CfaC1_35_5920	LbrM.35.6300	LdBPK_366250.1	LinJ.36.6250	LmjF.36.5990	LmxM.36.5990	LtaP36.6150	Tb927.10.8820	Tbg972.10.10730	TcCLB.508723.30	TcIL3000_10_7590	TevSTIB805.10.9380	TvY486_1008640
OG5_149134	CfaC1_35_5900	LbrM.35.6280	LdBPK_366230.1	LinJ.36.6230	LmjF.36.5970	LmxM.36.5970	LtaP36.6130	Tb927.10.8830	Tbg972.10.10750	TcCLB.508723.24	TcIL3000_10_7600	TevSTIB805.10.9390	TvY486_1008660
OG5_149133	CfaC1_35_5870	LbrM.35.6240	LdBPK_366200.1	LinJ.36.6200	LmjF.36.5940	LmxM.36.5940	LtaP36.6090	Tb927.10.8850	Tbg972.10.10790	TcCLB.511039.39	TcIL3000_10_7620	TevSTIB805.10.9410	TvY486_1008680
OG5_146933	CfaC1_35_5860	LbrM.35.6230	LdBPK_366190.1	LinJ.36.6190	LmjF.36.5930	LmxM.36.5930	LtaP36.6080	Tb927.10.8870	Tbg972.10.10810	TcCLB.511039.20	TcIL3000_10_7640	TevSTIB805.10.9430	TvY486_1008700
OG5_128325	CfaC1_35_5800	LbrM.35.6180	LdBPK_366140.1	LinJ.36.6140	LmjF.36.5880	LmxM.36.5880	LtaP36.6030	Tb927.10.8920	Tbg972.10.10910	TcCLB.508721.10	TcIL3000_10_7690	TevSTIB805.10.9480	TvY486_1008750
OG5_149131	CfaC1_35_5790	LbrM.35.6170	LdBPK_366130.1	LinJ.36.6130	LmjF.36.5870	LmxM.36.5870	LtaP36.6020	Tb927.10.8930	Tbg972.10.10930	TcCLB.508719.80	TcIL3000_10_7700	TevSTIB805.10.9490	TvY486_1008760
OG5_149130	CfaC1_35_5770	LbrM.35.6150	LdBPK_366110.1	LinJ.36.6110	LmjF.36.5850	LmxM.36.5850	LtaP36.6000	Tb927.10.8940	Tbg972.10.10940	TcCLB.508719.70	TcIL3000_10_7710	TevSTIB805.10.9500	TvY486_1008780
OG5_149129	CfaC1_35_5700	LbrM.35.6090	LdBPK_366060.1	LinJ.36.6060	LmjF.36.5810	LmxM.36.5810	LtaP36.5960	Tb927.10.8990	Tbg972.10.11010	TcCLB.508719.20	TcIL3000_10_7770	TevSTIB805.10.9550	TvY486_1008840
OG5_149125	CfaC1_35_5550	LbrM.35.5970	LdBPK_365940.1	LinJ.36.5940	LmjF.36.5690	LmxM.36.5690	LtaP36.5840	Tb927.10.9110	Tbg972.10.11140	TcCLB.504179.30	TcIL3000_10_7880	TevSTIB805.10.9670	TvY486_1008950
OG5_149124	CfaC1_35_5540	LbrM.35.5960	LdBPK_365930.1	LinJ.36.5930	LmjF.36.5680	LmxM.36.5680	LtaP36.5830	Tb927.10.9120	Tbg972.10.11160	TcCLB.504179.20	TcIL3000_10_7890	TevSTIB805.10.9680	TvY486_1008960
OG5_149123	CfaC1_35_5520	LbrM.35.5940	LdBPK_365910.1	LinJ.36.5910	LmjF.36.5660	LmxM.36.5660	LtaP36.5810	Tb927.10.9140	Tbg972.10.11180	TcCLB.503525.40	TcIL3000_10_7910	TevSTIB805.10.9700	TvY486_1008980
OG5_136653	CfaC1_35_5510	LbrM.35.5930	LdBPK_365900.1	LinJ.36.5900	LmjF.36.5650	LmxM.36.5650	LtaP36.5800	Tb927.10.9150	Tbg972.10.11190	TcCLB.503525.30	TcIL3000_10_7920	TevSTIB805.10.9710	TvY486_1008990
OG5_149332	CfaC1_35_5500	LbrM.35.5920	LdBPK_365890.1	LinJ.36.5890	LmjF.36.5640	LmxM.36.5640	LtaP36.5790	Tb927.10.9160	Tbg972.10.11200	TcCLB.503525.20	TcIL3000_10_7930	TevSTIB805.10.9720	TvY486_1009010
OG5_149120	CfaC1_35_5460	LbrM.35.5880	LdBPK_365850.1	LinJ.36.5850	LmjF.36.5600	LmxM.36.5600	LtaP36.5750	Tb927.10.9210	Tbg972.10.11260	TcCLB.504137.40	TcIL3000_10_7990	TevSTIB805.10.9780	TvY486_1009080
OG5_148085	CfaC1_35_5430	LbrM.35.5850	LdBPK_365820.1	LinJ.36.5820	LmjF.36.5580	LmxM.36.5580	LtaP36.5730	Tb927.10.9260	Tbg972.10.11330	TcCLB.504137.90	TcIL3000_10_8030	TevSTIB805.10.9840	TvY486_1009150
OG5_149118	CfaC1_35_5390	LbrM.35.5810	LdBPK_365780.1	LinJ.36.5780	LmjF.36.5540	LmxM.36.5540	LtaP36.5690	Tb927.10.9290	Tbg972.10.11380	TcCLB.504137.120	TcIL3000_10_8060	TevSTIB805.10.9870	TvY486_1009180
OG5_149117	CfaC1_35_5310	LbrM.35.5730	LdBPK_365710.1	LinJ.36.5710	LmjF.36.5470	LmxM.36.5470	LtaP36.5610	Tb927.10.9350	Tbg972.10.11440	TcCLB.511037.30	TcIL3000_10_8110	TevSTIB805.10.9930	TvY486_1009260
OG5_149116	CfaC1_35_5280	LbrM.35.5710	LdBPK_365690.1	LinJ.36.5690	LmjF.36.5450	LmxM.36.5450	LtaP36.5590	Tb927.10.9370	Tbg972.10.11460	TcCLB.508717.56	TcIL3000_10_8130	TevSTIB805.10.9950	TvY486_1009290
OG5_132324	CfaC1_35_5270	LbrM.35.5700	LdBPK_365680.1	LinJ.36.5680	LmjF.36.5440	LmxM.36.5440partial	LtaP36.5580	Tb927.10.9380	Tbg972.10.11470	TcCLB.508717.53	TcIL3000_10_8140	TevSTIB805.10.9960	TvY486_1009300
OG5_141719	CfaC1_35_5260	LbrM.35.5690	LdBPK_365670.1	LinJ.36.5670	LmjF.36.5430	LmxM.36.5430	LtaP36.5570	Tb927.10.9390	Tbg972.10.11480	TcCLB.508717.50	TcIL3000_10_8150	TevSTIB805.10.9970	TvY486_1009310
OG5_146778	CfaC1_35_5250	LbrM.35.5680	LdBPK_365660.1	LinJ.36.5660	LmjF.36.5420	LmxM.36.5420	LtaP36.5560	Tb927.10.9400	Tbg972.10.11490	TcCLB.508717.40	TcIL3000_10_8160	TevSTIB805.10.9980	TvY486_1009320
OG5_128344	CfaC1_35_5240	LbrM.35.5670	LdBPK_365650.1	LinJ.36.5650	LmjF.36.5410	LmxM.36.5410	LtaP36.5550	Tb927.10.9410	Tbg972.10.11500	TcCLB.508717.36	TcIL3000_10_8170	TevSTIB805.10.9990	TvY486_1009330
OG5_140244	CfaC1_35_5230	LbrM.35.5660	LdBPK_365640.1	LinJ.36.5640	LmjF.36.5400	LmxM.36.5400	LtaP36.5540	Tb927.10.9420	Tbg972.10.11510	TcCLB.508717.33	TcIL3000_10_8180	TevSTIB805.10.10000	TvY486_1009340
OG5_126960	CfaC1_35_5210	LbrM.35.5640	LdBPK_365620.1	LinJ.36.5620	LmjF.36.5380	LmxM.36.5380	LtaP36.5520	Tb927.10.9440	Tbg972.10.11540	TcCLB.508717.20	TcIL3000_10_8200	TevSTIB805.10.10020	TvY486_1010120
OG5_149101	CfaC1_35_3950	LbrM.35.4500	LdBPK_364460.1	LinJ.36.4460	LmjF.36.4250	LmxM.36.4250	LtaP36.4390	Tb927.10.9600	Tbg972.10.11740	TcCLB.480785.10	TcIL3000_10_8720	TevSTIB805.10.10180	TvY486_1009430
OG5_134603	CfaC1_35_3960	LbrM.35.4510	LdBPK_364470.1	LinJ.36.4470	LmjF.36.4260	LmxM.36.4260	LtaP36.4400	Tb927.10.9640	Tbg972.10.11800	TcCLB.504147.340	TcIL3000_10_8710	TevSTIB805.10.10220	TvY486_1009460
OG5_151888	CfaC1_35_4140	LbrM.35.4680	LdBPK_364660.1	LinJ.36.4660	LmjF.36.4440	LmxM.36.4440	LtaP36.4570	Tb927.10.9810	Tbg972.10.11980	TcCLB.504147.90	TcIL3000_10_8550	TevSTIB805.10.10390	TvY486_1009660
OG5_128469	CfaC1_35_4170	LbrM.35.4710	LdBPK_364690.1	LinJ.36.4690	LmjF.36.4470	LmxM.36.4470	LtaP36.4600	Tb927.10.9840	Tbg972.10.12010	TcCLB.504147.60	TcIL3000_10_8530	TevSTIB805.10.10420	TvY486_1009700
OG5_128078	CfaC1_35_4190	LbrM.35.4730	LdBPK_364710.1	LinJ.36.4710	LmjF.36.4490	LmxM.36.4490	LtaP36.4620	Tb927.10.9860	Tbg972.10.12030	TcCLB.504147.40	TcIL3000_10_8510	TevSTIB805.10.10440	TvY486_1009720
OG5_130312	CfaC1_35_4200	LbrM.35.4740	LdBPK_364720.1	LinJ.36.4720	LmjF.36.4500	LmxM.36.4500	LtaP36.4630	Tb927.10.9870	Tbg972.10.12040	TcCLB.504147.30	TcIL3000_10_8500	TevSTIB805.10.10450	TvY486_1009730
OG5_144507	CfaC1_35_4290	LbrM.35.4810	LdBPK_364790.1	LinJ.36.4790	LmjF.36.4560	LmxM.36.4560	LtaP36.4680	Tb927.10.9910	Tbg972.10.12100	TcCLB.504103.90	TcIL3000_10_8450	TevSTIB805.10.10490	TvY486_1009780
OG5_146747	CfaC1_35_4310	LbrM.35.4830	LdBPK_364810.1	LinJ.36.4810	LmjF.36.4580	LmxM.36.4580	LtaP36.4700	Tb927.10.9920	Tbg972.10.12120	TcCLB.504103.80	TcIL3000_10_8440	TevSTIB805.10.10510	TvY486_1009800
OG5_129145	CfaC1_35_3030	LbrM.35.3670	LdBPK_363600.1	LinJ.36.3600	LmjF.36.3440	LmxM.36.3440	LtaP36.3540	Tb927.11.10000	Tbg972.11.11230	TcCLB.503675.20	TcIL3000.11.10520	TevSTIB805.11_01.10310	TvY486_1110790
OG5_141042	CfaC1_35_2930	LbrM.35.3590	LdBPK_363520.1	LinJ.36.3520	LmjF.36.3360	LmxM.36.3360	LtaP36.3460	Tb927.11.10070	Tbg972.11.11310	TcCLB.510719.70	TcIL3000.11.10560	TevSTIB805.11_01.10380	TvY486_1110890
OG5_149088	CfaC1_35_2880	LbrM.35.3540	LdBPK_363470.1	LinJ.36.3470	LmjF.36.3310	LmxM.36.3310	LtaP36.3410	Tb927.11.10110	Tbg972.11.11360	TcCLB.510719.110	TcIL3000.11.10600	TevSTIB805.11_01.10420	TvY486_1110940
OG5_144818	CfaC1_35_3600	LbrM.35.4170	LdBPK_364120.1	LinJ.36.4120	LmjF.36.3930	LmxM.36.3930	LtaP36.4040	Tb927.11.10190	Tbg972.11.11440	TcCLB.510719.200	TcIL3000.11.10670	TevSTIB805.11_01.10500	TvY486_1111040
OG5_148154	CfaC1_35_3620	LbrM.35.4190	LdBPK_364140.1	LinJ.36.4140	LmjF.36.3950	LmxM.36.3950	LtaP36.4060	Tb927.11.10200	Tbg972.11.11450	TcCLB.510719.210	TcIL3000.11.10730	TevSTIB805.11_01.10510	TvY486_1111060
OG5_149098	CfaC1_35_3640	LbrM.35.4210	LdBPK_364160.1	LinJ.36.4160	LmjF.36.3970	LmxM.36.3970	LtaP36.4080	Tb927.11.10210	Tbg972.11.11460	TcCLB.510719.230	TcIL3000.11.10740	TevSTIB805.11_01.10520	TvY486_1111080
OG5_128820	CfaC1_35_3650	LbrM.35.4220	LdBPK_364170.1	LinJ.36.4170	LmjF.36.3980	LmxM.36.3980	LtaP36.4090	Tb927.11.10230	Tbg972.11.11480	TcCLB.510719.250	TcIL3000.11.10750	TevSTIB805.11_01.10540	TvY486_1111090
OG5_141549	CfaC1_35_3710	LbrM.35.4270	LdBPK_364230.1	LinJ.36.4230	LmjF.36.4030	LmxM.36.4030	LtaP36.4150	Tb927.11.10280	Tbg972.11.11550	TcCLB.510719.300	TcIL3000.11.10800	TevSTIB805.11_01.10590	TvY486_1111150
OG5_146892	CfaC1_35_3720	LbrM.35.4280	LdBPK_364240.1	LinJ.36.4240	LmjF.36.4040	LmxM.36.4040	LtaP36.4160	Tb927.11.10300	Tbg972.11.11570	TcCLB.510719.310	TcIL3000.11.10810	TevSTIB805.11_01.10610	TvY486_1111170
OG5_149099	CfaC1_35_3790	LbrM.35.4330	LdBPK_364290.1	LinJ.36.4290	LmjF.36.4090	LmxM.36.4090	LtaP36.4220	Tb927.11.10360	Tbg972.11.11620	TcCLB.510283.60	TcIL3000.11.10860	TevSTIB805.11_01.10670	TvY486_1111210
OG5_151708	CfaC1_20_0450	LbrM.27.0530	LdBPK_270450.1	LinJ.27.0450	LmjF.27.0440	LmxM.27.0440	LtaP27.0440	Tb927.11.1040	Tbg972.11.1110	TcCLB.506925.500	TcIL3000.11.970	TevSTIB805.11_01.1050	TvY486_1100930
OG5_142530	CfaC1_35_3860	LbrM.35.4400	LdBPK_364360.1	LinJ.36.4360	LmjF.36.4150	LmxM.36.4150	LtaP36.4290	Tb927.11.10430	Tbg972.11.11690	TcCLB.510283.120	TcIL3000.11.10990	TevSTIB805.11_01.10740	TvY486_1111290
OG5_127672	CfaC1_35_3890	LbrM.35.4430	LdBPK_364390.1	LinJ.36.4390	LmjF.36.4180	LmxM.36.4180	LtaP36.4320	Tb927.11.10450	Tbg972.11.11710	TcCLB.510283.140	TcIL3000.11.11010	TevSTIB805.11_01.10760	TvY486_1111320
OG5_128484	CfaC1_35_3900	LbrM.35.4440	LdBPK_364400.1	LinJ.36.4400	LmjF.36.4190	LmxM.36.4190	LtaP36.4330	Tb927.11.10460	Tbg972.11.11730	TcCLB.510283.150	TcIL3000.11.11020	TevSTIB805.11_01.10780	TvY486_1111330
OG5_128253	CfaC1_20_0460	LbrM.27.0540	LdBPK_270460.1	LinJ.27.0460	LmjF.27.0450	LmxM.27.0450	LtaP27.0450	Tb927.11.1050	Tbg972.11.1130	TcCLB.506925.510	TcIL3000.11.990	TevSTIB805.11_01.1060	TvY486_1100940
OG5_146118	CfaC1_35_5170	LbrM.35.5600	LdBPK_365580.1	LinJ.36.5580	LmjF.36.5350	LmxM.36.5350	LtaP36.5470	Tb927.11.10520	Tbg972.11.11790	TcCLB.510285.70	TcIL3000.11.11110	TevSTIB805.11_01.10840	TvY486_1111400
OG5_144369	CfaC1_35_5990	LbrM.35.6370	LdBPK_366320.1	LinJ.36.6320	LmjF.36.6060	LmxM.36.6060	LtaP36.6220	Tb927.11.10560	Tbg972.11.11840	TcCLB.510285.100	TcIL3000.11.11150	TevSTIB805.11_01.10880	TvY486_1111450
OG5_146122	CfaC1_35_5980	LbrM.35.6360	LdBPK_366310.1	LinJ.36.6310	LmjF.36.6050	LmxM.36.6050	LtaP36.6210	Tb927.11.10570	Tbg972.11.11860	TcCLB.510285.110	TcIL3000.11.11180	TevSTIB805.11_01.10890	TvY486_1111470
OG5_146220	CfaC1_35_5970	LbrM.35.6350	LdBPK_366300.1	LinJ.36.6300	LmjF.36.6040	LmxM.36.6040	LtaP36.6200	Tb927.11.10580	Tbg972.11.11870	TcCLB.510285.120	TcIL3000.11.11220	TevSTIB805.11_01.10900	TvY486_1111480
OG5_145367	CfaC1_35_5120	LbrM.35.5570	LdBPK_365550.1	LinJ.36.5550	LmjF.36.5320	LmxM.36.5320	LtaP36.5440	Tb927.11.10590	Tbg972.11.11880	TcCLB.510285.130	TcIL3000.11.11230	TevSTIB805.11_01.10910	TvY486_1111490
OG5_149115	CfaC1_35_5110	LbrM.35.5560	LdBPK_365540.1	LinJ.36.5540	LmjF.36.5310	LmxM.36.5310	LtaP36.5430	Tb927.11.10600	Tbg972.11.11890	TcCLB.506673.10	TcIL3000.11.11240	TevSTIB805.11_01.10920	TvY486_1111500
OG5_151710	CfaC1_20_0500	LbrM.27.0590	LdBPK_270490.1	LinJ.27.0490	LmjF.27.0480	LmxM.27.0480	LtaP27.0480	Tb927.11.1080	Tbg972.11.1160	TcCLB.506925.540	TcIL3000_0_08130	TevSTIB805.11_01.1090	TvY486_1100980
OG5_149111	CfaC1_35_4880	LbrM.35.5360	LdBPK_365340.1	LinJ.36.5340	LmjF.36.5110	LmxM.36.5110	LtaP36.5240	Tb927.11.10800	Tbg972.11.12110	TcCLB.503757.20	TcIL3000.11.11470	TevSTIB805.11_01.11130	TvY486_1111710
OG5_126846	CfaC1_35_4850	LbrM.35.5340	LdBPK_365320.1	LinJ.36.5320	LmjF.36.5090	LmxM.36.5090	LtaP36.5220	Tb927.11.10820	Tbg972.11.12130	TcCLB.503757.40	TcIL3000.11.11480	TevSTIB805.11_01.11150	TvY486_1111740
OG5_146114	CfaC1_35_4840	LbrM.35.5330	LdBPK_365310.1	LinJ.36.5310	LmjF.36.5080	LmxM.36.5080	LtaP36.5210	Tb927.11.10840	Tbg972.11.12150	TcCLB.509827.20	TcIL3000.11.11490	TevSTIB805.11_01.11170	TvY486_1111770
OG5_149110	CfaC1_35_4830	LbrM.35.5320	LdBPK_365300.1	LinJ.36.5300	LmjF.36.5070	LmxM.36.5070	LtaP36.5200	Tb927.11.10850	Tbg972.11.12160	TcCLB.509827.10	TcIL3000.11.11520	TevSTIB805.11_01.11180	TvY486_1111780
OG5_145733	CfaC1_26_3750	LbrM.28.3170	LdBPK_283190.1	LinJ.28.3190	LmjF.28.2960	LmxM.28.2960	LtaP28.2980	Tb927.11.11150	Tbg972.11.12480	TcCLB.508831.70	TcIL3000.11.11810	TevSTIB805.11_01.11500	TvY486_1112130
OG5_127239	CfaC1_26_3720	LbrM.28.3140	LdBPK_283160.1	LinJ.28.3160	LmjF.28.2930	LmxM.28.2930	LtaP28.2950	Tb927.11.11160	Tbg972.11.12490	TcCLB.508831.60	TcIL3000.11.11820	TevSTIB805.11_01.11510	TvY486_1112170
OG5_128891	CfaC1_26_3690	LbrM.28.3110	LdBPK_283130.1	LinJ.28.3130	LmjF.28.2900	LmxM.28.2900	LtaP28.2920	Tb927.11.11200	Tbg972.11.12520	TcCLB.508831.20	TcIL3000.11.11850	TevSTIB805.11_01.11540	TvY486_1112200
OG5_148836	CfaC1_26_3680	LbrM.28.3100	LdBPK_283120.1	LinJ.28.3120	LmjF.28.2890	LmxM.28.2890	LtaP28.2910	Tb927.11.11210	Tbg972.11.12530	TcCLB.508831.10	TcIL3000.11.11860	TevSTIB805.11_01.11550	TvY486_1112210
OG5_127410	CfaC1_26_3650	LbrM.28.3070	LdBPK_283090.1	LinJ.28.3090	LmjF.28.2860	LmxM.28.2860	LtaP28.2880	Tb927.11.11250	Tbg972.11.12570	TcCLB.506937.10	TcIL3000.11.11900	TevSTIB805.11_01.11600	TvY486_1112250
OG5_148835	CfaC1_26_3640	LbrM.28.3060	LdBPK_283080.1	LinJ.28.3080	LmjF.28.2850	LmxM.28.2850	LtaP28.2870	Tb927.11.11260	Tbg972.11.12590	TcCLB.511211.240	TcIL3000.11.11910	TevSTIB805.11_01.11620	TvY486_1112260
OG5_151749	CfaC1_26_3610	LbrM.28.3030	LdBPK_283040.1	LinJ.28.3040	LmjF.28.2820	LmxM.28.2820	LtaP28.2840	Tb927.11.11290	Tbg972.11.12620	TcCLB.511211.220	TcIL3000.11.11940	TevSTIB805.11_01.11650	TvY486_1112290
OG5_128159	CfaC1_26_2820	LbrM.28.2340	LdBPK_282290.1	LinJ.28.2290	LmjF.28.2140	LmxM.28.2140	LtaP28.2220	Tb927.11.11440	Tbg972.11.12830	TcCLB.511803.20	TcIL3000_0_22020	TevSTIB805.11_01.11820	TvY486_1112450
OG5_151742	CfaC1_26_2870	LbrM.28.2380	LdBPK_282330.1	LinJ.28.2330	LmjF.28.2180	LmxM.28.2180	LtaP28.2260	Tb927.11.11470	Tbg972.11.12860	TcCLB.511803.50	TcIL3000_0_22050	TevSTIB805.11_01.11850	TvY486_1112490
OG5_134924	CfaC1_26_2940	LbrM.28.2440	LdBPK_282410.1	LinJ.28.2410	LmjF.28.2240	LmxM.28.2240	LtaP28.2320	Tb927.11.11510	Tbg972.11.12930	TcCLB.509203.30	TcIL3000.11.12120	TevSTIB805.11_01.11900	TvY486_1112540
OG5_145298	CfaC1_26_2960	LbrM.28.2460	LdBPK_282430.1	LinJ.28.2430	LmjF.28.2260	LmxM.28.2260	LtaP28.2340	Tb927.11.11520	Tbg972.11.12940	TcCLB.509203.40	TcIL3000.11.12130	TevSTIB805.11_01.11910	TvY486_1112550
OG5_148829	CfaC1_26_3020	LbrM.28.2500	LdBPK_282470.1	LinJ.28.2470	LmjF.28.2300	LmxM.28.2300	LtaP28.2380	Tb927.11.11580	Tbg972.11.12990	TcCLB.509205.20	TcIL3000.11.12180	TevSTIB805.11_01.11950	TvY486_1112600
OG5_128443	CfaC1_26_3030	LbrM.28.2510	LdBPK_282480.1	LinJ.28.2480	LmjF.28.2310	LmxM.28.2310	LtaP28.2390	Tb927.11.11590	Tbg972.11.13000	TcCLB.509205.30	TcIL3000_0_29860	TevSTIB805.11_01.11960	TvY486_1112610
OG5_147063	CfaC1_26_3050	LbrM.28.2530	LdBPK_282500.1	LinJ.28.2500	LmjF.28.2330	LmxM.28.2330	LtaP28.2410	Tb927.11.11610	Tbg972.11.13020	TcCLB.509205.50	TcIL3000.11.12200	TevSTIB805.11_01.11980	TvY486_1112640
OG5_148830	CfaC1_26_3060	LbrM.28.2540	LdBPK_282510.1	LinJ.28.2510	LmjF.28.2350	LmxM.28.2350	LtaP28.2420	Tb927.11.11620	Tbg972.11.13030	TcCLB.509205.60	TcIL3000.11.12210	TevSTIB805.11_01.11990	TvY486_1112650
OG5_148831	CfaC1_26_3070	LbrM.28.2550	LdBPK_282520.1	LinJ.28.2520	LmjF.28.2360	LmxM.28.2360	LtaP28.2430	Tb927.11.11630	Tbg972.11.13040	TcCLB.509205.70	TcIL3000.11.12220	TevSTIB805.11_01.12000	TvY486_1112660
OG5_146576	CfaC1_26_3180	LbrM.28.2610	LdBPK_282580.1	LinJ.28.2580	LmjF.28.2410	LmxM.28.2410	LtaP28.2480	Tb927.11.11670	Tbg972.11.13090	TcCLB.506025.70	TcIL3000.11.12280	TevSTIB805.11_01.12040	TvY486_1112700
OG5_127362	CfaC1_26_3190	LbrM.28.2620	LdBPK_282600.1	LinJ.28.2600	LmjF.28.2420	LmxM.28.2420	LtaP28.2500	Tb927.11.11680	Tbg972.11.13100	TcCLB.506025.60	TcIL3000.11.12290	TevSTIB805.11_01.12050	TvY486_1112710
OG5_146548	CfaC1_26_3220	LbrM.28.2640	LdBPK_282620.1	LinJ.28.2620	LmjF.28.2440	LmxM.28.2440	LtaP28.2520	Tb927.11.11700	Tbg972.11.13130	TcCLB.506025.40	TcIL3000.11.12330	TevSTIB805.11_01.12080	TvY486_1112730
OG5_143933	CfaC1_26_3440	LbrM.28.2820	LdBPK_282810.1	LinJ.28.2810	LmjF.28.2610	LmxM.28.2610	LtaP28.2680	Tb927.11.11880	Tbg972.11.13340	TcCLB.511211.10	TcIL3000.11.12550	TevSTIB805.11_01.12260	TvY486_1112900
OG5_127608	CfaC1_26_3450	LbrM.28.2830	LdBPK_282820.1	LinJ.28.2820	LmjF.28.2620	LmxM.28.2620	LtaP28.2690	Tb927.11.11900	Tbg972.11.13350	TcCLB.511211.20	TcIL3000.11.12560	TevSTIB805.11_01.12270	TvY486_1112910
OG5_150516	CfaC1_26_3460	LbrM.28.2850	LdBPK_282840.1	LinJ.28.2840	LmjF.28.2640	LmxM.28.2640	LtaP28.2710	Tb927.11.11920	Tbg972.11.13380	TcCLB.511211.40	TcIL3000.11.12580	TevSTIB805.11_01.12290	TvY486_1112940
OG5_128426	CfaC1_26_3500	LbrM.28.2890	LdBPK_282880.1	LinJ.28.2880	LmjF.28.2680	LmxM.28.2680	LtaP28.2740	Tb927.11.11950	Tbg972.11.13410	TcCLB.511211.70	TcIL3000.11.12610	TevSTIB805.11_01.12320	TvY486_1112980
OG5_145990	CfaC1_28_0270	LbrM.25.0070	LdBPK_250070.1	LinJ.25.0070	LmjF.25.0070	LmxM.25.0070	LtaP25.0080	Tb927.11.12000	Tbg972.11.13450	TcCLB.510535.80	TcIL3000.11.12650	TevSTIB805.11_01.12380	TvY486_1117090
OG5_129959	CfaC1_14_0200	LbrM.09.0020	LdBPK_090020.1	LinJ.09.0020	LmjF.09.0005	LmxM.09.0005	LtaP09.0020	Tb927.11.12030	Tbg972.11.13470	TcCLB.504005.60	TcIL3000.11.12670	TevSTIB805.11_01.12410	TvY486_1117050
OG5_148309	CfaC1_14_0240	LbrM.09.0050	LdBPK_090050.1	LinJ.09.0050	LmjF.09.0030	LmxM.09.0030	LtaP09.0050	Tb927.11.12060	Tbg972.11.13500	TcCLB.504005.40	TcIL3000.11.12690	TevSTIB805.11_01.12440	TvY486_1113010
OG5_128077	CfaC1_14_0250	LbrM.09.0060	LdBPK_090060.1	LinJ.09.0060	LmjF.09.0040	LmxM.09.0040	LtaP09.0060	Tb927.11.12080	Tbg972.11.13520	TcCLB.504005.20	TcIL3000.11.12710	TevSTIB805.11_01.12460	TvY486_1113030
OG5_146304	CfaC1_14_0330	LbrM.09.0120	LdBPK_090120.1	LinJ.09.0120	LmjF.09.0100	LmxM.09.0100	LtaP09.0120	Tb927.11.12150	Tbg972.11.13590	TcCLB.511127.20	TcIL3000.11.12750	TevSTIB805.11_01.12540	TvY486_1113090
OG5_132106	CfaC1_14_0370	LbrM.09.0160	LdBPK_090160.1	LinJ.09.0160	LmjF.09.0140	LmxM.09.0140	LtaP09.0170	Tb927.11.12190	Tbg972.11.13630	TcCLB.511127.70	TcIL3000.11.12800	TevSTIB805.11_01.12580	TvY486_1113130
OG5_132954	CfaC1_14_0450	LbrM.09.0210	LdBPK_090230.1	LinJ.09.0230	LmjF.09.0210	LmxM.09.0210	LtaP09.0210	Tb927.11.12210	Tbg972.11.13650	TcCLB.511127.90	TcIL3000.11.12820	TevSTIB805.11_01.12600	TvY486_1113170
OG5_130622	CfaC1_14_0460	LbrM.09.0220	LdBPK_090430.1	LinJ.09.0430	LmjF.09.0220	LmxM.09.0220	LtaP09.0220	Tb927.11.12220	Tbg972.11.13660	TcCLB.511127.100	TcIL3000.11.12840	TevSTIB805.11_01.12610	TvY486_1113180
OG5_142649	CfaC1_14_0470	LbrM.09.0230	LdBPK_090380.1	LinJ.09.0380	LmjF.09.0230	LmxM.09.0230	LtaP09.0230	Tb927.11.12230	Tbg972.11.13670	TcCLB.511127.110	TcIL3000.11.12860	TevSTIB805.11_01.12620	TvY486_1113190
OG5_130439	CfaC1_14_0480	LbrM.09.0240	LdBPK_090390.1	LinJ.09.0390	LmjF.09.0240	LmxM.09.0240	LtaP09.0240	Tb927.11.12240	Tbg972.11.13680	TcCLB.511127.120	TcIL3000.11.12870	TevSTIB805.11_01.12630	TvY486_1113200
OG5_127631	CfaC1_14_0490	LbrM.09.0250	LdBPK_090400.1	LinJ.09.0400	LmjF.09.0250	LmxM.09.0250	LtaP09.0250	Tb927.11.12250	Tbg972.11.13690	TcCLB.511127.140	TcIL3000.11.12880	TevSTIB805.11_01.12640	TvY486_1113210
OG5_147073	CfaC1_14_0520	LbrM.09.0260	LdBPK_090420.1	LinJ.09.0420	LmjF.09.0270	LmxM.09.0270	LtaP09.0270	Tb927.11.12270	Tbg972.11.13710	TcCLB.511127.160	TcIL3000.11.12900	TevSTIB805.11_01.12660	TvY486_1113230
OG5_148310	CfaC1_14_0530	LbrM.09.0270	LdBPK_090240.1	LinJ.09.0240	LmjF.09.0280	LmxM.09.0280	LtaP09.0280	Tb927.11.12290	Tbg972.11.13730	TcCLB.511127.190	TcIL3000.11.12920	TevSTIB805.11_01.12680	TvY486_1113250
OG5_132506	CfaC1_14_0640	LbrM.09.0350	LdBPK_090330.1	LinJ.09.0330	LmjF.09.0360	LmxM.09.0360	LtaP09.0360	Tb927.11.12350	Tbg972.11.13790	TcCLB.511127.260	TcIL3000.11.12970	TevSTIB805.11_01.12740	TvY486_1113290
OG5_148312	CfaC1_14_0710	LbrM.09.0400	LdBPK_090440.1	LinJ.09.0440	LmjF.09.0390	LmxM.09.0390	LtaP09.0410	Tb927.11.12390	Tbg972.11.13830	TcCLB.511127.290	TcIL3000.11.13010	TevSTIB805.11_01.12780	TvY486_1113330
OG5_127827	CfaC1_14_0750	LbrM.09.0430	LdBPK_090470.1	LinJ.09.0470	LmjF.09.0420	LmxM.09.0420	LtaP09.0430	Tb927.11.12430	Tbg972.11.13900	TcCLB.511127.340	TcIL3000_0_20340	TevSTIB805.11_01.12820	TvY486_1113360
OG5_151465	CfaC1_14_0780	LbrM.09.0460	LdBPK_090500.1	LinJ.09.0500	LmjF.09.0450	LmxM.09.0450	LtaP09.0460	Tb927.11.12460	Tbg972.11.13930	TcCLB.511127.380	TcIL3000_0_24880	TevSTIB805.11_01.12850	TvY486_1113400
OG5_148313	CfaC1_14_0840	LbrM.09.0530	LdBPK_090560.1	LinJ.09.0560	LmjF.09.0510	LmxM.09.0510	LtaP09.0520	Tb927.11.12520	Tbg972.11.13990	TcCLB.508777.20	TcIL3000.11.13080	TevSTIB805.11_01.12910	TvY486_1113440
OG5_148314	CfaC1_14_0850	LbrM.09.0540	LdBPK_090570.1	LinJ.09.0570	LmjF.09.0520	LmxM.09.0520	LtaP09.0530	Tb927.11.12530	Tbg972.11.14000	TcCLB.508777.30	TcIL3000.11.13090	TevSTIB805.11_01.12920	TvY486_1113450
OG5_148316	CfaC1_14_1020	LbrM.09.0690	LdBPK_090660.1	LinJ.09.0660	LmjF.09.0610	LmxM.09.0610	LtaP09.0620	Tb927.11.12620	Tbg972.11.14080	TcCLB.508777.110	TcIL3000.11.13200	TevSTIB805.11_01.13000	TvY486_1113550
OG5_148196	CfaC1_14_1040	LbrM.09.0710	LdBPK_090680.1	LinJ.09.0680	LmjF.09.0630	LmxM.09.0630	LtaP09.0640	Tb927.11.12640	Tbg972.11.14100	TcCLB.508777.130	TcIL3000.11.13230	TevSTIB805.11_01.13020	TvY486_1113580
OG5_131786	CfaC1_14_1060	LbrM.09.0730	LdBPK_090700.1	LinJ.09.0700	LmjF.09.0650	LmxM.09.0650	LtaP09.0660	Tb927.11.12660	Tbg972.11.14120	TcCLB.508777.160	TcIL3000_0_09730	TevSTIB805.11_01.13040	TvY486_1113610
OG5_129765	CfaC1_14_1070	LbrM.09.0740	LdBPK_090710.1	LinJ.09.0710	LmjF.09.0660	LmxM.09.0660	LtaP09.0670	Tb927.11.12670	Tbg972.11.14130	TcCLB.508777.170	TcIL3000_0_09720	TevSTIB805.11_01.13050	TvY486_1113620
OG5_145758	CfaC1_12_1250	LbrM.09.0900	LdBPK_090870.1	LinJ.09.0870	LmjF.09.0820	LmxM.09.0820	LtaP09.0850	Tb927.11.12920	Tbg972.11.14380	TcCLB.511557.70	TcIL3000.11.13310	TevSTIB805.11_01.13330	TvY486_1113790
OG5_148318	CfaC1_12_1440	LbrM.09.1050	LdBPK_091060.1	LinJ.09.1060	LmjF.09.1000	LmxM.09.1000	LtaP09.1000	Tb927.11.13120	Tbg972.11.14620	TcCLB.510159.10	TcIL3000.11.13510	TevSTIB805.11_01.13550	TvY486_1113960
OG5_148319	CfaC1_12_1450	LbrM.09.1060	LdBPK_091070.1	LinJ.09.1070	LmjF.09.1010	LmxM.09.1010	LtaP09.1030	Tb927.11.13180	Tbg972.11.14710	TcCLB.508083.10	TcIL3000.11.13540	TevSTIB805.11_01.13630	TvY486_1114040
OG5_144511	CfaC1_AODS01003134_0010	LbrM.09.1080	LdBPK_091080.1	LinJ.09.1080	LmjF.09.1020	LmxM.09.1020	LtaP09.1060	Tb927.11.13200	Tbg972.11.14730	TcCLB.506757.30	TcIL3000.11.13560	TevSTIB805.11_01.13650	TvY486_1114070
OG5_131155	CfaC1_12_1490	LbrM.09.1100	LdBPK_091100.1	LinJ.09.1100	LmjF.09.1040	LmxM.09.1040	LtaP09.1080	Tb927.11.13220	Tbg972.11.14750	TcCLB.506757.10	TcIL3000.11.13580	TevSTIB805.11_01.13670	TvY486_0039410
OG5_148320	CfaC1_12_1560	LbrM.09.1170	LdBPK_091180.1	LinJ.09.1180	LmjF.09.1120	LmxM.09.1120	LtaP09.1150	Tb927.11.13280	Tbg972.11.14820	TcCLB.506755.260	TcIL3000.11.13650	TevSTIB805.11_01.13730	TvY486_1114140
OG5_148321	CfaC1_12_1590	LbrM.09.1200	LdBPK_091210.1	LinJ.09.1210	LmjF.09.1150	LmxM.09.1150	LtaP09.1180	Tb927.11.13310	Tbg972.11.14860	TcCLB.506755.230	TcIL3000.11.13680	TevSTIB805.11_01.13760	TvY486_1114180
OG5_148322	CfaC1_12_1650	LbrM.09.1230	LdBPK_091240.1	LinJ.09.1240	LmjF.09.1180	LmxM.09.1180	LtaP09.1210	Tb927.11.13340	Tbg972.11.14900	TcCLB.506755.190	TcIL3000.11.13700	TevSTIB805.11_01.13790	TvY486_1114210
OG5_140300	CfaC1_12_1700	LbrM.09.1270	LdBPK_091280.1	LinJ.09.1280	LmjF.09.1220	LmxM.09.1220	LtaP09.1250	Tb927.11.13360	Tbg972.11.14920	TcCLB.506755.160	TcIL3000.11.13720	TevSTIB805.11_01.13810	TvY486_1114230
OG5_148323	CfaC1_12_1710	LbrM.09.1280	LdBPK_091290.1	LinJ.09.1290	LmjF.09.1230	LmxM.09.1230	LtaP09.1260	Tb927.11.13370	Tbg972.11.14930	TcCLB.506755.150	TcIL3000.11.13730	TevSTIB805.11_01.13820	TvY486_1114240
OG5_148324	CfaC1_12_1760	LbrM.09.1310	LdBPK_091320.1	LinJ.09.1320	LmjF.09.1260	LmxM.09.1260	LtaP09.1300	Tb927.11.13400	Tbg972.11.14960	TcCLB.506755.120	TcIL3000.11.13770	TevSTIB805.11_01.13850	TvY486_1114270
OG5_136791	CfaC1_12_1770	LbrM.09.1320	LdBPK_091330.1	LinJ.09.1330	LmjF.09.1270	LmxM.09.1270	LtaP09.1310	Tb927.11.13440	Tbg972.11.15000	TcCLB.506755.74	TcIL3000.11.13800	TevSTIB805.11_01.13890	TvY486_1114300
OG5_148325	CfaC1_12_1780	LbrM.09.1330	LdBPK_091340.1	LinJ.09.1340	LmjF.09.1280	LmxM.09.1280	LtaP09.1320	Tb927.11.13450	Tbg972.11.15010	TcCLB.506755.70	TcIL3000.11.13810	TevSTIB805.11_01.13900	TvY486_1114310
OG5_148328	CfaC1_12_1890	LbrM.09.1430	LdBPK_091450.1	LinJ.09.1450	LmjF.09.1380	LmxM.09.1380	LtaP09.1410	Tb927.11.13540	Tbg972.11.15120	TcCLB.506753.210	TcIL3000.11.13870	TevSTIB805.11_01.13990	TvY486_1114390
OG5_151467	CfaC1_12_1960	LbrM.09.1500	LdBPK_091520.1	LinJ.09.1520	LmjF.09.1440	LmxM.09.1440	LtaP09.1470	Tb927.11.13600	Tbg972.11.15180	TcCLB.506753.160	TcIL3000.11.13930	TevSTIB805.11_01.14050	TvY486_1114450
OG5_148332	CfaC1_12_2000	LbrM.09.1540	LdBPK_091560.1	LinJ.09.1560	LmjF.09.1480	LmxM.09.1480	LtaP09.1510	Tb927.11.13640	Tbg972.11.15230	TcCLB.506753.120	TcIL3000.11.13960	TevSTIB805.11_01.14090	TvY486_1114480
OG5_148333	CfaC1_12_2030	LbrM.09.1580	LdBPK_091600.1	LinJ.09.1600	LmjF.09.1510	LmxM.09.1510	LtaP09.1540	Tb927.11.13670	Tbg972.11.15260	TcCLB.506753.90	TcIL3000.11.13980	TevSTIB805.11_01.14120	TvY486_1114510
OG5_137970	CfaC1_12_2040	LbrM.09.1590	LdBPK_091610.1	LinJ.09.1610	LmjF.09.1520	LmxM.09.1520	LtaP09.1550	Tb927.11.13680	Tbg972.11.15270	TcCLB.506753.80	TcIL3000.11.13990	TevSTIB805.11_01.14130	TvY486_1114520
OG5_128230	CfaC1_32_0970	LbrM.32.0780	LdBPK_320730.1	LinJ.32.0730	LmjF.32.0700	LmxM.31.0700	LtaP32.0760	Tb927.11.13940	Tbg972.11.15570	TcCLB.504643.30	TcIL3000.11.14310	TevSTIB805.11_01.14410	TvY486_1114770
OG5_127813	CfaC1_18_1090	LbrM.32.1380	LdBPK_321290.1	LinJ.32.1290	LmjF.32.1230	LmxM.31.1230	LtaP32.1320	Tb927.11.14460	Tbg972.11.16200	TcCLB.507507.20	TcIL3000.11.14750	TevSTIB805.11_01.14950	TvY486_1115200
OG5_130998	CfaC1_18_1080	LbrM.32.1390	LdBPK_321300.1	LinJ.32.1300	LmjF.32.1240	LmxM.31.1240	LtaP32.1330	Tb927.11.14470	Tbg972.11.16210	TcCLB.507507.30	TcIL3000.11.14760	TevSTIB805.11_01.14960	TvY486_1115210
OG5_149253	CfaC1_32_1770	LbrM.32.1460	LdBPK_321360.1	LinJ.32.1360	LmjF.32.1300	LmxM.31.1300	LtaP32.1390	Tb927.11.14520	Tbg972.11.16250	TcCLB.507509.50	TcIL3000.11.14790	TevSTIB805.11_01.15010	TvY486_1115260
OG5_131387	CfaC1_32_1780	LbrM.32.1470	LdBPK_321370.1	LinJ.32.1370	LmjF.32.1310	LmxM.31.1310	LtaP32.1400	Tb927.11.14530	Tbg972.11.16260	TcCLB.507509.60	TcIL3000.11.14810	TevSTIB805.11_01.15020	TvY486_1115270
OG5_154659	CfaC1_32_1820	LbrM.32.1510	LdBPK_321410.1	LinJ.32.1410	LmjF.32.1350	LmxM.31.1350	LtaP32.1440	Tb927.11.14570	Tbg972.11.16300	TcCLB.507511.20	TcIL3000.11.14850	TevSTIB805.11_01.15060	TvY486_1115310
OG5_154660	CfaC1_32_1910	LbrM.32.1580	LdBPK_321480.1	LinJ.32.1480	LmjF.32.1420	LmxM.31.1420	LtaP32.1510	Tb927.11.14640	Tbg972.11.16420	TcCLB.504051.30	TcIL3000.11.14910	TevSTIB805.11_01.15160	TvY486_1115370
OG5_154661	CfaC1_32_1920	LbrM.32.1590	LdBPK_321490.1	LinJ.32.1490	LmjF.32.1430	LmxM.31.1430	LtaP32.1520	Tb927.11.14650	Tbg972.11.16430	TcCLB.504051.40	TcIL3000.11.14920	TevSTIB805.11_01.15170	TvY486_1115380
OG5_153016	CfaC1_32_1960	LbrM.32.1630	LdBPK_321530.1	LinJ.32.1530	LmjF.32.1470	LmxM.31.1470	LtaP32.1560	Tb927.11.14690	Tbg972.11.16470	TcCLB.506223.110	TcIL3000.11.14980	TevSTIB805.11_01.15210	TvY486_1115420
OG5_147363	CfaC1_32_2000	LbrM.32.1670	LdBPK_321570.1	LinJ.32.1570	LmjF.32.1500	LmxM.31.1500	LtaP32.1600	Tb927.11.14730	Tbg972.11.16520	TcCLB.506223.80	TcIL3000.11.15020	TevSTIB805.11_01.15250	TvY486_1115460
OG5_154665	CfaC1_32_2060	LbrM.32.1730	LdBPK_321640.1	LinJ.32.1640	LmjF.32.1560	LmxM.31.1560	LtaP32.1670	Tb927.11.14760	Tbg972.11.16560	TcCLB.506223.30	TcIL3000.11.15050	TevSTIB805.11_01.15280	TvY486_1115500
OG5_127555	CfaC1_32_2080	LbrM.32.1750	LdBPK_321660.1	LinJ.32.1660	LmjF.32.1580	LmxM.31.1580	LtaP32.1690	Tb927.11.14780	Tbg972.11.16590	TcCLB.503677.10	TcIL3000.11.15070	TevSTIB805.11_01.15310	TvY486_1115520
OG5_154668	CfaC1_32_2150	LbrM.32.1810	LdBPK_321720.1	LinJ.32.1720	LmjF.32.1640	LmxM.31.1640	LtaP32.1750	Tb927.11.14840	Tbg972.11.16650	TcCLB.506221.110	TcIL3000.11.15130	TevSTIB805.11_01.15370	TvY486_1115590
OG5_143882	CfaC1_32_2170	LbrM.32.1830	LdBPK_321740.1	LinJ.32.1740	LmjF.32.1660	LmxM.31.1660	LtaP32.1770	Tb927.11.14860	Tbg972.11.16670	TcCLB.506221.90	TcIL3000_0_36890	TevSTIB805.11_01.15390	TvY486_1115620
OG5_154669	CfaC1_32_2220	LbrM.32.1880	LdBPK_321790.1	LinJ.32.1790	LmjF.32.1710	LmxM.31.1710	LtaP32.1820	Tb927.11.14940	Tbg972.11.16760	TcCLB.503989.20	TcIL3000_0_06780	TevSTIB805.11_01.15470	TvY486_1115710
OG5_154670	CfaC1_32_2260	LbrM.32.1920	LdBPK_321830.1	LinJ.32.1830	LmjF.32.1750	LmxM.31.1750	LtaP32.1860	Tb927.11.14960	Tbg972.11.16780	TcCLB.511715.100	TcIL3000.11.15190	TevSTIB805.11_01.15490	TvY486_1115760
OG5_154671	CfaC1_32_2290	LbrM.32.1940	LdBPK_321850.1	LinJ.32.1850	LmjF.32.1770	LmxM.31.1770	LtaP32.1880	Tb927.11.14980	Tbg972.11.16810	TcCLB.511715.80	TcIL3000_0_17950	TevSTIB805.11_01.15510	TvY486_1115790
OG5_154673	CfaC1_32_2340	LbrM.32.1990	LdBPK_321900.1	LinJ.32.1900	LmjF.32.1810	LmxM.31.1810	LtaP32.1930	Tb927.11.15010	Tbg972.11.16850	TcCLB.511715.20	TcIL3000.11.15210	TevSTIB805.11_01.15540	TvY486_1115830
OG5_154674	CfaC1_32_2430	LbrM.32.2080	LdBPK_322000.1	LinJ.32.2000	LmjF.32.1890	LmxM.31.1890	LtaP32.2020	Tb927.11.15070	Tbg972.11.16920	TcCLB.509157.230	TcIL3000_0_33160	TevSTIB805.11_01.15600	TvY486_1115880
OG5_150149	CfaC1_32_2490	LbrM.32.2120	LdBPK_322040.1	LinJ.32.2040	LmjF.32.1930	LmxM.31.1930	LtaP32.2070	Tb927.11.15120	Tbg972.11.16990	TcCLB.509157.90	TcIL3000.11.15280	TevSTIB805.11_01.15650	TvY486_1115940
OG5_140024	CfaC1_32_2500	LbrM.32.2130	LdBPK_322050.1	LinJ.32.2050	LmjF.32.1940	LmxM.31.1940	LtaP32.2080	Tb927.11.15130	Tbg972.11.17000	TcCLB.509157.80	TcIL3000.11.15290	TevSTIB805.11_01.15660	TvY486_1115950
OG5_126904	CfaC1_32_2520	LbrM.32.2150	LdBPK_322070.1	LinJ.32.2070	LmjF.32.1960	LmxM.31.1960	LtaP32.2100	Tb927.11.15150	Tbg972.11.17020	TcCLB.509157.60	TcIL3000.11.15320	TevSTIB805.11_01.15680	TvY486_1115970
OG5_149647	CfaC1_32_2710	LbrM.32.2290	LdBPK_322210.1	LinJ.32.2210	LmjF.32.2080	LmxM.31.2080	LtaP32.2240	Tb927.11.15280	Tbg972.11.17160	TcCLB.511711.40	TcIL3000.11.15420	TevSTIB805.11_01.15810	TvY486_1116100
OG5_127713	CfaC1_32_2720	LbrM.32.2300	LdBPK_322220.1	LinJ.32.2220	LmjF.32.2090	LmxM.31.2090	LtaP32.2250	Tb927.11.15290	Tbg972.11.17170	TcCLB.511711.30	TcIL3000.11.15430	TevSTIB805.11_01.15820	TvY486_1116110
OG5_154677	CfaC1_32_2750	LbrM.32.2330	LdBPK_322250.1	LinJ.32.2250	LmjF.32.2120	LmxM.31.2120	LtaP32.2280	Tb927.11.15340	Tbg972.11.17220	TcCLB.511709.10	TcIL3000.11.15500	TevSTIB805.11_01.15870	TvY486_1116140
OG5_145198	CfaC1_32_2860	LbrM.32.2420	LdBPK_322350.1	LinJ.32.2350	LmjF.32.2200	LmxM.31.2200	LtaP32.2380	Tb927.11.15430	Tbg972.11.17310	TcCLB.509267.50	TcIL3000.11.14090	TevSTIB805.11_01.15960	TvY486_1116220
OG5_152926	CfaC1_32_2870	LbrM.32.2430	LdBPK_322360.1	LinJ.32.2360	LmjF.32.2210	LmxM.31.2210	LtaP32.2390	Tb927.11.15440	Tbg972.11.17320	TcCLB.509267.60	TcIL3000.11.14100	TevSTIB805.11_01.15970	TvY486_1116230
OG5_151286	CfaC1_AODS01003159_0480	LbrM.32.2450	LdBPK_322380.1	LinJ.32.2380	LmjF.32.2230	LmxM.31.2230	LtaP32.2410	Tb927.11.15460	Tbg972.11.17340	TcCLB.509267.90	TcIL3000.11.15540	TevSTIB805.11_01.15990	TvY486_1116250
OG5_139978	CfaC1_23_1160	LbrM.20.5150	LdBPK_200980.1	LinJ.20.0980	LmjF.20.0970	LmxM.20.0970	LtaP20.0950	Tb927.11.1560	Tbg972.11.1660	TcCLB.506367.30	TcIL3000_0_27180	TevSTIB805.11_01.1550	TvY486_1101500
OG5_153133	CfaC1_32_3280	LbrM.32.2870	LdBPK_322770.1	LinJ.32.2770	LmjF.32.2630	LmxM.31.2630	LtaP32.2820	Tb927.11.15820	Tbg972.11.17750	TcCLB.511545.120	TcIL3000.11.15750	TevSTIB805.11_01.16370	TvY486_1116640
OG5_154475	CfaC1_32_3360	LbrM.32.2920	LdBPK_322820.1	LinJ.32.2820	LmjF.32.2680	LmxM.31.2680	LtaP32.2880	Tb927.11.15870	Tbg972.11.17800	TcCLB.511545.50	TcIL3000.11.15780	TevSTIB805.11_01.16420	TvY486_1116680
OG5_154688	CfaC1_32_3380	LbrM.32.2940	LdBPK_322840.1	LinJ.32.2840	LmjF.32.2700	LmxM.31.2700	LtaP32.2890	Tb927.11.15890	Tbg972.11.17820	TcCLB.511545.30	TcIL3000.11.15800	TevSTIB805.11_01.16440	TvY486_1116700
OG5_154689	CfaC1_32_3410	LbrM.32.2970	LdBPK_322870.1	LinJ.32.2870	LmjF.32.2730	LmxM.31.2730	LtaP32.2910	Tb927.11.15940	Tbg972.11.17870	TcCLB.511543.40	TcIL3000.11.15850	TevSTIB805.11_01.16490	TvY486_1116740
OG5_128178	CfaC1_32_3510	LbrM.32.3050	LdBPK_322950.1	LinJ.32.2950	LmjF.32.2810	LmxM.31.2810	LtaP32.2990	Tb927.11.16020	Tbg972.11.17950	TcCLB.507037.20	TcIL3000.11.15930	TevSTIB805.11_01.16570	TvY486_1116850
OG5_150247	CfaC1_32_3540	LbrM.32.3080	LdBPK_322980.1	LinJ.32.2980	LmjF.32.2840	LmxM.31.2840	LtaP32.3020	Tb927.11.16040	Tbg972.11.17980	TcCLB.509073.100	TcIL3000.11.15950	TevSTIB805.11_01.16590	TvY486_1116870
OG5_131415	CfaC1_32_3550	LbrM.32.3090	LdBPK_322990.1	LinJ.32.2990	LmjF.32.2850	LmxM.31.2850	LtaP32.3030	Tb927.11.16050	Tbg972.11.17990	TcCLB.509073.90	TcIL3000.11.15960	TevSTIB805.11_01.16600	TvY486_1116880
OG5_153337	CfaC1_32_3620	LbrM.32.3160	LdBPK_323060.1	LinJ.32.3060	LmjF.32.2910	LmxM.31.2910	LtaP32.3100	Tb927.11.16100	Tbg972.11.18040	TcCLB.509073.30	TcIL3000.11.16020	TevSTIB805.11_01.16650	TvY486_1116920
OG5_134033	CfaC1_32_3630	LbrM.32.3170	LdBPK_323070.1	LinJ.32.3070	LmjF.32.2920	LmxM.31.2920	LtaP32.3110	Tb927.11.16110	Tbg972.11.18050	TcCLB.509073.20	TcIL3000.11.16030	TevSTIB805.11_01.16660	TvY486_1116940
OG5_154693	CfaC1_32_3650	LbrM.32.3190	LdBPK_323090.1	LinJ.32.3090	LmjF.32.2940	LmxM.31.2940	LtaP32.3130	Tb927.11.16120	Tbg972.11.18080	TcCLB.509073.10	TcIL3000.11.16060	TevSTIB805.11_01.16670	TvY486_1116960
OG5_154717	CfaC1_32_5600	LbrM.32.4210	LdBPK_324120.1	LinJ.32.4120	LmjF.32.3970	LmxM.31.3970	LtaP32.4140	Tb927.11.16210	Tbg972.11.18200	TcCLB.507035.110	TcIL3000.11.16130	TevSTIB805.11_01.16770	TvY486_1117110
OG5_154714	CfaC1_32_5570	LbrM.32.4180	LdBPK_324090.1	LinJ.32.4090	LmjF.32.3940	LmxM.31.3940	LtaP32.4110	Tb927.11.16250	Tbg972.11.18240	TcCLB.511525.29	TcIL3000_0_12410	TevSTIB805.11_01.16810	TvY486_1117160
OG5_127111	CfaC1_32_5510	LbrM.32.4130	LdBPK_324040.1	LinJ.32.4040	LmjF.32.3890	LmxM.31.3890	LtaP32.4060	Tb927.11.16290	Tbg972.11.18290	TcCLB.511527.50	TcIL3000.11.16200	TevSTIB805.11_01.16860	TvY486_1117200
OG5_148770	CfaC1_20_1220	LbrM.27.1110	LdBPK_270890.1	LinJ.27.0890	LmjF.27.1030	LmxM.27.1030	LtaP27.1060	Tb927.11.1630	Tbg972.11.1730	TcCLB.506367.140	TcIL3000.11.1410	TevSTIB805.11_01.1620	TvY486_1101560
OG5_154713	CfaC1_32_5500	LbrM.32.4120	LdBPK_324030.1	LinJ.32.4030	LmjF.32.3880	LmxM.31.3880	LtaP32.4050	Tb927.11.16300	Tbg972.11.18300	TcCLB.511527.60	TcIL3000.11.16210	TevSTIB805.11_01.16870	TvY486_1117210
OG5_130016	CfaC1_32_5420	LbrM.32.4050	LdBPK_323960.1	LinJ.32.3960	LmjF.32.3810	LmxM.31.3810	LtaP32.3980	Tb927.11.16370	Tbg972.11.18410	TcCLB.511529.40	TcIL3000.11.16290	TevSTIB805.11_01.16950	TvY486_1117290
OG5_148771	CfaC1_20_1230	LbrM.27.1120	LdBPK_270900.1	LinJ.27.0900	LmjF.27.1040	LmxM.27.1040	LtaP27.1070	Tb927.11.1640	Tbg972.11.1740	TcCLB.506367.160	TcIL3000.11.1420	TevSTIB805.11_01.1630	TvY486_1101570
OG5_128936	CfaC1_KB217656_0050	LbrM.32.3890	LdBPK_323800.1	LinJ.32.3800	LmjF.32.3640	LmxM.31.3640	LtaP32.3830	Tb927.11.16490	Tbg972.11.18540	TcCLB.511529.180	TcIL3000.11.16410	TevSTIB805.11_01.17070	TvY486_1117430
OG5_154704	CfaC1_32_5020	LbrM.32.3760	LdBPK_323670.1	LinJ.32.3670	LmjF.32.3470	LmxM.31.3470	LtaP32.3690	Tb927.11.16590	Tbg972.11.18690	TcCLB.507089.70	TcIL3000.11.16510	TevSTIB805.11_01.17170	TvY486_1117560
OG5_154964	CfaC1_32_5010	LbrM.32.3750	LdBPK_323660.1	LinJ.32.3660	LmjF.32.3460	LmxM.31.3460	LtaP32.3680	Tb927.11.16600	Tbg972.11.18700	TcCLB.507089.80	TcIL3000.11.16520	TevSTIB805.11_01.17180	TvY486_1117570
OG5_154703	CfaC1_32_4970	LbrM.32.3730	LdBPK_323640.1	LinJ.32.3640	LmjF.32.3440	LmxM.31.3440	LtaP32.3660	Tb927.11.16620	Tbg972.11.18730	TcCLB.507089.100	TcIL3000.11.16540	TevSTIB805.11_01.17200	TvY486_1117590
OG5_153898	CfaC1_32_4910	LbrM.32.3680	LdBPK_323580.1	LinJ.32.3580	LmjF.32.3380	LmxM.31.3380	LtaP32.3600	Tb927.11.16680	Tbg972.11.18810	TcCLB.507089.190	TcIL3000.11.16570	TevSTIB805.11_01.17260	TvY486_1117670
OG5_126959	CfaC1_20_1260	LbrM.27.1150	LdBPK_270930.1	LinJ.27.0930	LmjF.27.1060	LmxM.27.1060	LtaP27.1100	Tb927.11.1670	Tbg972.11.1780	TcCLB.509831.10	TcIL3000.11.1450	TevSTIB805.11_01.1670	TvY486_1101600
OG5_126968	CfaC1_32_4840	LbrM.32.3600	LdBPK_323510.1	LinJ.32.3510	LmjF.32.3310	LmxM.31.3310	LtaP32.3520	Tb927.11.16730	Tbg972.11.18870	TcCLB.507089.270	TcIL3000.11.16620	TevSTIB805.11_01.17310	TvY486_1117730
OG5_151797	CfaC1_32_4820	LbrM.32.3580	LdBPK_323490.1	LinJ.32.3490	LmjF.32.3290	LmxM.31.3290	LtaP32.3500	Tb927.11.16750	Tbg972.11.18890	TcCLB.511531.20	TcIL3000.11.16660	TevSTIB805.11_01.17330	TvY486_1117750
OG5_127998	CfaC1_32_4800	LbrM.32.3560	LdBPK_323470.1	LinJ.32.3470	LmjF.32.3270	LmxM.31.3270	LtaP32.3480	Tb927.11.16760	Tbg972.11.18900	TcCLB.511531.40	TcIL3000.11.16670	TevSTIB805.11_01.17340	TvY486_1117770
OG5_128189	CfaC1_32_4780	LbrM.32.3550	LdBPK_323460.1	LinJ.32.3460	LmjF.32.3260	LmxM.31.3260	LtaP32.3470	Tb927.11.16770	Tbg972.11.18920	TcCLB.511531.50	TcIL3000.11.16680	TevSTIB805.11_01.17350	TvY486_1117780
OG5_154696	CfaC1_32_4430	LbrM.32.3350	LdBPK_323250.1	LinJ.32.3250	LmjF.32.3060	LmxM.31.3060	LtaP32.3280	Tb927.11.16960	Tbg972.11.19150	TcCLB.511537.24	TcIL3000.11.16880	TevSTIB805.11_01.17540	TvY486_1117970
OG5_133023	CfaC1_20_1300	LbrM.27.1190	LdBPK_270970.1	LinJ.27.0970	LmjF.27.1100	LmxM.27.1100	LtaP27.1140	Tb927.11.1700	Tbg972.11.1820	TcCLB.509831.33	TcIL3000.11.1480	TevSTIB805.11_01.1700	TvY486_1101630
OG5_148774	CfaC1_20_1310	LbrM.27.1200	LdBPK_270980.1	LinJ.27.0980	LmjF.27.1110	LmxM.27.1110	LtaP27.1150	Tb927.11.1710	Tbg972.11.1830	TcCLB.509831.36	TcIL3000.11.1490	TevSTIB805.11_01.1710	TvY486_1101640
OG5_144679	CfaC1_20_1320	LbrM.27.1210	LdBPK_270990.1	LinJ.27.0990	LmjF.27.1120	LmxM.27.1120	LtaP27.1160	Tb927.11.1720	Tbg972.11.1840	TcCLB.509831.40	TcIL3000.11.1500	TevSTIB805.11_01.1720	TvY486_1101650
OG5_129672	CfaC1_20_1340	LbrM.27.1230	LdBPK_271010.1	LinJ.27.1010	LmjF.27.1130	LmxM.27.1130	LtaP27.1180	Tb927.11.1740	Tbg972.11.1880	TcCLB.509831.50	TcIL3000.11.1530	TevSTIB805.11_01.1740	TvY486_1101670
OG5_148775	CfaC1_20_1380	LbrM.27.1270	LdBPK_271050.1	LinJ.27.1050	LmjF.27.1170	LmxM.27.1170	LtaP27.1220	Tb927.11.1770	Tbg972.11.1910	TcCLB.506369.50	TcIL3000.11.1550	TevSTIB805.11_01.1770	TvY486_1101710
OG5_128137	CfaC1_20_1420	LbrM.27.1310	LdBPK_271090.1	LinJ.27.1090	LmjF.27.1210	LmxM.27.1210	LtaP27.1250	Tb927.11.1820	Tbg972.11.1960	TcCLB.509835.20	TcIL3000.11.1570	TevSTIB805.11_01.1830	TvY486_1101730
OG5_127431	CfaC1_20_1490	LbrM.27.1390	LdBPK_271170.1	LinJ.27.1170	LmjF.27.1270	LmxM.27.1270	LtaP27.1340	Tb927.11.1930	Tbg972.11.2100	TcCLB.508357.40	TcIL3000_0_47810	TevSTIB805.11_01.1960	TvY486_1101900
OG5_148778	CfaC1_20_1510	LbrM.27.1410	LdBPK_271190.1	LinJ.27.1190	LmjF.27.1280	LmxM.27.1280	LtaP27.1360	Tb927.11.1950	Tbg972.11.2120	TcCLB.508357.26	TcIL3000.11.1620	TevSTIB805.11_01.1980	TvY486_1101920
OG5_130300	CfaC1_20_1520	LbrM.27.1420	LdBPK_271200.1	LinJ.27.1200	LmjF.27.1290	LmxM.27.1290	LtaP27.1370	Tb927.11.1960	Tbg972.11.2130	TcCLB.508357.23	TcIL3000.11.1630	TevSTIB805.11_01.1990	TvY486_1101930
OG5_148785	CfaC1_20_1820	LbrM.27.1710	LdBPK_271490.1	LinJ.27.1490	LmjF.27.1570	LmxM.27.1570	LtaP27.1640	Tb927.11.2220	Tbg972.11.2440	TcCLB.507467.50	TcIL3000.11.1930	TevSTIB805.11_01.2250	TvY486_1102250
OG5_130347	CfaC1_20_1890	LbrM.27.1760	LdBPK_271530.1	LinJ.27.1530	LmjF.27.1630	LmxM.27.1630	LtaP27.1700	Tb927.11.2270	Tbg972.11.2520	TcCLB.506127.160	TcIL3000.11.2020	TevSTIB805.11_01.2320	TvY486_1102260
OG5_151720	CfaC1_20_2010	LbrM.27.1830	LdBPK_271590.1	LinJ.27.1590	LmjF.27.1690	LmxM.27.1690	LtaP27.1760	Tb927.11.2370	Tbg972.11.2620	TcCLB.506127.20	TcIL3000.11.2170	TevSTIB805.11_01.2420	TvY486_1102360
OG5_150294	CfaC1_20_2080	LbrM.27.1880	LdBPK_271660.1	LinJ.27.1660	LmjF.27.1760	LmxM.27.1760	LtaP27.1810	Tb927.11.2440	Tbg972.11.2690	TcCLB.504153.100	TcIL3000.11.2260	TevSTIB805.11_01.2510	TvY486_1102480
OG5_127861	CfaC1_04_0930	LbrM.33.2680	LdBPK_332530.1	LinJ.33.2530	LmjF.33.2400	LmxM.32.2400	LtaP33.2620	Tb927.11.2640	Tbg972.11.2890	TcCLB.504153.300	TcIL3000.11.2390	TevSTIB805.11_01.2710	TvY486_1102700
OG5_129844	CfaC1_04_0920	LbrM.33.2670	LdBPK_332520.1	LinJ.33.2520	LmjF.33.2390	LmxM.32.2390	LtaP33.2610	Tb927.11.2650	Tbg972.11.2900	TcCLB.504153.310	TcIL3000.11.2400	TevSTIB805.11_01.2720	TvY486_1102710
OG5_148851	CfaC1_04_0890	LbrM.30.0350	LdBPK_332500.1	LinJ.33.2500	LmjF.33.2370	LmxM.32.2370	LtaP33.2590	Tb927.11.2670	Tbg972.11.2940	TcCLB.504153.330	TcIL3000_0_24460	TevSTIB805.11_01.2740	TvY486_1102730
OG5_148957	CfaC1_04_0780	LbrM.33.2540	LdBPK_332380.1	LinJ.33.2380	LmjF.33.2250	LmxM.32.2250	LtaP33.2460	Tb927.11.2760	Tbg972.11.3060	TcCLB.506811.150	TcIL3000.11.2500	TevSTIB805.11_01.2830	TvY486_1102840
OG5_148956	CfaC1_04_0770	LbrM.33.2530	LdBPK_332370.1	LinJ.33.2370	LmjF.33.2240	LmxM.32.2240	LtaP33.2450	Tb927.11.2770	Tbg972.11.3070	TcCLB.506811.140	TcIL3000.11.2510	TevSTIB805.11_01.2840	TvY486_1102850
OG5_148694	CfaC1_28_0420	LbrM.25.0220	LdBPK_250220.1	LinJ.25.0220	LmjF.25.0220	LmxM.25.0220	LtaP25.0240	Tb927.11.280	Tbg972.11.160	TcCLB.507093.10	TcIL3000.11.190	TevSTIB805.11_01.200	TvY486_1100160
OG5_148953	CfaC1_04_0630	LbrM.33.2410	LdBPK_332250.1	LinJ.33.2250	LmjF.33.2130	LmxM.32.2130	LtaP33.2330	Tb927.11.2890	Tbg972.11.3210	TcCLB.419469.30	TcIL3000.11.2640	TevSTIB805.11_01.2970	TvY486_1102940
OG5_140090	CfaC1_28_0430	LbrM.25.0230	LdBPK_250230.1	LinJ.25.0230	LmjF.25.0230	LmxM.25.0230	LtaP25.0250	Tb927.11.290	Tbg972.11.170	TcCLB.507093.20	TcIL3000.11.210	TevSTIB805.11_01.210	TvY486_1100170
OG5_147168	CfaC1_04_0610	LbrM.33.2390	LdBPK_332230.1	LinJ.33.2230	LmjF.33.2110	LmxM.32.2110	LtaP33.2310	Tb927.11.2910	Tbg972.11.3230	TcCLB.503887.70	TcIL3000.11.2660	TevSTIB805.11_01.2990	TvY486_1102960
OG5_131274	CfaC1_04_0570	LbrM.33.2380	LdBPK_332220.1	LinJ.33.2220	LmjF.33.2100	LmxM.32.2100	LtaP33.2300	Tb927.11.2920	Tbg972.11.3240	TcCLB.503887.60	TcIL3000.11.2670	TevSTIB805.11_01.3000	TvY486_1102970
OG5_147175	CfaC1_04_0510	LbrM.33.2330	LdBPK_332170.1	LinJ.33.2170	LmjF.33.2050	LmxM.32.2050	LtaP33.2250	Tb927.11.2940	Tbg972.11.3260	TcCLB.503887.30	TcIL3000.11.2680	TevSTIB805.11_01.3020	TvY486_1103000
OG5_147776	CfaC1_04_0480	LbrM.33.2310	LdBPK_332150.1	LinJ.33.2150	LmjF.33.2030	LmxM.32.2030	LtaP33.2220	Tb927.11.2970	Tbg972.11.3290	TcCLB.510431.320	TcIL3000.11.2730	TevSTIB805.11_01.3050	TvY486_1103030
OG5_128348	CfaC1_04_0340	LbrM.33.2190	LdBPK_332020.1	LinJ.33.2020	LmjF.33.1910	LmxM.32.1910	LtaP33.2090	Tb927.11.3070	Tbg972.11.3390	TcCLB.510431.220	TcIL3000.11.2830	TevSTIB805.11_01.3150	TvY486_1103120
OG5_137860	CfaC1_04_0220	LbrM.33.2070	LdBPK_331910.1	LinJ.33.1910	LmjF.33.1810	LmxM.32.1810	LtaP33.1960	Tb927.11.3160	Tbg972.11.3500	TcCLB.510431.120	TcIL3000.11.2950	TevSTIB805.11_01.3240	TvY486_1103230
OG5_129832	CfaC1_28_4070	LbrM.13.1480	LdBPK_131360.1	LinJ.13.1360	LmjF.13.1620	LmxM.13.1620	LtaP13.1480	Tb927.11.3270	Tbg972.11.3640	TcCLB.509589.20	TcIL3000_0_58900	TevSTIB805.11_01.3360	TvY486_1103350
OG5_130432	CfaC1_28_4040	LbrM.13.1450	LdBPK_131330.1	LinJ.13.1330	LmjF.13.1590	LmxM.13.1590	LtaP13.1450	Tb927.11.3300	Tbg972.11.3690	TcCLB.509589.50	TcIL3000.11.3110	TevSTIB805.11_01.3390	TvY486_1103380
OG5_148385	CfaC1_28_4000	LbrM.13.1410	LdBPK_131610.1	LinJ.13.1610	LmjF.13.1550	LmxM.13.1550	LtaP13.1420	Tb927.11.3330	Tbg972.11.3760	TcCLB.509591.40	TcIL3000.11.3160	TevSTIB805.11_01.3430	TvY486_1103410
OG5_151492	CfaC1_28_3870	LbrM.13.1210	LdBPK_131480.1	LinJ.13.1480	LmjF.13.1440	LmxM.13.1440	LtaP13.1320	Tb927.11.3410	Tbg972.11.3850	TcCLB.507099.70	TcIL3000.11.3320	TevSTIB805.11_01.3510	TvY486_1103520
OG5_147999	CfaC1_28_3860	LbrM.13.1200	LdBPK_131470.1	LinJ.13.1470	LmjF.13.1430	LmxM.13.1430	LtaP13.1310	Tb927.11.3420	Tbg972.11.3860	TcCLB.507099.90	TcIL3000.11.3330	TevSTIB805.11_01.3520	TvY486_1103540
OG5_130353	CfaC1_28_3750	LbrM.13.1150	LdBPK_131280.1	LinJ.13.1280	LmjF.13.1380	LmxM.13.1380	LtaP13.1270	Tb927.11.3470	Tbg972.11.3920	TcCLB.507099.140	TcIL3000.11.3400	TevSTIB805.11_01.3580	TvY486_1103580
OG5_150077	CfaC1_28_3740	LbrM.13.1140	LdBPK_131270.1	LinJ.13.1270	LmjF.13.1370	LmxM.13.1370	LtaP13.1260	Tb927.11.3480	Tbg972.11.3940	TcCLB.507629.10	TcIL3000.11.3420	TevSTIB805.11_01.3590	TvY486_1103590
OG5_150650	CfaC1_28_3730	LbrM.13.1130	LdBPK_131260.1	LinJ.13.1260	LmjF.13.1360	LmxM.13.1360	LtaP13.1250	Tb927.11.3490	Tbg972.11.3950	TcCLB.507629.20	TcIL3000.11.3430	TevSTIB805.11_01.3600	TvY486_1103600
OG5_130764	CfaC1_28_3720	LbrM.13.1120	LdBPK_131250.1	LinJ.13.1250	LmjF.13.1350	LmxM.13.1350	LtaP13.1240	Tb927.11.3500	Tbg972.11.3960	TcCLB.507629.30	TcIL3000.11.3440	TevSTIB805.11_01.3610	TvY486_1103610
OG5_143237	CfaC1_35_6610	LbrM.35.6920	LdBPK_366870.1	LinJ.36.6870	LmjF.36.6560	LmxM.36.6560	LtaP36.6790	Tb927.11.3520	Tbg972.11.3990	TcCLB.506953.20	TcIL3000.11.3460	TevSTIB805.11_01.3640	TvY486_1103630
OG5_127563	CfaC1_28_3650	LbrM.13.1050	LdBPK_131180.1	LinJ.13.1180	LmjF.13.1280	LmxM.13.1280	LtaP13.1170	Tb927.11.3550	Tbg972.11.4040	TcCLB.504011.40	TcIL3000.11.3490	TevSTIB805.11_01.3670	TvY486_1103660
OG5_127177	CfaC1_08_0280	LbrM.26.0330	LdBPK_260290.1	LinJ.26.0290	LmjF.26.0300	LmxM.26.0300	LtaP26.0290	Tb927.11.3570	Tbg972.11.4060	TcCLB.511051.70	TcIL3000.11.3540	TevSTIB805.11_01.3700	TvY486_1103700
OG5_144904	CfaC1_28_3580	LbrM.13.1010	LdBPK_131140.1	LinJ.13.1140	LmjF.13.1240	LmxM.13.1240	LtaP13.1120	Tb927.11.3580	Tbg972.11.4080	TcCLB.511051.59	TcIL3000.11.3550	TevSTIB805.11_01.3710	TvY486_1103710
OG5_127536	CfaC1_28_0510	LbrM.25.0300	LdBPK_250300.1	LinJ.25.0300	LmjF.25.0300	LmxM.25.0300	LtaP25.0320	Tb927.11.360	Tbg972.11.240	TcCLB.507093.66	TcIL3000.11.300	TevSTIB805.11_01.280	TvY486_1100220
OG5_148697	CfaC1_28_0530	LbrM.25.0310	LdBPK_250320.1	LinJ.25.0320	LmjF.25.0310	LmxM.25.0310	LtaP25.0340	Tb927.11.370	Tbg972.11.260	TcCLB.507093.72	TcIL3000.11.320	TevSTIB805.11_01.300	TvY486_1100230
OG5_127456	CfaC1_28_3430	LbrM.13.0890	LdBPK_130990.1	LinJ.13.0990	LmjF.13.1090	LmxM.13.1090	LtaP13.0990	Tb927.11.3740	Tbg972.11.4280	TcCLB.511047.50	TcIL3000.11.3690	TevSTIB805.11_01.3890	TvY486_1103950
OG5_126955	CfaC1_28_3400	LbrM.13.0880	LdBPK_130960.1	LinJ.13.0960	LmjF.13.1060	LmxM.13.1060	LtaP13.0960	Tb927.11.3750	Tbg972.11.4290	TcCLB.511047.40	TcIL3000.11.3700	TevSTIB805.11_01.3900	TvY486_1103960
OG5_147583	CfaC1_28_3390	LbrM.13.0870	LdBPK_130950.1	LinJ.13.0950	LmjF.13.1050	LmxM.13.1050	LtaP13.0950	Tb927.11.3770	Tbg972.11.4320	TcCLB.511045.50	TcIL3000.11.3720	TevSTIB805.11_01.3920	TvY486_1104000
OG5_143355	CfaC1_28_3280	LbrM.13.0760	LdBPK_130840.1	LinJ.13.0840	LmjF.13.0950	LmxM.13.0950	LtaP13.0850	Tb927.11.3880	Tbg972.11.4500	TcCLB.506733.50	TcIL3000.11.3850	TevSTIB805.11_01.4010	TvY486_1104100
OG5_127349	CfaC1_28_3270	LbrM.13.0750	LdBPK_130830.1	LinJ.13.0830	LmjF.13.0940	LmxM.13.0940	LtaP13.0840	Tb927.11.3890	Tbg972.11.4510	TcCLB.506733.60	TcIL3000.11.3860	TevSTIB805.11_01.4020	TvY486_1104110
OG5_148382	CfaC1_28_3230	LbrM.13.0710	LdBPK_130790.1	LinJ.13.0790	LmjF.13.0900	LmxM.13.0900	LtaP13.0800	Tb927.11.3930	Tbg972.11.4550	TcCLB.506733.100	TcIL3000.11.3930	TevSTIB805.11_01.4060	TvY486_1104160
OG5_143881	CfaC1_28_3210	LbrM.13.0690	LdBPK_130770.1	LinJ.13.0770	LmjF.13.0880	LmxM.13.0880	LtaP13.0780	Tb927.11.3970	Tbg972.11.4590	TcCLB.506733.140	TcIL3000.11.3980	TevSTIB805.11_01.4100	TvY486_1104190
OG5_146373	CfaC1_28_3200	LbrM.13.0680	LdBPK_130760.1	LinJ.13.0760	LmjF.13.0870	LmxM.13.0870	LtaP13.0770	Tb927.11.3980	Tbg972.11.4600	TcCLB.506735.10	TcIL3000.11.4040	TevSTIB805.11_01.4110	TvY486_1104200
OG5_148381	CfaC1_28_3190	LbrM.13.0670	LdBPK_130750.1	LinJ.13.0750	LmjF.13.0860	LmxM.13.0860	LtaP13.0760	Tb927.11.3990	Tbg972.11.4610	TcCLB.506735.20	TcIL3000.11.4050	TevSTIB805.11_01.4120	TvY486_1104210
OG5_148386	CfaC1_28_3140	LbrM.13.1590	LdBPK_130700.1	LinJ.13.0700	LmjF.13.0810	LmxM.13.0810	LtaP13.0710	Tb927.11.4030	Tbg972.11.4650	TcCLB.506735.70	TcIL3000.11.4110	TevSTIB805.11_01.4160	TvY486_0021850
OG5_145896	CfaC1_28_3040	LbrM.13.0550	LdBPK_130620.1	LinJ.13.0620	LmjF.13.0730	LmxM.13.0730	LtaP13.0630	Tb927.11.4130	Tbg972.11.4720	TcCLB.506737.70	TcIL3000.11.4170	TevSTIB805.11_01.4240	TvY486_0021800
OG5_130428	CfaC1_28_3070	LbrM.13.0580	LdBPK_130650.1	LinJ.13.0650	LmjF.13.0760	LmxM.13.0760	LtaP13.0660	Tb927.11.4160	Tbg972.11.4750	TcCLB.506737.40	TcIL3000.11.4200	TevSTIB805.11_01.4270	TvY486_0021820
OG5_148378	CfaC1_28_2920	LbrM.13.0450	LdBPK_130520.1	LinJ.13.0520	LmjF.13.0630	LmxM.13.0630	LtaP13.0510	Tb927.11.4240	Tbg972.11.4830	TcCLB.506181.120	TcIL3000.11.4290	TevSTIB805.11_01.4350	TvY486_1104310
OG5_148377	CfaC1_28_2870	LbrM.13.0400	LdBPK_130470.1	LinJ.13.0470	LmjF.13.0580	LmxM.13.0580	LtaP13.0460	Tb927.11.4280	Tbg972.11.4890	TcCLB.506181.70	TcIL3000.11.4330	TevSTIB805.11_01.4400	TvY486_1104360
OG5_151360	CfaC1_28_2820	LbrM.13.0350	LdBPK_130420.1	LinJ.13.0420	LmjF.13.0530	LmxM.13.0530	LtaP13.0410	Tb927.11.4340	Tbg972.11.4960	TcCLB.506181.20	TcIL3000.11.4400	TevSTIB805.11_01.4460	TvY486_1104430
OG5_147956	CfaC1_30_3740	LbrM.24.1710	LdBPK_241720.1	LinJ.24.1720	LmjF.24.1650	LmxM.24.1650	LtaP24.1800	Tb927.11.4350	Tbg972.11.4970	TcCLB.506181.10	TcIL3000.11.4410	TevSTIB805.11_01.4470	TvY486_1104460
OG5_128417	CfaC1_28_2810	LbrM.13.0340	LdBPK_130410.1	LinJ.13.0410	LmjF.13.0520	LmxM.13.0520	LtaP13.0400	Tb927.11.4360	Tbg972.11.4990	TcCLB.509625.30	TcIL3000.11.4420	TevSTIB805.11_01.4480	TvY486_1104480
OG5_144978	CfaC1_28_2780	LbrM.13.0310	LdBPK_130380.1	LinJ.13.0380	LmjF.13.0490	LmxM.13.0490	LtaP13.0370	Tb927.11.4390	Tbg972.11.5020	TcCLB.506179.50	TcIL3000.11.4450	TevSTIB805.11_01.4510	TvY486_1104510
OG5_148374	CfaC1_28_2770	LbrM.13.0300	LdBPK_130370.1	LinJ.13.0370	LmjF.13.0480	LmxM.13.0480	LtaP13.0360	Tb927.11.4400	Tbg972.11.5030	TcCLB.506179.40	TcIL3000.11.4460	TevSTIB805.11_01.4520	TvY486_1104520
OG5_148373	CfaC1_28_2750	LbrM.13.0280	LdBPK_130350.1	LinJ.13.0350	LmjF.13.0460	LmxM.13.0460	LtaP13.0340	Tb927.11.4420	Tbg972.11.5040	TcCLB.506179.20	TcIL3000.11.4490	TevSTIB805.11_01.4540	TvY486_1104540
OG5_130036	CfaC1_28_2720	LbrM.13.0260	LdBPK_130280.1	LinJ.13.0280	LmjF.13.0440	LmxM.13.0440	LtaP13.0310	Tb927.11.4470	Tbg972.11.5110	TcCLB.504089.54	TcIL3000.11.4540	TevSTIB805.11_01.4600	TvY486_1104590
OG5_142658	CfaC1_28_2700	LbrM.13.0240	LdBPK_130300.1	LinJ.13.0300	LmjF.13.0420	LmxM.13.0420	LtaP13.0290	Tb927.11.4490	Tbg972.11.5130	TcCLB.504089.40	TcIL3000.11.4560	TevSTIB805.11_01.4620	TvY486_1104610
OG5_151251	CfaC1_28_0630	LbrM.25.0370	LdBPK_250430.1	LinJ.25.0430	LmjF.25.0420	LmxM.25.0420	LtaP25.0450	Tb927.11.450	Tbg972.11.360	TcCLB.507093.160	TcIL3000.11.390	TevSTIB805.11_01.390	TvY486_1100310
OG5_151488	CfaC1_28_2690	LbrM.13.0230	LdBPK_130310.1	LinJ.13.0310	LmjF.13.0410	LmxM.13.0410	LtaP13.0280	Tb927.11.4500	Tbg972.11.5140	TcCLB.504089.30	TcIL3000.11.4570	TevSTIB805.11_01.4630	TvY486_1104620
OG5_151758	CfaC1_28_2660	LbrM.29.2710	LdBPK_130340.1	LinJ.13.0340	LmjF.13.0270	LmxM.13.0270	LtaP13.0260	Tb927.11.4520	Tbg972.11.5160	TcCLB.506227.240	TcIL3000.11.4610	TevSTIB805.11_01.4650	TvY486_1104640
OG5_126956	CfaC1_28_2650	LbrM.29.2720	LdBPK_130260.1	LinJ.13.0260	LmjF.13.0260	LmxM.13.0260	LtaP13.0250	Tb927.11.4530	Tbg972.11.5170	TcCLB.506227.230	TcIL3000.11.4620	TevSTIB805.11_01.4660	TvY486_1104650
OG5_151759	CfaC1_28_2640	LbrM.29.2730	LdBPK_130250.1	LinJ.13.0250	LmjF.13.0250	LmxM.13.0250	LtaP13.0240	Tb927.11.4540	Tbg972.11.5180	TcCLB.506227.220	TcIL3000.11.4630	TevSTIB805.11_01.4670	TvY486_1104660
OG5_130613	CfaC1_28_2630	LbrM.29.2650	LdBPK_130240.1	LinJ.13.0240	LmjF.13.0240	LmxM.13.0240	LtaP13.0230	Tb927.11.4550	Tbg972.11.5200	TcCLB.506227.210	TcIL3000.11.4640	TevSTIB805.11_01.4690	TvY486_1104670
OG5_149996	CfaC1_28_2620	LbrM.29.2660	LdBPK_130230.1	LinJ.13.0230	LmjF.13.0230	LmxM.13.0230	LtaP13.0220	Tb927.11.4560	Tbg972.11.5220	TcCLB.506227.205	TcIL3000.11.4650	TevSTIB805.11_01.4710	TvY486_1104680
OG5_146464	CfaC1_28_2490	LbrM.13.0100	LdBPK_130110.1	LinJ.13.0110	LmjF.13.0110	LmxM.13.0110	LtaP13.0100	Tb927.11.4680	Tbg972.11.5320	TcCLB.506227.90	TcIL3000.11.4790	TevSTIB805.11_01.4830	TvY486_1104770
OG5_127701	CfaC1_28_0650	LbrM.25.0390	LdBPK_250450.1	LinJ.25.0450	LmjF.25.0440	LmxM.25.0440	LtaP25.0470	Tb927.11.470	Tbg972.11.380	TcCLB.507093.180	TcIL3000.11.410	TevSTIB805.11_01.410	TvY486_1100330
OG5_148370	CfaC1_28_2350	LbrM.13.0040	LdBPK_130040.1	LinJ.13.0040	LmjF.13.0040	LmxM.13.0040	LtaP13.0040	Tb927.11.4740	Tbg972.11.5380	TcCLB.506227.20	TcIL3000.11.4850	TevSTIB805.11_01.4890	TvY486_1104820
OG5_127948	CfaC1_28_0660	LbrM.25.0400	LdBPK_250460.1	LinJ.25.0460	LmjF.25.0450	LmxM.25.0450	LtaP25.0480	Tb927.11.480	Tbg972.11.390	TcCLB.507093.184	TcIL3000.11.420	TevSTIB805.11_01.420	TvY486_1100340
OG5_127500	CfaC1_27_0030	LbrM.24.0020	LdBPK_240020.1	LinJ.24.0020	LmjF.24.0020	LmxM.24.0020	LtaP24.0020	Tb927.11.4800	Tbg972.11.5420	TcCLB.503449.30	TcIL3000_0_14620	TevSTIB805.11_01.4980	TvY486_1104870
OG5_148657	CfaC1_27_0070	LbrM.24.0060	LdBPK_240060.1	LinJ.24.0060	LmjF.24.0060	LmxM.24.0060	LtaP24.0060	Tb927.11.4840	Tbg972.11.5460	TcCLB.507669.230	TcIL3000_0_40040	TevSTIB805.11_01.5020	TvY486_1104940
OG5_148658	CfaC1_27_0080	LbrM.24.0070	LdBPK_240070.1	LinJ.24.0070	LmjF.24.0070	LmxM.24.0070	LtaP24.0070	Tb927.11.4850	Tbg972.11.5470	TcCLB.507669.220	TcIL3000.11.4880	TevSTIB805.11_01.5030	TvY486_1104950
OG5_148659	CfaC1_27_0100	LbrM.24.0090	LdBPK_240090.1	LinJ.24.0090	LmjF.24.0090	LmxM.24.0090	LtaP24.0090	Tb927.11.4870	Tbg972.11.5490	TcCLB.507669.200	TcIL3000.11.4900	TevSTIB805.11_01.5050	TvY486_1104970
OG5_145976	CfaC1_27_0120	LbrM.24.0110	LdBPK_240110.1	LinJ.24.0110	LmjF.24.0110	LmxM.24.0110	LtaP24.0110	Tb927.11.4890	Tbg972.11.5510	TcCLB.507669.180	TcIL3000.11.4920	TevSTIB805.11_01.5070	TvY486_1104990
OG5_140861	CfaC1_27_0130	LbrM.24.0120	LdBPK_240120.1	LinJ.24.0120	LmjF.24.0130	LmxM.24.0130	LtaP24.0120	Tb927.11.4900	Tbg972.11.5520	TcCLB.507669.170	TcIL3000.11.4930	TevSTIB805.11_01.5080	TvY486_1105000
OG5_127876	CfaC1_27_0170	LbrM.24.0160	LdBPK_240160.1	LinJ.24.0160	LmjF.24.0170	LmxM.24.0170	LtaP24.0160	Tb927.11.4930	Tbg972.11.5550	TcCLB.507669.130	TcIL3000.11.4960	TevSTIB805.11_01.5110	TvY486_1105050
OG5_148661	CfaC1_27_0180	LbrM.24.0170	LdBPK_240170.1	LinJ.24.0170	LmjF.24.0180	LmxM.24.0180	LtaP24.0170	Tb927.11.4940	Tbg972.11.5560	TcCLB.507669.120	TcIL3000.11.4970	TevSTIB805.11_01.5120	TvY486_1105060
OG5_132315	CfaC1_27_0190	LbrM.24.0180	LdBPK_240180.1	LinJ.24.0180	LmjF.24.0190	LmxM.24.0190	LtaP24.0180	Tb927.11.4950	Tbg972.11.5570	TcCLB.507669.110	TcIL3000.11.4980	TevSTIB805.11_01.5130	TvY486_1105070
OG5_127402	CfaC1_27_0210	LbrM.24.0200	LdBPK_240200.1	LinJ.24.0200	LmjF.24.0210	LmxM.24.0210	LtaP24.0200	Tb927.11.4960	Tbg972.11.5600	TcCLB.507669.100	TcIL3000.11.4990	TevSTIB805.11_01.5140	TvY486_1105090
OG5_136428	CfaC1_27_0240	LbrM.24.0230	LdBPK_240230.1	LinJ.24.0230	LmjF.24.0240	LmxM.24.0240	LtaP24.0230	Tb927.11.4970	Tbg972.11.5610	TcCLB.507669.90	TcIL3000.11.5010	TevSTIB805.11_01.5150	TvY486_1105100
OG5_128292	CfaC1_27_0250	LbrM.24.0240	LdBPK_240240.1	LinJ.24.0240	LmjF.24.0250	LmxM.24.0250	LtaP24.0240	Tb927.11.4980	Tbg972.11.5620	TcCLB.507669.84	TcIL3000.11.5020	TevSTIB805.11_01.5160	TvY486_1105110
OG5_142397	CfaC1_27_0340	LbrM.24.0330	LdBPK_240320.1	LinJ.24.0320	LmjF.24.0330	LmxM.24.0330	LtaP24.0320	Tb927.11.5060	Tbg972.11.5720	TcCLB.507667.20	TcIL3000.11.5200	TevSTIB805.11_01.5250	TvY486_1105210
OG5_148665	CfaC1_27_0540	LbrM.24.0530	LdBPK_240530.1	LinJ.24.0530	LmjF.24.0520	LmxM.24.0520	LtaP24.0580	Tb927.11.5220	Tbg972.11.5890	TcCLB.503981.40	TcIL3000.11.5440	TevSTIB805.11_01.5410	TvY486_1105420
OG5_148667	CfaC1_27_0640	LbrM.24.0610	LdBPK_240610.1	LinJ.24.0610	LmjF.24.0600	LmxM.24.0600	LtaP24.0680	Tb927.11.5250	Tbg972.11.5930	TcCLB.503981.80	TcIL3000.11.5470	TevSTIB805.11_01.5440	TvY486_1105450
OG5_148668	CfaC1_27_0720	LbrM.24.0680	LdBPK_240680.1	LinJ.24.0680	LmjF.24.0670	LmxM.24.0670	LtaP24.0750	Tb927.11.5340	Tbg972.11.6020	TcCLB.504125.90	TcIL3000.11.5580	TevSTIB805.11_01.5530	TvY486_1105510
OG5_145981	CfaC1_27_0790	LbrM.24.0760	LdBPK_240760.1	LinJ.24.0760	LmjF.24.0750	LmxM.24.0750	LtaP24.0820	Tb927.11.5420	Tbg972.11.6110	TcCLB.503789.70	TcIL3000.11.5660	TevSTIB805.11_01.5610	TvY486_1105600
OG5_127098	CfaC1_27_0810	LbrM.24.0770	LdBPK_240770.1	LinJ.24.0770	LmjF.24.0760	LmxM.24.0760	LtaP24.0830	Tb927.11.5430	Tbg972.11.6120	TcCLB.508647.290	TcIL3000.11.5670	TevSTIB805.11_01.5620	TvY486_1105610
OG5_127645	CfaC1_27_0870	LbrM.24.0830	LdBPK_240830.1	LinJ.24.0830	LmjF.24.0810	LmxM.24.0810	LtaP24.0890	Tb927.11.5480	Tbg972.11.6190	TcCLB.508647.250	TcIL3000.11.5760	TevSTIB805.11_01.5680	TvY486_1105660
OG5_127604	CfaC1_28_0750	LbrM.25.2210	LdBPK_250550.1	LinJ.25.0550	LmjF.25.0540	LmxM.25.0540	LtaP25.0570	Tb927.11.550	Tbg972.11.520	TcCLB.507093.300	TcIL3000_0_13100	TevSTIB805.11_01.490	TvY486_1100390
OG5_151649	CfaC1_27_0990	LbrM.24.0930	LdBPK_240940.1	LinJ.24.0940	LmjF.24.0920	LmxM.24.0920	LtaP24.1010	Tb927.11.5580	Tbg972.11.6290	TcCLB.508647.130	TcIL3000.11.5880	TevSTIB805.11_01.5780	TvY486_1105770
OG5_151650	CfaC1_27_1000	LbrM.24.0940	LdBPK_240950.1	LinJ.24.0950	LmjF.24.0930	LmxM.24.0930	LtaP24.1020	Tb927.11.5590	Tbg972.11.6300	TcCLB.508647.120	TcIL3000.11.5890	TevSTIB805.11_01.5790	TvY486_1105780
OG5_133584	CfaC1_28_0760	LbrM.25.2200	LdBPK_250560.1	LinJ.25.0560	LmjF.25.0550	LmxM.25.0550	LtaP25.0580	Tb927.11.560	Tbg972.11.530	TcCLB.507093.310	TcIL3000.11.530	TevSTIB805.11_01.500	TvY486_1100400
OG5_142168	CfaC1_27_1020	LbrM.24.0960	LdBPK_240970.1	LinJ.24.0970	LmjF.24.0950	LmxM.24.0950	LtaP24.1040	Tb927.11.5610	Tbg972.11.6320	TcCLB.508647.100	TcIL3000.11.5910	TevSTIB805.11_01.5810	TvY486_1105810
OG5_151651	CfaC1_27_1040	LbrM.24.0980	LdBPK_240990.1	LinJ.24.0990	LmjF.24.0970	LmxM.24.0970	LtaP24.1060	Tb927.11.5630	Tbg972.11.6340	TcCLB.508647.80	TcIL3000.11.5980	TevSTIB805.11_01.5830	TvY486_1105840
OG5_127465	CfaC1_27_1060	LbrM.24.1000	LdBPK_241010.1	LinJ.24.1010	LmjF.24.0990	LmxM.24.0990	LtaP24.1080	Tb927.11.5650	Tbg972.11.6370	TcCLB.508647.40	TcIL3000.11.6000	TevSTIB805.11_01.5850	TvY486_1105870
OG5_148674	CfaC1_27_1150	LbrM.24.1080	LdBPK_241090.1	LinJ.24.1090	LmjF.24.1070	LmxM.24.1070	LtaP24.1160	Tb927.11.5700	Tbg972.11.6420	TcCLB.506203.40	TcIL3000.11.6070	TevSTIB805.11_01.5900	TvY486_1105920
OG5_143840	CfaC1_27_1160	LbrM.24.1090	LdBPK_241100.1	LinJ.24.1100	LmjF.24.1080	LmxM.24.1080	LtaP24.1170	Tb927.11.5710	Tbg972.11.6430	TcCLB.506203.50	TcIL3000.11.6080	TevSTIB805.11_01.5910	TvY486_1105930
OG5_148677	CfaC1_27_1350	LbrM.24.1250	LdBPK_241260.1	LinJ.24.1260	LmjF.24.1230	LmxM.24.1230	LtaP24.1340	Tb927.11.5870	Tbg972.11.6630	TcCLB.508515.60	TcIL3000.11.6290	TevSTIB805.11_01.6080	TvY486_1106110
OG5_151483	CfaC1_13_1550	LbrM.11.1140	LdBPK_111360.1	LinJ.11.1360	LmjF.11.1370	LmxM.11.1370	LtaP11.1270	Tb927.11.5990	Tbg972.11.6740	TcCLB.504149.140	TcIL3000.11.6510	TevSTIB805.11_01.6200	TvY486_1106350
OG5_150007	CfaC1_13_1530	LbrM.11.1120	LdBPK_111350.1	LinJ.11.1350	LmjF.11.1360	LmxM.11.1360	LtaP11.1260	Tb927.11.6000	Tbg972.11.6750	TcCLB.504149.130	TcIL3000.11.6520	TevSTIB805.11_01.6210	TvY486_1106360
OG5_150279	CfaC1_13_1480	LbrM.11.1090	LdBPK_111330.1	LinJ.11.1330	LmjF.11.1340	LmxM.11.1340	LtaP11.1240	Tb927.11.6040	Tbg972.11.6800	TcCLB.504149.100	TcIL3000.11.6560	TevSTIB805.11_01.6250	TvY486_1106410
OG5_151482	CfaC1_13_1460	LbrM.11.1070	LdBPK_111310.1	LinJ.11.1310	LmjF.11.1320	LmxM.11.1320	LtaP11.1220	Tb927.11.6060	Tbg972.11.6820	TcCLB.504149.80	TcIL3000.11.6590	TevSTIB805.11_01.6270	TvY486_1106430
OG5_150308	CfaC1_13_1450	LbrM.11.1060	LdBPK_111300.1	LinJ.11.1300	LmjF.11.1310	LmxM.11.1310	LtaP11.1210	Tb927.11.6070	Tbg972.11.6830	TcCLB.504149.70	TcIL3000.11.6600	TevSTIB805.11_01.6280	TvY486_1106440
OG5_151787	CfaC1_34_2670	LbrM.31.1970	LdBPK_311760.1	LinJ.31.1760	LmjF.31.1740	LmxM.30.1740	LtaP31.2220	Tb927.11.6100	Tbg972.11.6860	TcCLB.504149.30	TcIL3000.11.6630	TevSTIB805.11_01.6310	TvY486_1106470
OG5_129288	CfaC1_13_1240	LbrM.11.0880	LdBPK_111100.1	LinJ.11.1100	LmjF.11.1100	LmxM.11.1100	LtaP11.1050	Tb927.11.6210	Tbg972.11.7000	TcCLB.510101.50	TcIL3000.11.6740	TevSTIB805.11_01.6410	TvY486_1106570
OG5_127102	CfaC1_13_1190	LbrM.11.0850	LdBPK_111050.1	LinJ.11.1050	LmjF.11.1050	LmxM.11.1050	LtaP11.1020	Tb927.11.6230	Tbg972.11.7030	TcCLB.510101.70	TcIL3000.11.6760	TevSTIB805.11_01.6430	TvY486_1106600
OG5_151480	CfaC1_13_1170	LbrM.11.0830	LdBPK_111030.1	LinJ.11.1030	LmjF.11.1030	LmxM.11.1030	LtaP11.1000	Tb927.11.6250	Tbg972.11.7050	TcCLB.510101.90	TcIL3000.11.6790	TevSTIB805.11_01.6450	TvY486_1106630
OG5_131744	CfaC1_13_1150	LbrM.11.0810	LdBPK_111010.1	LinJ.11.1010	LmjF.11.1010	LmxM.11.1010	LtaP11.0980	Tb927.11.6270	Tbg972.11.7070	TcCLB.510101.130	TcIL3000.11.6810	TevSTIB805.11_01.6470	TvY486_1106640
OG5_127082	CfaC1_13_1140	LbrM.11.0800	LdBPK_111000.1	LinJ.11.1000	LmjF.11.1000	LmxM.11.1000	LtaP11.0970	Tb927.11.6280	Tbg972.11.7080	TcCLB.510101.140	TcIL3000.11.6820	TevSTIB805.11_01.6480	TvY486_1106650
OG5_146969	CfaC1_13_1070	LbrM.11.0730	LdBPK_110930.1	LinJ.11.0930	LmjF.11.0930	LmxM.11.0930	LtaP11.0920	Tb927.11.6320	Tbg972.11.7140	TcCLB.510101.200	TcIL3000.11.6870	TevSTIB805.11_01.6520	TvY486_1106720
OG5_148357	CfaC1_13_1020	LbrM.11.0690	LdBPK_110890.1	LinJ.11.0890	LmjF.11.0890	LmxM.11.0890	LtaP11.0870	Tb927.11.6370	Tbg972.11.7190	TcCLB.510101.250	TcIL3000.11.6930	TevSTIB805.11_01.6570	TvY486_1106760
OG5_147068	CfaC1_13_0960	LbrM.11.0670	LdBPK_110870.1	LinJ.11.0870	LmjF.11.0870	LmxM.11.0870	LtaP11.0840	Tb927.11.6400	Tbg972.11.7220	TcCLB.510101.280	TcIL3000.11.6980	TevSTIB805.11_01.6600	TvY486_1106790
OG5_146980	CfaC1_13_0890	LbrM.11.0600	LdBPK_110820.1	LinJ.11.0820	LmjF.11.0820	LmxM.11.0820	LtaP11.0800	Tb927.11.6440	Tbg972.11.7260	TcCLB.510101.350	TcIL3000.11.7010	TevSTIB805.11_01.6640	TvY486_1106830
OG5_127560	CfaC1_26_1260	LbrM.28.1060	LdBPK_281080.1	LinJ.28.1080	LmjF.28.0990	LmxM.28.0990	LtaP28.1070	Tb927.11.6450	Tbg972.11.7270	TcCLB.510101.360	TcIL3000.11.7020	TevSTIB805.11_01.6650	TvY486_1106840
OG5_145888	CfaC1_13_0860	LbrM.11.0570	LdBPK_110790.1	LinJ.11.0790	LmjF.11.0790	LmxM.11.0790	LtaP11.0770	Tb927.11.6490	Tbg972.11.7320	TcCLB.510101.410	TcIL3000.11.7050	TevSTIB805.11_01.6690	TvY486_1106870
OG5_148355	CfaC1_13_0620	LbrM.11.0380	LdBPK_110610.1	LinJ.11.0610	LmjF.11.0600	LmxM.11.0600	LtaP11.0630	Tb927.11.6620	Tbg972.11.7490	TcCLB.506773.30	TcIL3000_0_44260	TevSTIB805.11_01.6820	TvY486_1106980
OG5_129211	CfaC1_13_0600	LbrM.11.0370	LdBPK_110600.1	LinJ.11.0600	LmjF.11.0590	LmxM.11.0590	LtaP11.0620	Tb927.11.6630	Tbg972.11.7500	TcCLB.506773.40	TcIL3000_0_44270	TevSTIB805.11_01.6830	TvY486_1106990
OG5_145881	CfaC1_16_0530	LbrM.11.0110	LdBPK_110430.1	LinJ.11.0430	LmjF.11.0430	LmxM.11.0430	LtaP11.0470	Tb927.11.6770	Tbg972.11.7700	TcCLB.506773.170	TcIL3000.11.7330	TevSTIB805.11_01.6970	TvY486_1107110
OG5_144793	CfaC1_16_0520	LbrM.11.0100	LdBPK_110420.1	LinJ.11.0420	LmjF.11.0420	LmxM.11.0420	LtaP11.0460	Tb927.11.6780	Tbg972.11.7710	TcCLB.506773.180	TcIL3000.11.7340	TevSTIB805.11_01.6980	TvY486_1107120
OG5_147954	CfaC1_16_0380	LbrM.19.0020	LdBPK_110300.1	LinJ.11.0300	LmjF.11.0300	LmxM.11.0300	LtaP11.0330	Tb927.11.6930	Tbg972.11.7850	TcCLB.506775.140	TcIL3000.11.7530	TevSTIB805.11_01.7130	TvY486_1107240
OG5_145929	CfaC1_16_0350	LbrM.19.0050	LdBPK_110270.1	LinJ.11.0270	LmjF.11.0270	LmxM.11.0270	LtaP11.0300	Tb927.11.6970	Tbg972.11.7890	TcCLB.506775.170	TcIL3000.11.7570	TevSTIB805.11_01.7170	TvY486_1107260
OG5_148496	CfaC1_16_0340	LbrM.19.0060	LdBPK_110260.1	LinJ.11.0260	LmjF.11.0260	LmxM.11.0260	LtaP11.0290	Tb927.11.6980	Tbg972.11.7900	TcCLB.506775.180	TcIL3000.11.7580	TevSTIB805.11_01.7180	TvY486_1107270
OG5_148497	CfaC1_16_0200	LbrM.19.0130	LdBPK_110190.1	LinJ.11.0190	LmjF.11.0190	LmxM.11.0190	LtaP11.0200	Tb927.11.7070	Tbg972.11.8010	TcCLB.506777.10	TcIL3000_0_38810	TevSTIB805.11_01.7270	TvY486_1107370
OG5_148805	CfaC1_26_0370	LbrM.28.0270	LdBPK_280400.1	LinJ.28.0400	LmjF.28.0260	LmxM.28.0260	LtaP28.0270	Tb927.11.7400	Tbg972.11.8470	TcCLB.508241.30	TcIL3000.11.8000	TevSTIB805.11_01.7710	TvY486_0000860
OG5_148817	CfaC1_26_1360	LbrM.28.1150	LdBPK_281170.1	LinJ.28.1170	LmjF.28.1080	LmxM.28.1080	LtaP28.1150	Tb927.11.7580	Tbg972.11.8800	TcCLB.511693.40	TcIL3000.11.8190	TevSTIB805.11_01.8000	TvY486_1108330
OG5_150267	CfaC1_28_1030	LbrM.25.0630	LdBPK_250780.1	LinJ.25.0780	LmjF.25.0750	LmxM.25.0750	LtaP25.0800	Tb927.11.760	Tbg972.11.760	TcCLB.506925.150	TcIL3000_0_15250	TevSTIB805.11_01.760	TvY486_1100610
OG5_151667	CfaC1_28_1040	LbrM.25.0640	LdBPK_250790.1	LinJ.25.0790	LmjF.25.0760	LmxM.25.0760	LtaP25.0810	Tb927.11.770	Tbg972.11.780	TcCLB.506925.160	TcIL3000_0_15240	TevSTIB805.11_01.770	TvY486_1100620
OG5_134503	CfaC1_26_1190	LbrM.28.1010	LdBPK_281030.1	LinJ.28.1030	LmjF.28.0940	LmxM.28.0940	LtaP28.1010	Tb927.11.7770	Tbg972.11.8850	TcCLB.508813.50	TcIL3000.11.8260	TevSTIB805.11_01.8080	TvY486_1108460
OG5_151732	CfaC1_26_1180	LbrM.28.1000	LdBPK_281020.1	LinJ.28.1020	LmjF.28.0930	LmxM.28.0930	LtaP28.1000	Tb927.11.7780	Tbg972.11.8860	TcCLB.508813.60	TcIL3000.11.8270	TevSTIB805.11_01.8090	TvY486_1108470
OG5_151728	CfaC1_26_1050	LbrM.28.0890	LdBPK_280910.1	LinJ.28.0910	LmjF.28.0830	LmxM.28.0830	LtaP28.0890	Tb927.11.7890	Tbg972.11.8990	TcCLB.506933.50	TcIL3000.11.8440	TevSTIB805.11_01.8210	TvY486_1108620
OG5_151727	CfaC1_26_1020	LbrM.28.0860	LdBPK_280880.1	LinJ.28.0880	LmjF.28.0820	LmxM.28.0820	LtaP28.0860	Tb927.11.7920	Tbg972.11.9030	TcCLB.506933.70	TcIL3000.11.8460	TevSTIB805.11_01.8230	TvY486_1108650
OG5_151668	CfaC1_28_1160	LbrM.25.0710	LdBPK_250860.1	LinJ.25.0860	LmjF.25.0830	LmxM.25.0830	LtaP25.0880	Tb927.11.810	Tbg972.11.850	TcCLB.506925.200	TcIL3000.11.770	TevSTIB805.11_01.820	TvY486_1100660
OG5_146889	CfaC1_26_0730	LbrM.28.0590	LdBPK_280590.1	LinJ.28.0590	LmjF.28.0560	LmxM.28.0560	LtaP28.0580	Tb927.11.8180	Tbg972.11.9340	TcCLB.503801.50	TcIL3000.11.8730	TevSTIB805.11_01.8490	TvY486_1108940
OG5_130443	CfaC1_26_0630	LbrM.28.0530	LdBPK_280540.1	LinJ.28.0540	LmjF.28.0510	LmxM.28.0510	LtaP28.0530	Tb927.11.8230	Tbg972.11.9410	TcCLB.506165.10	TcIL3000.11.8770	TevSTIB805.11_01.8550	TvY486_1109010
OG5_148810	CfaC1_AODS01003366_0020	LbrM.28.0470	LdBPK_280300.1	LinJ.28.0300	LmjF.28.0460	LmxM.28.0460	LtaP28.0470	Tb927.11.8280	Tbg972.11.9450	TcCLB.509595.60	TcIL3000.11.8830	TevSTIB805.11_01.8600	TvY486_1109060
OG5_148819	CfaC1_26_1670	LbrM.28.1360	LdBPK_281370.1	LinJ.28.1370	LmjF.28.1260	LmxM.28.1260	LtaP28.1330	Tb927.11.8410	Tbg972.11.9580	TcCLB.506931.40	TcIL3000.11.8930	TevSTIB805.11_01.8730	TvY486_1109200
OG5_127673	CfaC1_28_1210	LbrM.25.0750	LdBPK_250900.1	LinJ.25.0900	LmjF.25.0870	LmxM.25.0870	LtaP25.0920	Tb927.11.850	Tbg972.11.890	TcCLB.506925.260	TcIL3000_0_07170	TevSTIB805.11_01.860	TvY486_1100700
OG5_151669	CfaC1_28_1220	LbrM.25.0760	LdBPK_250910.1	LinJ.25.0910	LmjF.25.0880	LmxM.25.0880	LtaP25.0930	Tb927.11.860	Tbg972.11.900	TcCLB.506925.270	TcIL3000.11.780	TevSTIB805.11_01.870	TvY486_1100710
OG5_154063	CfaC1_28_1230	LbrM.25.0770	LdBPK_250920.1	LinJ.25.0920	LmjF.25.0890	LmxM.25.0890	LtaP25.0940	Tb927.11.870	Tbg972.11.910	TcCLB.506925.280	TcIL3000.11.790	TevSTIB805.11_01.880	TvY486_1100720
OG5_126848	CfaC1_26_2720	LbrM.28.2260	LdBPK_282210.1	LinJ.28.2210	LmjF.28.2070	LmxM.28.2070	LtaP28.2140	Tb927.11.8880	Tbg972.11.9930	TcCLB.511801.50	TcIL3000.11.9190	TevSTIB805.11_01.9120	TvY486_1109390
OG5_151716	CfaC1_20_1280	LbrM.27.1170	LdBPK_270950.1	LinJ.27.0950	LmjF.27.1080	LmxM.27.1080	LtaP27.1120	Tb927.11.890	Tbg972.11.930	TcCLB.506925.310	TcIL3000.11.820	TevSTIB805.11_01.900	TvY486_1100740
OG5_148827	CfaC1_26_2660	LbrM.28.2200	LdBPK_282150.1	LinJ.28.2150	LmjF.28.2010	LmxM.28.2010	LtaP28.2080	Tb927.11.8930	Tbg972.11.9980	TcCLB.511801.20	TcIL3000.11.9240	TevSTIB805.11_01.9170	TvY486_1109440
OG5_148826	CfaC1_26_2650	LbrM.28.2190	LdBPK_282140.1	LinJ.28.2140	LmjF.28.2000	LmxM.28.2000	LtaP28.2070	Tb927.11.8940	Tbg972.11.9990	TcCLB.511801.14	TcIL3000.11.9250	TevSTIB805.11_01.9180	TvY486_1109450
OG5_144399	CfaC1_26_2470	LbrM.28.2060	LdBPK_282010.1	LinJ.28.2010	LmjF.28.1890	LmxM.28.1890	LtaP28.1940	Tb927.11.9070	Tbg972.11.10130	TcCLB.507077.20	TcIL3000.11.9420	TevSTIB805.11_01.9310	TvY486_1109580
OG5_151705	CfaC1_20_0350	LbrM.27.0350	LdBPK_270350.1	LinJ.27.0350	LmjF.27.0340	LmxM.27.0340	LtaP27.0330	Tb927.11.940	Tbg972.11.990	TcCLB.506925.390	TcIL3000.11.860	TevSTIB805.11_01.950	TvY486_1100800
OG5_151706	CfaC1_20_0360	LbrM.27.0440	LdBPK_270360.1	LinJ.27.0360	LmjF.27.0350	LmxM.27.0350	LtaP27.0350	Tb927.11.950	Tbg972.11.1000	TcCLB.506925.400	TcIL3000.11.870	TevSTIB805.11_01.960	TvY486_1100810
OG5_129955	CfaC1_35_3350	LbrM.35.3960	LdBPK_363910.1	LinJ.36.3910	LmjF.36.3720	LmxM.36.3720	LtaP36.3840	Tb927.11.9750	Tbg972.11.10940	TcCLB.506963.40	TcIL3000.11.10230	TevSTIB805.11_01.10050	TvY486_1110390
OG5_149092	CfaC1_35_3290	LbrM.35.3900	LdBPK_363850.1	LinJ.36.3850	LmjF.36.3670	LmxM.36.3670	LtaP36.3780	Tb927.11.9800	Tbg972.11.10990	TcCLB.506963.100	TcIL3000.11.10290	TevSTIB805.11_01.10100	TvY486_1110450
OG5_151882	CfaC1_35_3250	LbrM.35.3880	LdBPK_363810.1	LinJ.36.3810	LmjF.36.3650	LmxM.36.3650	LtaP36.3740	Tb927.11.9840	Tbg972.11.11070	TcCLB.507165.10	TcIL3000.11.10340	TevSTIB805.11_01.10140	TvY486_1110500
OG5_150422	CfaC1_20_0400	LbrM.27.0480	LdBPK_270400.1	LinJ.27.0400	LmjF.27.0390	LmxM.27.0390	LtaP27.0390	Tb927.11.990	Tbg972.11.1050	TcCLB.506925.450	TcIL3000.11.900	TevSTIB805.11_01.1000	TvY486_1100860
OG5_148234	CfaC1_01_0480	LbrM.02.0340	LdBPK_020260.1	LinJ.02.0260	LmjF.02.0290	LmxM.02.0290	LtaP02.0210	Tb927.2.2120	Tbg.972.2.690	TcCLB.510077.30	TcIL3000_0_54880	TevSTIB805.2.1140	TvY486_0200260
OG5_148233	CfaC1_01_0230	LbrM.02.0190	LdBPK_020070.1	LinJ.02.0070	LmjF.02.0090	LmxM.02.0090	LtaP02.0060	Tb927.2.2230	Tbg.972.2.800	TcCLB.411427.30	TcIL3000_2_120	TevSTIB805.2.1230	TvY486_0200310
OG5_128022	CfaC1_01_0280	LbrM.02.0140	LdBPK_020110.1	LinJ.02.0110	LmjF.02.0130	LmxM.02.0130	LtaP02.0100	Tb927.2.2270	Tbg.972.2.850	TcCLB.506533.70	TcIL3000_2_160	TevSTIB805.2.1260	TvY486_0200360
OG5_142444	CfaC1_27_1870	LbrM.02.0600	LdBPK_020590.1	LinJ.02.0590	LmjF.02.0620	LmxM.02.0620	LtaP02.0540	Tb927.2.2910	Tbg.972.2.1340	TcCLB.509127.97	TcIL3000_0_29400	TevSTIB805.2.1590	TvY486_0200590
OG5_148964	CfaC1_27_3120	LbrM.33.3170	LdBPK_333030.1	LinJ.33.3030	LmjF.33.2880	LmxM.32.2880	LtaP33.3130	Tb927.2.3400	Tbg.972.2.1850	TcCLB.508771.40	TcIL3000_0_44650	TevSTIB805.2.1860	TvY486_0200760
OG5_146068	CfaC1_27_2920	LbrM.33.3030	LdBPK_332890.1	LinJ.33.2890	LmjF.33.2750	LmxM.32.2750	LtaP33.2990	Tb927.2.3750	Tbg.972.2.2040	TcCLB.511111.30	TcIL3000_2_480	TevSTIB805.2.1970	TvY486_0200870
OG5_144654	CfaC1_27_2840	LbrM.33.2970	LdBPK_332830.1	LinJ.33.2830	LmjF.33.2690	LmxM.32.2690	LtaP33.2920	Tb927.2.3960	Tbg.972.2.2180	TcCLB.511109.90	TcIL3000_2_530	TevSTIB805.2.2050	TvY486_0200960
OG5_130590	CfaC1_27_2780	LbrM.33.2910	LdBPK_332770.1	LinJ.33.2770	LmjF.33.2630	LmxM.32.2630	LtaP33.2860	Tb927.2.4060	Tbg.972.2.2250	TcCLB.511109.30	TcIL3000_2_580	TevSTIB805.2.2110	TvY486_0201030
OG5_128347	CfaC1_27_2770	LbrM.33.2900	LdBPK_332760.1	LinJ.33.2760	LmjF.33.2620	LmxM.32.2620	LtaP33.2850	Tb927.2.4090	Tbg.972.2.2260	TcCLB.511109.20	TcIL3000_2_590	TevSTIB805.2.2120	TvY486_0201040
OG5_148787	CfaC1_27_2670	LbrM.27.1970	LdBPK_271730.1	LinJ.27.1730	LmjF.27.1830	LmxM.27.1830	LtaP27.1900	Tb927.2.4240	Tbg.972.2.2370	TcCLB.509099.10	TcIL3000_2_720	TevSTIB805.2.2210	TvY486_0201130
OG5_131582	CfaC1_27_2660	LbrM.27.1980	LdBPK_271740.1	LinJ.27.1740	LmjF.27.1840	LmxM.27.1840	LtaP27.1910	Tb927.2.4280	Tbg.972.2.2380	TcCLB.509099.20	TcIL3000_2_730	TevSTIB805.2.2220	TvY486_0201140
OG5_148790	CfaC1_27_2570	LbrM.27.2070	LdBPK_271830.1	LinJ.27.1830	LmjF.27.1920	LmxM.27.1920	LtaP27.2000	Tb927.2.4470	Tbg.972.2.2530	TcCLB.509099.130	TcIL3000_0_05020	TevSTIB805.2.2350	TvY486_0201260
OG5_135486	CfaC1_27_2560	LbrM.27.2100	LdBPK_271860.1	LinJ.27.1860	LmjF.27.1940	LmxM.27.1940	LtaP27.2030	Tb927.2.4510	Tbg.972.2.2560	TcCLB.509099.150	TcIL3000_2_850	TevSTIB805.2.2370	TvY486_0201290
OG5_132833	CfaC1_27_2370	LbrM.27.2280	LdBPK_272020.1	LinJ.27.2020	LmjF.27.2100	LmxM.27.2100	LtaP27.2170	Tb927.2.4710	Tbg.972.2.2740	TcCLB.511621.50	TcIL3000_2_960	TevSTIB805.2.2510	TvY486_0032740
OG5_147082	CfaC1_27_2300	LbrM.27.2350	LdBPK_272090.1	LinJ.27.2090	LmjF.27.2170	LmxM.27.2170	LtaP27.2240	Tb927.2.4810	Tbg.972.2.2840	TcCLB.511621.150	TcIL3000_2_1020	TevSTIB805.2.2590	TvY486_0201490
OG5_128368	CfaC1_27_2260	LbrM.27.2390	LdBPK_272130.1	LinJ.27.2130	LmjF.27.2210	LmxM.27.2210	LtaP27.2280	Tb927.2.4870	Tbg.972.2.2900	TcCLB.511621.190	TcIL3000_2_1060	TevSTIB805.2.2630	TvY486_0201520
OG5_148794	CfaC1_27_2240	LbrM.27.2410	LdBPK_272150.1	LinJ.27.2150	LmjF.27.2230	LmxM.27.2230	LtaP27.2300	Tb927.2.4950	Tbg.972.2.2970	TcCLB.511621.240	TcIL3000_2_1120	TevSTIB805.2.2680	TvY486_0201550
OG5_148795	CfaC1_27_2220	LbrM.27.2420	LdBPK_272160.1	LinJ.27.2160	LmjF.27.2240	LmxM.27.2240	LtaP27.2310	Tb927.2.4970	Tbg.972.2.2980	TcCLB.511621.250	TcIL3000_2_1130	TevSTIB805.2.2690	TvY486_0201560
OG5_146940	CfaC1_27_2170	LbrM.27.2470	LdBPK_272210.1	LinJ.27.2210	LmjF.27.2290	LmxM.27.2290	LtaP27.2360	Tb927.2.5020	Tbg.972.2.3040	TcCLB.503561.20	TcIL3000_2_1180	TevSTIB805.2.2740	TvY486_0201620
OG5_127919	CfaC1_27_2160	LbrM.27.2480	LdBPK_272220.1	LinJ.27.2220	LmjF.27.2300	LmxM.27.2300	LtaP27.2370	Tb927.2.5030	Tbg.972.2.3050	TcCLB.511625.10	TcIL3000_2_1190	TevSTIB805.2.2750	TvY486_0201630
OG5_137332	CfaC1_27_2130	LbrM.27.2510	LdBPK_272250.1	LinJ.27.2250	LmjF.27.2320	LmxM.27.2320	LtaP27.2400	Tb927.2.5050	Tbg.972.2.3070	TcCLB.511625.40	TcIL3000_2_1200	TevSTIB805.2.2770	TvY486_0201650
OG5_126949	CfaC1_27_2120	LbrM.27.2520	LdBPK_272260.1	LinJ.27.2260	LmjF.27.2330	LmxM.27.2330	LtaP27.2410	Tb927.2.5060	Tbg.972.2.3080	TcCLB.511625.50	TcIL3000_2_1210	TevSTIB805.2.2780	TvY486_0201660
OG5_148798	CfaC1_27_2070	LbrM.27.2570	LdBPK_272310.1	LinJ.27.2310	LmjF.27.2360	LmxM.27.2360	LtaP27.2480	Tb927.2.5130	Tbg.972.2.3160	TcCLB.511627.70	TcIL3000_2_1240	TevSTIB805.2.2840	TvY486_0007930
OG5_130086	CfaC1_27_2040	LbrM.27.2600	LdBPK_272340.1	LinJ.27.2340	LmjF.27.2390	LmxM.27.2390	LtaP27.2510	Tb927.2.5150	Tbg.972.2.3180	TcCLB.511627.100	TcIL3000_2_1260	TevSTIB805.2.2860	TvY486_0007940
OG5_128568	CfaC1_27_2010	LbrM.27.2630	LdBPK_272370.1	LinJ.27.2370	LmjF.27.2420	LmxM.27.2420	LtaP27.2540	Tb927.2.5190	Tbg.972.2.3210	TcCLB.511627.130	TcIL3000_2_1290	TevSTIB805.2.2890	TvY486_0007970
OG5_128187	CfaC1_27_1950	LbrM.27.2690	LdBPK_272430.1	LinJ.27.2430	LmjF.27.2480	LmxM.27.2480	LtaP27.2610	Tb927.2.5240	Tbg.972.2.3270	TcCLB.509103.10	TcIL3000_2_1350	TevSTIB805.2.2940	TvY486_0201810
OG5_130735	CfaC1_27_1940	LbrM.27.2700	LdBPK_272440.1	LinJ.27.2440	LmjF.27.2490	LmxM.27.2490	LtaP27.2620	Tb927.2.5250	Tbg.972.2.3280	TcCLB.509103.20	TcIL3000_2_1360	TevSTIB805.2.2950	TvY486_0201820
OG5_146731	CfaC1_27_3310	LbrM.33.3290	LdBPK_333170.1	LinJ.33.3170	LmjF.33.3010	LmxM.32.3010	LtaP33.3260	Tb927.2.5440	Tbg.972.2.3850	TcCLB.508809.40	TcIL3000_2_1450	TevSTIB805.2.3100	TvY486_0201760
OG5_129037	CfaC1_27_3360	LbrM.33.3330	LdBPK_333210.1	LinJ.33.3210	LmjF.33.3050	LmxM.32.3050	LtaP33.3300	Tb927.2.5750	Tbg.972.2.4040	TcCLB.511191.10	TcIL3000_0_25380	TevSTIB805.2.3260	TvY486_0804190
OG5_127760	CfaC1_16_1320	LbrM.33.3480	LdBPK_333360.1	LinJ.33.3360	LmjF.33.3210	LmxM.32.3210	LtaP33.3460	Tb927.2.6050	Tbg.972.2.4230	TcCLB.507105.10	TcIL3000_2_1670	TevSTIB805.2.3430	TvY486_0202060
OG5_144295	CfaC1_28_1430	LbrM.25.0970	LdBPK_251120.1	LinJ.25.1120	LmjF.25.1080	LmxM.25.1080	LtaP25.1140	Tb927.3.1030	Tbg972.3.730	TcCLB.511871.110	TcIL3000_0_04510	TevSTIB805.3.980	TvY486_0300420
OG5_148702	CfaC1_28_1860	LbrM.25.1340	LdBPK_251490.1	LinJ.25.1490	LmjF.25.1443	LmxM.25.1443	LtaP25.1490	Tb927.3.1090	Tbg972.3.800	TcCLB.509455.110	TcIL3000_3_310	TevSTIB805.3.1050	TvY486_0300470
OG5_151679	CfaC1_28_1850	LbrM.25.2030	LdBPK_251480.1	LinJ.25.1480	LmjF.25.1440	LmxM.25.1440	LtaP25.1480	Tb927.3.1100	Tbg972.3.810	TcCLB.509455.100	TcIL3000_3_320	TevSTIB805.3.1060	TvY486_0300480
OG5_127514	CfaC1_28_1830	LbrM.25.2050	LdBPK_251460.1	LinJ.25.1460	LmjF.25.1420	LmxM.25.1420	LtaP25.1460	Tb927.3.1120	Tbg972.3.830	TcCLB.509455.80	TcIL3000_3_340	TevSTIB805.3.1080	TvY486_0300500
OG5_127874	CfaC1_28_1820	LbrM.25.2060	LdBPK_251450.1	LinJ.25.1450	LmjF.25.1410	LmxM.25.1410	LtaP25.1450	Tb927.3.1130	Tbg972.3.860	TcCLB.509455.70	TcIL3000_3_360	TevSTIB805.3.1100	TvY486_0300520
OG5_142380	CfaC1_28_1780	LbrM.25.1070	LdBPK_251410.1	LinJ.25.1410	LmjF.25.1370	LmxM.25.1370	LtaP25.1410	Tb927.3.1170	Tbg972.3.900	TcCLB.509455.30	TcIL3000_3_400	TevSTIB805.3.1140	TvY486_0300560
OG5_128033	CfaC1_28_1750	LbrM.25.1040	LdBPK_251380.1	LinJ.25.1380	LmjF.25.1340	LmxM.25.1340	LtaP25.1380	Tb927.3.1210	Tbg972.3.950	TcCLB.509453.70	TcIL3000_3_450	TevSTIB805.3.1180	TvY486_0300580
OG5_127141	CfaC1_28_1720	LbrM.25.1290	LdBPK_251360.1	LinJ.25.1360	LmjF.25.1320	LmxM.25.1320	LtaP25.1360	Tb927.3.1240	Tbg972.3.990	TcCLB.509453.50	TcIL3000_3_490	TevSTIB805.3.1210	TvY486_0300610
OG5_148700	CfaC1_28_1690	LbrM.25.1260	LdBPK_251330.1	LinJ.25.1330	LmjF.25.1300	LmxM.25.1300	LtaP25.1330	Tb927.3.1270	Tbg972.3.1020	TcCLB.509453.10	TcIL3000_3_510	TevSTIB805.3.1240	TvY486_0300660
OG5_147654	CfaC1_28_1670	LbrM.25.1240	LdBPK_251310.1	LinJ.25.1310	LmjF.25.1280	LmxM.25.1280	LtaP25.1310	Tb927.3.1290	Tbg972.3.1040	TcCLB.503813.20	TcIL3000_3_550	TevSTIB805.3.1260	TvY486_0300680
OG5_151670	CfaC1_28_1590	LbrM.25.1190	LdBPK_251250.1	LinJ.25.1250	LmjF.25.1220	LmxM.25.1220	LtaP25.1260	Tb927.3.1340	Tbg972.3.1090	TcCLB.509233.210	TcIL3000_0_17590	TevSTIB805.3.1310	TvY486_0300720
OG5_131281	CfaC1_28_1530	LbrM.25.1140	LdBPK_251200.1	LinJ.25.1200	LmjF.25.1160	LmxM.25.1160	LtaP25.1220	Tb927.3.1390	Tbg972.3.1140	TcCLB.509233.170	TcIL3000_3_600	TevSTIB805.3.1360	TvY486_0300770
OG5_129810	CfaC1_28_1520	LbrM.25.1130	LdBPK_251190.1	LinJ.25.1190	LmjF.25.1150	LmxM.25.1150	LtaP25.1210	Tb927.3.1400	Tbg972.3.1150	TcCLB.509233.160	TcIL3000_3_620	TevSTIB805.3.1370	TvY486_0300790
OG5_144619	CfaC1_28_1440	LbrM.25.0980	LdBPK_251130.1	LinJ.25.1130	LmjF.25.1090	LmxM.25.1090	LtaP25.1150	Tb927.3.1530	Tbg972.3.1290	TcCLB.509233.50	TcIL3000_0_31330	TevSTIB805.3.1510	TvY486_0300840
OG5_129169	CfaC1_33_0100	LbrM.26.2620	LdBPK_262720.1	LinJ.26.2720	LmjF.26.2690	LmxM.26.2690	LtaP26.2850	Tb927.3.1540	Tbg972.3.1300	TcCLB.510089.39	TcIL3000_0_31320	TevSTIB805.3.1520	TvY486_0300850
OG5_151688	CfaC1_02_0090	LbrM.25.2560	LdBPK_251590.1	LinJ.25.1590	LmjF.25.1530	LmxM.25.1530	LtaP25.1600	Tb927.3.1580	Tbg972.3.1360	TcCLB.510089.90	TcIL3000_3_670	TevSTIB805.3.1570	TvY486_0300890
OG5_135848	CfaC1_02_0100	LbrM.25.2550	LdBPK_251600.1	LinJ.25.1600	LmjF.25.1540	LmxM.25.1540	LtaP25.1610	Tb927.3.1590	Tbg972.3.1370	TcCLB.510089.110	TcIL3000_3_680	TevSTIB805.3.1580	TvY486_0300920
OG5_148708	CfaC1_02_0170	LbrM.25.2400	LdBPK_251670.1	LinJ.25.1670	LmjF.25.1610	LmxM.25.1610	LtaP25.1680	Tb927.3.1680	Tbg972.3.1520	TcCLB.510089.200	TcIL3000_3_770	TevSTIB805.3.1690	TvY486_0300990
OG5_127120	CfaC1_02_0190	LbrM.25.2380	LdBPK_251690.1	LinJ.25.1690	LmjF.25.1630	LmxM.25.1630	LtaP25.1700	Tb927.3.1700	Tbg972.3.1540	TcCLB.510089.219	TcIL3000_3_790	TevSTIB805.3.1710	TvY486_0301010
OG5_151686	CfaC1_02_0220	LbrM.25.2350	LdBPK_251720.1	LinJ.25.1720	LmjF.25.1650	LmxM.25.1650	LtaP25.1730	Tb927.3.1730	Tbg972.3.1570	TcCLB.510091.20	TcIL3000_3_840	TevSTIB805.3.1740	TvY486_0301040
OG5_151685	CfaC1_02_0230	LbrM.25.2340	LdBPK_251730.1	LinJ.25.1730	LmjF.25.1660	LmxM.25.1660	LtaP25.1740	Tb927.3.1740	Tbg972.3.1590	TcCLB.510091.30	TcIL3000_3_850	TevSTIB805.3.1750	TvY486_0301050
OG5_127524	CfaC1_02_0290	LbrM.25.2280	LdBPK_251790.1	LinJ.25.1790	LmjF.25.1710	LmxM.25.1710	LtaP25.1800	Tb927.3.1790	Tbg972.3.1650	TcCLB.510091.80	TcIL3000_3_890	TevSTIB805.3.1800	TvY486_0301070
OG5_146623	CfaC1_02_0360	LbrM.25.2490	LdBPK_251860.1	LinJ.25.1860	LmjF.25.1780	LmxM.25.1780	LtaP25.1870	Tb927.3.1860	Tbg972.3.1730	TcCLB.506543.20	TcIL3000_3_990	TevSTIB805.3.1870	TvY486_0301130
OG5_127689	CfaC1_02_0420	LbrM.25.1400	LdBPK_251920.1	LinJ.25.1920	LmjF.25.1840	LmxM.25.1840	LtaP25.1930	Tb927.3.1920	Tbg972.3.1840	TcCLB.504043.10	TcIL3000_3_1020	TevSTIB805.3.1940	TvY486_0301240
OG5_151674	CfaC1_02_0530	LbrM.25.1500	LdBPK_252020.1	LinJ.25.2020	LmjF.25.1940	LmxM.25.1940	LtaP25.2030	Tb927.3.2010	Tbg972.3.1930	TcCLB.504047.20	TcIL3000_0_36250	TevSTIB805.3.2030	TvY486_0301350
OG5_151678	CfaC1_02_1080	LbrM.25.2010	LdBPK_252530.1	LinJ.25.2530	LmjF.25.2420	LmxM.25.2420	LtaP25.2560	Tb927.3.2080	Tbg972.3.2020	TcCLB.503991.30	TcIL3000_3_1200	TevSTIB805.3.2100	TvY486_0301420
OG5_148705	CfaC1_02_0620	LbrM.25.1580	LdBPK_252100.1	LinJ.25.2100	LmjF.25.2020	LmxM.25.2020	LtaP25.2140	Tb927.3.2100	Tbg972.3.2040	TcCLB.503991.10	TcIL3000_0_15740	TevSTIB805.3.2120	TvY486_0301440
OG5_128278	CfaC1_02_0680	LbrM.25.1640	LdBPK_252160.1	LinJ.25.2160	LmjF.25.2080	LmxM.25.2080	LtaP25.2200	Tb927.3.2170	Tbg972.3.2120	TcCLB.504077.40	TcIL3000_3_1280	TevSTIB805.3.2190	TvY486_0301540
OG5_128733	CfaC1_13_0280	LbrM.03.0670	LdBPK_030750.1	LinJ.03.0750	LmjF.03.0770	LmxM.03.0770	LtaP03.0720	Tb927.3.2680	Tbg972.3.2740	TcCLB.506691.80	TcIL3000_3_1630	TevSTIB805.3.2740	TvY486_0301970
OG5_154520	CfaC1_13_0260	LbrM.03.0690	LdBPK_030780.1	LinJ.03.0780	LmjF.03.0790	LmxM.03.0790	LtaP03.0740	Tb927.3.2700	Tbg972.3.2770	TcCLB.508181.10	TcIL3000_3_1650	TevSTIB805.3.2760	TvY486_0302000
OG5_154524	CfaC1_13_0140	LbrM.03.0800	LdBPK_030870.1	LinJ.03.0870	LmjF.03.0890	LmxM.03.0890	LtaP03.0840	Tb927.3.2820	Tbg972.3.2890	TcCLB.508181.124	TcIL3000_3_1720	TevSTIB805.3.2880	TvY486_0302120
OG5_127732	CfaC1_13_0130	LbrM.03.0810	LdBPK_030880.1	LinJ.03.0880	LmjF.03.0900	LmxM.03.0900	LtaP03.0850	Tb927.3.2830	Tbg972.3.2900	TcCLB.508181.130	TcIL3000_3_1730	TevSTIB805.3.2890	TvY486_0302130
OG5_128875	CfaC1_13_0120	LbrM.03.0820	LdBPK_030890.1	LinJ.03.0890	LmjF.03.0910	LmxM.03.0910	LtaP03.0860	Tb927.3.2840	Tbg972.3.2910	TcCLB.508181.140	TcIL3000_3_1740	TevSTIB805.3.2900	TvY486_0302140
OG5_154525	CfaC1_13_0080	LbrM.03.0850	LdBPK_030920.1	LinJ.03.0920	LmjF.03.0940	LmxM.03.0940	LtaP03.0890	Tb927.3.2860	Tbg972.3.2930	TcCLB.503903.20	TcIL3000_3_1760	TevSTIB805.3.2920	TvY486_0302160
OG5_151265	CfaC1_13_0020	LbrM.03.0880	LdBPK_030950.1	LinJ.03.0950	LmjF.03.0970	LmxM.03.0970	LtaP03.0920	Tb927.3.2890	Tbg972.3.2960	TcCLB.503903.70	TcIL3000_3_1800	TevSTIB805.3.2950	TvY486_0302200
OG5_154528	CfaC1_25_3230	LbrM.03.0940	LdBPK_292950.1	LinJ.29.2950	LmjF.29.2840	LmxM.08_29.2840	LtaP29.3050	Tb927.3.2920	Tbg972.3.2990	TcCLB.506693.20	TcIL3000_3_1830	TevSTIB805.3.2980	TvY486_0302240
OG5_152945	CfaC1_25_3220	LbrM.29.2890	LdBPK_292940.1	LinJ.29.2940	LmjF.29.2830	LmxM.08_29.2830	LtaP29.3040	Tb927.3.2930	Tbg972.3.3000	TcCLB.506693.30	TcIL3000_0_03630	TevSTIB805.3.2990	TvY486_0302270
OG5_128038	CfaC1_25_3170	LbrM.29.2840	LdBPK_292890.1	LinJ.29.2890	LmjF.29.2780	LmxM.08_29.2780	LtaP29.2990	Tb927.3.2980	Tbg972.3.3060	TcCLB.510315.20	TcIL3000_3_1890	TevSTIB805.3.3040	TvY486_0302330
OG5_154636	CfaC1_25_3160	LbrM.29.2830	LdBPK_292880.1	LinJ.29.2880	LmjF.29.2770	LmxM.08_29.2770	LtaP29.2980	Tb927.3.2990	Tbg972.3.3070	TcCLB.510315.30	TcIL3000_3_1900	TevSTIB805.3.3050	TvY486_0302340
OG5_154635	CfaC1_25_3130	LbrM.29.2800	LdBPK_292850.1	LinJ.29.2850	LmjF.29.2740	LmxM.08_29.2740	LtaP29.2950	Tb927.3.3020	Tbg972.3.3110	TcCLB.506695.10	TcIL3000_3_1920	TevSTIB805.3.3080	TvY486_0302380
OG5_150643	CfaC1_25_3100	LbrM.29.2770	LdBPK_292820.1	LinJ.29.2820	LmjF.29.2710	LmxM.08_29.2710	LtaP29.2920	Tb927.3.3040	Tbg972.3.3160	TcCLB.506695.40	TcIL3000_3_1940	TevSTIB805.3.3100	TvY486_0302400
OG5_154436	CfaC1_25_3070	LbrM.29.2740	LdBPK_292790.1	LinJ.29.2790	LmjF.29.2680	LmxM.08_29.2680	LtaP29.2890	Tb927.3.3070	Tbg972.3.3220	TcCLB.506697.20	TcIL3000_3_1980	TevSTIB805.3.3130	TvY486_0302430
OG5_150111	CfaC1_25_3060	LbrM.29.2640	LdBPK_292780.1	LinJ.29.2780	LmjF.29.2670	LmxM.08_29.2670	LtaP29.2880	Tb927.3.3080	Tbg972.3.3230	TcCLB.506697.30	TcIL3000_3_1990	TevSTIB805.3.3140	TvY486_0302440
OG5_127294	CfaC1_25_3050	LbrM.29.2630	LdBPK_292770.1	LinJ.29.2770	LmjF.29.2660	LmxM.08_29.2660	LtaP29.2870	Tb927.3.3090	Tbg972.3.3240	TcCLB.506697.40	TcIL3000_3_2000	TevSTIB805.3.3150	TvY486_0302450
OG5_153010	CfaC1_25_3040	LbrM.29.2620	LdBPK_292760.1	LinJ.29.2760	LmjF.29.2650	LmxM.08_29.2650	LtaP29.2860	Tb927.3.3110	Tbg972.3.3270	TcCLB.506697.60	TcIL3000_3_2020	TevSTIB805.3.3180	TvY486_0302470
OG5_154634	CfaC1_25_3030	LbrM.29.2610	LdBPK_292750.1	LinJ.29.2750	LmjF.29.2640	LmxM.08_29.2640	LtaP29.2850	Tb927.3.3120	Tbg972.3.3280	TcCLB.506697.70	TcIL3000_3_2030	TevSTIB805.3.3190	TvY486_0302480
OG5_154630	CfaC1_25_2900	LbrM.29.2490	LdBPK_292630.1	LinJ.29.2630	LmjF.29.2520	LmxM.08_29.2520	LtaP29.2720	Tb927.3.3250	Tbg972.3.3410	TcCLB.506699.9	TcIL3000_0_25340	TevSTIB805.3.3330	TvY486_0302610
OG5_146716	CfaC1_25_2810	LbrM.29.2410	LdBPK_292550.1	LinJ.29.2550	LmjF.29.2440	LmxM.08_29.2440	LtaP29.2650	Tb927.3.3340	Tbg972.3.3500	TcCLB.510323.50	TcIL3000_0_42450	TevSTIB805.3.3420	TvY486_0302720
OG5_154572	CfaC1_16_1990	LbrM.21.2060	LdBPK_212120.1	LinJ.21.2120	LmjF.21.1750	LmxM.21.1750	LtaP21.2080	Tb927.3.3370	Tbg972.3.3530	TcCLB.510323.90	TcIL3000_0_42480	TevSTIB805.3.3450	TvY486_0302750
OG5_154629	CfaC1_25_2780	LbrM.29.2370	LdBPK_292510.1	LinJ.29.2510	LmjF.29.2400	LmxM.08_29.2400	LtaP29.2610	Tb927.3.3380	Tbg972.3.3540	TcCLB.510323.110	TcIL3000_0_42490	TevSTIB805.3.3460	TvY486_0302770
OG5_154614	CfaC1_14_1130	LbrM.29.0950	LdBPK_290960.1	LinJ.29.0960	LmjF.29.0885	LmxM.08_29.0885	LtaP29.0980	Tb927.3.3440	Tbg972.3.3680	TcCLB.504433.14	TcIL3000_3_2150	TevSTIB805.3.3640	TvY486_0302830
OG5_153372	CfaC1_14_1230	LbrM.29.0860	LdBPK_290870.1	LinJ.29.0870	LmjF.29.0830	LmxM.08_29.0830	LtaP29.0880	Tb927.3.3510	Tbg972.3.3770	TcCLB.504431.40	TcIL3000_3_2210	TevSTIB805.3.3710	TvY486_0302910
OG5_147332	CfaC1_14_1270	LbrM.29.0820	LdBPK_290830.1	LinJ.29.0830	LmjF.29.0800	LmxM.08_29.0800	LtaP29.0840	Tb927.3.3540	Tbg972.3.3800	TcCLB.506591.69	TcIL3000_3_2240	TevSTIB805.3.3740	TvY486_0302940
OG5_151268	CfaC1_14_1290	LbrM.29.0800	LdBPK_290810.1	LinJ.29.0810	LmjF.29.0780	LmxM.08_29.0780	LtaP29.0820	Tb927.3.3560	Tbg972.3.3820	TcCLB.506591.20	TcIL3000_3_2260	TevSTIB805.3.3760	TvY486_0302960
OG5_129648	CfaC1_14_1340	LbrM.29.0760	LdBPK_290770.1	LinJ.29.0770	LmjF.29.0740	LmxM.08_29.0740	LtaP29.0770	Tb927.3.3610	Tbg972.3.3890	TcCLB.503811.40	TcIL3000_3_2300	TevSTIB805.3.3810	TvY486_0303020
OG5_127934	CfaC1_14_1370	LbrM.29.0730	LdBPK_290750.1	LinJ.29.0750	LmjF.29.0720	LmxM.08_29.0720	LtaP29.0740	Tb927.3.3630	Tbg972.3.3920	TcCLB.503811.60	TcIL3000_3_2320	TevSTIB805.3.3840	TvY486_0303040
OG5_131562	CfaC1_14_1380	LbrM.29.0720	LdBPK_290740.1	LinJ.29.0740	LmjF.29.0710	LmxM.08_29.0710	LtaP29.0730	Tb927.3.3640	Tbg972.3.3940	TcCLB.503811.70	TcIL3000_3_2330	TevSTIB805.3.3860	TvY486_0303050
OG5_154611	CfaC1_14_1390	LbrM.29.0710	LdBPK_290730.1	LinJ.29.0730	LmjF.29.0700	LmxM.08_29.0700	LtaP29.0720	Tb927.3.3650	Tbg972.3.3950	TcCLB.503811.80	TcIL3000_3_2340	TevSTIB805.3.3870	TvY486_0303055
OG5_152835	CfaC1_14_1410	LbrM.29.0690	LdBPK_290710.1	LinJ.29.0710	LmjF.29.0680	LmxM.08_29.0680	LtaP29.0700	Tb927.3.3670	Tbg972.3.3970	TcCLB.510149.140	TcIL3000_3_2370	TevSTIB805.3.3890	TvY486_0303070
OG5_129343	CfaC1_14_1450	LbrM.29.0650	LdBPK_290670.1	LinJ.29.0670	LmjF.29.0640	LmxM.08_29.0640	LtaP29.0660	Tb927.3.3710	Tbg972.3.4010	TcCLB.510149.100	TcIL3000_3_2400	TevSTIB805.3.3930	TvY486_0303110
OG5_154621	CfaC1_25_1450	LbrM.29.1290	LdBPK_291300.1	LinJ.29.1300	LmjF.29.1210	LmxM.08_29.1210	LtaP29.1370	Tb927.3.3830	Tbg972.3.4180	TcCLB.504029.60	TcIL3000_3_2470	TevSTIB805.3.4050	TvY486_0303160
OG5_146809	CfaC1_25_1460	LbrM.29.1300	LdBPK_291310.1	LinJ.29.1310	LmjF.29.1220	LmxM.08_29.1220	LtaP29.1380	Tb927.3.3840	Tbg972.3.4190	TcCLB.504029.50	TcIL3000_0_14330	TevSTIB805.3.4060	TvY486_0303170
OG5_153007	CfaC1_25_1570	LbrM.29.1410	LdBPK_291420.1	LinJ.29.1420	LmjF.29.1330	LmxM.08_29.1330	LtaP29.1490	Tb927.3.3920	Tbg972.3.4290	TcCLB.503685.10	TcIL3000_3_2540	TevSTIB805.3.4140	TvY486_0303240
OG5_153038	CfaC1_25_1630	LbrM.29.1450	LdBPK_291490.1	LinJ.29.1490	LmjF.29.1380	LmxM.08_29.1380	LtaP29.1540	Tb927.3.3950	Tbg972.3.4320	TcCLB.503683.20	TcIL3000_3_2580	TevSTIB805.3.4170	TvY486_0303260
OG5_154342	CfaC1_25_1720	LbrM.29.1560	LdBPK_291570.1	LinJ.29.1570	LmjF.29.1470	LmxM.08_29.1470	LtaP29.1620	Tb927.3.4040	Tbg972.3.4450	TcCLB.507529.50	TcIL3000_3_2680	TevSTIB805.3.4280	TvY486_0303290
OG5_154626	CfaC1_25_1780	LbrM.29.1620	LdBPK_291640.1	LinJ.29.1640	LmjF.29.1530	LmxM.08_29.1530	LtaP29.1670	Tb927.3.4120	Tbg972.3.4530	TcCLB.509669.150	TcIL3000_3_2780	TevSTIB805.3.4360	TvY486_0303350
OG5_154627	CfaC1_25_2610	LbrM.29.2230	LdBPK_292360.1	LinJ.29.2360	LmjF.29.2250	LmxM.08_29.2250	LtaP29.2410	Tb927.3.4800	Tbg972.3.5360	TcCLB.510325.60	TcIL3000_0_42630	TevSTIB805.3.5080	TvY486_0304130
OG5_128888	CfaC1_25_2620	LbrM.29.2240	LdBPK_292370.1	LinJ.29.2370	LmjF.29.2260	LmxM.08_29.2260	LtaP29.2420	Tb927.3.4810	Tbg972.3.5370	TcCLB.510325.50	TcIL3000_0_42620	TevSTIB805.3.5090	TvY486_0304140
OG5_154628	CfaC1_25_2640	LbrM.29.2250	LdBPK_292390.1	LinJ.29.2390	LmjF.29.2280	LmxM.08_29.2280	LtaP29.2430	Tb927.3.4820	Tbg972.3.5390	TcCLB.510325.40	TcIL3000_0_42610	TevSTIB805.3.5100	TvY486_0304150
OG5_128562	CfaC1_25_2680	LbrM.29.2280	LdBPK_292420.1	LinJ.29.2420	LmjF.29.2310	LmxM.08_29.2310	LtaP29.2470	Tb927.3.4850	Tbg972.3.5430	TcCLB.508185.10	TcIL3000_0_42580	TevSTIB805.3.5130	TvY486_0304210
OG5_128899	CfaC1_25_2720	LbrM.29.2320	LdBPK_292460.1	LinJ.29.2460	LmjF.29.2350	LmxM.08_29.2350	LtaP29.2510	Tb927.3.4890	Tbg972.3.5480	TcCLB.508183.10	TcIL3000_0_42540	TevSTIB805.3.5170	TvY486_0304250
OG5_130034	CfaC1_25_1170	LbrM.29.1020	LdBPK_291030.1	LinJ.29.1030	LmjF.29.0940	LmxM.08_29.0940	LtaP29.1060	Tb927.3.4940	Tbg972.3.5530	TcCLB.504143.10	TcIL3000_3_2990	TevSTIB805.3.5220	TvY486_0304300
OG5_154615	CfaC1_25_1180	LbrM.29.1030	LdBPK_291040.1	LinJ.29.1040	LmjF.29.0950	LmxM.08_29.0950	LtaP29.1070	Tb927.3.4950	Tbg972.3.5540	TcCLB.504143.20	TcIL3000_3_3000	TevSTIB805.3.5230	TvY486_0304310
OG5_129086	CfaC1_25_1300	LbrM.29.1130	LdBPK_291140.1	LinJ.29.1140	LmjF.29.1050	LmxM.08_29.1050	LtaP29.1240	Tb927.3.5030	Tbg972.3.5630	TcCLB.503643.10	TcIL3000_0_22830	TevSTIB805.3.5310	TvY486_0304390
OG5_154609	CfaC1_14_1520	LbrM.29.0580	LdBPK_290590.1	LinJ.29.0590	LmjF.29.0570	LmxM.08_29.0570	LtaP29.0590	Tb927.3.5120	Tbg972.3.5760	TcCLB.510149.30	TcIL3000_3_3120	TevSTIB805.3.5400	TvY486_0304490
OG5_149473	CfaC1_14_1530	LbrM.29.0570	LdBPK_290580.1	LinJ.29.0580	LmjF.29.0560	LmxM.08_29.0560	LtaP29.0580	Tb927.3.5130	Tbg972.3.5770	TcCLB.510149.20	TcIL3000_3_3130	TevSTIB805.3.5410	TvY486_0304500
OG5_154608	CfaC1_14_1620	LbrM.29.0410	LdBPK_290480.1	LinJ.29.0480	LmjF.29.0470	LmxM.08_29.0470	LtaP29.0480	Tb927.3.5210	Tbg972.3.5870	TcCLB.508075.50	TcIL3000_0_10570	TevSTIB805.3.5500	TvY486_0304590
OG5_154607	CfaC1_14_1640	LbrM.29.0390	LdBPK_290460.1	LinJ.29.0460	LmjF.29.0450	LmxM.08_29.0450	LtaP29.0460	Tb927.3.5230	Tbg972.3.5900	TcCLB.508075.20	TcIL3000_0_29790	TevSTIB805.3.5520	TvY486_0304610
OG5_128231	CfaC1_14_1700	LbrM.29.0330	LdBPK_290400.1	LinJ.29.0400	LmjF.29.0390	LmxM.08_29.0390	LtaP29.0400	Tb927.3.5280	Tbg972.3.5980	TcCLB.510143.80	TcIL3000_3_3220	TevSTIB805.3.5580	TvY486_0304660
OG5_154605	CfaC1_14_1710	LbrM.29.0320	LdBPK_290390.1	LinJ.29.0390	LmjF.29.0380	LmxM.08_29.0380	LtaP29.0390	Tb927.3.5290	Tbg972.3.5990	TcCLB.510143.70	TcIL3000_3_3240	TevSTIB805.3.5590	TvY486_0304670
OG5_152232	CfaC1_14_1750	LbrM.29.0280	LdBPK_290350.1	LinJ.29.0350	LmjF.29.0340	LmxM.08_29.0340	LtaP29.0350	Tb927.3.5320	Tbg972.3.6020	TcCLB.510143.40	TcIL3000_3_3270	TevSTIB805.3.5620	TvY486_0304700
OG5_152772	CfaC1_14_1790	LbrM.29.0500	LdBPK_290310.1	LinJ.29.0310	LmjF.29.0300	LmxM.08_29.0300	LtaP29.0310	Tb927.3.5360	Tbg972.3.6060	TcCLB.510143.10	TcIL3000_3_3300	TevSTIB805.3.5660	TvY486_0304740
OG5_132245	CfaC1_14_2030	LbrM.29.0110	LdBPK_290100.1	LinJ.29.0100	LmjF.29.0100	LmxM.08_29.0100	LtaP29.0100	Tb927.3.5540	Tbg972.3.6240	TcCLB.507795.20	TcIL3000_3_3490	TevSTIB805.3.5840	TvY486_0304950
OG5_127133	CfaC1_14_2100	LbrM.29.0040	LdBPK_290030.1	LinJ.29.0030	LmjF.29.0030	LmxM.08_29.0030	LtaP29.0030	Tb927.3.5610	Tbg972.3.6310	TcCLB.507795.100	TcIL3000_3_3550	TevSTIB805.3.5910	TvY486_0305020
OG5_128055	CfaC1_14_2110	LbrM.29.0030	LdBPK_290020.1	LinJ.29.0020	LmjF.29.0020	LmxM.08_29.0020	LtaP29.0020	Tb927.3.5620	Tbg972.3.6320	TcCLB.509761.10	TcIL3000_3_3560	TevSTIB805.3.5920	TvY486_0305030
OG5_129047	CfaC1_20_0230	LbrM.27.0220	LdBPK_270210.1	LinJ.27.0210	LmjF.27.0210	LmxM.27.0210	LtaP27.0210	Tb927.3.800	Tbg972.3.430	TcCLB.511867.80	TcIL3000_3_170	TevSTIB805.3.730	TvY486_0300210
OG5_148758	CfaC1_20_0240	LbrM.27.0230	LdBPK_270220.1	LinJ.27.0220	LmjF.27.0220	LmxM.27.0220	LtaP27.0220	Tb927.3.810	Tbg972.3.440	TcCLB.511867.90	TcIL3000_0_34170	TevSTIB805.3.740	TvY486_0300220
OG5_150790	CfaC1_28_1270	LbrM.25.0810	LdBPK_250960.1	LinJ.25.0960	LmjF.25.0930	LmxM.25.0930	LtaP25.0980	Tb927.3.880	Tbg972.3.520	TcCLB.511867.160	TcIL3000_0_03320	TevSTIB805.3.810	TvY486_0300290
OG5_127652	CfaC1_28_1300	LbrM.25.0840	LdBPK_250990.1	LinJ.25.0990	LmjF.25.0960	LmxM.25.0960	LtaP25.1010	Tb927.3.910	Tbg972.3.550	TcCLB.511867.190	TcIL3000_0_03350	TevSTIB805.3.840	TvY486_0300320
OG5_147041	CfaC1_28_1350	LbrM.25.0890	LdBPK_251040.1	LinJ.25.1040	LmjF.25.1010	LmxM.25.1010	LtaP25.1060	Tb927.3.950	Tbg972.3.620	TcCLB.511871.30	TcIL3000_3_220	TevSTIB805.3.900	TvY486_0300370
OG5_144218	CfaC1_28_1370	LbrM.25.0910	LdBPK_251060.1	LinJ.25.1060	LmjF.25.1020	LmxM.25.1020	LtaP25.1080	Tb927.3.970	Tbg972.3.650	TcCLB.511871.40	TcIL3000_3_230	TevSTIB805.3.920	TvY486_0300390
OG5_137889	CfaC1_33_5200	LbrM.20.3310	LdBPK_343510.1	LinJ.34.3510	LmjF.34.3720	LmxM.33.3720	LtaP34.3640	Tb927.4.1030	Tbg972.4.860	TcCLB.506405.70	TcIL3000_4_640	TevSTIB805.4.1080	TvY486_0400750
OG5_148544	CfaC1_33_5180	LbrM.20.3290	LdBPK_343490.1	LinJ.34.3490	LmjF.34.3700	LmxM.33.3700	LtaP34.3620	Tb927.4.1050	Tbg972.4.880	TcCLB.506405.90	TcIL3000_4_670	TevSTIB805.4.1100	TvY486_0400770
OG5_148543	CfaC1_33_5170	LbrM.20.3280	LdBPK_343480.1	LinJ.34.3480	LmjF.34.3690	LmxM.33.3690	LtaP34.3610	Tb927.4.1060	Tbg972.4.890	TcCLB.506405.100	TcIL3000_4_680	TevSTIB805.4.1110	TvY486_0400780
OG5_143365	CfaC1_33_5140	LbrM.20.3250	LdBPK_343450.1	LinJ.34.3450	LmjF.34.3660	LmxM.33.3660	LtaP34.3580	Tb927.4.1090	Tbg972.4.920	TcCLB.506405.140	TcIL3000_4_710	TevSTIB805.4.1140	TvY486_0400820
OG5_127682	CfaC1_33_5050	LbrM.20.3170	LdBPK_343370.1	LinJ.34.3370	LmjF.34.3590	LmxM.33.3590	LtaP34.3510	Tb927.4.1140	Tbg972.4.970	TcCLB.505987.70	TcIL3000_4_740	TevSTIB805.4.1190	TvY486_0400880
OG5_148542	CfaC1_33_5040	LbrM.20.3160	LdBPK_343360.1	LinJ.34.3360	LmjF.34.3580	LmxM.33.3580	LtaP34.3500	Tb927.4.1150	Tbg972.4.980	TcCLB.503865.70	TcIL3000_4_750	TevSTIB805.4.1200	TvY486_0400890
OG5_129179	CfaC1_33_4980	LbrM.20.3100	LdBPK_343300.1	LinJ.34.3300	LmjF.34.3520	LmxM.33.3520	LtaP34.3420	Tb927.4.1250	Tbg972.4.1080	TcCLB.505989.74	TcIL3000_0_16420	TevSTIB805.4.1290	TvY486_0400920
OG5_148540	CfaC1_33_4970	LbrM.20.3090	LdBPK_343290.1	LinJ.34.3290	LmjF.34.3510	LmxM.33.3510	LtaP34.3410	Tb927.4.1260	Tbg972.4.1090	TcCLB.505989.78	TcIL3000_0_16410	TevSTIB805.4.1300	TvY486_0400930
OG5_127944	CfaC1_33_4960	LbrM.20.3080	LdBPK_343280.1	LinJ.34.3280	LmjF.34.3500	LmxM.33.3500	LtaP34.3400	Tb927.4.1270	Tbg972.4.1100	TcCLB.505989.82	TcIL3000_4_770	TevSTIB805.4.1310	TvY486_0400940
OG5_138491	CfaC1_33_4950	LbrM.20.3070	LdBPK_343270.1	LinJ.34.3270	LmjF.34.3490	LmxM.33.3490	LtaP34.3390	Tb927.4.1280	Tbg972.4.1110	TcCLB.505989.90	TcIL3000_4_780	TevSTIB805.4.1320	TvY486_0400950
OG5_151564	CfaC1_33_4650	LbrM.20.2780	LdBPK_342980.1	LinJ.34.2980	LmjF.34.3200	LmxM.33.3200	LtaP34.3110	Tb927.4.1530	Tbg972.4.1380	TcCLB.504057.30	TcIL3000_4_1050	TevSTIB805.4.1580	TvY486_0401210
OG5_151563	CfaC1_33_4610	LbrM.20.2740	LdBPK_342940.1	LinJ.34.2940	LmjF.34.3160	LmxM.33.3160	LtaP34.3070	Tb927.4.1560	Tbg972.4.1420	TcCLB.504057.60	TcIL3000_4_1110	TevSTIB805.4.1620	TvY486_0401250
OG5_151562	CfaC1_33_4590	LbrM.20.2720	LdBPK_342920.1	LinJ.34.2920	LmjF.34.3140	LmxM.33.3140	LtaP34.3050	Tb927.4.1580	Tbg972.4.1440	TcCLB.504057.70	TcIL3000_4_1130	TevSTIB805.4.1640	TvY486_0401270
OG5_151560	CfaC1_33_4550	LbrM.20.2680	LdBPK_044310.1	LinJ.34.4310	LmjF.34.3100	LmxM.33.3100	LtaP34.3010	Tb927.4.1610	Tbg972.4.1480	TcCLB.504057.97	TcIL3000_4_1180	TevSTIB805.4.1670	TvY486_0401300
OG5_126948	CfaC1_33_4540	LbrM.20.2670	LdBPK_044320.1	LinJ.34.4320	LmjF.34.3090	LmxM.33.3090	LtaP34.3000	Tb927.4.1620	Tbg972.4.1500	TcCLB.504057.104	TcIL3000_4_1190	TevSTIB805.4.1680	TvY486_0401310
OG5_151559	CfaC1_33_4520	LbrM.20.2650	LdBPK_342900.1	LinJ.34.2900	LmjF.34.3070	LmxM.33.3070	LtaP34.2980	Tb927.4.1650	Tbg972.4.1540	TcCLB.504057.130	TcIL3000_4_1230	TevSTIB805.4.1710	TvY486_0401350
OG5_151267	CfaC1_33_4480	LbrM.20.2610	LdBPK_342860.1	LinJ.34.2860	LmjF.34.3030	LmxM.33.3030	LtaP34.2930	Tb927.4.1690	Tbg972.4.1600	TcCLB.504057.160	TcIL3000_4_1290	TevSTIB805.4.1760	TvY486_0401390
OG5_127858	CfaC1_33_4470	LbrM.20.2600	LdBPK_342850.1	LinJ.34.2850	LmjF.34.3020	LmxM.33.3020	LtaP34.2920	Tb927.4.1700	Tbg972.4.1610	TcCLB.504057.170	TcIL3000_4_1320	TevSTIB805.4.1770	TvY486_0401420
OG5_151263	CfaC1_33_4430	LbrM.20.2560	LdBPK_342810.1	LinJ.34.2810	LmjF.34.2980	LmxM.33.2980	LtaP34.2880	Tb927.4.1720	Tbg972.4.1630	TcCLB.510879.210	TcIL3000_4_1360	TevSTIB805.4.1790	TvY486_0401440
OG5_151557	CfaC1_33_4390	LbrM.20.2520	LdBPK_342770.1	LinJ.34.2770	LmjF.34.2940	LmxM.33.2940	LtaP34.2840	Tb927.4.1750	Tbg972.4.1660	TcCLB.510879.170	TcIL3000_4_1400	TevSTIB805.4.1820	TvY486_0401470
OG5_132715	CfaC1_33_4350	LbrM.20.2490	LdBPK_342740.1	LinJ.34.2740	LmjF.34.2910	LmxM.33.2910	LtaP34.2800	Tb927.4.1780	Tbg972.4.1690	TcCLB.510879.130	TcIL3000_4_1430	TevSTIB805.4.1850	TvY486_0401500
OG5_130322	CfaC1_33_4300	LbrM.20.2460	LdBPK_342700.1	LinJ.34.2700	LmjF.34.2840	LmxM.33.2840	LtaP34.2760	Tb927.4.1820	Tbg972.4.1730	TcCLB.510879.70	TcIL3000_4_1470	TevSTIB805.4.1890	TvY486_0401530
OG5_131317	CfaC1_33_4270	LbrM.20.2430	LdBPK_342670.1	LinJ.34.2670	LmjF.34.2810	LmxM.33.2810	LtaP34.2730	Tb927.4.1840	Tbg972.4.1750	TcCLB.510879.40	TcIL3000_4_1500	TevSTIB805.4.1910	TvY486_0401560
OG5_128493	CfaC1_33_4260	LbrM.20.2350	LdBPK_342630.1	LinJ.34.2630	LmjF.34.2790	LmxM.33.2790	LtaP34.2700	Tb927.4.1850	Tbg972.4.1760	TcCLB.510879.30	TcIL3000_4_1510	TevSTIB805.4.1920	TvY486_0401570
OG5_148536	CfaC1_33_4220	LbrM.20.2310	LdBPK_342590.1	LinJ.34.2590	LmjF.34.2760	LmxM.33.2760	LtaP34.2660	Tb927.4.1890	Tbg972.4.1800	TcCLB.508585.10	TcIL3000_4_1570	TevSTIB805.4.1960	TvY486_0401650
OG5_148535	CfaC1_33_4190	LbrM.20.2280	LdBPK_342560.1	LinJ.34.2560	LmjF.34.2730	LmxM.33.2730	LtaP34.2640	Tb927.4.1920	Tbg972.4.1840	TcCLB.510877.180	TcIL3000_4_1630	TevSTIB805.4.1990	TvY486_0401700
OG5_144869	CfaC1_33_4160	LbrM.20.2260	LdBPK_342530.1	LinJ.34.2530	LmjF.34.2700	LmxM.33.2700	LtaP34.2610	Tb927.4.1930	Tbg972.4.1850	TcCLB.510877.150	TcIL3000_4_1640	TevSTIB805.4.2000	TvY486_0401720
OG5_140858	CfaC1_33_4140	LbrM.20.2240	LdBPK_342510.1	LinJ.34.2510	LmjF.34.2680	LmxM.33.2680	LtaP34.2590	Tb927.4.1940	Tbg972.4.1860	TcCLB.510877.130	TcIL3000_4_1650	TevSTIB805.4.2010	TvY486_0401750
OG5_128819	CfaC1_33_4130	LbrM.20.2230	LdBPK_342500.1	LinJ.34.2500	LmjF.34.2670	LmxM.33.2670	LtaP34.2580	Tb927.4.1950	Tbg972.4.1870	TcCLB.510877.120	TcIL3000_4_1680	TevSTIB805.4.2020	TvY486_0401760
OG5_128002	CfaC1_33_4060	LbrM.20.2170	LdBPK_342440.1	LinJ.34.2440	LmjF.34.2610	LmxM.33.2610	LtaP34.2520	Tb927.4.2000	Tbg972.4.1920	TcCLB.510877.60	TcIL3000_4_1750	TevSTIB805.4.2070	TvY486_0401800
OG5_129247	CfaC1_33_4040	LbrM.20.2150	LdBPK_342420.1	LinJ.34.2420	LmjF.34.2590	LmxM.33.2590	LtaP34.2500	Tb927.4.2020	Tbg972.4.1940	TcCLB.510877.50	TcIL3000_4_1760	TevSTIB805.4.2090	TvY486_0401820
OG5_151555	CfaC1_33_4020	LbrM.20.2130	LdBPK_342400.1	LinJ.34.2400	LmjF.34.2570	LmxM.33.2570	LtaP34.2480	Tb927.4.2060	Tbg972.4.1980	TcCLB.510877.20	TcIL3000_4_1810	TevSTIB805.4.2130	TvY486_0401850
OG5_148531	CfaC1_33_3440	LbrM.20.1590	LdBPK_341850.1	LinJ.34.1850	LmjF.34.2100	LmxM.33.2100	LtaP34.1940	Tb927.4.2580	Tbg972.4.2540	TcCLB.506631.40	TcIL3000_4_2460	TevSTIB805.4.2680	TvY486_0025230
OG5_148197	CfaC1_33_3320	LbrM.20.1520	LdBPK_341770.1	LinJ.34.1770	LmjF.34.2020	LmxM.33.2020	LtaP34.1850	Tb927.4.2650	Tbg972.4.2610	TcCLB.506635.40	TcIL3000_4_2550	TevSTIB805.4.2750	TvY486_0402550
OG5_148408	CfaC1_33_3180	LbrM.14.1250	LdBPK_341560.1	LinJ.34.1560	LmjF.34.1460	LmxM.33.1460	LtaP34.1700	Tb927.4.2790	Tbg972.4.2770	TcCLB.506637.60	TcIL3000_4_2690	TevSTIB805.4.2910	TvY486_0402670
OG5_147280	CfaC1_33_3170	LbrM.14.1260	LdBPK_341550.1	LinJ.34.1550	LmjF.34.1450	LmxM.33.1450	LtaP34.1690	Tb927.4.2800	Tbg972.4.2780	TcCLB.506637.70	TcIL3000_0_37910	TevSTIB805.4.2920	TvY486_0402680
OG5_148409	CfaC1_33_3160	LbrM.14.1270	LdBPK_341540.1	LinJ.34.1540	LmjF.34.1440	LmxM.33.1440	LtaP34.1680	Tb927.4.2820	Tbg972.4.2800	TcCLB.506637.90	TcIL3000_4_2700	TevSTIB805.4.2940	TvY486_0402690
OG5_148410	CfaC1_33_3140	LbrM.14.1290	LdBPK_341520.1	LinJ.34.1520	LmjF.34.1420	LmxM.33.1420	LtaP34.1650	Tb927.4.2840	Tbg972.4.2820	TcCLB.506637.120	TcIL3000_4_2720	TevSTIB805.4.2960	TvY486_0402710
OG5_148529	CfaC1_33_3010	LbrM.20.1350	LdBPK_341430.1	LinJ.34.1430	LmjF.34.1320	LmxM.33.1320	LtaP34.1560	Tb927.4.2910	Tbg972.4.2900	TcCLB.507737.10	TcIL3000_0_38530	TevSTIB805.4.3030	TvY486_0402770
OG5_148528	CfaC1_33_2990	LbrM.20.1330	LdBPK_341410.1	LinJ.34.1410	LmjF.34.1300	LmxM.33.1300	LtaP34.1530	Tb927.4.2930	Tbg972.4.2920	TcCLB.507737.30	TcIL3000_0_38550	TevSTIB805.4.3050	TvY486_0402790
OG5_148525	CfaC1_33_2840	LbrM.20.1220	LdBPK_341270.1	LinJ.34.1270	LmjF.34.1175	LmxM.33.1175	LtaP34.1390	Tb927.4.3040	Tbg972.4.3040	TcCLB.506265.114	TcIL3000_4_2840	TevSTIB805.4.3160	TvY486_0402890
OG5_128370	CfaC1_25_1110	LbrM.29.0960	LdBPK_290970.1	LinJ.29.0970	LmjF.29.0890	LmxM.08_29.0890	LtaP29.1000	Tb927.4.320	Tbg972.4.20	TcCLB.509891.60	TcIL3000_0_26090	TevSTIB805.4.330	TvY486_0400040
OG5_141068	CfaC1_33_2640	LbrM.20.1020	LdBPK_341120.1	LinJ.34.1120	LmjF.34.1050	LmxM.33.1050	LtaP34.1220	Tb927.4.3310	Tbg972.4.3320	TcCLB.507739.30	TcIL3000_4_3000	TevSTIB805.4.3400	TvY486_0403100
OG5_136780	CfaC1_34_4070	LbrM.31.2540	LdBPK_312340.1	LinJ.31.2340	LmjF.31.2270	LmxM.30.2270	LtaP31.2700	Tb927.4.3370	Tbg972.4.3380	TcCLB.507739.90	TcIL3000_4_3070	TevSTIB805.4.3460	TvY486_0403170
OG5_128685	CfaC1_33_5970	LbrM.20.4060	LdBPK_344230.1	LinJ.34.4230	LmjF.34.4600	LmxM.33.4600	LtaP34.4350	Tb927.4.360	Tbg972.4.60	TcCLB.507873.60	TcIL3000_4_20	TevSTIB805.4.370	TvY486_0400060
OG5_148518	CfaC1_33_2260	LbrM.20.0650	LdBPK_340760.1	LinJ.34.0760	LmjF.34.0720	LmxM.33.0720	LtaP34.0810	Tb927.4.3690	Tbg972.4.3650	TcCLB.504129.30	TcIL3000_4_3190	TevSTIB805.4.3780	TvY486_0403430
OG5_148517	CfaC1_33_2250	LbrM.20.0640	LdBPK_340750.1	LinJ.34.0750	LmjF.34.0710	LmxM.33.0710	LtaP34.0800	Tb927.4.3700	Tbg972.4.3660	TcCLB.504129.20	TcIL3000_4_3200	TevSTIB805.4.3790	TvY486_0403440
OG5_131143	CfaC1_33_2230	LbrM.20.0630	LdBPK_340730.1	LinJ.34.0730	LmjF.34.0700	LmxM.33.0700	LtaP34.0780	Tb927.4.3720	Tbg972.4.3670	TcCLB.509631.160	TcIL3000_4_3220	TevSTIB805.4.3810	TvY486_0403460
OG5_138703	CfaC1_33_5900	LbrM.20.4020	LdBPK_344190.1	LinJ.34.4190	LmjF.34.4560	LmxM.33.4560	LtaP34.4310	Tb927.4.400	Tbg972.4.130	TcCLB.507873.30	TcIL3000_4_80	TevSTIB805.4.420	TvY486_0400100
OG5_128041	CfaC1_33_5890	LbrM.20.4010	LdBPK_344180.1	LinJ.34.4180	LmjF.34.4550	LmxM.33.4550	LtaP34.4300	Tb927.4.410	Tbg972.4.140	TcCLB.507873.20	TcIL3000_4_90	TevSTIB805.4.430	TvY486_0400110
OG5_127443	CfaC1_34_2540	LbrM.31.1820	LdBPK_311640.1	LinJ.31.1640	LmjF.31.1610	LmxM.30.1610	LtaP31.2080	Tb927.4.4650	Tbg972.4.4830	TcCLB.407477.30	TcIL3000_4_4000	TevSTIB805.4.4830	TvY486_0404130
OG5_148546	CfaC1_33_5250	LbrM.20.3360	LdBPK_343560.1	LinJ.34.3560	LmjF.34.3760	LmxM.33.3760	LtaP34.3690	Tb927.4.980	Tbg972.4.790	TcCLB.506405.30	TcIL3000_4_610	TevSTIB805.4.1030	TvY486_0400710
OG5_133395	CfaC1_31_1220	LbrM.34.1310	LdBPK_351400.1	LinJ.35.1400	LmjF.35.1390	LmxM.34.1390	LtaP35.1460	Tb927.5.1070	Tbg972.5.1460	TcCLB.511181.60	TcIL3000_5_830	TevSTIB805.5.1210	TvY486_0500670
OG5_126764	CfaC1_31_1240	LbrM.34.1330	LdBPK_351420.1	LinJ.35.1420	LmjF.35.1410	LmxM.34.1410	LtaP35.1480	Tb927.5.1090	Tbg972.5.1490	TcCLB.511181.80	TcIL3000_5_860	TevSTIB805.5.1230	TvY486_0500690
OG5_128408	CfaC1_31_1260	LbrM.34.1340	LdBPK_351430.1	LinJ.35.1430	LmjF.35.1420	LmxM.34.1420	LtaP35.1490	Tb927.5.1100	Tbg972.5.1520	TcCLB.511181.90	TcIL3000_5_910	TevSTIB805.5.1240	TvY486_0500700
OG5_148981	CfaC1_31_1040	LbrM.34.1160	LdBPK_351250.1	LinJ.35.1250	LmjF.35.1240	LmxM.34.1240	LtaP35.1320	Tb927.5.1180	Tbg972.5.1650	TcCLB.508805.100	TcIL3000_5_1080	TevSTIB805.5.1340	TvY486_0500820
OG5_126812	CfaC1_33_1410	LbrM.20.0090	LdBPK_340010.1	LinJ.34.0010	LmjF.34.0010	LmxM.33.0010	LtaP34.0040	Tb927.5.1210	Tbg972.5.1680	TcCLB.509767.170	TcIL3000_5_1120	TevSTIB805.5.1370	TvY486_0500850
OG5_130873	CfaC1_22_2510	LbrM.23.1700	LdBPK_231860.1	LinJ.23.1860	LmjF.23.1460	LmxM.23.1460	LtaP23.1870	Tb927.5.1250	Tbg972.5.1730	TcCLB.509767.120	TcIL3000_5_1230	TevSTIB805.5.1410	TvY486_0500890
OG5_127401	CfaC1_22_2570	LbrM.23.1760	LdBPK_231920.1	LinJ.23.1920	LmjF.23.1520	LmxM.23.1520	LtaP23.1930	Tb927.5.1310	Tbg972.5.1800	TcCLB.509767.59	TcIL3000_5_1330	TevSTIB805.5.1480	TvY486_0500960
OG5_145972	CfaC1_22_2580	LbrM.23.1770	LdBPK_231930.1	LinJ.23.1930	LmjF.23.1530	LmxM.23.1530	LtaP23.1940	Tb927.5.1320	Tbg972.5.1820	TcCLB.509767.50	TcIL3000_5_1340	TevSTIB805.5.1490	TvY486_0500970
OG5_143874	CfaC1_10_0180	LbrM.15.0060	LdBPK_150060.1	LinJ.15.0060	LmjF.15.0060	LmxM.15.0060	LtaP15.0050	Tb927.5.1490	Tbg972.5.2040	TcCLB.506739.10	TcIL3000_0_42870	TevSTIB805.5.1670	TvY486_0013270
OG5_146244	CfaC1_10_0220	LbrM.15.0100	LdBPK_150100.1	LinJ.15.0100	LmjF.15.0100	LmxM.15.0100	LtaP15.0090	Tb927.5.1530	Tbg972.5.2090	TcCLB.506739.60	TcIL3000_5_1440	TevSTIB805.5.1720	TvY486_0501020
OG5_148414	CfaC1_10_0230	LbrM.15.0110	LdBPK_150110.1	LinJ.15.0110	LmjF.15.0110	LmxM.15.0110	LtaP15.0100	Tb927.5.1540	Tbg972.5.2100	TcCLB.506739.70	TcIL3000_5_1450	TevSTIB805.5.1730	TvY486_0501030
OG5_128577	CfaC1_10_0240	LbrM.15.0120	LdBPK_150120.1	LinJ.15.0120	LmjF.15.0120	LmxM.15.0120	LtaP15.0110	Tb927.5.1550	Tbg972.5.2110	TcCLB.506739.80	TcIL3000_5_1470	TevSTIB805.5.1740	TvY486_0501040
OG5_137410	CfaC1_15_1130	LbrM.17.0760	LdBPK_170840.1	LinJ.17.0840	LmjF.17.0700	LmxM.17.0700	LtaP17.0820	Tb927.5.2050	Tbg972.5.2900	TcCLB.506519.100	TcIL3000_5_1910	TevSTIB805.5.2370	TvY486_0501480
OG5_128000	CfaC1_15_1140	LbrM.17.0770	LdBPK_170850.1	LinJ.17.0850	LmjF.17.0710	LmxM.17.0710	LtaP17.0830	Tb927.5.2060	Tbg972.5.2910	TcCLB.506519.110	TcIL3000_5_1920	TevSTIB805.5.2380	TvY486_0501490
OG5_148465	CfaC1_15_1150	LbrM.17.0780	LdBPK_170860.1	LinJ.17.0860	LmjF.17.0720	LmxM.17.0720	LtaP17.0840	Tb927.5.2070	Tbg972.5.2920	TcCLB.506519.120	TcIL3000_5_1930	TevSTIB805.5.2390	TvY486_0501500
OG5_128431	CfaC1_15_1310	LbrM.17.0930	LdBPK_171010.1	LinJ.17.1010	LmjF.17.0910	LmxM.17.0910	LtaP17.1080	Tb927.5.2280	Tbg972.5.3210	TcCLB.511315.20	TcIL3000_5_2060	TevSTIB805.5.2660	TvY486_0501660
OG5_145921	CfaC1_15_1350	LbrM.17.0960	LdBPK_171050.1	LinJ.17.1050	LmjF.17.0940	LmxM.17.0940	LtaP17.1110	Tb927.5.2310	Tbg972.5.3260	TcCLB.511313.20	TcIL3000_5_2090	TevSTIB805.5.2700	TvY486_0501690
OG5_148468	CfaC1_15_1440	LbrM.17.1110	LdBPK_171100.1	LinJ.17.1100	LmjF.17.1000	LmxM.17.1000	LtaP17.1150	Tb927.5.2340	Tbg972.5.3310	TcCLB.511311.60	TcIL3000_5_2150	TevSTIB805.5.2730	TvY486_0501720
OG5_142173	CfaC1_15_1470	LbrM.17.1130	LdBPK_171120.1	LinJ.17.1120	LmjF.17.1020	LmxM.17.1020	LtaP17.1160	Tb927.5.2350	Tbg972.5.3320	TcCLB.511309.70	TcIL3000_5_2160	TevSTIB805.5.2740	TvY486_0501730
OG5_148469	CfaC1_15_1510	LbrM.17.1140	LdBPK_171130.1	LinJ.17.1130	LmjF.17.1030	LmxM.17.1030	LtaP17.1170	Tb927.5.2360	Tbg972.5.3330	TcCLB.511309.60	TcIL3000_5_2180	TevSTIB805.5.2750	TvY486_0501740
OG5_148470	CfaC1_15_1560	LbrM.17.1200	LdBPK_171190.1	LinJ.17.1190	LmjF.17.1090	LmxM.17.1090	LtaP17.1240	Tb927.5.2400	Tbg972.5.3400	TcCLB.511307.20	TcIL3000_5_2250	TevSTIB805.5.2800	TvY486_0501800
OG5_148472	CfaC1_15_1600	LbrM.17.1240	LdBPK_171230.1	LinJ.17.1230	LmjF.17.1130	LmxM.17.1130	LtaP17.1280	Tb927.5.2420	Tbg972.5.3440	TcCLB.511307.6	TcIL3000_5_2300	TevSTIB805.5.2820	TvY486_0501830
OG5_148473	CfaC1_15_1670	LbrM.17.1310	LdBPK_171300.1	LinJ.17.1300	LmjF.17.1200	LmxM.17.1200	LtaP17.1330	Tb927.5.2500	Tbg972.5.3540	TcCLB.511303.140	TcIL3000_5_2380	TevSTIB805.5.2900	TvY486_0501870
OG5_128247	CfaC1_15_1720	LbrM.17.1400	LdBPK_171340.1	LinJ.17.1340	LmjF.17.1240	LmxM.17.1240	LtaP17.1370	Tb927.5.2520	Tbg972.5.3560	TcCLB.511303.110	TcIL3000_5_2410	TevSTIB805.5.2920	TvY486_0501890
OG5_128215	CfaC1_15_1770	LbrM.17.1450	LdBPK_171390.1	LinJ.17.1390	LmjF.17.1290	LmxM.17.1290	LtaP17.1420	Tb927.5.2570	Tbg972.5.3620	TcCLB.511303.60	TcIL3000_5_2520	TevSTIB805.5.2980	TvY486_0501950
OG5_128982	CfaC1_15_1900	LbrM.17.1540	LdBPK_171520.1	LinJ.17.1520	LmjF.17.1400	LmxM.17.1400	LtaP17.1540	Tb927.5.2700	Tbg972.5.3790	TcCLB.507047.110	TcIL3000_5_2790	TevSTIB805.5.3110	TvY486_0502060
OG5_130965	CfaC1_25_0910	LbrM.08.0710	LdBPK_080830.1	LinJ.08.0830	LmjF.08.0890	LmxM.08.0890	LtaP08.0700	Tb927.5.2780	Tbg972.5.3920	TcCLB.503955.20	TcIL3000_5_2920	TevSTIB805.5.3220	TvY486_0502160
OG5_148306	CfaC1_25_0980	LbrM.08.0750	LdBPK_080870.1	LinJ.08.0870	LmjF.08.0930	LmxM.08.0930	LtaP08.0740	Tb927.5.2820	Tbg972.5.3990	TcCLB.503953.30	TcIL3000_5_3020	TevSTIB805.5.3260	TvY486_0502220
OG5_135856	CfaC1_25_1010	LbrM.08.0780	LdBPK_080900.1	LinJ.08.0900	LmjF.08.0960	LmxM.08.0960	LtaP08.0770	Tb927.5.2850	Tbg972.5.4020	TcCLB.503953.10	TcIL3000_5_3100	TevSTIB805.5.3290	TvY486_0502250
OG5_145958	CfaC1_AODS01003123_0020	LbrM.21.2080	LdBPK_081120.1	LinJ.08.1120	LmjF.08.1210	LmxM.08.1210	LtaP08.0960	Tb927.5.3060	Tbg972.5.4280	TcCLB.510173.100	TcIL3000_5_3390	TevSTIB805.5.3530	TvY486_0502460
OG5_147543	CfaC1_25_0680	LbrM.08.0510	LdBPK_080490.1	LinJ.08.0490	LmjF.08.0480	LmxM.08.0480	LtaP08.0460	Tb927.5.3200	Tbg972.5.4450	TcCLB.507809.60	TcIL3000_5_3620	TevSTIB805.5.3680	TvY486_0502590
OG5_148303	CfaC1_25_0440	LbrM.08.0250	LdBPK_080250.1	LinJ.08.0250	LmjF.08.0240	LmxM.08.0240	LtaP08.0230	Tb927.5.3410	Tbg972.5.4790	TcCLB.509777.80	TcIL3000_5_3850	TevSTIB805.5.3910	TvY486_0502880
OG5_148430	CfaC1_17_0130	LbrM.16.0130	LdBPK_160130.1	LinJ.16.0130	LmjF.16.0120	LmxM.16.0120	LtaP16.0140	Tb927.5.3870	Tbg972.5.5380	TcCLB.510603.150	TcIL3000_5_4370	TevSTIB805.5.4430	TvY486_0503320
OG5_129222	CfaC1_17_0070	LbrM.16.0070	LdBPK_160070.1	LinJ.16.0070	LmjF.16.0060	LmxM.16.0060	LtaP16.0070	Tb927.5.3920	Tbg972.5.5430	TcCLB.506947.40	TcIL3000_5_4450	TevSTIB805.5.4480	TvY486_0503380
OG5_148429	CfaC1_17_0060	LbrM.16.0060	LdBPK_160060.1	LinJ.16.0060	LmjF.16.0050	LmxM.16.0050	LtaP16.0060	Tb927.5.3940	Tbg972.5.5450	TcCLB.506947.60	TcIL3000_5_4480	TevSTIB805.5.4500	TvY486_0503390
OG5_132302	CfaC1_17_0050	LbrM.16.0050	LdBPK_160050.1	LinJ.16.0050	LmjF.16.0040	LmxM.16.0040	LtaP16.0050	Tb927.5.3950	Tbg972.5.5460	TcCLB.506947.70	TcIL3000_5_4490	TevSTIB805.5.4510	TvY486_0503400
OG5_144117	CfaC1_17_0040	LbrM.16.0040	LdBPK_160040.1	LinJ.16.0040	LmjF.16.0030	LmxM.16.0030	LtaP16.0040	Tb927.5.3960	Tbg972.5.5470	TcCLB.506947.80	TcIL3000_5_4500	TevSTIB805.5.4520	TvY486_0503410
OG5_146726	CfaC1_17_0020	LbrM.16.0020	LdBPK_160020.1	LinJ.16.0020	LmjF.16.0010	LmxM.16.0010	LtaP16.0020	Tb927.5.3980	Tbg972.5.5490	TcCLB.506947.100	TcIL3000_5_4530	TevSTIB805.5.4540	TvY486_0503430
OG5_143946	CfaC1_35_0200	LbrM.33.0010	LdBPK_330010.1	LinJ.33.0010	LmjF.33.0010	LmxM.32.0010	LtaP33.0010	Tb927.5.4040	Tbg972.5.5580	TcCLB.507941.10	TcIL3000_5_4570	TevSTIB805.5.4600	TvY486_0503450
OG5_144750	CfaC1_35_0220	LbrM.33.0030	LdBPK_330030.1	LinJ.33.0030	LmjF.33.0030	LmxM.32.0030	LtaP33.0030	Tb927.5.4070	Tbg972.5.5610	TcCLB.507941.30	TcIL3000_5_4600	TevSTIB805.5.4630	TvY486_0503480
OG5_148905	CfaC1_35_0230	LbrM.33.0040	LdBPK_330040.1	LinJ.33.0040	LmjF.33.0040	LmxM.32.0040	LtaP33.0060	Tb927.5.4080	Tbg972.5.5620	TcCLB.507941.40	TcIL3000_5_4610	TevSTIB805.5.4640	TvY486_0503490
OG5_145793	CfaC1_35_0240	LbrM.33.0050	LdBPK_330050.1	LinJ.33.0050	LmjF.33.0050	LmxM.32.0050	LtaP33.0070	Tb927.5.4090	Tbg972.5.5630	TcCLB.507941.50	TcIL3000_5_4630	TevSTIB805.5.4650	TvY486_0503500
OG5_128511	CfaC1_35_0250	LbrM.33.0060	LdBPK_330060.1	LinJ.33.0060	LmjF.33.0060	LmxM.32.0060	LtaP33.0080	Tb927.5.4100	Tbg972.5.5640	TcCLB.507941.60	TcIL3000_5_4640	TevSTIB805.5.4660	TvY486_0503510
OG5_144719	CfaC1_35_0260	LbrM.33.0070	LdBPK_330070.1	LinJ.33.0070	LmjF.33.0070	LmxM.32.0070	LtaP33.0090	Tb927.5.4110	Tbg972.5.5650	TcCLB.507941.70	TcIL3000_5_4650	TevSTIB805.5.4670	TvY486_0503520
OG5_148907	CfaC1_35_0310	LbrM.33.0110	LdBPK_330110.1	LinJ.33.0110	LmjF.33.0110	LmxM.32.0110	LtaP33.0130	Tb927.5.4150	Tbg972.5.5690	TcCLB.507941.120	TcIL3000_5_4800	TevSTIB805.5.4710	TvY486_0503560
OG5_146014	CfaC1_26_1700	LbrM.28.1390	LdBPK_281400.1	LinJ.28.1400	LmjF.28.1290	LmxM.28.1290	LtaP28.1360	Tb927.5.4290	Tbg972.5.5800	TcCLB.510351.60	TcIL3000_5_4910	TevSTIB805.5.4840	TvY486_0503670
OG5_127871	CfaC1_05_0230	LbrM.05.0200	LdBPK_050200.1	LinJ.05.0200	LmjF.05.0200	LmxM.05.0200	LtaP05.0210	Tb927.5.4310	Tbg972.5.5820	TcCLB.510351.70	TcIL3000_5_4930	TevSTIB805.5.4860	TvY486_0503690
OG5_128117	CfaC1_05_0210	LbrM.05.0180	LdBPK_050180.1	LinJ.05.0180	LmjF.05.0180	LmxM.05.0180	LtaP05.0190	Tb927.5.4330	Tbg972.5.5850	TcCLB.510351.90	TcIL3000_5_4970	TevSTIB805.5.4880	TvY486_0503710
OG5_148253	CfaC1_05_0200	LbrM.05.0170	LdBPK_050170.1	LinJ.05.0170	LmjF.05.0170	LmxM.05.0170	LtaP05.0180	Tb927.5.4340	Tbg972.5.5870	TcCLB.510351.100	TcIL3000_5_4980	TevSTIB805.5.4890	TvY486_0503730
OG5_148167	CfaC1_05_1310	LbrM.05.1170	LdBPK_051170.1	LinJ.05.1170	LmjF.05.1180	LmxM.05.1180	LtaP05.1260	Tb927.5.560	Tbg972.5.580	TcCLB.507867.90	TcIL3000_5_250	TevSTIB805.5.550	TvY486_0500150
OG5_148269	CfaC1_05_1320	LbrM.05.1180	LdBPK_051180.1	LinJ.05.1180	LmjF.05.1190	LmxM.05.1190	LtaP05.1270	Tb927.5.570	Tbg972.5.600	TcCLB.507867.80	TcIL3000_5_270	TevSTIB805.5.560	TvY486_0500160
OG5_148760	CfaC1_24_3070	LbrM.27.0380	LdBPK_351090.1	LinJ.35.1090	LmjF.35.1080	LmxM.34.1080	LtaP35.1180	Tb927.5.830	Tbg972.5.1200	TcCLB.503599.30	TcIL3000_0_37580	TevSTIB805.5.950	TvY486_0500350
OG5_148362	CfaC1_06_0210	LbrM.12.0200	LdBPK_120160.1	LinJ.12.0160	LmjF.12.0180	LmxM.12.0180	LtaP12.0200	Tb927.6.1120	Tbg972.6.820	TcCLB.507603.170	TcIL3000_6_600	TevSTIB805.6.1190	TvY486_0600630
OG5_148844	CfaC1_29_0060	LbrM.30.0070	LdBPK_300060.1	LinJ.30.0060	LmjF.30.0060	LmxM.29.0060	LtaP30.0110	Tb927.6.1440	Tbg972.6.1080	TcCLB.505807.50	TcIL3000_6_840	TevSTIB805.6.1490	TvY486_0600840
OG5_147566	CfaC1_29_0140	LbrM.30.0140	LdBPK_300130.1	LinJ.30.0130	LmjF.30.0130	LmxM.29.0130	LtaP30.0190	Tb927.6.1510	Tbg972.6.1160	TcCLB.505807.120	TcIL3000_6_990	TevSTIB805.6.1560	TvY486_0600930
OG5_128025	CfaC1_29_0150	LbrM.30.0150	LdBPK_300140.1	LinJ.30.0140	LmjF.30.0140	LmxM.29.0140	LtaP30.0200	Tb927.6.1540	Tbg972.6.1200	TcCLB.505807.140	TcIL3000_6_1030	TevSTIB805.6.1590	TvY486_0600940
OG5_126745	CfaC1_29_0240	LbrM.30.0220	LdBPK_300210.1	LinJ.30.0210	LmjF.30.0210	LmxM.29.0210	LtaP30.0260	Tb927.6.1610	Tbg972.6.1280	TcCLB.505807.220	TcIL3000_6_1110	TevSTIB805.6.1660	TvY486_0601010
OG5_148848	CfaC1_29_0270	LbrM.30.0240	LdBPK_300230.1	LinJ.30.0230	LmjF.30.0230	LmxM.29.0230	LtaP30.0290	Tb927.6.1630	Tbg972.6.1320	TcCLB.505807.250	TcIL3000_6_1140	TevSTIB805.6.1680	TvY486_0601040
OG5_148849	CfaC1_29_0280	LbrM.30.0250	LdBPK_300240.1	LinJ.30.0240	LmjF.30.0240	LmxM.29.0240	LtaP30.0300	Tb927.6.1660	Tbg972.6.1350	TcCLB.505807.260	TcIL3000_6_1220	TevSTIB805.6.1710	TvY486_0601060
OG5_135561	CfaC1_29_0300	LbrM.30.0270	LdBPK_300260.1	LinJ.30.0260	LmjF.30.0260	LmxM.29.0260	LtaP30.0320	Tb927.6.1680	Tbg972.6.1370	TcCLB.509443.20	TcIL3000_6_1250	TevSTIB805.6.1730	TvY486_0601090
OG5_127227	CfaC1_29_0530	LbrM.30.0540	LdBPK_300470.1	LinJ.30.0470	LmjF.30.0460	LmxM.29.0460	LtaP30.0530	Tb927.6.1880	Tbg972.6.1580	TcCLB.510777.20	TcIL3000_6_1480	TevSTIB805.6.1930	TvY486_0601330
OG5_148853	CfaC1_29_0820	LbrM.30.0810	LdBPK_300750.1	LinJ.30.0750	LmjF.30.0720	LmxM.29.0720	LtaP30.0810	Tb927.6.2160	Tbg972.6.1930	TcCLB.507929.30	TcIL3000_0_31290	TevSTIB805.6.2230	TvY486_0601660
OG5_126978	CfaC1_29_0830	LbrM.30.0820	LdBPK_300760.1	LinJ.30.0760	LmjF.30.0730	LmxM.29.0730	LtaP30.0820	Tb927.6.2170	Tbg972.6.1940	TcCLB.507929.20	TcIL3000_0_31300	TevSTIB805.6.2240	TvY486_0601670
OG5_148854	CfaC1_29_0860	LbrM.30.0860	LdBPK_300790.1	LinJ.30.0790	LmjF.30.0745	LmxM.29.0745	LtaP30.0850	Tb927.6.2190	Tbg972.6.1970	TcCLB.507927.70	TcIL3000_6_1800	TevSTIB805.6.2260	TvY486_0601710
OG5_142377	CfaC1_29_0910	LbrM.30.0900	LdBPK_300830.1	LinJ.30.0830	LmjF.30.0780	LmxM.29.0780	LtaP30.0890	Tb927.6.2230	Tbg972.6.2010	TcCLB.507927.20	TcIL3000_0_37840	TevSTIB805.6.2300	TvY486_0601750
OG5_148856	CfaC1_29_1150	LbrM.30.1120	LdBPK_301060.1	LinJ.30.1060	LmjF.30.1000	LmxM.29.1000	LtaP30.1110	Tb927.6.2450	Tbg972.6.2210	TcCLB.509965.260	TcIL3000_6_1950	TevSTIB805.6.2520	TvY486_0601940
OG5_142671	CfaC1_29_1160	LbrM.30.1130	LdBPK_301070.1	LinJ.30.1070	LmjF.30.1010	LmxM.29.1010	LtaP30.1120	Tb927.6.2460	Tbg972.6.2220	TcCLB.509965.250	TcIL3000_6_1960	TevSTIB805.6.2530	TvY486_0601950
OG5_146026	CfaC1_29_1170	LbrM.30.1140	LdBPK_301080.1	LinJ.30.1080	LmjF.30.1020	LmxM.29.1020	LtaP30.1130	Tb927.6.2470	Tbg972.6.2230	TcCLB.509965.240	TcIL3000_6_1970	TevSTIB805.6.2540	TvY486_0601960
OG5_131709	CfaC1_29_1260	LbrM.30.1220	LdBPK_301160.1	LinJ.30.1160	LmjF.30.1100	LmxM.29.1100	LtaP30.1210	Tb927.6.2540	Tbg972.6.2290	TcCLB.509965.190	TcIL3000_0_55110	TevSTIB805.6.2610	TvY486_0602020
OG5_144802	CfaC1_29_1270	LbrM.30.1230	LdBPK_301170.1	LinJ.30.1170	LmjF.30.1110	LmxM.29.1110	LtaP30.1220	Tb927.6.2550	Tbg972.6.2300	TcCLB.509965.180	TcIL3000_0_55100	TevSTIB805.6.2620	TvY486_0602030
OG5_148859	CfaC1_21_1780	LbrM.30.1650	LdBPK_301610.1	LinJ.30.1610	LmjF.30.1590	LmxM.29.1590	LtaP30.1630	Tb927.6.2560	Tbg972.6.2320	TcCLB.509965.170	TcIL3000_0_32230	TevSTIB805.6.2650	TvY486_0602050
OG5_126761	CfaC1_29_1280	LbrM.30.1240	LdBPK_301180.1	LinJ.30.1180	LmjF.30.1120	LmxM.29.1120	LtaP30.1230	Tb927.6.2640	Tbg972.6.2400	TcCLB.509965.110	TcIL3000_6_2120	TevSTIB805.6.2730	TvY486_0602140
OG5_127394	CfaC1_29_1410	LbrM.30.1370	LdBPK_301310.1	LinJ.30.1310	LmjF.30.1250	LmxM.29.1250	LtaP30.1360	Tb927.6.2740	Tbg972.6.2510	TcCLB.507925.40	TcIL3000_0_21240	TevSTIB805.6.2830	TvY486_0602230
OG5_127684	CfaC1_29_1540	LbrM.30.1480	LdBPK_301420.1	LinJ.30.1420	LmjF.30.1360	LmxM.29.1360	LtaP30.1470	Tb927.6.2840	Tbg972.6.2610	TcCLB.511753.70	TcIL3000_6_2320	TevSTIB805.6.2930	TvY486_0602320
OG5_129704	CfaC1_21_1700	LbrM.30.1570	LdBPK_301530.1	LinJ.30.1530	LmjF.30.1520	LmxM.29.1520	LtaP30.1560	Tb927.6.2910	Tbg972.6.2700	TcCLB.511751.250	TcIL3000_6_2410	TevSTIB805.6.3000	TvY486_0602390
OG5_126786	CfaC1_21_1740	LbrM.30.1610	LdBPK_301570.1	LinJ.30.1570	LmjF.30.1550	LmxM.29.1550	LtaP30.1590	Tb927.6.2970	Tbg972.6.2760	TcCLB.511751.180	TcIL3000_6_2460	TevSTIB805.6.3060	TvY486_0602450
OG5_148858	CfaC1_21_1760	LbrM.30.1630	LdBPK_301590.1	LinJ.30.1590	LmjF.30.1570	LmxM.29.1570	LtaP30.1610	Tb927.6.2990	Tbg972.6.2780	TcCLB.511751.166	TcIL3000_6_2500	TevSTIB805.6.3080	TvY486_0602470
OG5_143935	CfaC1_29_1800	LbrM.30.1770	LdBPK_301730.1	LinJ.30.1730	LmjF.30.1730	LmxM.29.1730	LtaP30.1760	Tb927.6.3070	Tbg972.6.2860	TcCLB.511751.110	TcIL3000_0_08810	TevSTIB805.6.3160	TvY486_0602560
OG5_128096	CfaC1_29_1950	LbrM.17.0860	LdBPK_301820.1	LinJ.30.1820	LmjF.30.1830	LmxM.29.1830	LtaP30.1850	Tb927.6.3160	Tbg972.6.2950	TcCLB.509171.90	TcIL3000_6_2730	TevSTIB805.6.3250	TvY486_0602650
OG5_136324	CfaC1_AODS01003159_1120	LbrM.30.1890	LdBPK_301940.1	LinJ.30.1940	LmjF.30.1960	LmxM.29.1960	LtaP30.1950	Tb927.6.3230	Tbg972.6.3020	TcCLB.509171.29	TcIL3000_0_23670	TevSTIB805.6.3320	TvY486_0602730
OG5_146488	CfaC1_AODS01003159_1150	LbrM.30.1920	LdBPK_301970.1	LinJ.30.1970	LmjF.30.1980	LmxM.29.1980	LtaP30.1980	Tb927.6.3250	Tbg972.6.3040	TcCLB.511747.30	TcIL3000_0_23640	TevSTIB805.6.3340	TvY486_0602750
OG5_148864	CfaC1_29_2270	LbrM.30.2060	LdBPK_302120.1	LinJ.30.2120	LmjF.30.2110	LmxM.29.2110	LtaP30.2140	Tb927.6.3260	Tbg972.6.3050	TcCLB.511747.20	TcIL3000_0_23630	TevSTIB805.6.3350	TvY486_0602760
OG5_148863	CfaC1_29_2210	LbrM.30.2010	LdBPK_302070.1	LinJ.30.2070	LmjF.30.2065	LmxM.29.2065	LtaP30.2070	Tb927.6.3330	Tbg972.6.3120	TcCLB.503909.68	TcIL3000_6_2880	TevSTIB805.6.3420	TvY486_0602830
OG5_128536	CfaC1_29_2220	LbrM.30.2020	LdBPK_302080.1	LinJ.30.2080	LmjF.30.2070	LmxM.29.2070	LtaP30.2080	Tb927.6.3340	Tbg972.6.3130	TcCLB.503909.60	TcIL3000_6_2890	TevSTIB805.6.3430	TvY486_0602850
OG5_132469	CfaC1_29_2230	LbrM.30.2030	LdBPK_302090.1	LinJ.30.2090	LmjF.30.2080	LmxM.29.2080	LtaP30.2090	Tb927.6.3350	Tbg972.6.3140	TcCLB.503909.50	TcIL3000_6_2900	TevSTIB805.6.3440	TvY486_0602860
OG5_132621	CfaC1_29_2310	LbrM.30.2100	LdBPK_302160.1	LinJ.30.2160	LmjF.30.2150	LmxM.29.2150	LtaP30.2180	Tb927.6.3450	Tbg972.6.3200	TcCLB.509169.10	TcIL3000_6_2970	TevSTIB805.6.3580	TvY486_0602920
OG5_146035	CfaC1_29_2430	LbrM.30.2190	LdBPK_302250.1	LinJ.30.2250	LmjF.30.2240	LmxM.29.2240	LtaP30.2270	Tb927.6.3530	Tbg972.6.3290	TcCLB.506941.40	TcIL3000_6_3110	TevSTIB805.6.3660	TvY486_0603020
OG5_127615	CfaC1_29_2440	LbrM.30.2200	LdBPK_302260.1	LinJ.30.2260	LmjF.30.2250	LmxM.29.2250	LtaP30.2280	Tb927.6.3540	Tbg972.6.3300	TcCLB.506941.50	TcIL3000_6_3120	TevSTIB805.6.3670	TvY486_0603030
OG5_130078	CfaC1_29_2590	LbrM.30.2310	LdBPK_302370.1	LinJ.30.2370	LmjF.30.2360	LmxM.29.2360	LtaP30.2400	Tb927.6.3640	Tbg972.6.3400	TcCLB.506941.159	TcIL3000_6_3190	TevSTIB805.6.3770	TvY486_0603130
OG5_126891	CfaC1_29_2330	LbrM.30.2120	LdBPK_302180.1	LinJ.30.2180	LmjF.30.2170	LmxM.29.2170	LtaP30.2200	Tb927.6.3780	Tbg972.6.3550	TcCLB.511745.30	TcIL3000_0_04540	TevSTIB805.6.3910	TvY486_0603260
OG5_148076	CfaC1_29_2770	LbrM.30.2510	LdBPK_302550.1	LinJ.30.2550	LmjF.30.2560	LmxM.29.2560	LtaP30.2540	Tb927.6.3820	Tbg972.6.3600	TcCLB.511743.20	TcIL3000_6_3300	TevSTIB805.6.3950	TvY486_0603300
OG5_128040	CfaC1_29_2850	LbrM.30.2590	LdBPK_302620.1	LinJ.30.2620	LmjF.30.2630	LmxM.29.2630	LtaP30.2610	Tb927.6.3890	Tbg972.6.3670	TcCLB.511741.30	TcIL3000_6_3350	TevSTIB805.6.4020	TvY486_0603360
OG5_148869	CfaC1_29_2920	LbrM.30.2640	LdBPK_302670.1	LinJ.30.2670	LmjF.30.2670	LmxM.29.2670	LtaP30.2660	Tb927.6.3940	Tbg972.6.3720	TcCLB.511739.10	TcIL3000_6_3370	TevSTIB805.6.4070	TvY486_0603410
OG5_142210	CfaC1_29_2940	LbrM.30.2650	LdBPK_302690.1	LinJ.30.2690	LmjF.30.2690	LmxM.29.2690	LtaP30.2680	Tb927.6.3970	Tbg972.6.3750	TcCLB.511737.60	TcIL3000_0_02320	TevSTIB805.6.4100	TvY486_0603440
OG5_128476	CfaC1_29_3000	LbrM.30.2700	LdBPK_302740.1	LinJ.30.2740	LmjF.30.2740	LmxM.29.2740	LtaP30.2730	Tb927.6.4000	Tbg972.6.3780	TcCLB.511737.10	TcIL3000_6_3410	TevSTIB805.6.4130	TvY486_0603470
OG5_144772	CfaC1_29_3010	LbrM.30.2710	LdBPK_302750.1	LinJ.30.2750	LmjF.30.2750	LmxM.29.2750	LtaP30.2740	Tb927.6.4040	Tbg972.6.3820	TcCLB.511735.50	TcIL3000_6_3440	TevSTIB805.6.4170	TvY486_0603510
OG5_148870	CfaC1_29_3070	LbrM.30.2770	LdBPK_302810.1	LinJ.30.2810	LmjF.30.2800	LmxM.29.2800	LtaP30.2790	Tb927.6.4070	Tbg972.6.3850	TcCLB.511735.30	TcIL3000_6_3480	TevSTIB805.6.4200	TvY486_0603540
OG5_148871	CfaC1_29_3080	LbrM.30.2780	LdBPK_302820.1	LinJ.30.2820	LmjF.30.2810	LmxM.29.2810	LtaP30.2800	Tb927.6.4080	Tbg972.6.3860	TcCLB.511735.20	TcIL3000_6_3490	TevSTIB805.6.4210	TvY486_0603550
OG5_148874	CfaC1_29_3180	LbrM.30.2860	LdBPK_302900.1	LinJ.30.2900	LmjF.30.2880	LmxM.29.2880	LtaP30.2880	Tb927.6.4190	Tbg972.6.3980	TcCLB.511733.30	TcIL3000_6_3600	TevSTIB805.6.4320	TvY486_0603620
OG5_146041	CfaC1_29_3190	LbrM.30.2870	LdBPK_302910.1	LinJ.30.2910	LmjF.30.2890	LmxM.29.2890	LtaP30.2890	Tb927.6.4200	Tbg972.6.3990	TcCLB.511733.20	TcIL3000_6_3610	TevSTIB805.6.4330	TvY486_0603630
OG5_148875	CfaC1_29_3210	LbrM.30.2890	LdBPK_302930.1	LinJ.30.2930	LmjF.30.2910	LmxM.29.2910	LtaP30.2910	Tb927.6.4220	Tbg972.6.4020	TcCLB.506943.10	TcIL3000_6_3660	TevSTIB805.6.4350	TvY486_0603650
OG5_128265	CfaC1_29_3360	LbrM.30.3030	LdBPK_303080.1	LinJ.30.3080	LmjF.30.3040	LmxM.29.3040	LtaP30.3050	Tb927.6.4370	Tbg972.6.4180	TcCLB.506943.160	TcIL3000_6_3790	TevSTIB805.6.4500	TvY486_0603790
OG5_148879	CfaC1_29_3460	LbrM.30.3110	LdBPK_303160.1	LinJ.30.3160	LmjF.30.3120	LmxM.29.3120	LtaP30.3130	Tb927.6.4470	Tbg972.6.4250	TcCLB.509167.110	TcIL3000_6_3900	TevSTIB805.6.4600	TvY486_0603860
OG5_148122	CfaC1_29_3530	LbrM.30.3240	LdBPK_303250.1	LinJ.30.3250	LmjF.30.3210	LmxM.29.3210	LtaP30.3240	Tb927.6.4550	Tbg972.6.4340	TcCLB.509167.10	TcIL3000_6_4010	TevSTIB805.6.4680	TvY486_0603940
OG5_138753	CfaC1_29_4430	LbrM.30.3320	LdBPK_303330.1	LinJ.30.3330	LmjF.30.3280	LmxM.29.3280	LtaP30.3320	Tb927.6.4630	Tbg972.6.4450	TcCLB.511731.30	TcIL3000_6_4080	TevSTIB805.6.4790	TvY486_0604010
OG5_128972	CfaC1_29_4470	LbrM.30.3350	LdBPK_303360.1	LinJ.30.3360	LmjF.30.3310	LmxM.29.3310	LtaP30.3350	Tb927.6.4670	Tbg972.6.4490	TcCLB.511729.60	TcIL3000_6_4110	TevSTIB805.6.4830	TvY486_0604040
OG5_148130	CfaC1_29_4480	LbrM.30.3360	LdBPK_303370.1	LinJ.30.3370	LmjF.30.3320	LmxM.29.3320	LtaP30.3360	Tb927.6.4680	Tbg972.6.4500	TcCLB.511729.50	TcIL3000_6_4120	TevSTIB805.6.4840	TvY486_0604050
OG5_148884	CfaC1_29_4520	LbrM.30.3390	LdBPK_303400.1	LinJ.30.3400	LmjF.30.3350	LmxM.29.3350	LtaP30.3390	Tb927.6.4700	Tbg972.6.4520	TcCLB.511729.30	TcIL3000_6_4150	TevSTIB805.6.4870	TvY486_0604070
OG5_148885	CfaC1_29_4580	LbrM.30.3450	LdBPK_303460.1	LinJ.30.3460	LmjF.30.3410	LmxM.29.3410	LtaP30.3450	Tb927.6.4750	Tbg972.6.4570	TcCLB.506945.40	TcIL3000_6_4210	TevSTIB805.6.4920	TvY486_0604120
OG5_147552	CfaC1_29_4590	LbrM.30.3460	LdBPK_303470.1	LinJ.30.3470	LmjF.30.3420	LmxM.29.3420	LtaP30.3460	Tb927.6.4760	Tbg972.6.4580	TcCLB.506945.50	TcIL3000_6_4220	TevSTIB805.6.4930	TvY486_0604130
OG5_132049	CfaC1_29_4630	LbrM.30.3500	LdBPK_303510.1	LinJ.30.3510	LmjF.30.3450	LmxM.29.3450	LtaP30.3500	Tb927.6.4800	Tbg972.6.4630	TcCLB.506945.100	TcIL3000_6_4270	TevSTIB805.6.4970	TvY486_0604170
OG5_127107	CfaC1_29_4740	LbrM.30.3610	LdBPK_303640.1	LinJ.30.3640	LmjF.30.3580	LmxM.29.3580	LtaP30.3620	Tb927.6.4970	Tbg972.6.4770	TcCLB.506945.220	TcIL3000_6_4400	TevSTIB805.6.5140	TvY486_0604290
OG5_151783	CfaC1_29_4780	LbrM.30.3650	LdBPK_303680.1	LinJ.30.3680	LmjF.30.3620	LmxM.29.3620	LtaP30.3660	Tb927.6.5010	Tbg972.6.4810	TcCLB.506945.260	TcIL3000_6_4440	TevSTIB805.6.5180	TvY486_0604330
OG5_130416	CfaC1_29_4800	LbrM.30.3670	LdBPK_303700.1	LinJ.30.3700	LmjF.30.3640	LmxM.29.3640	LtaP30.3680	Tb927.6.5030	Tbg972.6.4830	TcCLB.506945.280	TcIL3000_6_4460	TevSTIB805.6.5200	TvY486_0604340
OG5_127898	CfaC1_29_4820	LbrM.30.3690	LdBPK_303720.1	LinJ.30.3720	LmjF.30.3660	LmxM.29.3660	LtaP30.3700	Tb927.6.5050	Tbg972.6.4850	TcCLB.506945.300	TcIL3000_6_4480	TevSTIB805.6.5220	TvY486_0604360
OG5_150714	CfaC1_29_4840	LbrM.30.3710	LdBPK_303740.1	LinJ.30.3740	LmjF.30.3680	LmxM.29.3680	LtaP30.3720	Tb927.6.5070	Tbg972.6.4870	TcCLB.506945.320	TcIL3000_6_4500	TevSTIB805.6.5240	TvY486_0604380
OG5_148632	CfaC1_24_1870	LbrM.22.1570	LdBPK_221510.1	LinJ.22.1510	LmjF.22.1660	LmxM.22.1660	LtaP22.1630	Tb927.6.580	Tbg972.6.240	TcCLB.510535.70	TcIL3000_6_80	TevSTIB805.6.620	TvY486_0600080
OG5_127146	CfaC1_24_1850	LbrM.22.1540	LdBPK_221480.1	LinJ.22.1480	LmjF.22.1630	LmxM.22.1630	LtaP22.1600	Tb927.6.600	Tbg972.6.270	TcCLB.510535.60	TcIL3000_6_120	TevSTIB805.6.640	TvY486_0600100
OG5_148566	CfaC1_23_1170	LbrM.20.5160	LdBPK_200990.1	LinJ.20.0990	LmjF.20.0980	LmxM.20.0980	LtaP20.0960	Tb927.6.610	Tbg972.6.290	TcCLB.510535.40	TcIL3000_6_130	TevSTIB805.6.650	TvY486_0600110
OG5_148630	CfaC1_24_1830	LbrM.22.1520	LdBPK_221460.1	LinJ.22.1460	LmjF.22.1610	LmxM.22.1610	LtaP22.1580	Tb927.6.630	Tbg972.6.320	TcCLB.510535.10	TcIL3000_6_160	TevSTIB805.6.670	TvY486_0600130
OG5_126799	CfaC1_24_1740	LbrM.22.1440	LdBPK_221390.1	LinJ.22.1390	LmjF.22.1540	LmxM.22.1540	LtaP22.1510	Tb927.6.700	Tbg972.6.390	TcCLB.506863.10	TcIL3000_6_250	TevSTIB805.6.740	TvY486_0600210
OG5_144636	CfaC1_06_0420	LbrM.12.0380	LdBPK_120310.1	LinJ.12.0310	LmjF.12.0360	LmxM.12.0360	LtaP12.0370	Tb927.6.840	Tbg972.6.610	TcCLB.510073.50	TcIL3000_6_380	TevSTIB805.6.910	TvY486_0600270
OG5_148726	CfaC1_08_0910	LbrM.26.0920	LdBPK_260880.1	LinJ.26.0880	LmjF.26.0910	LmxM.26.0910	LtaP26.0830	Tb927.7.1020	Tbg972.7.970	TcCLB.506729.20	TcIL3000_7_730	TevSTIB805.7.990	TvY486_0700850
OG5_148723	CfaC1_08_0850	LbrM.26.0870	LdBPK_260820.1	LinJ.26.0820	LmjF.26.0860	LmxM.26.0860	LtaP26.0800	Tb927.7.1070	Tbg972.7.1030	TcCLB.503899.50	TcIL3000_7_780	TevSTIB805.7.1040	TvY486_0700900
OG5_148722	CfaC1_08_0840	LbrM.26.0860	LdBPK_260810.1	LinJ.26.0810	LmjF.26.0850	LmxM.26.0850	LtaP26.0790	Tb927.7.1080	Tbg972.7.1040	TcCLB.503899.60	TcIL3000_7_790	TevSTIB805.7.1050	TvY486_0700910
OG5_147336	CfaC1_08_0540	LbrM.26.0590	LdBPK_260550.1	LinJ.26.0550	LmjF.26.0580	LmxM.26.0580	LtaP26.0550	Tb927.7.1200	Tbg972.7.1180	TcCLB.508211.70	TcIL3000_7_850	TevSTIB805.7.1190	TvY486_0701040
OG5_138646	CfaC1_08_0700	LbrM.26.0750	LdBPK_260710.1	LinJ.26.0710	LmjF.26.0740	LmxM.26.0740	LtaP26.0690	Tb927.7.1210	Tbg972.7.1190	TcCLB.508211.60	TcIL3000_7_870	TevSTIB805.7.1200	TvY486_0701050
OG5_148721	CfaC1_08_0680	LbrM.26.0730	LdBPK_260690.1	LinJ.26.0690	LmjF.26.0720	LmxM.26.0720	LtaP26.0670	Tb927.7.1230	Tbg972.7.1210	TcCLB.508211.40	TcIL3000_0_13580	TevSTIB805.7.1220	TvY486_0701080
OG5_141538	CfaC1_08_0670	LbrM.26.0720	LdBPK_260680.1	LinJ.26.0680	LmjF.26.0710	LmxM.26.0710	LtaP26.0660	Tb927.7.1240	Tbg972.7.1220	TcCLB.508211.30	TcIL3000_0_13590	TevSTIB805.7.1230	TvY486_0701090
OG5_129250	CfaC1_08_0640	LbrM.26.0690	LdBPK_260650.1	LinJ.26.0650	LmjF.26.0680	LmxM.26.0680	LtaP26.0630	Tb927.7.1290	Tbg972.7.1250	TcCLB.508209.150	TcIL3000_7_910	TevSTIB805.7.1280	TvY486_0701110
OG5_131204	CfaC1_08_0610	LbrM.26.0660	LdBPK_260620.1	LinJ.26.0620	LmjF.26.0650	LmxM.26.0650	LtaP26.0600	Tb927.7.1310	Tbg972.7.1270	TcCLB.508209.130	TcIL3000_7_930	TevSTIB805.7.1300	TvY486_0701130
OG5_146793	CfaC1_08_0560	LbrM.26.0610	LdBPK_260570.1	LinJ.26.0570	LmjF.26.0600	LmxM.26.0600	LtaP26.0570	Tb927.7.1360	Tbg972.7.1320	TcCLB.508209.70	TcIL3000_0_32660	TevSTIB805.7.1350	TvY486_0701174
OG5_148719	CfaC1_08_0550	LbrM.26.0600	LdBPK_260560.1	LinJ.26.0560	LmjF.26.0590	LmxM.26.0590	LtaP26.0560	Tb927.7.1370	Tbg972.7.1350	TcCLB.508209.60	TcIL3000_0_59090	TevSTIB805.7.1380	TvY486_0701176
OG5_148717	CfaC1_08_0520	LbrM.26.0570	LdBPK_260530.1	LinJ.26.0530	LmjF.26.0560	LmxM.26.0560	LtaP26.0530	Tb927.7.1400	Tbg972.7.1380	TcCLB.508209.30	TcIL3000_0_59120	TevSTIB805.7.1410	TvY486_0701182
OG5_148716	CfaC1_08_0420	LbrM.26.0460	LdBPK_260430.1	LinJ.26.0430	LmjF.26.0440	LmxM.26.0440	LtaP26.0430	Tb927.7.1490	Tbg972.7.1490	TcCLB.503579.90	TcIL3000_7_1000	TevSTIB805.7.1510	TvY486_0701260
OG5_148715	CfaC1_08_0370	LbrM.26.0410	LdBPK_260380.1	LinJ.26.0380	LmjF.26.0390	LmxM.26.0390	LtaP26.0380	Tb927.7.1550	Tbg972.7.1550	TcCLB.503579.150	TcIL3000_7_1050	TevSTIB805.7.1570	TvY486_0701340
OG5_148714	CfaC1_08_0310	LbrM.26.0360	LdBPK_260320.1	LinJ.26.0320	LmjF.26.0330	LmxM.26.0330	LtaP26.0320	Tb927.7.1590	Tbg972.7.1590	TcCLB.508207.250	TcIL3000_7_1110	TevSTIB805.7.1620	TvY486_0701400
OG5_147018	CfaC1_08_0290	LbrM.26.0340	LdBPK_260300.1	LinJ.26.0300	LmjF.26.0310	LmxM.26.0310	LtaP26.0300	Tb927.7.1610	Tbg972.7.1620	TcCLB.508207.230	TcIL3000_7_1160	TevSTIB805.7.1640	TvY486_0701430
OG5_128813	CfaC1_08_0270	LbrM.26.0320	LdBPK_260280.1	LinJ.26.0280	LmjF.26.0290	LmxM.26.0290	LtaP26.0280	Tb927.7.1620	Tbg972.7.1630	TcCLB.508207.220	TcIL3000_7_1170	TevSTIB805.7.1650	TvY486_0701440
OG5_128684	CfaC1_08_0250	LbrM.26.0300	LdBPK_260260.1	LinJ.26.0260	LmjF.26.0270	LmxM.26.0270	LtaP26.0260	Tb927.7.1640	Tbg972.7.1650	TcCLB.508207.200	TcIL3000_7_1190	TevSTIB805.7.1670	TvY486_0701460
OG5_148712	CfaC1_08_0230	LbrM.26.0280	LdBPK_260240.1	LinJ.26.0240	LmjF.26.0250	LmxM.26.0250	LtaP26.0240	Tb927.7.1660	Tbg972.7.1670	TcCLB.508207.190	TcIL3000_7_1210	TevSTIB805.7.1690	TvY486_0701490
OG5_127513	CfaC1_08_0180	LbrM.26.0200	LdBPK_260190.1	LinJ.26.0190	LmjF.26.0200	LmxM.26.0200	LtaP26.0190	Tb927.7.1710	Tbg972.7.1720	TcCLB.508207.135	TcIL3000_7_1240	TevSTIB805.7.1740	TvY486_0701580
OG5_127958	CfaC1_24_0110	LbrM.22.0090	LdBPK_220011.1	LinJ.22.0011	LmjF.22.0090	LmxM.22.0090	LtaP22.0090	Tb927.7.2080	Tbg972.7.2270	TcCLB.508095.20	TcIL3000_7_1380	TevSTIB805.7.2150	TvY486_0701800
OG5_143360	CfaC1_24_0650	LbrM.22.0430	LdBPK_220360.1	LinJ.22.0360	LmjF.22.0480	LmxM.22.0480	LtaP22.0470	Tb927.7.2410	Tbg972.7.2680	TcCLB.508321.60	TcIL3000_7_1710	TevSTIB805.7.2480	TvY486_0702250
OG5_126801	CfaC1_28_4130	LbrM.13.1540	LdBPK_131420.1	LinJ.13.1420	LmjF.13.1680	LmxM.13.1680	LtaP13.1540	Tb927.7.2440	Tbg972.7.2720	TcCLB.506857.20	TcIL3000_7_1750	TevSTIB805.7.2520	TvY486_0702280
OG5_144673	CfaC1_24_0670	LbrM.22.0450	LdBPK_220380.1	LinJ.22.0380	LmjF.22.0500	LmxM.22.0500	LtaP22.0490	Tb927.7.2450	Tbg972.7.2730	TcCLB.506857.30	TcIL3000_7_1760	TevSTIB805.7.2530	TvY486_0702290
OG5_148617	CfaC1_24_0710	LbrM.22.0490	LdBPK_220420.1	LinJ.22.0420	LmjF.22.0540	LmxM.22.0540	LtaP22.0530	Tb927.7.2490	Tbg972.7.2780	TcCLB.506857.70	TcIL3000_7_1820	TevSTIB805.7.2570	TvY486_0702330
OG5_148737	CfaC1_33_1240	LbrM.26.1680	LdBPK_261650.1	LinJ.26.1650	LmjF.26.1660	LmxM.26.1660	LtaP26.1690	Tb927.7.250	Tbg972.7.130	TcCLB.506413.50	TcIL3000_7_50	TevSTIB805.7.190	TvY486_0700090
OG5_128056	CfaC1_24_0730	LbrM.22.0510	LdBPK_220440.1	LinJ.22.0440	LmjF.22.0570	LmxM.22.0570	LtaP22.0550	Tb927.7.2500	Tbg972.7.2790	TcCLB.506857.90	TcIL3000_7_1830	TevSTIB805.7.2580	TvY486_0702340
OG5_148620	CfaC1_24_0970	LbrM.22.0750	LdBPK_220630.1	LinJ.22.0630	LmjF.22.0810	LmxM.22.0810	LtaP22.0760	Tb927.7.2750	Tbg972.7.3150	TcCLB.510525.10	TcIL3000_7_2070	TevSTIB805.7.2860	TvY486_0043240
OG5_130779	CfaC1_24_1020	LbrM.22.0790	LdBPK_220730.1	LinJ.22.0730	LmjF.22.0900	LmxM.22.0900	LtaP22.0860	Tb927.7.2790	Tbg972.7.3190	TcCLB.510525.50	TcIL3000_7_2110	TevSTIB805.7.2900	TvY486_0702630
OG5_147453	CfaC1_24_1030	LbrM.22.0800	LdBPK_220740.1	LinJ.22.0740	LmjF.22.0910	LmxM.22.0910	LtaP22.0870	Tb927.7.2800	Tbg972.7.3200	TcCLB.510525.60	TcIL3000_7_2120	TevSTIB805.7.2910	TvY486_0702640
OG5_148623	CfaC1_24_1150	LbrM.22.0890	LdBPK_220810.1	LinJ.22.0810	LmjF.22.0990	LmxM.22.0990	LtaP22.0950	Tb927.7.3050	Tbg972.7.3350	TcCLB.510529.30	TcIL3000_7_2180	TevSTIB805.7.3170	TvY486_0702890
OG5_148736	CfaC1_08_1670	LbrM.26.1560	LdBPK_261520.1	LinJ.26.1520	LmjF.26.1540	LmxM.26.1540	LtaP26.1580	Tb927.7.310	Tbg972.7.210	TcCLB.504165.10	TcIL3000_7_120	TevSTIB805.7.250	TvY486_0700130
OG5_151627	CfaC1_24_1200	LbrM.22.0940	LdBPK_220860.1	LinJ.22.0860	LmjF.22.1040	LmxM.22.1040	LtaP22.1000	Tb927.7.3100	Tbg972.7.3420	TcCLB.510531.40	TcIL3000_7_2250	TevSTIB805.7.3240	TvY486_0702960
OG5_127474	CfaC1_24_1320	LbrM.22.1040	LdBPK_220960.1	LinJ.22.0960	LmjF.22.1140	LmxM.22.1140	LtaP22.1100	Tb927.7.3180	Tbg972.7.3510	TcCLB.510533.40	TcIL3000_7_2340	TevSTIB805.7.3320	TvY486_0703050
OG5_148626	CfaC1_24_1340	LbrM.22.1060	LdBPK_220980.1	LinJ.22.0980	LmjF.22.1160	LmxM.22.1160	LtaP22.1120	Tb927.7.3200	Tbg972.7.3530	TcCLB.510533.60	TcIL3000_7_2360	TevSTIB805.7.3350	TvY486_0703070
OG5_128004	CfaC1_24_1560	LbrM.22.1260	LdBPK_221230.1	LinJ.22.1230	LmjF.22.1380	LmxM.22.1380	LtaP22.1350	Tb927.7.3380	Tbg972.7.3710	TcCLB.508323.30	TcIL3000_7_2590	TevSTIB805.7.3550	TvY486_0703240
OG5_145967	CfaC1_24_1570	LbrM.22.1270	LdBPK_221240.1	LinJ.22.1240	LmjF.22.1390	LmxM.22.1390	LtaP22.1360	Tb927.7.3390	Tbg972.7.3720	TcCLB.508323.40	TcIL3000_7_2600	TevSTIB805.7.3560	TvY486_0703250
OG5_144864	CfaC1_24_1580	LbrM.22.1280	LdBPK_221250.1	LinJ.22.1250	LmjF.22.1400	LmxM.22.1400	LtaP22.1370	Tb927.7.3400	Tbg972.7.3730	TcCLB.508323.50	TcIL3000_7_2610	TevSTIB805.7.3570	TvY486_0703260
OG5_130341	CfaC1_11_1770	LbrM.14.1670	LdBPK_141580.1	LinJ.14.1580	LmjF.14.1480	LmxM.14.1480	LtaP14.1550	Tb927.7.3500	Tbg972.7.3850	TcCLB.508265.10	TcIL3000_7_2720	TevSTIB805.7.3670	TvY486_0703390
OG5_151499	CfaC1_11_1760	LbrM.14.1660	LdBPK_141570.1	LinJ.14.1570	LmjF.14.1470	LmxM.14.1470	LtaP14.1540	Tb927.7.3510	Tbg972.7.3860	TcCLB.508265.40	TcIL3000_7_2730	TevSTIB805.7.3680	TvY486_0703400
OG5_151498	CfaC1_11_1710	LbrM.14.1610	LdBPK_141520.1	LinJ.14.1520	LmjF.14.1420	LmxM.14.1420	LtaP14.1490	Tb927.7.3570	Tbg972.7.3950	TcCLB.405165.10	TcIL3000_7_2810	TevSTIB805.7.3750	TvY486_0703460
OG5_151235	CfaC1_11_1680	LbrM.14.1580	LdBPK_141480.1	LinJ.14.1480	LmjF.14.1390	LmxM.14.1390	LtaP14.1450	Tb927.7.3600	Tbg972.7.3990	TcCLB.510407.30	TcIL3000_7_2860	TevSTIB805.7.3780	TvY486_0703500
OG5_128915	CfaC1_11_1600	LbrM.14.1500	LdBPK_141410.1	LinJ.14.1410	LmjF.14.1330	LmxM.14.1330	LtaP14.1390	Tb927.7.3630	Tbg972.7.4040	TcCLB.510407.80	TcIL3000_7_2870	TevSTIB805.7.3810	TvY486_0703530
OG5_151494	CfaC1_11_1420	LbrM.14.1160	LdBPK_141230.1	LinJ.14.1230	LmjF.14.1155	LmxM.14.1155	LtaP14.1200	Tb927.7.3800	Tbg972.7.4230	TcCLB.506795.70	TcIL3000_7_3060	TevSTIB805.7.4000	TvY486_0703760
OG5_151493	CfaC1_11_1260	LbrM.14.1010	LdBPK_141090.1	LinJ.14.1090	LmjF.14.1030	LmxM.14.1030	LtaP14.1010	Tb927.7.3910	Tbg972.7.4370	TcCLB.506657.10	TcIL3000_0_36430	TevSTIB805.7.4140	TvY486_0703900
OG5_145752	CfaC1_11_1150	LbrM.14.0900	LdBPK_140990.1	LinJ.14.0990	LmjF.14.0930	LmxM.14.0930	LtaP14.0910	Tb927.7.3980	Tbg972.7.4470	TcCLB.506659.10	TcIL3000_7_3160	TevSTIB805.7.4250	TvY486_0703970
OG5_148406	CfaC1_11_1140	LbrM.14.0890	LdBPK_140980.1	LinJ.14.0980	LmjF.14.0920	LmxM.14.0920	LtaP14.0900	Tb927.7.3990	Tbg972.7.4480	TcCLB.506659.20	TcIL3000_7_3180	TevSTIB805.7.4260	TvY486_0703990
OG5_128748	CfaC1_11_1010	LbrM.14.0810	LdBPK_140900.1	LinJ.14.0900	LmjF.14.0840	LmxM.14.0840	LtaP14.0830	Tb927.7.4080	Tbg972.7.4570	TcCLB.508675.20	TcIL3000_7_3300	TevSTIB805.7.4360	TvY486_0704110
OG5_148403	CfaC1_11_0700	LbrM.14.0590	LdBPK_140620.1	LinJ.14.0620	LmjF.14.0610	LmxM.14.0610	LtaP14.0590	Tb927.7.4200	Tbg972.7.4730	TcCLB.506661.70	TcIL3000_7_3380	TevSTIB805.7.4520	TvY486_0704240
OG5_127984	CfaC1_11_0660	LbrM.14.0550	LdBPK_140580.1	LinJ.14.0580	LmjF.14.0570	LmxM.14.0570	LtaP14.0550	Tb927.7.4220	Tbg972.7.4750	TcCLB.506661.110	TcIL3000_7_3400	TevSTIB805.7.4540	TvY486_0704260
OG5_127759	CfaC1_11_0350	LbrM.14.0310	LdBPK_140310.1	LinJ.14.0310	LmjF.14.0310	LmxM.14.0310	LtaP14.0290	Tb927.7.4420	Tbg972.7.4990	TcCLB.504213.120	TcIL3000_7_3640	TevSTIB805.7.4770	TvY486_0704500
OG5_148398	CfaC1_11_0340	LbrM.14.0300	LdBPK_140300.1	LinJ.14.0300	LmjF.14.0300	LmxM.14.0300	LtaP14.0280	Tb927.7.4430	Tbg972.7.5000	TcCLB.504213.130	TcIL3000_7_3650	TevSTIB805.7.4780	TvY486_0704510
OG5_130376	CfaC1_11_0330	LbrM.14.0290	LdBPK_140290.1	LinJ.14.0290	LmjF.14.0290	LmxM.14.0290	LtaP14.0270	Tb927.7.4440	Tbg972.7.5010	TcCLB.504213.140	TcIL3000_7_3660	TevSTIB805.7.4790	TvY486_0704520
OG5_148397	CfaC1_11_0320	LbrM.14.0280	LdBPK_140280.1	LinJ.14.0280	LmjF.14.0280	LmxM.14.0280	LtaP14.0260	Tb927.7.4450	Tbg972.7.5030	TcCLB.506605.10	TcIL3000_7_3670	TevSTIB805.7.4800	TvY486_0704540
OG5_148390	CfaC1_11_0110	LbrM.14.0080	LdBPK_140080.1	LinJ.14.0080	LmjF.14.0080	LmxM.14.0080	LtaP14.0070	Tb927.7.4620	Tbg972.7.5230	TcCLB.506605.200	TcIL3000_7_3870	TevSTIB805.7.4970	TvY486_0704740
OG5_148273	CfaC1_28_2050	LbrM.06.0210	LdBPK_060230.1	LinJ.06.0230	LmjF.06.0230	LmxM.06.0230	LtaP06.0200	Tb927.7.4880	Tbg972.7.5590	TcCLB.507817.50	TcIL3000_7_4050	TevSTIB805.7.5290	TvY486_0704950
OG5_148282	CfaC1_23_1630	LbrM.06.0540	LdBPK_060550.1	LinJ.06.0550	LmjF.06.0530	LmxM.06.0530	LtaP06.0500	Tb927.7.5130	Tbg972.7.5910	TcCLB.509151.100	TcIL3000_7_4320	TevSTIB805.7.5570	TvY486_0705190
OG5_143192	CfaC1_23_1680	LbrM.06.0570	LdBPK_060580.1	LinJ.06.0580	LmjF.06.0560	LmxM.06.0560	LtaP06.0530	Tb927.7.5160	Tbg972.7.5940	TcCLB.509151.130	TcIL3000_7_4360	TevSTIB805.7.5600	TvY486_0705230
OG5_148284	CfaC1_23_1780	LbrM.06.0640	LdBPK_060660.1	LinJ.06.0660	LmjF.06.0640	LmxM.06.0640	LtaP06.0600	Tb927.7.5220	Tbg972.7.6000	TcCLB.506825.180	TcIL3000_7_4370	TevSTIB805.7.5670	TvY486_0705290
OG5_146300	CfaC1_08_1470	LbrM.26.1440	LdBPK_261400.1	LinJ.26.1400	LmjF.26.1420	LmxM.26.1420	LtaP26.1350	Tb927.7.530	Tbg972.7.400	TcCLB.506287.80	TcIL3000_7_220	TevSTIB805.7.470	TvY486_0700230
OG5_138586	CfaC1_AODS01003159_2520	LbrM.06.0760	LdBPK_060800.1	LinJ.06.0800	LmjF.06.0770	LmxM.06.0770	LtaP06.0740	Tb927.7.5380	Tbg972.7.6230	TcCLB.506825.10	TcIL3000_0_23180	TevSTIB805.7.5870	TvY486_0705418
OG5_148735	CfaC1_08_1460	LbrM.26.1430	LdBPK_261390.1	LinJ.26.1390	LmjF.26.1410	LmxM.26.1410	LtaP26.1340	Tb927.7.540	Tbg972.7.420	TcCLB.506287.90	TcIL3000_7_230	TevSTIB805.7.480	TvY486_0700240
OG5_147017	CfaC1_23_2040	LbrM.06.0810	LdBPK_060870.1	LinJ.06.0870	LmjF.06.0840	LmxM.06.0840	LtaP06.0810	Tb927.7.5460	Tbg972.7.6330	TcCLB.509153.70	TcIL3000_7_4490	TevSTIB805.7.5980	TvY486_0705500
OG5_147496	CfaC1_15_0090	LbrM.17.0020	LdBPK_170010.1	LinJ.17.0010	LmjF.17.0010	LmxM.17.0010	LtaP17.0010	Tb927.7.6090	Tbg972.7.7050	TcCLB.507975.80	TcIL3000_0_09090	TevSTIB805.7.6670	TvY486_1008210
OG5_148455	CfaC1_15_0140	LbrM.17.0050	LdBPK_170050.1	LinJ.17.0050	LmjF.17.0040	LmxM.17.0040	LtaP17.0040	Tb927.7.6200	Tbg972.7.7170	TcCLB.506513.30	TcIL3000_7_5040	TevSTIB805.7.6780	TvY486_0706100
OG5_148456	CfaC1_15_0150	LbrM.17.0060	LdBPK_170060.1	LinJ.17.0060	LmjF.17.0050	LmxM.17.0050	LtaP17.0050	Tb927.7.6210	Tbg972.7.7180	TcCLB.506513.40	TcIL3000_7_5050	TevSTIB805.7.6790	TvY486_0706110
OG5_131734	CfaC1_15_0160	LbrM.17.0070	LdBPK_170070.1	LinJ.17.0070	LmjF.17.0060	LmxM.17.0060	LtaP17.0060	Tb927.7.6220	Tbg972.7.7190	TcCLB.506513.50	TcIL3000_7_5060	TevSTIB805.7.6800	TvY486_0706130
OG5_128353	CfaC1_15_0270	LbrM.17.0160	LdBPK_170230.1	LinJ.17.0230	LmjF.17.0120	LmxM.17.0120	LtaP17.0200	Tb927.7.6260	Tbg972.7.7230	TcCLB.506513.100	TcIL3000_7_5120	TevSTIB805.7.6840	TvY486_0706170
OG5_130685	CfaC1_15_0430	LbrM.17.0190	LdBPK_170260.1	LinJ.17.0260	LmjF.17.0150	LmxM.17.0150	LtaP17.0230	Tb927.7.6280	Tbg972.7.7250	TcCLB.506513.120	TcIL3000_7_5150	TevSTIB805.7.6860	TvY486_0706190
OG5_147568	CfaC1_15_0450	LbrM.17.0210	LdBPK_170280.1	LinJ.17.0280	LmjF.17.0170	LmxM.17.0170	LtaP17.0250	Tb927.7.6300	Tbg972.7.7270	TcCLB.506513.150	TcIL3000_7_5200	TevSTIB805.7.6880	TvY486_0706210
OG5_127830	CfaC1_15_0490	LbrM.17.0250	LdBPK_170320.1	LinJ.17.0320	LmjF.17.0270	LmxM.17.0270	LtaP17.0290	Tb927.7.6350	Tbg972.7.7330	TcCLB.506513.190	TcIL3000_7_5250	TevSTIB805.7.6930	TvY486_0706270
OG5_148460	CfaC1_15_0550	LbrM.17.0310	LdBPK_170380.1	LinJ.17.0380	LmjF.17.0330	LmxM.17.0330	LtaP17.0350	Tb927.7.6410	Tbg972.7.7400	TcCLB.510053.20	TcIL3000_7_5320	TevSTIB805.7.7000	TvY486_0706330
OG5_131529	CfaC1_15_0600	LbrM.17.0360	LdBPK_170430.1	LinJ.17.0430	LmjF.17.0380	LmxM.17.0380	LtaPcontig52-1	Tb927.7.6440	Tbg972.7.7450	TcCLB.510053.50	TcIL3000_7_5340	TevSTIB805.7.7040	TvY486_0706350
OG5_127309	CfaC1_15_0570	LbrM.17.0330	LdBPK_170400.1	LinJ.17.0400	LmjF.17.0350	LmxM.17.0350	LtaP17.0380	Tb927.7.6450	Tbg972.7.7460	TcCLB.510053.70	TcIL3000_7_5350	TevSTIB805.7.7050	TvY486_0706370
OG5_126710	CfaC1_34_0190	LbrM.31.0100	LdBPK_310110.1	LinJ.31.0110	LmjF.31.0100	LmxM.30.0100	LtaP31.0100	Tb927.7.6470	Tbg972.7.7480	TcCLB.506515.20	TcIL3000_7_5370	TevSTIB805.7.7070	TvY486_0706400
OG5_131237	CfaC1_08_1360	LbrM.26.1310	LdBPK_261270.1	LinJ.26.1270	LmjF.26.1290	LmxM.26.1290	LtaP26.1220	Tb927.7.660	Tbg972.7.570	TcCLB.506289.60	TcIL3000_0_48490	TevSTIB805.7.600	TvY486_0700400
OG5_129584	CfaC1_15_0720	LbrM.17.0400	LdBPK_170470.1	LinJ.17.0470	LmjF.17.0420	LmxM.17.0420	LtaP17.0440	Tb927.7.6620	Tbg972.7.7680	TcCLB.510055.60	TcIL3000_0_33700	TevSTIB805.7.7240	TvY486_0706430
OG5_148462	CfaC1_15_0770	LbrM.17.0440	LdBPK_170510.1	LinJ.17.0510	LmjF.17.0460	LmxM.17.0460	LtaP17.0480	Tb927.7.6660	Tbg972.7.7760	TcCLB.510055.140	TcIL3000_7_5420	TevSTIB805.7.7290	TvY486_0706480
OG5_147584	CfaC1_15_0840	LbrM.17.0520	LdBPK_170590.1	LinJ.17.0590	LmjF.17.0530	LmxM.17.0530	LtaP17.0560	Tb927.7.6730	Tbg972.7.7850	TcCLB.506517.50	TcIL3000_0_56450	TevSTIB805.7.7380	TvY486_0706510
OG5_146466	CfaC1_15_0850	LbrM.17.0530	LdBPK_170600.1	LinJ.17.0600	LmjF.17.0540	LmxM.17.0540	LtaP17.0570	Tb927.7.6740	Tbg972.7.7860	TcCLB.506517.100	TcIL3000_0_25410	TevSTIB805.7.7390	TvY486_0706520
OG5_148463	CfaC1_15_0960	LbrM.17.0640	LdBPK_170720.1	LinJ.17.0720	LmjF.17.0760	LmxM.17.0760	LtaP17.0690	Tb927.7.6800	Tbg972.7.7940	TcCLB.503967.10	TcIL3000_7_5490	TevSTIB805.7.7450	TvY486_0706530
OG5_148464	CfaC1_15_1010	LbrM.17.0680	LdBPK_170760.1	LinJ.17.0760	LmjF.17.0733	LmxM.17.0733	LtaP17.0740	Tb927.7.6820	Tbg972.7.7960	TcCLB.510057.30	TcIL3000_0_14470	TevSTIB805.7.7470	TvY486_0706560
OG5_127173	CfaC1_05_1240	LbrM.05.1100	LdBPK_051100.1	LinJ.05.1100	LmjF.05.1100	LmxM.05.1100	LtaP05.1180	Tb927.7.6890	Tbg972.7.8060	TcCLB.508389.10	TcIL3000_7_5550	TevSTIB805.7.7620	TvY486_0706610
OG5_139333	CfaC1_05_1230	LbrM.05.1090	LdBPK_051090.1	LinJ.05.1090	LmjF.05.1090	LmxM.05.1090	LtaP05.1170	Tb927.7.6900	Tbg972.7.8080	TcCLB.508387.170	TcIL3000_7_5560	TevSTIB805.7.7630	TvY486_0706620
OG5_148266	CfaC1_05_0980	LbrM.05.0850	LdBPK_050880.1	LinJ.05.0880	LmjF.05.0880	LmxM.05.0880	LtaP05.0940	Tb927.7.6990	Tbg972.7.8210	TcCLB.508387.60	TcIL3000_7_5650	TevSTIB805.7.7720	TvY486_0706710
OG5_141469	CfaC1_05_0950	LbrM.05.0820	LdBPK_050850.1	LinJ.05.0850	LmjF.05.0850	LmxM.05.0850	LtaP05.0870	Tb927.7.7030	Tbg972.7.8270	TcCLB.508387.30	TcIL3000_7_5700	TevSTIB805.7.7770	TvY486_0706750
OG5_128424	CfaC1_05_0930	LbrM.05.0800	LdBPK_050830.1	LinJ.05.0830	LmjF.05.0830	LmxM.05.0830	LtaP05.0850	Tb927.7.7040	Tbg972.7.8280	TcCLB.508387.20	TcIL3000_7_5710	TevSTIB805.7.7780	TvY486_0706760
OG5_148263	CfaC1_05_0890	LbrM.05.0770	LdBPK_050790.1	LinJ.05.0790	LmjF.05.0790	LmxM.05.0790	LtaP05.0810	Tb927.7.7080	Tbg972.7.8330	TcCLB.510615.10	TcIL3000_7_5760	TevSTIB805.7.7820	TvY486_0019440
OG5_129256	CfaC1_05_0830	LbrM.05.0720	LdBPK_050740.1	LinJ.05.0740	LmjF.05.0740	LmxM.05.0740	LtaP05.0760	Tb927.7.7140	Tbg972.7.8400	TcCLB.508385.60	TcIL3000_0_52490	TevSTIB805.7.7880	TvY486_0706790
OG5_132153	CfaC1_05_0740	LbrM.05.0650	LdBPK_050660.1	LinJ.05.0660	LmjF.05.0660	LmxM.05.0660	LtaP05.0650	Tb927.7.7230	Tbg972.7.8530	TcCLB.510611.60	TcIL3000_0_00440	TevSTIB805.7.7970	TvY486_0706850
OG5_144564	CfaC1_05_0720	LbrM.23.1850	LdBPK_050640.1	LinJ.05.0640	LmjF.05.0640	LmxM.05.0640	LtaP05.0630	Tb927.7.7250	Tbg972.7.8550	TcCLB.510611.40	TcIL3000_7_5840	TevSTIB805.7.7990	TvY486_0706880
OG5_147712	CfaC1_08_1260	LbrM.26.1240	LdBPK_261200.1	LinJ.26.1200	LmjF.26.1220	LmxM.26.1220	LtaP26.1150	Tb927.7.730	Tbg972.7.660	TcCLB.506135.30	TcIL3000_7_370	TevSTIB805.7.680	TvY486_0700500
OG5_148653	CfaC1_05_0670	LbrM.23.1900	LdBPK_050590.1	LinJ.05.0590	LmjF.05.0590	LmxM.05.0590	LtaP05.0580	Tb927.7.7300	Tbg972.7.8600	TcCLB.510609.110	TcIL3000_7_5920	TevSTIB805.7.8040	TvY486_0706950
OG5_148262	CfaC1_05_0650	LbrM.05.0630	LdBPK_050570.1	LinJ.05.0570	LmjF.05.0570	LmxM.05.0570	LtaP05.0560	Tb927.7.7330	Tbg972.7.8660	TcCLB.510609.90	TcIL3000_7_5940	TevSTIB805.7.8060	TvY486_0706970
OG5_148261	CfaC1_05_0640	LbrM.05.0570	LdBPK_050560.1	LinJ.05.0560	LmjF.05.0560	LmxM.05.0560	LtaP05.0550	Tb927.7.7340	Tbg972.7.8670	TcCLB.510609.80	TcIL3000_7_5960	TevSTIB805.7.8070	TvY486_0706980
OG5_148260	CfaC1_05_0630	LbrM.05.0560	LdBPK_050550.1	LinJ.05.0550	LmjF.05.0550	LmxM.05.0550	LtaP05.0540	Tb927.7.7360	Tbg972.7.8680	TcCLB.510609.70	TcIL3000_7_5980	TevSTIB805.7.8090	TvY486_0706990
OG5_140979	CfaC1_08_1240	LbrM.26.1220	LdBPK_261180.1	LinJ.26.1180	LmjF.26.1200	LmxM.26.1200	LtaP26.1130	Tb927.7.740	Tbg972.7.670	TcCLB.506135.40	TcIL3000_7_380	TevSTIB805.7.690	TvY486_0700510
OG5_127573	CfaC1_05_0530	LbrM.05.0470	LdBPK_050460.1	LinJ.05.0460	LmjF.05.0460	LmxM.05.0460	LtaP05.0470	Tb927.7.7450	Tbg972.7.8740	TcCLB.510609.30	TcIL3000_7_6070	TevSTIB805.7.8180	TvY486_0042910
OG5_148731	CfaC1_08_1220	LbrM.26.1200	LdBPK_261160.1	LinJ.26.1160	LmjF.26.1180	LmxM.26.1180	LtaP26.1110	Tb927.7.760	Tbg972.7.700	TcCLB.506135.70	TcIL3000_7_390	TevSTIB805.7.710	TvY486_0700540
OG5_148730	CfaC1_08_1210	LbrM.26.1190	LdBPK_261150.1	LinJ.26.1150	LmjF.26.1170	LmxM.26.1170	LtaP26.1100	Tb927.7.770	Tbg972.7.710	TcCLB.506135.80	TcIL3000_7_400	TevSTIB805.7.720	TvY486_0700550
OG5_134499	CfaC1_08_1200	LbrM.26.1180	LdBPK_261140.1	LinJ.26.1140	LmjF.26.1160	LmxM.26.1160	LtaP26.1090	Tb927.7.780	Tbg972.7.720	TcCLB.506135.90	TcIL3000_7_410	TevSTIB805.7.730	TvY486_0700560
OG5_148729	CfaC1_08_1010	LbrM.26.1020	LdBPK_260980.1	LinJ.26.0980	LmjF.26.1010	LmxM.26.1010	LtaP26.0930	Tb927.7.930	Tbg972.7.880	TcCLB.508215.10	TcIL3000_7_570	TevSTIB805.7.890	TvY486_0700730
OG5_148296	CfaC1_09_1140	LbrM.07.0820	LdBPK_070830.1	LinJ.07.0830	LmjF.07.0740	LmxM.07.0740	LtaP07.0760	Tb927.8.1050	Tbg972.8.620	TcCLB.506401.24	TcIL3000_8_630	TevSTIB805.8.950	TvY486_0800520
OG5_131397	CfaC1_09_1130	LbrM.07.0810	LdBPK_070820.1	LinJ.07.0820	LmjF.07.0730	LmxM.07.0730	LtaP07.0750	Tb927.8.1060	Tbg972.8.630	TcCLB.506401.50	TcIL3000_8_640	TevSTIB805.8.960	TvY486_0800530
OG5_148295	CfaC1_09_0830	LbrM.07.0550	LdBPK_070540.1	LinJ.07.0540	LmjF.07.0490	LmxM.07.0490	LtaP07.0510	Tb927.8.1350	Tbg972.8.890	TcCLB.506401.330	TcIL3000_0_05280	TevSTIB805.8.1250	TvY486_0800750
OG5_147553	CfaC1_09_0720	LbrM.07.0480	LdBPK_070150.1	LinJ.07.0150	LmjF.07.0460	LmxM.07.0460	LtaP07.0470	Tb927.8.1420	Tbg972.8.970	TcCLB.508975.10	TcIL3000_8_1160	TevSTIB805.8.1330	TvY486_0800840
OG5_148293	CfaC1_09_0670	LbrM.07.0430	LdBPK_070200.1	LinJ.07.0200	LmjF.07.0410	LmxM.07.0410	LtaP07.0420	Tb927.8.1450	Tbg972.8.1000	TcCLB.508973.110	TcIL3000_8_1190	TevSTIB805.8.1360	TvY486_0800870
OG5_148292	CfaC1_09_0620	LbrM.07.0400	LdBPK_070090.1	LinJ.07.0090	LmjF.07.0380	LmxM.07.0380	LtaP07.0390	Tb927.8.1480	Tbg972.8.1040	TcCLB.508973.80	TcIL3000_0_24100	TevSTIB805.8.1390	TvY486_0800900
OG5_144824	CfaC1_09_0550	LbrM.07.0350	LdBPK_070500.1	LinJ.07.0500	LmjF.07.0335	LmxM.07.0335	LtaP07.0340	Tb927.8.1520	Tbg972.8.1080	TcCLB.508973.30	TcIL3000_8_1310	TevSTIB805.8.1440	TvY486_0800960
OG5_144303	CfaC1_09_0290	LbrM.07.0160	LdBPK_070320.1	LinJ.07.0320	LmjF.07.0160	LmxM.07.0160	LtaP07.0160	Tb927.8.1670	Tbg972.8.1280	TcCLB.511395.90	TcIL3000_8_1500	TevSTIB805.8.1600	TvY486_0801070
OG5_148290	CfaC1_09_0310	LbrM.07.0170	LdBPK_070330.1	LinJ.07.0330	LmjF.07.0170	LmxM.07.0170	LtaP07.0170	Tb927.8.1690	Tbg972.8.1300	TcCLB.511395.60	TcIL3000_8_1540	TevSTIB805.8.1620	TvY486_0801100
OG5_127213	CfaC1_09_0350	LbrM.07.0190	LdBPK_070350.1	LinJ.07.0350	LmjF.07.0190	LmxM.07.0190	LtaP07.0190	Tb927.8.1710	Tbg972.8.1320	TcCLB.511395.30	TcIL3000_8_1600	TevSTIB805.8.1640	TvY486_0801120
OG5_128543	CfaC1_09_0360	LbrM.07.0200	LdBPK_070360.1	LinJ.07.0360	LmjF.07.0200	LmxM.07.0200	LtaP07.0200	Tb927.8.1720	Tbg972.8.1340	TcCLB.511395.20	TcIL3000_8_1620	TevSTIB805.8.1650	TvY486_0801130
OG5_148291	CfaC1_09_0400	LbrM.07.0250	LdBPK_070400.1	LinJ.07.0400	LmjF.07.0240	LmxM.07.0240	LtaP07.0240	Tb927.8.1770	Tbg972.8.1390	TcCLB.511393.70	TcIL3000_8_1690	TevSTIB805.8.1700	TvY486_0801170
OG5_148199	CfaC1_09_0410	LbrM.07.0260	LdBPK_070410.1	LinJ.07.0410	LmjF.07.0250	LmxM.07.0250	LtaP07.0250	Tb927.8.1780	Tbg972.8.1410	TcCLB.511393.60	TcIL3000_8_1710	TevSTIB805.8.1710	TvY486_0801180
OG5_128307	CfaC1_09_0270	LbrM.07.0150	LdBPK_070310.1	LinJ.07.0310	LmjF.07.0150	LmxM.07.0150	LtaP07.0150	Tb927.8.1800	Tbg972.8.1430	TcCLB.511393.40	TcIL3000_8_1730	TevSTIB805.8.1730	TvY486_0801200
OG5_148634	CfaC1_22_0150	LbrM.23.0030	LdBPK_230030.1	LinJ.23.0030	LmjF.23.0025	LmxM.23.0025	LtaP23.0030	Tb927.8.1970	Tbg972.8.1630	TcCLB.509499.29	TcIL3000_8_2000	TevSTIB805.8.1910	TvY486_0801470
OG5_128309	CfaC1_22_0160	LbrM.23.0040	LdBPK_230040.1	LinJ.23.0040	LmjF.23.0030	LmxM.23.0030	LtaP23.0040	Tb927.8.1980	Tbg972.8.1640	TcCLB.509499.20	TcIL3000_8_2010	TevSTIB805.8.1920	TvY486_0801480
OG5_146679	CfaC1_22_0210	LbrM.23.0080	LdBPK_230080.1	LinJ.23.0080	LmjF.23.0070	LmxM.23.0070	LtaP23.0080	Tb927.8.2020	Tbg972.8.1660	TcCLB.509497.30	TcIL3000_8_2050	TevSTIB805.8.1960	TvY486_0801520
OG5_148636	CfaC1_22_0220	LbrM.23.0090	LdBPK_230090.1	LinJ.23.0090	LmjF.23.0080	LmxM.23.0080	LtaP23.0090	Tb927.8.2030	Tbg972.8.1670	TcCLB.509497.20	TcIL3000_8_2060	TevSTIB805.8.1970	TvY486_0801530
OG5_148637	CfaC1_22_0570	LbrM.23.0380	LdBPK_230390.1	LinJ.23.0390	LmjF.23.0350	LmxM.23.0350	LtaP23.0410	Tb927.8.2330	Tbg972.8.1760	TcCLB.506375.120	TcIL3000_8_2310	TevSTIB805.8.2270	TvY486_0801770
OG5_148354	CfaC1_22_1110	LbrM.11.0240	LdBPK_230800.1	LinJ.23.0800	LmjF.23.0630	LmxM.23.0630	LtaP23.0900	Tb927.8.2580	Tbg972.8.2070	TcCLB.503829.70	TcIL3000_8_2370	TevSTIB805.8.2550	TvY486_0802080
OG5_127070	CfaC1_22_0990	LbrM.23.0700	LdBPK_230710.1	LinJ.23.0710	LmjF.23.0550	LmxM.23.0550	LtaP23.0820	Tb927.8.2640	Tbg972.8.2140	TcCLB.504427.250	TcIL3000_8_2480	TevSTIB805.8.2610	TvY486_0802170
OG5_148643	CfaC1_22_1370	LbrM.23.0870	LdBPK_230950.1	LinJ.23.0950	LmjF.23.0780	LmxM.23.0780	LtaP23.1060	Tb927.8.2720	Tbg972.8.2270	TcCLB.504151.30	TcIL3000_8_2580	TevSTIB805.8.2700	TvY486_0802200
OG5_146653	CfaC1_22_1320	LbrM.23.0830	LdBPK_230910.1	LinJ.23.0910	LmjF.23.0740	LmxM.23.0740	LtaP23.1010	Tb927.8.2760	Tbg972.8.2320	TcCLB.510509.20	TcIL3000_8_2650	TevSTIB805.8.2740	TvY486_0802260
OG5_141375	CfaC1_22_1230	LbrM.23.0820	LdBPK_230900.1	LinJ.23.0900	LmjF.23.0730	LmxM.23.0730	LtaP23.1000	Tb927.8.2780	Tbg972.8.2360	TcCLB.510507.50	TcIL3000_8_2670	TevSTIB805.8.2770	TvY486_0802280
OG5_148638	CfaC1_22_0840	LbrM.23.0590	LdBPK_230590.1	LinJ.23.0590	LmjF.23.0542	LmxM.23.0542	LtaP23.0640	Tb927.8.2800	Tbg972.8.2380	TcCLB.504427.120	TcIL3000_8_2720	TevSTIB805.8.2790	TvY486_0802310
OG5_148639	CfaC1_22_0850	LbrM.23.0600	LdBPK_230600.1	LinJ.23.0600	LmjF.23.0543	LmxM.23.0543	LtaP23.0650	Tb927.8.2810	Tbg972.8.2390	TcCLB.504427.130	TcIL3000_8_2730	TevSTIB805.8.2800	TvY486_0802320
OG5_148640	CfaC1_22_0900	LbrM.23.0630	LdBPK_230640.1	LinJ.23.0640	LmjF.23.1610	LmxM.23.1610	LtaP23.0690	Tb927.8.2830	Tbg972.8.2410	TcCLB.504427.170	TcIL3000_0_41350	TevSTIB805.8.2820	TvY486_0802340
OG5_148647	CfaC1_22_1850	LbrM.23.1210	LdBPK_231350.1	LinJ.23.1350	LmjF.23.1130	LmxM.23.1130	LtaP23.1380	Tb927.8.2890	Tbg972.8.2540	TcCLB.508317.60	TcIL3000_0_41390	TevSTIB805.8.2940	TvY486_0802420
OG5_148091	CfaC1_22_1740	LbrM.23.1170	LdBPK_231290.1	LinJ.23.1290	LmjF.23.1065	LmxM.23.1065	LtaP23.1330	Tb927.8.2970	Tbg972.8.2650	TcCLB.510513.40	TcIL3000_8_2880	TevSTIB805.8.3040	TvY486_0802480
OG5_127985	CfaC1_22_1730	LbrM.23.1160	LdBPK_231280.1	LinJ.23.1280	LmjF.23.1055	LmxM.23.1055	LtaP23.1320	Tb927.8.2980	Tbg972.8.2660	TcCLB.510513.50	TcIL3000_8_2900	TevSTIB805.8.3050	TvY486_0802490
OG5_148080	CfaC1_22_1720	LbrM.23.1150	LdBPK_231270.1	LinJ.23.1270	LmjF.23.1045	LmxM.23.1045	LtaP23.1310	Tb927.8.2990	Tbg972.8.2670	TcCLB.510513.60	TcIL3000_8_2910	TevSTIB805.8.3060	TvY486_0802500
OG5_148646	CfaC1_22_1620	LbrM.23.1040	LdBPK_231130.1	LinJ.23.1130	LmjF.23.0960	LmxM.23.0960	LtaP23.1210	Tb927.8.3050	Tbg972.8.2760	TcCLB.510515.50	TcIL3000_8_3020	TevSTIB805.8.3130	TvY486_0033010
OG5_127293	CfaC1_22_1610	LbrM.23.1030	LdBPK_231120.1	LinJ.23.1120	LmjF.23.0950	LmxM.23.0950	LtaP23.1200	Tb927.8.3060	Tbg972.8.2770	TcCLB.510515.60	TcIL3000_8_3050	TevSTIB805.8.3140	TvY486_0033000
OG5_127913	CfaC1_22_2010	LbrM.23.1300	LdBPK_231440.1	LinJ.23.1440	LmjF.23.1200	LmxM.23.1200	LtaP23.1470	Tb927.8.3130	Tbg972.8.2860	TcCLB.510515.130	TcIL3000_8_3130	TevSTIB805.8.3210	TvY486_0802570
OG5_148650	CfaC1_22_2080	LbrM.23.1340	LdBPK_231480.1	LinJ.23.1480	LmjF.23.1240	LmxM.23.1240	LtaP23.1510	Tb927.8.3170	Tbg972.8.2920	TcCLB.510517.30	TcIL3000_8_3200	TevSTIB805.8.3250	TvY486_0802620
OG5_145971	CfaC1_22_2090	LbrM.23.1350	LdBPK_231490.1	LinJ.23.1490	LmjF.23.1250	LmxM.23.1250	LtaP23.1520	Tb927.8.3180	Tbg972.8.2930	TcCLB.510517.50	TcIL3000_8_3210	TevSTIB805.8.3260	TvY486_0802630
OG5_128651	CfaC1_22_2230	LbrM.23.1450	LdBPK_231590.1	LinJ.23.1590	LmjF.23.1330	LmxM.23.1330	LtaP23.1620	Tb927.8.3290	Tbg972.8.3050	TcCLB.509769.130	TcIL3000_8_3340	TevSTIB805.8.3380	TvY486_0802740
OG5_151642	CfaC1_22_2240	LbrM.23.1460	LdBPK_231600.1	LinJ.23.1600	LmjF.23.1340	LmxM.23.1340	LtaP23.1630	Tb927.8.3300	Tbg972.8.3060	TcCLB.509769.120	TcIL3000_8_3360	TevSTIB805.8.3390	TvY486_0802750
OG5_148676	CfaC1_27_1220	LbrM.24.1130	LdBPK_241140.1	LinJ.24.1140	LmjF.24.1120	LmxM.24.1120	LtaP24.1230	Tb927.8.3590	Tbg972.8.3310	TcCLB.505945.60	TcIL3000_8_3560	TevSTIB805.8.3690	TvY486_0803010
OG5_146510	CfaC1_27_1140	LbrM.24.1070	LdBPK_241080.1	LinJ.24.1080	LmjF.24.1060	LmxM.24.1060	LtaP24.1150	Tb927.8.3610	Tbg972.8.3330	TcCLB.505945.80	TcIL3000_8_3570	TevSTIB805.8.3710	TvY486_0803030
OG5_148336	CfaC1_18_0410	LbrM.10.0270	LdBPK_100270.1	LinJ.10.0270	LmjF.10.0250	LmxM.10.0250	LtaP10.0240	Tb927.8.3740	Tbg972.8.3460	TcCLB.511575.10	TcIL3000_8_3600	TevSTIB805.8.3850	TvY486_0803160
OG5_148335	CfaC1_18_0330	LbrM.10.0200	LdBPK_100200.1	LinJ.10.0200	LmjF.10.0200	LmxM.10.0200	LtaP10.0180	Tb927.8.3770	Tbg972.8.3480	TcCLB.511573.40	TcIL3000_8_3630	TevSTIB805.8.3880	TvY486_0803180
OG5_132094	CfaC1_18_0300	LbrM.10.0180	LdBPK_100160.1	LinJ.10.0160	LmjF.10.0180	LmxM.10.0180	LtaP10.0150	Tb927.8.3790	Tbg972.8.3500	TcCLB.511573.10	TcIL3000_8_3660	TevSTIB805.8.3900	TvY486_0803200
OG5_146260	CfaC1_18_0280	LbrM.10.0160	LdBPK_100140.1	LinJ.10.0140	LmjF.10.0160	LmxM.10.0160	LtaP10.0130	Tb927.8.3810	Tbg972.8.3520	TcCLB.511571.40	TcIL3000_8_3680	TevSTIB805.8.3920	TvY486_0803220
OG5_145191	CfaC1_18_0270	LbrM.10.0150	LdBPK_100130.1	LinJ.10.0130	LmjF.10.0150	LmxM.10.0150	LtaP10.0120	Tb927.8.3820	Tbg972.8.3530	TcCLB.511571.20	TcIL3000_8_3700	TevSTIB805.8.3930	TvY486_0803250
OG5_148334	CfaC1_18_0240	LbrM.10.0120	LdBPK_100100.1	LinJ.10.0100	LmjF.10.0120	LmxM.10.0120	LtaP10.0090	Tb927.8.3850	Tbg972.8.3570	TcCLB.503905.50	TcIL3000_8_3730	TevSTIB805.8.3960	TvY486_0803280
OG5_127906	CfaC1_18_0230	LbrM.10.0110	LdBPK_100090.1	LinJ.10.0090	LmjF.10.0110	LmxM.10.0110	LtaP10.0080	Tb927.8.3860	Tbg972.8.3580	TcCLB.503905.40	TcIL3000_8_3740	TevSTIB805.8.3970	TvY486_0030270
OG5_148339	CfaC1_18_1010	LbrM.10.0820	LdBPK_100740.1	LinJ.10.0740	LmjF.10.0690	LmxM.10.0690	LtaP10.1110	Tb927.8.4160	Tbg972.8.3850	TcCLB.503897.100	TcIL3000_8_3860	TevSTIB805.8.4280	TvY486_0803510
OG5_127866	CfaC1_18_1020	LbrM.10.0830	LdBPK_100750.1	LinJ.10.0750	LmjF.10.0700	LmxM.10.0700	LtaP10.1120	Tb927.8.4170	Tbg972.8.3870	TcCLB.503897.90	TcIL3000_8_3870	TevSTIB805.8.4290	TvY486_0803520
OG5_148348	CfaC1_18_1920	LbrM.10.1210	LdBPK_101190.1	LinJ.10.1190	LmjF.10.1100	LmxM.10.1100	LtaP10.1480	Tb927.8.4530	Tbg972.8.4290	TcCLB.508989.120	TcIL3000_8_4310	TevSTIB805.8.4670	TvY486_0804010
OG5_149754	CfaC1_18_1930	LbrM.10.1220	LdBPK_101200.1	LinJ.10.1200	LmjF.10.1110	LmxM.10.1110	LtaP10.1500	Tb927.8.4540	Tbg972.8.4340	TcCLB.511409.10	TcIL3000_8_4360	TevSTIB805.8.4690	TvY486_0804030
OG5_148350	CfaC1_18_1950	LbrM.10.1240	LdBPK_101220.1	LinJ.10.1220	LmjF.10.1130	LmxM.10.1130	LtaP10.1520	Tb927.8.4560	Tbg972.8.4360	TcCLB.511409.30	TcIL3000_8_4390	TevSTIB805.8.4710	TvY486_0804050
OG5_144877	CfaC1_18_1960	LbrM.10.1250	LdBPK_101230.1	LinJ.10.1230	LmjF.10.1140	LmxM.10.1140	LtaP10.1530	Tb927.8.4570	Tbg972.8.4370	TcCLB.511409.40	TcIL3000_8_4400	TevSTIB805.8.4720	TvY486_0804060
OG5_130267	CfaC1_18_1970	LbrM.10.1260	LdBPK_101240.1	LinJ.10.1240	LmjF.10.1150	LmxM.10.1150	LtaP10.1540	Tb927.8.4580	Tbg972.8.4380	TcCLB.511409.50	TcIL3000_8_4420	TevSTIB805.8.4730	TvY486_0804070
OG5_146520	CfaC1_18_2070	LbrM.10.1340	LdBPK_101330.1	LinJ.10.1330	LmjF.10.1220	LmxM.10.1220	LtaP10.1620	Tb927.8.4680	Tbg972.8.4490	TcCLB.511411.16	TcIL3000_8_4510	TevSTIB805.8.4830	TvY486_0804140
OG5_141495	CfaC1_04_0260	LbrM.33.2110	LdBPK_331940.1	LinJ.33.1940	LmjF.33.1840	LmxM.32.1840	LtaP33.2010	Tb927.8.4770	Tbg972.8.4580	TcCLB.508837.74	TcIL3000_8_4630	TevSTIB805.8.4930	TvY486_0804210
OG5_148453	CfaC1_17_1990	LbrM.16.1680	LdBPK_161720.1	LinJ.16.1720	LmjF.16.1620	LmxM.16.1620	LtaP16.1690	Tb927.8.4800	Tbg972.8.4610	TcCLB.508837.110	TcIL3000_8_4590	TevSTIB805.8.4960	TvY486_0804240
OG5_148451	CfaC1_17_1940	LbrM.16.1630	LdBPK_161670.1	LinJ.16.1670	LmjF.16.1570	LmxM.16.1570	LtaP16.1640	Tb927.8.4850	Tbg972.8.4660	TcCLB.508837.154	TcIL3000_8_4560	TevSTIB805.8.5010	TvY486_0804300
OG5_151514	CfaC1_17_1930	LbrM.16.1620	LdBPK_161660.1	LinJ.16.1660	LmjF.16.1560	LmxM.16.1560	LtaP16.1630	Tb927.8.4860	Tbg972.8.4670	TcCLB.508837.160	TcIL3000_8_4570	TevSTIB805.8.5020	TvY486_0804310
OG5_129382	CfaC1_17_1920	LbrM.16.1610	LdBPK_161650.1	LinJ.16.1650	LmjF.16.1550	LmxM.16.1550	LtaP16.1620	Tb927.8.4870	Tbg972.8.4680	TcCLB.508837.170	TcIL3000_0_02340	TevSTIB805.8.5030	TvY486_0804320
OG5_127747	CfaC1_17_1890	LbrM.16.1590	LdBPK_161630.1	LinJ.16.1630	LmjF.16.1530	LmxM.16.1530	LtaP16.1600	Tb927.8.4890	Tbg972.8.4700	TcCLB.508837.189	TcIL3000_0_00060	TevSTIB805.8.5050	TvY486_0804340
OG5_151512	CfaC1_17_1850	LbrM.16.1560	LdBPK_161600.1	LinJ.16.1600	LmjF.16.1500	LmxM.16.1500	LtaP16.1570	Tb927.8.4920	Tbg972.8.4740	TcCLB.511215.40	TcIL3000_8_4680	TevSTIB805.8.5100	TvY486_0804420
OG5_151511	CfaC1_17_1840	LbrM.16.1550	LdBPK_161590.1	LinJ.16.1590	LmjF.16.1490	LmxM.16.1490	LtaP16.1560	Tb927.8.4930	Tbg972.8.4750	TcCLB.511215.50	TcIL3000_8_4690	TevSTIB805.8.5110	TvY486_0804430
OG5_151510	CfaC1_17_1830	LbrM.16.1540	LdBPK_161580.1	LinJ.16.1580	LmjF.16.1480	LmxM.16.1480	LtaP16.1550	Tb927.8.4940	Tbg972.8.4760	TcCLB.511215.60	TcIL3000_8_4700	TevSTIB805.8.5120	TvY486_0804440
OG5_132214	CfaC1_17_1680	LbrM.16.1410	LdBPK_161430.1	LinJ.16.1430	LmjF.16.1360	LmxM.16.1360	LtaP16.1340	Tb927.8.5080	Tbg972.8.4900	TcCLB.508839.80	TcIL3000_8_4840	TevSTIB805.8.5260	TvY486_0804640
OG5_143916	CfaC1_17_1650	LbrM.16.1390	LdBPK_161410.1	LinJ.16.1410	LmjF.16.1340	LmxM.16.1340	LtaP16.1320	Tb927.8.5100	Tbg972.8.4930	TcCLB.506949.20	TcIL3000_8_4880	TevSTIB805.8.5280	TvY486_0804660
OG5_148449	CfaC1_17_1640	LbrM.16.1380	LdBPK_161400.1	LinJ.16.1400	LmjF.16.1330	LmxM.16.1330	LtaP16.1310	Tb927.8.5110	Tbg972.8.4940	TcCLB.506949.30	TcIL3000_8_4900	TevSTIB805.8.5290	TvY486_0804670
OG5_148448	CfaC1_17_1620	LbrM.16.1350	LdBPK_161360.1	LinJ.16.1360	LmjF.16.1300	LmxM.16.1300	LtaP16.1290	Tb927.8.5130	Tbg972.8.4980	TcCLB.511217.20	TcIL3000_8_4930	TevSTIB805.8.5310	TvY486_0804700
OG5_148446	CfaC1_17_1580	LbrM.16.1310	LdBPK_161310.1	LinJ.16.1310	LmjF.16.1260	LmxM.16.1260	LtaP16.1250	Tb927.8.5170	Tbg972.8.5050	TcCLB.511217.70	TcIL3000_8_4980	TevSTIB805.8.5360	TvY486_0804740
OG5_148444	CfaC1_17_1510	LbrM.16.1250	LdBPK_161260.1	LinJ.16.1260	LmjF.16.1210	LmxM.16.1210	LtaP16.1200	Tb927.8.5220	Tbg972.8.5130	TcCLB.511217.110	TcIL3000_8_5050	TevSTIB805.8.5410	TvY486_0804790
OG5_148443	CfaC1_17_1500	LbrM.16.1240	LdBPK_161250.1	LinJ.16.1250	LmjF.16.1200	LmxM.16.1200	LtaP16.1190	Tb927.8.5230	Tbg972.8.5140	TcCLB.511217.120	TcIL3000_8_5070	TevSTIB805.8.5420	TvY486_0804800
OG5_146963	CfaC1_17_1390	LbrM.16.1170	LdBPK_161180.1	LinJ.16.1180	LmjF.16.1140	LmxM.16.1140	LtaP16.1120	Tb927.8.5290	Tbg972.8.5200	TcCLB.511217.160	TcIL3000_8_5130	TevSTIB805.8.5480	TvY486_0804880
OG5_144491	CfaC1_17_1160	LbrM.16.0990	LdBPK_160990.1	LinJ.16.0990	LmjF.16.0980	LmxM.16.0980	LtaP16.0970	Tb927.8.5400	Tbg972.8.5350	TcCLB.509393.50	TcIL3000_8_5190	TevSTIB805.8.5620	TvY486_0804980
OG5_148438	CfaC1_17_1140	LbrM.16.0980	LdBPK_160980.1	LinJ.16.0980	LmjF.16.0970	LmxM.16.0970	LtaP16.0960	Tb927.8.5410	Tbg972.8.5370	TcCLB.509393.30	TcIL3000_8_5200	TevSTIB805.8.5640	TvY486_0804990
OG5_128494	CfaC1_17_1100	LbrM.16.0940	LdBPK_160940.1	LinJ.16.0940	LmjF.16.0930	LmxM.16.0930	LtaP16.0920	Tb927.8.5430	Tbg972.8.5390	TcCLB.509393.10	TcIL3000_8_5220	TevSTIB805.8.5660	TvY486_0035800
OG5_126768	CfaC1_17_0830	LbrM.16.0670	LdBPK_160680.1	LinJ.16.0680	LmjF.16.0680	LmxM.16.0680	LtaP16.0650	Tb927.8.5510	Tbg972.8.5480	TcCLB.507083.30	TcIL3000_8_5320	TevSTIB805.8.5760	TvY486_0805040
OG5_128438	CfaC1_17_1010	LbrM.16.0860	LdBPK_160850.1	LinJ.16.0850	LmjF.16.0850	LmxM.16.0850	LtaP16.0830	Tb927.8.5530	Tbg972.8.5500	TcCLB.507083.60	TcIL3000_8_5340	TevSTIB805.8.5780	TvY486_0805060
OG5_127222	CfaC1_17_0990	LbrM.16.0840	LdBPK_160830.1	LinJ.16.0830	LmjF.16.0830	LmxM.16.0830	LtaP16.0810	Tb927.8.5540	Tbg972.8.5510	TcCLB.507083.70	TcIL3000_8_5350	TevSTIB805.8.5790	TvY486_0805070
OG5_148437	CfaC1_17_0970	LbrM.16.0820	LdBPK_160810.1	LinJ.16.0810	LmjF.16.0810	LmxM.16.0810	LtaP16.0790	Tb927.8.5560	Tbg972.8.5530	TcCLB.507083.90	TcIL3000_8_5370	TevSTIB805.8.5810	TvY486_0805080
OG5_148436	CfaC1_17_0960	LbrM.16.0810	LdBPK_160800.1	LinJ.16.0800	LmjF.16.0800	LmxM.16.0800	LtaP16.0780	Tb927.8.5570	Tbg972.8.5540	TcCLB.507083.100	TcIL3000_8_5380	TevSTIB805.8.5820	TvY486_0805090
OG5_127238	CfaC1_17_0910	LbrM.16.0750	LdBPK_160760.1	LinJ.16.0760	LmjF.16.0760	LmxM.16.0760	LtaP16.0730	Tb927.8.5600	Tbg972.8.5600	TcCLB.503477.20	TcIL3000_0_10000	TevSTIB805.8.5860	TvY486_0805130
OG5_148433	CfaC1_17_0380	LbrM.16.0340	LdBPK_160340.1	LinJ.16.0340	LmjF.16.0330	LmxM.16.0330	LtaP16.0330	Tb927.8.5690	Tbg972.8.5690	TcCLB.506743.190	TcIL3000_8_5460	TevSTIB805.8.5950	TvY486_0805210
OG5_148111	CfaC1_17_0370	LbrM.16.0330	LdBPK_160330.1	LinJ.16.0330	LmjF.16.0320	LmxM.16.0320	LtaP16.0320	Tb927.8.5710	Tbg972.8.5710	TcCLB.506743.180	TcIL3000_8_5490	TevSTIB805.8.5970	TvY486_0805220
OG5_127369	CfaC1_17_0360	LbrM.16.0320	LdBPK_160320.1	LinJ.16.0320	LmjF.16.0310	LmxM.16.0310	LtaP16.0310	Tb927.8.5720	Tbg972.8.5720	TcCLB.506743.170	TcIL3000_8_5510	TevSTIB805.8.5980	TvY486_0805230
OG5_128604	CfaC1_17_0330	LbrM.16.0300	LdBPK_160310.1	LinJ.16.0310	LmjF.16.0300	LmxM.16.0300	LtaP16.0300	Tb927.8.5730	Tbg972.8.5730	TcCLB.506743.160	TcIL3000_8_5520	TevSTIB805.8.5990	TvY486_0805240
OG5_148432	CfaC1_17_0310	LbrM.16.0310	LdBPK_160280.1	LinJ.16.0280	LmjF.16.0270	LmxM.16.0270	LtaP16.0270	Tb927.8.5750	Tbg972.8.5750	TcCLB.506743.140	TcIL3000_8_5540	TevSTIB805.8.6010	TvY486_0805260
OG5_135570	CfaC1_17_0300	LbrM.16.0270	LdBPK_160270.1	LinJ.16.0270	LmjF.16.0260	LmxM.16.0260	LtaP16.0260	Tb927.8.5760	Tbg972.8.5760	TcCLB.510603.40	TcIL3000_8_5550	TevSTIB805.8.6020	TvY486_0805270
OG5_146611	CfaC1_17_0180	LbrM.16.0170	LdBPK_160170.1	LinJ.16.0170	LmjF.16.0160	LmxM.16.0160	LtaP16.0160	Tb927.8.5860	Tbg972.8.5860	TcCLB.506743.30	TcIL3000_8_5670	TevSTIB805.8.6120	TvY486_0805360
OG5_150773	CfaC1_30_4460	LbrM.24.2410	LdBPK_242420.1	LinJ.24.2420	LmjF.24.2330	LmxM.24.2330	LtaP24.2490	Tb927.8.5940	Tbg972.8.5940	TcCLB.420369.40	TcIL3000_8_5690	TevSTIB805.8.6200	TvY486_0805450
OG5_144825	CfaC1_30_4450	LbrM.24.2400	LdBPK_242410.1	LinJ.24.2410	LmjF.24.2320	LmxM.24.2320	LtaP24.2480	Tb927.8.5950	Tbg972.8.5950	TcCLB.511075.60	TcIL3000_8_5700	TevSTIB805.8.6210	TvY486_0805470
OG5_127585	CfaC1_30_4420	LbrM.24.2360	LdBPK_242370.1	LinJ.24.2370	LmjF.24.2280	LmxM.24.2280	LtaP24.2440	Tb927.8.5980	Tbg972.8.5980	TcCLB.511075.30	TcIL3000_8_5750	TevSTIB805.8.6240	TvY486_0805500
OG5_127223	CfaC1_30_4400	LbrM.24.2340	LdBPK_242350.1	LinJ.24.2350	LmjF.24.2260	LmxM.24.2260	LtaP24.2420	Tb927.8.5990	Tbg972.8.5990	TcCLB.511075.20	TcIL3000_8_5760	TevSTIB805.8.6250	TvY486_0805510
OG5_148690	CfaC1_30_4330	LbrM.24.2270	LdBPK_242280.1	LinJ.24.2280	LmjF.24.2190	LmxM.24.2190	LtaP24.2350	Tb927.8.6050	Tbg972.8.6080	TcCLB.511071.150	TcIL3000_8_5840	TevSTIB805.8.6310	TvY486_0805590
OG5_148686	CfaC1_30_4060	LbrM.24.2020	LdBPK_242020.1	LinJ.24.2020	LmjF.24.1940	LmxM.24.1940	LtaP24.2120	Tb927.8.6120	Tbg972.8.6170	TcCLB.511071.30	TcIL3000_8_5960	TevSTIB805.8.6400	TvY486_0805680
OG5_148689	CfaC1_30_4230	LbrM.24.2180	LdBPK_242190.1	LinJ.24.2190	LmjF.24.2100	LmxM.24.2100	LtaP24.2260	Tb927.8.6130	Tbg972.8.6180	TcCLB.511071.20	TcIL3000_8_5970	TevSTIB805.8.6410	TvY486_0805690
OG5_127972	CfaC1_30_4220	LbrM.24.2170	LdBPK_242180.1	LinJ.24.2180	LmjF.24.2090	LmxM.24.2090	LtaP24.2250	Tb927.8.6140	Tbg972.8.6190	TcCLB.511071.10	TcIL3000_8_5980	TevSTIB805.8.6420	TvY486_0805700
OG5_126720	CfaC1_30_4190	LbrM.24.2140	LdBPK_242150.1	LinJ.24.2150	LmjF.24.2060	LmxM.24.2060	LtaP24.2240	Tb927.8.6170	Tbg972.8.6230	TcCLB.511067.30	TcIL3000_8_6020	TevSTIB805.8.6460	TvY486_0805760
OG5_143485	CfaC1_09_1530	LbrM.07.1140	LdBPK_071240.1	LinJ.07.1240	LmjF.07.1070	LmxM.07.1070	LtaP07.1150	Tb927.8.620	Tbg972.8.220	TcCLB.510857.40	TcIL3000_8_100	TevSTIB805.8.520	TvY486_0800080
OG5_148688	CfaC1_30_4120	LbrM.24.2080	LdBPK_242080.1	LinJ.24.2080	LmjF.24.2000	LmxM.24.2000	LtaP24.2180	Tb927.8.6220	Tbg972.8.6280	TcCLB.511065.36	TcIL3000_8_6060	TevSTIB805.8.6510	TvY486_0805820
OG5_148687	CfaC1_30_4110	LbrM.24.2070	LdBPK_242070.1	LinJ.24.2070	LmjF.24.1990	LmxM.24.1990	LtaP24.2170	Tb927.8.6230	Tbg972.8.6290	TcCLB.511065.23	TcIL3000_8_6070	TevSTIB805.8.6520	TvY486_0805830
OG5_148685	CfaC1_30_4050	LbrM.24.2010	LdBPK_242010.1	LinJ.24.2010	LmjF.24.1930	LmxM.24.1930	LtaP24.2110	Tb927.8.6290	Tbg972.8.6350	TcCLB.503885.50	TcIL3000_8_6140	TevSTIB805.8.6580	TvY486_0805890
OG5_127533	CfaC1_09_1520	LbrM.07.1130	LdBPK_071230.1	LinJ.07.1230	LmjF.07.1060	LmxM.07.1060	LtaP07.1140	Tb927.8.630	Tbg972.8.230	TcCLB.510857.50	TcIL3000_8_110	TevSTIB805.8.530	TvY486_0800090
OG5_148684	CfaC1_30_3940	LbrM.24.1900	LdBPK_241900.1	LinJ.24.1900	LmjF.24.1830	LmxM.24.1830	LtaP24.2000	Tb927.8.6400	Tbg972.8.6460	TcCLB.506797.80	TcIL3000_8_6250	TevSTIB805.8.6690	TvY486_0805990
OG5_148682	CfaC1_30_3840	LbrM.24.1810	LdBPK_241820.1	LinJ.24.1820	LmjF.24.1750	LmxM.24.1750	LtaP24.1900	Tb927.8.6470	Tbg972.8.6550	TcCLB.506801.100	TcIL3000_0_50740	TevSTIB805.8.6760	TvY486_0806080
OG5_139200	CfaC1_30_3820	LbrM.24.1790	LdBPK_241800.1	LinJ.24.1800	LmjF.24.1730	LmxM.24.1730	LtaP24.1880	Tb927.8.6490	Tbg972.8.6580	TcCLB.506801.120	TcIL3000_8_6320	TevSTIB805.8.6780	TvY486_0806100
OG5_136381	CfaC1_30_3600	LbrM.24.2450	LdBPK_241640.1	LinJ.24.1640	LmjF.24.1570	LmxM.24.1570	LtaP24.1700	Tb927.8.6650	Tbg972.8.6820	TcCLB.506399.40	TcIL3000_0_60400	TevSTIB805.8.6970	TvY486_0806270
OG5_148678	CfaC1_30_3590	LbrM.24.1300	LdBPK_241630.1	LinJ.24.1630	LmjF.24.1560	LmxM.24.1560	LtaP24.1690	Tb927.8.6660	Tbg972.8.6840	TcCLB.506399.30	TcIL3000_8_6540	TevSTIB805.8.6980	TvY486_0806280
OG5_141398	CfaC1_30_3460	LbrM.24.1410	LdBPK_241500.1	LinJ.24.1500	LmjF.24.1450	LmxM.24.1450	LtaP24.1580	Tb927.8.6810	Tbg972.8.7000	TcCLB.506205.40	TcIL3000_8_6720	TevSTIB805.8.7130	TvY486_0806430
OG5_146801	CfaC1_30_3450	LbrM.24.1420	LdBPK_241490.1	LinJ.24.1490	LmjF.24.1440	LmxM.24.1440	LtaP24.1570	Tb927.8.6820	Tbg972.8.7010	TcCLB.506205.30	TcIL3000_8_6730	TevSTIB805.8.7140	TvY486_0025080
OG5_129361	CfaC1_30_3320	LbrM.24.1520	LdBPK_241400.1	LinJ.24.1400	LmjF.24.1360	LmxM.24.1360	LtaP24.1460	Tb927.8.6860	Tbg972.8.7050	TcCLB.504035.120	TcIL3000_8_6770	TevSTIB805.8.7180	TvY486_0806460
OG5_147710	CfaC1_30_3310	LbrM.24.1530	LdBPK_241390.1	LinJ.24.1390	LmjF.24.1350	LmxM.24.1350	LtaP24.1450	Tb927.8.6870	Tbg972.8.7060	TcCLB.504035.100	TcIL3000_8_6780	TevSTIB805.8.7190	TvY486_0806470
OG5_148680	CfaC1_30_3300	LbrM.24.1540	LdBPK_241380.1	LinJ.24.1380	LmjF.24.1340	LmxM.24.1340	LtaP24.1440	Tb927.8.6880	Tbg972.8.7070	TcCLB.504035.90	TcIL3000_8_6790	TevSTIB805.8.7200	TvY486_0806480
OG5_151656	CfaC1_30_3260	LbrM.24.1580	LdBPK_241340.1	LinJ.24.1340	LmjF.24.1310	LmxM.24.1310	LtaP24.1400	Tb927.8.6920	Tbg972.8.7110	TcCLB.504035.60	TcIL3000_8_6820	TevSTIB805.8.7240	TvY486_0806520
OG5_131934	CfaC1_09_1320	LbrM.07.0960	LdBPK_071030.1	LinJ.07.1030	LmjF.07.0900	LmxM.07.0900	LtaP07.0960	Tb927.8.870	Tbg972.8.490	TcCLB.510861.140	TcIL3000_0_36270	TevSTIB805.8.770	TvY486_0800330
OG5_148155	CfaC1_31_4820	LbrM.34.4610	LdBPK_354700.1	LinJ.35.4700	LmjF.35.4630	LmxM.34.4630	LtaP35.4650	Tb927.9.10010	Tbg972.9.5780	TcCLB.506887.90	TcIL3000_9_3700	TevSTIB805.9.7160	TvY486_0904410
OG5_149029	CfaC1_31_4800	LbrM.34.4590	LdBPK_354680.1	LinJ.35.4680	LmjF.35.4610	LmxM.34.4610	LtaP35.4630	Tb927.9.10070	Tbg972.9.5830	TcCLB.503669.20	TcIL3000_9_3730	TevSTIB805.9.7200	TvY486_0904450
OG5_149028	CfaC1_31_4720	LbrM.34.4510	LdBPK_354600.1	LinJ.35.4600	LmjF.35.4530	LmxM.34.4530	LtaP35.4550	Tb927.9.10150	Tbg972.9.5870	TcCLB.509551.110	TcIL3000_9_3790	TevSTIB805.9.7250	TvY486_0904490
OG5_149027	CfaC1_31_4700	LbrM.34.4490	LdBPK_354580.1	LinJ.35.4580	LmjF.35.4510	LmxM.34.4510	LtaP35.4530	Tb927.9.10160	Tbg972.9.5880	TcCLB.509551.100	TcIL3000_9_3800	TevSTIB805.9.7260	TvY486_0904500
OG5_127432	CfaC1_31_4570	LbrM.34.4380	LdBPK_354470.1	LinJ.35.4470	LmjF.35.4400	LmxM.34.4400	LtaP35.4440	Tb927.9.10350	Tbg972.9.6010	TcCLB.506147.220	TcIL3000_9_3920	TevSTIB805.9.7390	TvY486_0904630
OG5_149024	CfaC1_31_4510	LbrM.34.4320	LdBPK_354410.1	LinJ.35.4410	LmjF.35.4340	LmxM.34.4340	LtaP35.4380	Tb927.9.10470	Tbg972.9.6080	TcCLB.506147.160	TcIL3000_9_4010	TevSTIB805.9.7470	TvY486_0904700
OG5_130022	CfaC1_31_4500	LbrM.34.4310	LdBPK_354400.1	LinJ.35.4400	LmjF.35.4330	LmxM.34.4330	LtaP35.4370	Tb927.9.10490	Tbg972.9.6100	TcCLB.506147.150	TcIL3000_9_4030	TevSTIB805.9.7490	TvY486_0904710
OG5_127847	CfaC1_31_4480	LbrM.34.4300	LdBPK_354390.1	LinJ.35.4390	LmjF.35.4320	LmxM.34.4320	LtaP35.4360	Tb927.9.10500	Tbg972.9.6110	TcCLB.506147.140	TcIL3000_9_4040	TevSTIB805.9.7500	TvY486_0904720
OG5_146295	CfaC1_31_4410	LbrM.34.4240	LdBPK_354330.1	LinJ.35.4330	LmjF.35.4260	LmxM.34.4260	LtaP35.4300	Tb927.9.10570	Tbg972.9.6180	TcCLB.506147.70	TcIL3000_9_4140	TevSTIB805.9.7570	TvY486_0029580
OG5_149019	CfaC1_31_3780	LbrM.34.3670	LdBPK_353740.1	LinJ.35.3740	LmjF.35.3690	LmxM.34.3690	LtaP35.3740	Tb927.9.11640	Tbg972.9.6920	TcCLB.507009.20	TcIL3000_9_4690	TevSTIB805.9.8280	TvY486_0905370
OG5_127464	CfaC1_AODS01003159_0060	LbrM.34.3470	LdBPK_353590.1	LinJ.35.3590	LmjF.35.3540	LmxM.34.3540	LtaP35.3590	Tb927.9.11840	Tbg972.9.7120	TcCLB.507011.50	TcIL3000_9_4830	TevSTIB805.9.8470	TvY486_0905560
OG5_127449	CfaC1_AODS01003159_0080	LbrM.34.3440	LdBPK_353560.1	LinJ.35.3560	LmjF.35.3510	LmxM.34.3510	LtaP35.3560	Tb927.9.11850	Tbg972.9.7140	TcCLB.507011.60	TcIL3000_9_4840	TevSTIB805.9.8480	TvY486_0905570
OG5_130463	CfaC1_AODS01003159_0230	LbrM.34.3260	LdBPK_353400.1	LinJ.35.3400	LmjF.35.3350	LmxM.34.3350	LtaP35.3390	Tb927.9.12100	Tbg972.9.7340	TcCLB.507011.260	TcIL3000_9_4980	TevSTIB805.9.8670	TvY486_0905730
OG5_144121	CfaC1_31_3620	LbrM.34.3220	LdBPK_353360.1	LinJ.35.3360	LmjF.35.3310	LmxM.34.3310	LtaP35.3340	Tb927.9.12170	Tbg972.9.7390	TcCLB.510737.60	TcIL3000_9_5050	TevSTIB805.9.8730	TvY486_0905790
OG5_146363	CfaC1_31_3570	LbrM.34.3170	LdBPK_353310.1	LinJ.35.3310	LmjF.35.3260	LmxM.34.3260	LtaP35.3300	Tb927.9.12290	Tbg972.9.7470	TcCLB.510737.100	TcIL3000_9_5070	TevSTIB805.9.8780	TvY486_0905830
OG5_149011	CfaC1_31_3450	LbrM.34.3060	LdBPK_353200.1	LinJ.35.3200	LmjF.35.3150	LmxM.34.3150	LtaP35.3170	Tb927.9.12450	Tbg972.9.7620	TcCLB.510741.100	TcIL3000_9_5170	TevSTIB805.9.8920	TvY486_0905960
OG5_144158	CfaC1_31_3400	LbrM.34.3010	LdBPK_353150.1	LinJ.35.3150	LmjF.35.3100	LmxM.34.3100	LtaP35.3120	Tb927.9.12510	Tbg972.9.7680	TcCLB.510741.180	TcIL3000_0_56050	TevSTIB805.9.8980	TvY486_0906020
OG5_127188	CfaC1_31_3340	LbrM.34.2960	LdBPK_353100.1	LinJ.35.3100	LmjF.35.3050	LmxM.34.3050	LtaP35.3070	Tb927.9.12670	Tbg972.9.7730	TcCLB.510743.20	TcIL3000_9_5220	TevSTIB805.9.9070	TvY486_0906090
OG5_129351	CfaC1_31_3310	LbrM.34.2930	LdBPK_353070.1	LinJ.35.3070	LmjF.35.3020	LmxM.34.3020	LtaP35.3040	Tb927.9.12700	Tbg972.9.7760	TcCLB.510743.60	TcIL3000_0_00740	TevSTIB805.9.9100	TvY486_0906130
OG5_149009	CfaC1_31_3280	LbrM.34.2910	LdBPK_353050.1	LinJ.35.3050	LmjF.35.3000	LmxM.34.3000	LtaP35.3020	Tb927.9.12710	Tbg972.9.7770	TcCLB.510743.80	TcIL3000_9_5240	TevSTIB805.9.9110	TvY486_0906140
OG5_144776	CfaC1_31_3270	LbrM.34.2900	LdBPK_353040.1	LinJ.35.3040	LmjF.35.2990	LmxM.34.2990	LtaP35.3010	Tb927.9.12720	Tbg972.9.7780	TcCLB.510743.90	TcIL3000_9_5250	TevSTIB805.9.9120	TvY486_0906150
OG5_149008	CfaC1_31_3240	LbrM.34.2880	LdBPK_353020.1	LinJ.35.3020	LmjF.35.2970	LmxM.34.2970	LtaP35.2990	Tb927.9.12750	Tbg972.9.7810	TcCLB.510743.120	TcIL3000_0_24990	TevSTIB805.9.9150	TvY486_0906190
OG5_147181	CfaC1_31_3220	LbrM.34.2860	LdBPK_353000.1	LinJ.35.3000	LmjF.35.2950	LmxM.34.2950	LtaP35.2970	Tb927.9.12770	Tbg972.9.7820	TcCLB.508463.20	TcIL3000_9_5280	TevSTIB805.9.9170	TvY486_0906200
OG5_129435	CfaC1_31_3200	LbrM.34.2840	LdBPK_352980.1	LinJ.35.2980	LmjF.35.2930	LmxM.34.2930	LtaP35.2950	Tb927.9.12790	Tbg972.9.7840	TcCLB.507013.10	TcIL3000_9_5300	TevSTIB805.9.9190	TvY486_0906220
OG5_146898	CfaC1_31_3150	LbrM.34.2800	LdBPK_352940.1	LinJ.35.2940	LmjF.35.2890	LmxM.34.2890	LtaP35.2910	Tb927.9.12850	Tbg972.9.7900	TcCLB.510745.20	TcIL3000_9_5360	TevSTIB805.9.9250	TvY486_0906280
OG5_131755	CfaC1_31_3100	LbrM.34.2750	LdBPK_352890.1	LinJ.35.2890	LmjF.35.2840	LmxM.34.2840	LtaP35.2860	Tb927.9.12910	Tbg972.9.7950	TcCLB.508465.10	TcIL3000_9_5400	TevSTIB805.9.9300	TvY486_0906330
OG5_144881	CfaC1_31_3030	LbrM.34.2700	LdBPK_352850.1	LinJ.35.2850	LmjF.35.2800	LmxM.34.2800	LtaP35.2820	Tb927.9.12980	Tbg972.9.7990	TcCLB.508465.50	TcIL3000_9_5440	TevSTIB805.9.9330	TvY486_0906360
OG5_127496	CfaC1_31_2900	LbrM.34.2610	LdBPK_352760.1	LinJ.35.2760	LmjF.35.2720	LmxM.34.2720	LtaP35.2730	Tb927.9.13030	Tbg972.9.8030	TcCLB.508465.120	TcIL3000_9_5480	TevSTIB805.9.9370	TvY486_0906400
OG5_149003	CfaC1_31_2890	LbrM.34.2600	LdBPK_352750.1	LinJ.35.2750	LmjF.35.2710	LmxM.34.2710	LtaP35.2720	Tb927.9.13040	Tbg972.9.8040	TcCLB.508465.130	TcIL3000_0_16920	TevSTIB805.9.9380	TvY486_0906410
OG5_147098	CfaC1_31_2830	LbrM.34.2570	LdBPK_352700.1	LinJ.35.2700	LmjF.35.2660	LmxM.34.2660	LtaP35.2670	Tb927.9.13110	Tbg972.9.8110	TcCLB.503557.30	TcIL3000_9_5520	TevSTIB805.9.9430	TvY486_0906460
OG5_149000	CfaC1_31_2790	LbrM.34.2540	LdBPK_352660.1	LinJ.35.2660	LmjF.35.2620	LmxM.34.2620	LtaP35.2630	Tb927.9.13150	Tbg972.9.8150	TcCLB.510747.10	TcIL3000_9_5560	TevSTIB805.9.9470	TvY486_0906500
OG5_141726	CfaC1_31_2690	LbrM.34.2460	LdBPK_352570.1	LinJ.35.2570	LmjF.35.2530	LmxM.34.2530	LtaP35.2550	Tb927.9.13290	Tbg972.9.8270	TcCLB.510747.100	TcIL3000_9_5610	TevSTIB805.9.9590	TvY486_0906570
OG5_146355	CfaC1_31_2650	LbrM.34.2430	LdBPK_352530.1	LinJ.35.2530	LmjF.35.2490	LmxM.34.2490	LtaP35.2520	Tb927.9.13330	Tbg972.9.8310	TcCLB.510747.130	TcIL3000_0_21910	TevSTIB805.9.9630	TvY486_0906610
OG5_129039	CfaC1_31_2640	LbrM.34.2420	LdBPK_352520.1	LinJ.35.2520	LmjF.35.2480	LmxM.34.2480	LtaP35.2510	Tb927.9.13340	Tbg972.9.8330	TcCLB.510747.140	TcIL3000_0_21920	TevSTIB805.9.9640	TvY486_0906620
OG5_148998	CfaC1_31_2630	LbrM.34.2410	LdBPK_352510.1	LinJ.35.2510	LmjF.35.2470	LmxM.35.2470	LtaP35.2500	Tb927.9.13350	Tbg972.9.8340	TcCLB.510747.150	TcIL3000_0_21930	TevSTIB805.9.9650	TvY486_0906630
OG5_137161	CfaC1_31_2520	LbrM.34.2320	LdBPK_352420.1	LinJ.35.2420	LmjF.35.2370	LmxM.34.2370	LtaP35.2400	Tb927.9.13470	Tbg972.9.8430	TcCLB.510749.74	TcIL3000_9_5700	TevSTIB805.9.9740	TvY486_0906700
OG5_127643	CfaC1_31_2480	LbrM.34.2280	LdBPK_352380.1	LinJ.35.2380	LmjF.35.2330	LmxM.34.2330	LtaP35.2360	Tb927.9.13520	Tbg972.9.8490	TcCLB.510751.40	TcIL3000_9_5740	TevSTIB805.9.9790	TvY486_0906750
OG5_151820	CfaC1_31_2380	LbrM.34.2170	LdBPK_352280.1	LinJ.35.2280	LmjF.35.2230	LmxM.34.2230	LtaP35.2260	Tb927.9.13780	Tbg972.9.8630	TcCLB.510755.80	TcIL3000_9_5910	TevSTIB805.9.9940	TvY486_0906860
OG5_148165	CfaC1_33_0160	LbrM.26.2570	LdBPK_262670.1	LinJ.26.2670	LmjF.26.2640	LmxM.26.2640	LtaP26.2800	Tb927.9.1380	Tbg972.9.100	TcCLB.506715.40	TcIL3000_9_60	TevSTIB805.9.1090	TvY486_0900040
OG5_137457	CfaC1_31_1410	LbrM.34.1420	LdBPK_351510.1	LinJ.35.1510	LmjF.35.1510	LmxM.34.1510	LtaP35.1560	Tb927.9.14120	Tbg972.9.8840	TcCLB.510759.100	TcIL3000_9_6020	TevSTIB805.9.10090	TvY486_0907040
OG5_138554	CfaC1_31_1800	LbrM.34.1480	LdBPK_351570.1	LinJ.35.1570	LmjF.35.1570	LmxM.34.1570	LtaP35.1620	Tb927.9.14200	Tbg972.9.8910	TcCLB.510759.150	TcIL3000_9_6110	TevSTIB805.9.10160	TvY486_0907110
OG5_128001	CfaC1_31_1680	LbrM.34.1570	LdBPK_351660.1	LinJ.35.1660	LmjF.35.1660	LmxM.34.1660	LtaP35.1710	Tb927.9.14330	Tbg972.9.9020	TcCLB.510761.10	TcIL3000_9_6160	TevSTIB805.9.10260	TvY486_0907210
OG5_146876	CfaC1_31_1650	LbrM.34.1600	LdBPK_351690.1	LinJ.35.1690	LmjF.35.1690	LmxM.34.1690	LtaP35.1740	Tb927.9.14400	Tbg972.9.9040	TcCLB.510761.22	TcIL3000_9_6190	TevSTIB805.9.10280	TvY486_0907230
OG5_127812	CfaC1_31_1640	LbrM.34.1610	LdBPK_351700.1	LinJ.35.1700	LmjF.35.1700	LmxM.34.1700	LtaP35.1750	Tb927.9.14410	Tbg972.9.9050	TcCLB.510761.30	TcIL3000_9_6200	TevSTIB805.9.10290	TvY486_0907240
OG5_126901	CfaC1_31_1620	LbrM.34.1630	LdBPK_351720.1	LinJ.35.1720	LmjF.35.1730	LmxM.34.1730	LtaP35.1770	Tb927.9.14430	Tbg972.9.9070	TcCLB.510761.60	TcIL3000_0_32020	TevSTIB805.9.10310	TvY486_0907250
OG5_134946	CfaC1_31_1560	LbrM.34.1680	LdBPK_351760.1	LinJ.35.1760	LmjF.35.1760	LmxM.34.1760	LtaP35.1820	Tb927.9.15000	Tbg972.9.9260	TcCLB.510763.40	TcIL3000_9_6220	TevSTIB805.9.10590	TvY486_0907340
OG5_148989	CfaC1_31_1550	LbrM.34.1690	LdBPK_351770.1	LinJ.35.1770	LmjF.35.1770	LmxM.34.1770	LtaP35.1830	Tb927.9.15010	Tbg972.9.9270	TcCLB.510763.50	TcIL3000_9_6230	TevSTIB805.9.10600	TvY486_0907350
OG5_130512	CfaC1_31_1530	LbrM.34.1710	LdBPK_351790.1	LinJ.35.1790	LmjF.35.1800	LmxM.34.1800	LtaP35.1850	Tb927.9.15040	Tbg972.9.9300	TcCLB.510763.90	TcIL3000_9_6260	TevSTIB805.9.10630	TvY486_0907380
OG5_145746	CfaC1_31_1500	LbrM.34.1740	LdBPK_351820.1	LinJ.35.1820	LmjF.35.1830	LmxM.34.1830	LtaP35.1880	Tb927.9.15070	Tbg972.9.9330	TcCLB.510765.10	TcIL3000_9_6290	TevSTIB805.9.10660	TvY486_0907410
OG5_127900	CfaC1_31_1480	LbrM.34.1760	LdBPK_351840.1	LinJ.35.1840	LmjF.35.1850	LmxM.34.1850	LtaP35.1900	Tb927.9.15090	Tbg972.9.9350	TcCLB.510765.30	TcIL3000_9_6310	TevSTIB805.9.10680	TvY486_0907430
OG5_145782	CfaC1_31_1860	LbrM.34.1850	LdBPK_351930.1	LinJ.35.1930	LmjF.35.1945	LmxM.34.1945	LtaP35.1980	Tb927.9.15230	Tbg972.9.9420	TcCLB.510767.40	TcIL3000_9_6370	TevSTIB805.9.10740	TvY486_0907500
OG5_128250	CfaC1_31_1890	LbrM.34.1880	LdBPK_351960.1	LinJ.35.1960	LmjF.35.1970	LmxM.34.1970	LtaP35.2010	Tb927.9.15260	Tbg972.9.9440	TcCLB.510767.60	TcIL3000_9_6400	TevSTIB805.9.10760	TvY486_0907530
OG5_148754	CfaC1_33_0270	LbrM.26.2480	LdBPK_262570.1	LinJ.26.2570	LmjF.26.2540	LmxM.26.2540	LtaP26.2690	Tb927.9.1530	Tbg972.9.260	TcCLB.510347.40	TcIL3000_9_150	TevSTIB805.9.1190	TvY486_0900140
OG5_147053	CfaC1_31_1910	LbrM.34.1900	LdBPK_351980.1	LinJ.35.1980	LmjF.35.1990	LmxM.34.1990	LtaP35.2030	Tb927.9.15330	Tbg972.9.9500	TcCLB.510769.30	TcIL3000_9_6440	TevSTIB805.9.10820	TvY486_0907560
OG5_148036	CfaC1_AODS01003132_0010	LbrM.26.2420	LdBPK_262510.1	LinJ.26.2510	LmjF.26.2490	LmxM.26.2490	LtaP26.2640	Tb927.9.1600	Tbg972.9.310	TcCLB.510349.40	TcIL3000_9_210	TevSTIB805.9.1240	TvY486_0900190
OG5_144760	CfaC1_33_0400	LbrM.26.2350	LdBPK_262440.1	LinJ.26.2440	LmjF.26.2420	LmxM.26.2420	LtaP26.2570	Tb927.9.1700	Tbg972.9.390	TcCLB.509977.100	TcIL3000_9_280	TevSTIB805.9.1320	TvY486_0900270
OG5_148752	CfaC1_33_0410	LbrM.26.2340	LdBPK_262430.1	LinJ.26.2430	LmjF.26.2410	LmxM.26.2410	LtaP26.2560	Tb927.9.1710	Tbg972.9.410	TcCLB.509979.10	TcIL3000_9_300	TevSTIB805.9.1330	TvY486_0900280
OG5_146343	CfaC1_33_0430	LbrM.26.2320	LdBPK_262410.1	LinJ.26.2410	LmjF.26.2390	LmxM.26.2390	LtaP26.2540	Tb927.9.1730	Tbg972.9.430	TcCLB.509979.20	TcIL3000_9_320	TevSTIB805.9.1350	TvY486_0900310
OG5_148749	CfaC1_33_0490	LbrM.26.2250	LdBPK_262340.1	LinJ.26.2340	LmjF.26.2320	LmxM.26.2320	LtaP26.2480	Tb927.9.1880	Tbg972.9.510	TcCLB.509979.100	TcIL3000_9_410	TevSTIB805.9.1420	TvY486_0900410
OG5_148746	CfaC1_33_0590	LbrM.26.2170	LdBPK_262260.1	LinJ.26.2260	LmjF.26.2250	LmxM.26.2250	LtaP26.2400	Tb927.9.1980	Tbg972.9.670	TcCLB.509979.379	TcIL3000_9_470	TevSTIB805.9.1490	TvY486_0900460
OG5_129469	CfaC1_33_0600	LbrM.26.2160	LdBPK_262250.1	LinJ.26.2250	LmjF.26.2240	LmxM.26.2240	LtaP26.2390	Tb927.9.2010	Tbg972.9.710	TcCLB.503881.10	TcIL3000_9_490	TevSTIB805.9.1500	TvY486_0900470
OG5_148743	CfaC1_33_0690	LbrM.26.2050	LdBPK_262140.1	LinJ.26.2140	LmjF.26.2130	LmxM.26.2130	LtaP26.2270	Tb927.9.2120	Tbg972.9.830	TcCLB.506465.20	TcIL3000_9_600	TevSTIB805.9.1600	TvY486_0900570
OG5_148742	CfaC1_33_0740	LbrM.26.2000	LdBPK_262080.1	LinJ.26.2080	LmjF.26.2080	LmxM.26.2080	LtaP26.2220	Tb927.9.2160	Tbg972.9.870	TcCLB.503407.10	TcIL3000_0_02840	TevSTIB805.9.1640	TvY486_0900600
OG5_129212	CfaC1_33_0780	LbrM.26.1960	LdBPK_262040.1	LinJ.26.2040	LmjF.26.2040	LmxM.26.2040	LtaP26.2180	Tb927.9.2260	Tbg972.9.930	TcCLB.506467.4	TcIL3000_0_10440	TevSTIB805.9.1700	TvY486_0900680
OG5_148741	CfaC1_33_0790	LbrM.26.1950	LdBPK_262030.1	LinJ.26.2030	LmjF.26.2030	LmxM.26.2030	LtaP26.2170	Tb927.9.2270	Tbg972.9.940	TcCLB.506467.10	TcIL3000_0_10450	TevSTIB805.9.1710	TvY486_0900690
OG5_148055	CfaC1_33_0810	LbrM.26.1930	LdBPK_262010.1	LinJ.26.2010	LmjF.26.2010	LmxM.26.2010	LtaP26.2150	Tb927.9.2310	Tbg972.9.980	TcCLB.506467.20	TcIL3000_0_10470	TevSTIB805.9.1750	TvY486_0900720
OG5_137651	CfaC1_33_0820	LbrM.26.1920	LdBPK_262000.1	LinJ.26.2000	LmjF.26.2000	LmxM.26.2000	LtaP26.2140	Tb927.9.2320	Tbg972.9.990	TcCLB.506467.29	TcIL3000_0_10480	TevSTIB805.9.1760	TvY486_0900730
OG5_148740	CfaC1_33_0960	LbrM.26.1820	LdBPK_261900.1	LinJ.26.1900	LmjF.26.1890	LmxM.26.1890	LtaP26.2020	Tb927.9.2600	Tbg972.9.1140	TcCLB.508347.110	TcIL3000_9_780	TevSTIB805.9.1930	TvY486_0900820
OG5_148739	CfaC1_33_0970	LbrM.26.1810	LdBPK_261890.1	LinJ.26.1890	LmjF.26.1880	LmxM.26.1880	LtaP26.1980	Tb927.9.2620	Tbg972.9.1160	TcCLB.508347.100	TcIL3000_9_790	TevSTIB805.9.1950	TvY486_0900840
OG5_142523	CfaC1_33_1010	LbrM.26.1780	LdBPK_261850.1	LinJ.26.1850	LmjF.26.1850	LmxM.26.1850	LtaP26.1950	Tb927.9.2670	Tbg972.9.1190	TcCLB.508347.70	TcIL3000_0_47110	TevSTIB805.9.1980	TvY486_0900880
OG5_129543	CfaC1_12_0380	LbrM.01.0340	LdBPK_010310.1	LinJ.01.0310	LmjF.01.0310	LmxM.01.0310	LtaP01.0310	Tb927.9.3280	Tbg972.9.1630	TcCLB.511577.110	TcIL3000_0_32900	TevSTIB805.9.2430	TvY486_0504060
OG5_145840	CfaC1_12_0150	LbrM.01.0110	LdBPK_010080.1	LinJ.01.0080	LmjF.01.0080	LmxM.01.0080	LtaP01.0080	Tb927.9.3620	Tbg972.9.1860	TcCLB.506895.10	TcIL3000_9_1090	TevSTIB805.9.2690	TvY486_0901180
OG5_148229	CfaC1_12_0440	LbrM.01.0400	LdBPK_010370.1	LinJ.01.0370	LmjF.01.0350	LmxM.01.0350	LtaP01.0370	Tb927.9.3800	Tbg972.9.2000	TcCLB.511577.160	TcIL3000_9_1240	TevSTIB805.9.2830	TvY486_0901270
OG5_147620	CfaC1_12_0470	LbrM.01.0430	LdBPK_010400.1	LinJ.01.0400	LmjF.01.0380	LmxM.01.0380	LtaP01.0400	Tb927.9.3860	Tbg972.9.2050	TcCLB.506829.10	TcIL3000_0_11480	TevSTIB805.9.2890	TvY486_0901320
OG5_148230	CfaC1_12_0480	LbrM.01.0440	LdBPK_010410.1	LinJ.01.0410	LmjF.01.0390	LmxM.01.0390	LtaP01.0410	Tb927.9.3870	Tbg972.9.2060	TcCLB.506829.20	TcIL3000_0_11490	TevSTIB805.9.2900	TvY486_0901330
OG5_146968	CfaC1_12_0780	LbrM.01.0590	LdBPK_010580.1	LinJ.01.0580	LmjF.01.0560	LmxM.01.0560	LtaP01.0550	Tb927.9.4300	Tbg972.9.2250	TcCLB.511583.30	TcIL3000_9_1390	TevSTIB805.9.3140	TvY486_0901460
OG5_145811	CfaC1_12_0810	LbrM.01.0620	LdBPK_010610.1	LinJ.01.0610	LmjF.01.0590	LmxM.01.0590	LtaPcontig150-1	Tb927.9.4360	Tbg972.9.2300	TcCLB.511585.20	TcIL3000_9_1420	TevSTIB805.9.3190	TvY486_0901490
OG5_147499	CfaC1_12_0820	LbrM.01.0630	LdBPK_010620.1	LinJ.01.0620	LmjF.01.0600	LmxM.01.0600	LtaP01.0580	Tb927.9.4370	Tbg972.9.2310	TcCLB.511585.30	TcIL3000_9_1430	TevSTIB805.9.3200	TvY486_0901500
OG5_128104	CfaC1_12_0830	LbrM.01.0030	LdBPK_010630.1	LinJ.01.0630	LmjF.01.0610	LmxM.01.0610	LtaP01.0590	Tb927.9.4390	Tbg972.9.2320	TcCLB.511585.40	TcIL3000_9_1440	TevSTIB805.9.3220	TvY486_0901510
OG5_148171	CfaC1_12_0840	LbrM.01.0020	LdBPK_010640.1	LinJ.01.0640	LmjF.01.0620	LmxM.01.0620	LtaP01.0600	Tb927.9.4420	Tbg972.9.2330	TcCLB.511585.50	TcIL3000_9_1450	TevSTIB805.9.3230	TvY486_0901520
OG5_148232	CfaC1_12_0860	LbrM.01.0790	LdBPK_010660.1	LinJ.01.0660	LmjF.01.0640	LmxM.01.0640	LtaP01.0620	Tb927.9.4500	Tbg972.9.2380	TcCLB.511585.70	TcIL3000_9_1500	TevSTIB805.9.3280	TvY486_0901560
OG5_148231	CfaC1_12_0970	LbrM.01.0710	LdBPK_010760.1	LinJ.01.0760	LmjF.01.0740	LmxM.01.0740	LtaP01.0710	Tb927.9.4660	Tbg972.9.2480	TcCLB.511585.160	TcIL3000_9_1550	TevSTIB805.9.3420	TvY486_0901650
OG5_142669	CfaC1_12_1040	LbrM.01.0770	LdBPK_010830.1	LinJ.01.0830	LmjF.01.0810	LmxM.01.0810	LtaP01.0770	Tb927.9.4820	Tbg972.9.2540	TcCLB.511585.220	TcIL3000_0_21040	TevSTIB805.9.3520	TvY486_0031110
OG5_144214	CfaC1_10_1960	LbrM.15.1560	LdBPK_151630.1	LinJ.15.1630	LmjF.15.1550	LmxM.15.1550	LtaP15.1520	Tb927.9.4910	Tbg972.9.2610	TcCLB.508277.20	TcIL3000_9_1590	TevSTIB805.9.3610	TvY486_0901690
OG5_148428	CfaC1_10_1950	LbrM.15.1550	LdBPK_151620.1	LinJ.15.1620	LmjF.15.1545	LmxM.15.1545	LtaP15.1510	Tb927.9.4920	Tbg972.9.2620	TcCLB.508277.30	TcIL3000_9_1600	TevSTIB805.9.3620	TvY486_0901700
OG5_128959	CfaC1_10_1930	LbrM.15.1530	LdBPK_151600.1	LinJ.15.1600	LmjF.15.1530	LmxM.15.1530	LtaP15.1490	Tb927.9.4940	Tbg972.9.2640	TcCLB.508277.50	TcIL3000_9_1620	TevSTIB805.9.3640	TvY486_0901720
OG5_148427	CfaC1_10_1910	LbrM.15.1500	LdBPK_151570.1	LinJ.15.1570	LmjF.15.1500	LmxM.15.1500	LtaP15.1460	Tb927.9.5000	Tbg972.9.2680	TcCLB.508277.80	TcIL3000_9_1650	TevSTIB805.9.3680	TvY486_0901760
OG5_148424	CfaC1_10_1750	LbrM.15.1370	LdBPK_151420.1	LinJ.15.1420	LmjF.15.1370	LmxM.15.1370	LtaP15.1310	Tb927.9.5330	Tbg972.9.2820	TcCLB.508277.250	TcIL3000_9_1790	TevSTIB805.9.3910	TvY486_0901900
OG5_128269	CfaC1_10_1740	LbrM.15.1360	LdBPK_151410.1	LinJ.15.1410	LmjF.15.1360	LmxM.15.1360	LtaP15.1300	Tb927.9.5350	Tbg972.9.2830	TcCLB.508277.260	TcIL3000_9_1800	TevSTIB805.9.3920	TvY486_0901910
OG5_147536	CfaC1_10_1720	LbrM.15.1320	LdBPK_151390.1	LinJ.15.1390	LmjF.15.1350	LmxM.15.1350	LtaP15.1280	Tb927.9.5380	Tbg972.9.2850	TcCLB.508277.290	TcIL3000_9_1820	TevSTIB805.9.3950	TvY486_0901930
OG5_148421	CfaC1_10_1310	LbrM.15.0980	LdBPK_151000.1	LinJ.15.1000	LmjF.15.0940	LmxM.15.0940	LtaP15.0960	Tb927.9.6110	Tbg972.9.3210	TcCLB.430605.10	TcIL3000_9_2100	TevSTIB805.9.4410	TvY486_0902270
OG5_148170	CfaC1_10_1290	LbrM.15.0960	LdBPK_150980.1	LinJ.15.0980	LmjF.15.0920	LmxM.15.0920	LtaP15.0940	Tb927.9.6150	Tbg972.9.3230	TcCLB.482369.10	TcIL3000_9_2130	TevSTIB805.9.4450	TvY486_0902290
OG5_149824	CfaC1_10_1250	LbrM.15.0910	LdBPK_150940.1	LinJ.15.0940	LmjF.15.0880	LmxM.15.0880	LtaP15.0890	Tb927.9.6350	Tbg972.9.3330	TcCLB.506579.30	TcIL3000_9_2190	TevSTIB805.9.4530	TvY486_0902370
OG5_130189	CfaC1_10_0970	LbrM.15.0700	LdBPK_150720.1	LinJ.15.0720	LmjF.15.0690	LmxM.15.0690	LtaP15.0680	Tb927.9.6650	Tbg972.9.3510	TcCLB.504883.50	TcIL3000_0_08000	TevSTIB805.9.4750	TvY486_0902510
OG5_151431	CfaC1_07_0140	LbrM.04.0070	LdBPK_040030.1	LinJ.04.0030	LmjF.04.0030	LmxM.04.0030	LtaP04.0030	Tb927.9.6880	Tbg972.9.3620	TcCLB.506625.80	TcIL3000_0_01220	TevSTIB805.9.4940	TvY486_0902600
OG5_148244	CfaC1_07_0530	LbrM.04.0540	LdBPK_040480.1	LinJ.04.0480	LmjF.04.0490	LmxM.04.0490	LtaP04.0480	Tb927.9.7670	Tbg972.9.4180	TcCLB.509297.20	TcIL3000_9_2580	TevSTIB805.9.5520	TvY486_0902950
OG5_140342	CfaC1_07_0560	LbrM.04.0570	LdBPK_040510.1	LinJ.04.0510	LmjF.04.0520	LmxM.04.0520	LtaP04.0510	Tb927.9.7700	Tbg972.9.4200	TcCLB.504033.220	TcIL3000_9_2620	TevSTIB805.9.5550	TvY486_0902980
OG5_126952	CfaC1_07_1050	LbrM.04.0730	LdBPK_040940.1	LinJ.04.0940	LmjF.04.0940	LmxM.04.0940	LtaP04.0910	Tb927.9.8410	Tbg972.9.4590	TcCLB.510243.30	TcIL3000_9_2900	TevSTIB805.9.6020	TvY486_0903370
OG5_128541	CfaC1_07_1170	LbrM.04.1090	LdBPK_041080.1	LinJ.04.1080	LmjF.04.1080	LmxM.04.1080	LtaP04.1040	Tb927.9.8610	Tbg972.9.4720	TcCLB.506647.10	TcIL3000_9_3010	TevSTIB805.9.6150	TvY486_0903480
OG5_127400	CfaC1_07_1250	LbrM.04.1170	LdBPK_041170.1	LinJ.04.1170	LmjF.04.1160	LmxM.04.1160	LtaP04.1120	Tb927.9.8720	Tbg972.9.4810	TcCLB.506649.70	TcIL3000_9_3050	TevSTIB805.9.6230	TvY486_0903560
OG5_148251	CfaC1_07_1340	LbrM.04.1240	LdBPK_041240.1	LinJ.04.1240	LmjF.04.1220	LmxM.04.1220	LtaP04.1200	Tb927.9.8820	Tbg972.9.4890	TcCLB.508067.10	TcIL3000_9_3110	TevSTIB805.9.6290	TvY486_0903630
OG5_146450	CfaC1_31_5560	LbrM.34.5260	LdBPK_355290.1	LinJ.35.5290	LmjF.35.5320	LmxM.34.5320	LtaP35.5280	Tb927.9.9010	Tbg972.9.4990	TcCLB.408799.10	TcIL3000_9_3160	TevSTIB805.9.6380	TvY486_0903700
OG5_149037	CfaC1_31_5520	LbrM.34.5220	LdBPK_355250.1	LinJ.35.5250	LmjF.35.5280	LmxM.34.5280	LtaP35.5240	Tb927.9.9080	Tbg972.9.5030	TcCLB.510429.40	TcIL3000_9_3180	TevSTIB805.9.6430	TvY486_0903740
OG5_128223	CfaC1_31_5510	LbrM.34.5210	LdBPK_355240.1	LinJ.35.5240	LmjF.35.5270	LmxM.34.5270	LtaP35.5230	Tb927.9.9090	Tbg972.9.5040	TcCLB.510429.30	TcIL3000_9_3190	TevSTIB805.9.6440	TvY486_0903750
OG5_127179	CfaC1_31_5470	LbrM.34.5180	LdBPK_355200.1	LinJ.35.5200	LmjF.35.5230	LmxM.34.5230	LtaP35.5200	Tb927.9.9120	Tbg972.9.5070	TcCLB.510429.20	TcIL3000_9_3200	TevSTIB805.9.6470	TvY486_0903770
OG5_149036	CfaC1_31_5460	LbrM.34.5170	LdBPK_355190.1	LinJ.35.5190	LmjF.35.5220	LmxM.34.5220	LtaP35.5190	Tb927.9.9140	Tbg972.9.5080	TcCLB.510429.10	TcIL3000_9_3210	TevSTIB805.9.6480	TvY486_0903780
OG5_151843	CfaC1_31_5190	LbrM.34.4960	LdBPK_355340.1	LinJ.35.5340	LmjF.35.5020	LmxM.34.5020	LtaP35.4990	Tb927.9.9310	Tbg972.9.5230	TcCLB.506885.110	TcIL3000_9_3390	TevSTIB805.9.6630	TvY486_0903960
OG5_131024	CfaC1_31_5180	LbrM.34.4950	LdBPK_355330.1	LinJ.35.5330	LmjF.35.5010	LmxM.34.5010	LtaP35.4980	Tb927.9.9320	Tbg972.9.5250	TcCLB.506885.120	TcIL3000_9_3400	TevSTIB805.9.6640	TvY486_0903980
OG5_139062	CfaC1_31_5120	LbrM.34.4900	LdBPK_355000.1	LinJ.35.5000	LmjF.35.4950	LmxM.34.4950	LtaP35.4930	Tb927.9.9450	Tbg972.9.5410	TcCLB.506885.200	TcIL3000_0_23760	TevSTIB805.9.6760	TvY486_0904060
OG5_128244	CfaC1_31_5100	LbrM.34.4880	LdBPK_354980.1	LinJ.35.4980	LmjF.35.4930	LmxM.34.4930	LtaP35.4910	Tb927.9.9580	Tbg972.9.5460	TcCLB.506885.270	TcIL3000_9_3430	TevSTIB805.9.6840	TvY486_0904090
OG5_130602	CfaC1_31_5040	LbrM.34.4830	LdBPK_354930.1	LinJ.35.4930	LmjF.35.4870	LmxM.34.4870	LtaP35.4860	Tb927.9.9640	Tbg972.9.5510	TcCLB.506885.330	TcIL3000_0_55250	TevSTIB805.9.6900	TvY486_0904150
OG5_149033	CfaC1_31_5030	LbrM.34.4820	LdBPK_354920.1	LinJ.35.4920	LmjF.35.4860	LmxM.34.4860	LtaP35.4850	Tb927.9.9660	Tbg972.9.5520	TcCLB.506885.340	TcIL3000_9_3480	TevSTIB805.9.6910	TvY486_0904160
OG5_127623	CfaC1_31_5020	LbrM.34.4810	LdBPK_354910.1	LinJ.35.4910	LmjF.35.4850	LmxM.34.4850	LtaP35.4840	Tb927.9.9670	Tbg972.9.5530	TcCLB.506885.350	TcIL3000_9_3500	TevSTIB805.9.6920	TvY486_0904170
OG5_149032	CfaC1_31_5000	LbrM.34.4790	LdBPK_354890.1	LinJ.35.4890	LmjF.35.4830	LmxM.34.4830	LtaP35.4820	Tb927.9.9700	Tbg972.9.5560	TcCLB.506885.360	TcIL3000_9_3520	TevSTIB805.9.6940	TvY486_0904200
OG5_129059	CfaC1_31_4940	LbrM.34.4730	LdBPK_354830.1	LinJ.35.4830	LmjF.35.4770	LmxM.34.4770	LtaP35.4770	Tb927.9.9780	Tbg972.9.5630	TcCLB.506885.400	TcIL3000_9_3590	TevSTIB805.9.7010	TvY486_0904260
OG5_143885	CfaC1_31_4890	LbrM.34.4670	LdBPK_354770.1	LinJ.35.4770	LmjF.35.4700	LmxM.34.4700	LtaP35.4710	Tb927.9.9870	Tbg972.9.5680	TcCLB.506885.450	TcIL3000_9_3620	TevSTIB805.9.7060	TvY486_0904330
OG5_129945	CfaC1_31_4860	LbrM.34.4650	LdBPK_354740.1	LinJ.35.4740	LmjF.35.4670	LmxM.34.4670	LtaP35.4690	Tb927.9.9960	Tbg972.9.5740	TcCLB.506887.50	TcIL3000_9_3630	TevSTIB805.9.7120	TvY486_0904370
OG5_129228	CfaC1_31_4850	LbrM.34.4640	LdBPK_354730.1	LinJ.35.4730	LmjF.35.4660	LmxM.34.4660	LtaP35.4680	Tb927.9.9970	Tbg972.9.5750	TcCLB.506887.60	TcIL3000_9_3640	TevSTIB805.9.7130	TvY486_0904380
OG5_143878	CfaC1_31_4840	LbrM.34.4630	LdBPK_354720.1	LinJ.35.4720	LmjF.35.4650	LmxM.34.4650	LtaP35.4670	Tb927.9.9990	Tbg972.9.5760	TcCLB.506887.69	TcIL3000_9_3660	TevSTIB805.9.7140	TvY486_0904390
