# Supplementary material for: Data in support of large scale comparative codon usage analysis in Leishmania and Trypanosomatids
Source: Data Brief. 2015 Jun 18;4:269–72. doi: 10.1016/j.dib.2015.06.003 (PMC4510541; doi:10.1016/j.dib.2015.06.003)
Supplement: Supplementary file 1 — Supplementary data [file mmc1.zip › Table S3.xls]

## Sheet: Cfas
Table S3. ENC and CAI values of genes shortlisted for the 13 Trypanosomatid species
ENC and CAI values of the shortlisted genes in Crithidia fasciculata Cf-cl
Gene ID	Gene Name	ENC	CAI
CfaC1_01_0010	hypothetical protein	42.056	0.483
CfaC1_01_0030	hypothetical protein	44.112	0.492
CfaC1_01_0050	hypothetical protein	49.048	0.463
CfaC1_01_0090	hypothetical protein	52.478	0.452
CfaC1_01_0130	aminopeptidase P1, putative,metallo-peptidase, Clan MG, Family M24	40.327	0.614
CfaC1_01_0140	hypothetical protein	35.209	0.689
CfaC1_01_0150	hypothetical protein	31.627	0.704
CfaC1_01_0160	cytochrome b-domain protein, putative	32.283	0.78
CfaC1_01_0180	hypothetical protein, conserved	39.884	0.631
CfaC1_01_0200	hypothetical protein	36.582	0.663
CfaC1_01_0210	hypothetical protein, conserved	46.84	0.499
CfaC1_01_0220	hypothetical protein, conserved	50.392	0.463
CfaC1_01_0230	hypothetical protein, conserved	41.737	0.6
CfaC1_01_0240	hypothetical protein, conserved (pseudogene)	38.6	0.664
CfaC1_01_0250	exportin T (tRNA exportin)-like protein, putative	39.374	0.639
CfaC1_01_0260	hypothetical protein	45.461	0.526
CfaC1_01_0280	conserved hypothetical protein	40.645	0.657
CfaC1_01_0290	hypothetical protein, conserved	38.251	0.639
CfaC1_01_0310	hypothetical protein, conserved	50.058	0.465
CfaC1_01_0320	phosphoglycan beta 1,3 galactosyltransferase, putative	40.075	0.629
CfaC1_01_0330	phosphoglycan beta 1,3 galactosyltransferase, putative	42.941	0.56
CfaC1_01_0340	phosphoglycan beta 1,3 galactosyltransferase, putative	45.476	0.554
CfaC1_01_0350	phosphoglycan beta 1,3 galactosyltransferase 7, putative	49.346	0.464
CfaC1_01_0370	hypothetical protein	46.696	0.444
CfaC1_01_0380	hypothetical protein	49.975	0.447
CfaC1_01_0390	hypothetical protein	47.708	0.49
CfaC1_01_0400	hypothetical protein, conserved	43.938	0.55
CfaC1_01_0410	phosphoglycan beta 1,3 galactosyltransferase, putative	47.5	0.5
CfaC1_01_0430	hypothetical protein, conserved	47.474	0.501
CfaC1_01_0440	small GTP binding protein rab6-like protein, putative	41.206	0.621
CfaC1_01_0480	protein kinase, putative	48.408	0.521
CfaC1_01_0490	hypothetical protein, conserved	41.085	0.613
CfaC1_01_0500	putative ribosomal RNA processing protein	41.301	0.612
CfaC1_01_0510	glycosyl transferase, putative	48.296	0.48
CfaC1_01_0540	hypothetical protein	51.917	0.448
CfaC1_01_0550	hypothetical protein, conserved	50.93	0.457
CfaC1_01_0560	casein kinase II, alpha chain, putative	38.273	0.649
CfaC1_01_0570	proteasome regulatory non-ATPase subunit 6, putative	37.578	0.694
CfaC1_01_0580	FtsJ-like methyltransferase, putative	42.249	0.58
CfaC1_01_0590	ubiquitin-conjugating enzyme e2, putative	37.287	0.68
CfaC1_01_0600	hypothetical protein	46.544	0.53
CfaC1_01_0610	hypothetical protein	42.466	0.575
CfaC1_01_0620	hypothetical protein	46.716	0.546
CfaC1_01_0640	hypothetical protein, conserved	28.562	0.857
CfaC1_01_0650	hypothetical protein	45.605	0.533
CfaC1_01_0660	hypothetical protein, conserved	45.893	0.621
CfaC1_01_0670	hypothetical protein	51.288	0.436
CfaC1_01_0690	glycerate kinase, putative	41.192	0.602
CfaC1_01_0710	hypothetical protein	45.778	0.509
CfaC1_01_0720	hypothetical protein	56.519	0.445
CfaC1_01_0730	hypothetical protein, conserved	44.109	0.557
CfaC1_01_0750	hypothetical protein, conserved	52.298	0.45
CfaC1_01_0760	protein kinase, putative	47.167	0.499
CfaC1_02_0010	hypothetical protein TRIADDRAFT_33791	34.936	0.722
CfaC1_02_0020	calpain family cysteine protease-like protein, putative	31.394	0.798
CfaC1_02_0030	hypothetical protein, conserved	40.857	0.58
CfaC1_02_0040	hypothetical protein, conserved	43.344	0.58
CfaC1_02_0050	hypothetical protein, conserved	45.283	0.503
CfaC1_02_0060	hypothetical protein, conserved	44.601	0.534
CfaC1_02_0070	hypothetical protein	41.646	0.593
CfaC1_02_0080	putative protein kinase	43.669	0.561
CfaC1_02_0090	hypothetical protein, conserved	46.942	0.535
CfaC1_02_0100	hypothetical protein, conserved	44.513	0.532
CfaC1_02_0120	protein kinase, putative	37.497	0.659
CfaC1_02_0130	conserved hypothetical protein	41.917	0.588
CfaC1_02_0140	casein kinase I, putative	39.375	0.636
CfaC1_02_0150	hypothetical protein	53.247	0.406
CfaC1_02_0160	hypothetical protein, conserved	41.14	0.599
CfaC1_02_0170	hypothetical protein, conserved	32.29	0.813
CfaC1_02_0190	diacylglycerol acyltransferase, putative	46.362	0.511
CfaC1_02_0200	hypothetical protein, conserved	38.55	0.641
CfaC1_02_0220	hypothetical protein, conserved	40.868	0.63
CfaC1_02_0230	hypothetical protein, conserved	42.247	0.574
CfaC1_02_0240	rev7, putative,mitotic spindle checkpoint component, putative	40.174	0.604
CfaC1_02_0250	hypothetical protein, conserved	40.579	0.61
CfaC1_02_0260	hypothetical protein, conserved	51.186	0.539
CfaC1_02_0270	hypothetical protein	47.573	0.49
CfaC1_02_0290	pyruvate dehydrogenase E1 beta subunit, putative	29.267	0.832
CfaC1_02_0300	hypothetical protein, conserved	47.43	0.497
CfaC1_02_0310	hypothetical protein, conserved	50.506	0.451
CfaC1_02_0320	conserved hypothetical protein	45.343	0.517
CfaC1_02_0340	hypothetical protein	49.238	0.457
CfaC1_02_0350	enoyl-CoA reductase, putative	28.347	0.864
CfaC1_02_0360	hypothetical protein, conserved	41.948	0.568
CfaC1_02_0370	hypothetical protein, conserved	46.17	0.55
CfaC1_02_0380	hypothetical protein, conserved	49.385	0.461
CfaC1_02_0390	hypothetical protein, conserved	42.113	0.626
CfaC1_02_0400	hypothetical protein	39.343	0.65
CfaC1_02_0410	hypothetical protein, conserved	42.008	0.558
CfaC1_02_0420	conserved hypothetical protein	37.747	0.656
CfaC1_02_0430	hypothetical protein, conserved	43.803	0.56
CfaC1_02_0440	hypothetical protein, conserved	39.906	0.623
CfaC1_02_0450	hypothetical protein, conserved	53.539	0.429
CfaC1_02_0460	hypothetical protein	49.876	0.453
CfaC1_02_0490	hypothetical protein, conserved	37.9	0.68
CfaC1_02_0500	hypothetical protein, conserved	49.164	0.494
CfaC1_02_0510	hypothetical protein, conserved	44.933	0.587
CfaC1_02_0520	hypothetical protein, conserved	41.339	0.57
CfaC1_02_0530	hypothetical protein, conserved	45.891	0.52
CfaC1_02_0540	kinesin , putative	44.051	0.556
CfaC1_02_0560	kinesin, putative	41.146	0.562
CfaC1_02_0570	conserved hypothetical protein	43.923	0.556
CfaC1_02_0580	protein kinase, putative	49.623	0.478
CfaC1_02_0590	hypothetical protein, conserved	40.822	0.596
CfaC1_02_0600	2,4-dihydroxyhept-2-ene-1,7-dioic acid aldolase, putative	24.701	0.894
CfaC1_02_0620	hypothetical protein, conserved	37.384	0.652
CfaC1_02_0630	hypothetical protein, conserved	38.927	0.632
CfaC1_02_0640	hypothetical protein, conserved	42.066	0.62
CfaC1_02_0650	helicase-like protein, putative	43.481	0.558
CfaC1_02_0660	hypothetical protein, conserved	36.808	0.691
CfaC1_02_0670	hypothetical protein, conserved	41.05	0.583
CfaC1_02_0680	elongation factor 2-like protein, putative	37.809	0.66
CfaC1_02_0700	RNA triphosphatase, putative	44.624	0.535
CfaC1_02_0710	hypothetical protein, conserved	44.648	0.616
CfaC1_02_0720	Qb-SNARE protein, putative	43.208	0.566
CfaC1_02_0730	hypothetical protein, conserved	42.593	0.605
CfaC1_02_0740	hypothetical protein, conserved	37.804	0.691
CfaC1_02_0770	hypothetical protein, conserved	45.358	0.528
CfaC1_02_0780	hypothetical protein, conserved	47.425	0.313
CfaC1_02_0790	hypothetical protein, conserved	51.658	0.46
CfaC1_02_0800	hypothetical protein, conserved	53.659	0.415
CfaC1_02_0810	vacuolar protein sorting-associated protein 33, putative	44.692	0.501
CfaC1_02_0820	hypothetical protein, conserved	36.854	0.717
CfaC1_02_0830	hypothetical protein, conserved	35.6	0.66
CfaC1_02_0840	hypothetical protein, conserved	42.839	0.572
CfaC1_02_0850	hypothetical protein, conserved	41.17	0.632
CfaC1_02_0860	glycosome import protein, putative	40.105	0.639
CfaC1_02_0880	hypothetical protein, conserved	51.01	0.445
CfaC1_02_0910	hypothetical protein, conserved	41.546	0.607
CfaC1_02_0930	hypothetical protein, conserved	43.608	0.57
CfaC1_02_0940	hypothetical protein, conserved	37.117	0.673
CfaC1_02_0950	hypothetical protein, conserved	43.073	0.605
CfaC1_02_0960	hypothetical protein, conserved	38.775	0.66
CfaC1_02_0980	hypothetical protein, conserved	41.589	0.602
CfaC1_02_0990	serine/threonine-protein kinase, putative,protein kinase, putative	30.661	0.823
CfaC1_02_1000	hypothetical protein, conserved	52.85	0.473
CfaC1_02_1010	pumillio protein 8, putative	35.905	0.706
CfaC1_02_1020	adenylate kinase, putative	40.959	0.615
CfaC1_02_1050	glutathionylspermidine synthase, putative	34.602	0.713
CfaC1_02_1060	hypothetical protein, conserved	36.089	0.656
CfaC1_02_1070	hypothetical protein, conserved	29.72	0.84
CfaC1_02_1080	hypothetical protein, conserved	35.382	0.716
CfaC1_02_1090	aminopeptidase P1, putative,metallo-peptidase, Clan MG, Family M24	33.471	0.762
CfaC1_02_1100	tagatose-6-phosphate kinase-like protein, putative	37.633	0.676
CfaC1_02_1130	hypothetical protein	44.722	0.503
CfaC1_02_1140	hypothetical protein	41.306	0.539
CfaC1_02_1170	TATE DNA transposons , putative	50.572	0.402
CfaC1_03_0050	hypothetical protein	45.17	0.496
CfaC1_03_0090	hypothetical protein	43.691	0.543
CfaC1_03_0100	hypothetical protein	54.668	0.424
CfaC1_03_0120	D-3-phosphoglycerate dehydrogenase-like protein, putative	43.595	0.556
CfaC1_03_0130	2- aminoethylphosphonate:pyruvateaminotransferas e-like protein, putative	37.452	0.68
CfaC1_03_0140	tyrosine phosphatase, putative	39.324	0.631
CfaC1_03_0150	hypothetical protein, conserved	41.246	0.609
CfaC1_03_0160	hypothetical protein, conserved	39.47	0.632
CfaC1_03_0170	glycerol-3-phosphate acyl transferase, putative	37.648	0.675
CfaC1_03_0180	DNA primase large subunit, putative	38.451	0.648
CfaC1_03_0190	cytochrome c oxidase assembly protein, putative	39.11	0.665
CfaC1_03_0200	hypothetical protein	48.189	0.492
CfaC1_03_0210	hypothetical protein	50.902	0.457
CfaC1_03_0240	hypothetical protein, conserved	37.999	0.645
CfaC1_03_0250	ATP-binding cassette protein subfamily F, member 1, putative	33.224	0.769
CfaC1_03_0270	conserved hypothetical protein	53.993	0.429
CfaC1_03_0280	U2 splicing auxiliary factor, putative	33.706	0.745
CfaC1_03_0290	delta-1-pyrroline-5-carboxylate dehydrogenase, putative	30.744	0.805
CfaC1_03_0300	protein kinase, putative	35.263	0.718
CfaC1_03_0310	hypothetical protein, conserved	37.826	0.654
CfaC1_03_0320	long chain fatty Acyl CoA synthetase, putative	33.47	0.763
CfaC1_03_0350	hypothetical protein	44.578	0.559
CfaC1_03_0360	hypothetical protein	52.007	0.458
CfaC1_03_0370	hypothetical protein	52.159	0.454
CfaC1_03_0380	hypothetical protein, conserved	35.785	0.692
CfaC1_03_0390	hypothetical protein	48.759	0.497
CfaC1_03_0400	hypothetical protein, conserved	43.231	0.571
CfaC1_03_0410	hypothetical protein, conserved	51.515	0.468
CfaC1_03_0420	conserved hypothetical protein	40.857	0.56
CfaC1_03_0430	unnamed protein product , putative	44.533	0.538
CfaC1_03_0440	hypothetical protein, conserved	34.676	0.691
CfaC1_03_0450	adenylate cyclase-like protein , putative	42.262	0.567
CfaC1_03_0460	adenylate cyclase-like protein, putative	41.91	0.577
CfaC1_03_0470	hypothetical protein, conserved	45.665	0.55
CfaC1_03_0480	hypothetical protein, conserved	39.712	0.627
CfaC1_03_0490	hypothetical protein, conserved	37.614	0.671
CfaC1_03_0500	hypothetical protein, conserved	43.806	0.59
CfaC1_03_0510	hypothetical protein, conserved	39.103	0.651
CfaC1_03_0520	hypothetical protein, conserved	44.51	0.593
CfaC1_03_0530	MFS transporter, putative	34.367	0.735
CfaC1_03_0540	hypothetical protein	51.075	0.433
CfaC1_03_0580	TLD domain protein, conserved , putative	47.121	0.514
CfaC1_03_0590	hypothetical protein	46.194	0.517
CfaC1_03_0600	hypothetical protein	46.444	0.533
CfaC1_03_0610	hypothetical protein, conserved	49.791	0.464
CfaC1_03_0620	hypothetical protein, conserved	42.425	0.585
CfaC1_03_0630	hypothetical protein, conserved	48.306	0.469
CfaC1_03_0640	phosphate-Repressible Phosphate Permease-like protein, putative	26.424	0.878
CfaC1_03_0650	phosphate-Repressible Phosphate Permease-like protein, putative	30.472	0.759
CfaC1_03_0660	hypothetical protein	47.768	0.497
CfaC1_03_0670	hypothetical protein, conserved	40.597	0.606
CfaC1_03_0680	Hypothetical protein, conserved	44.898	0.533
CfaC1_03_0690	26S protease regulatory subunit, putative,serine peptidase, Clan SJ, family S16, putative	35.178	0.711
CfaC1_03_0700	hypothetical protein	44.544	0.516
CfaC1_03_0710	hypothetical protein	46.825	0.499
CfaC1_03_0720	quinone oxidoreductase, putative	33.614	0.734
CfaC1_03_0730	quinone oxidoreductase, putative	32.645	0.738
CfaC1_03_0750	DNA repair helicase, putative	48.421	0.478
CfaC1_03_0760	arginine N-methyltransferase, putative	32.146	0.774
CfaC1_03_0770	kinase-like protein, putative	40.109	0.632
CfaC1_03_0780	MP99, putative,mitochondrial	42.525	0.566
CfaC1_03_0790	hypothetical protein, conserved	43.1	0.559
CfaC1_03_0800	hypothetical protein, conserved	39.808	0.632
CfaC1_03_0810	hypothetical protein	41.15	0.604
CfaC1_03_0820	hypothetical protein, conserved	36.972	0.678
CfaC1_03_0830	hypothetical protein, conserved	41.108	0.606
CfaC1_03_0840	unknown , putative	42.45	0.459
CfaC1_03_0890	probable RNA-directed DNA polymerase	48.919	0.413
CfaC1_03_0960	hypothetical protein	54.353	0.423
CfaC1_03_0980	hypothetical protein	58.409	0.378
CfaC1_03_0990	probable RNA-directed DNA polymerase	51.257	0.376
CfaC1_03_1000	hypothetical protein	52.963	0.459
CfaC1_03_1020	SLACS like gene retrotransposon element, putative	50.239	0.468
CfaC1_04_0030	hypothetical protein, conserved	43.598	0.575
CfaC1_04_0040	hypothetical protein, conserved	36.834	0.657
CfaC1_04_0050	protein kinase, putative	35.309	0.701
CfaC1_04_0060	transcription activator,DNA-dependent ATPase, putative	38.352	0.664
CfaC1_04_0070	DNA polymerase delta catalytic subunit, putative	38.263	0.671
CfaC1_04_0090	thiamine biosynthesis-like protein, putative	32.829	0.768
CfaC1_04_0100	UDP-GlcNAc:PI a1-6 GlcNAc-transferase, putative	36.98	0.679
CfaC1_04_0110	hypothetical protein, conserved	44.76	0.566
CfaC1_04_0120	hypothetical protein, conserved	49.266	0.515
CfaC1_04_0150	hypothetical protein, conserved	38.516	0.649
CfaC1_04_0160	cysteine desulfhydrase, putative	34.103	0.714
CfaC1_04_0170	hypothetical protein, conserved	46.566	0.511
CfaC1_04_0190	hypothetical protein, conserved	42.323	0.583
CfaC1_04_0200	hypothetical protein, conserved	56.823	0.391
CfaC1_04_0210	hypothetical protein, conserved	47.68	0.427
CfaC1_04_0220	hypothetical protein, conserved	55.086	0.42
CfaC1_04_0230	hypothetical protein, conserved	55.473	0.385
CfaC1_04_0240	dual-specificity protein kinase , putative	47.532	0.517
CfaC1_04_0260	small GTP-binding protein Rab18, putative,ras-related protein	36.321	0.681
CfaC1_04_0270	hypothetical protein, conserved	47.764	0.529
CfaC1_04_0280	ATP-binding cassette protein subfamily D, member 3, putative	35.805	0.683
CfaC1_04_0290	nucleolar GTP-binding protein, putative	30.635	0.819
CfaC1_04_0300	hypothetical protein, conserved	54.04	0.471
CfaC1_04_0310	hypothetical protein, conserved	46.785	0.511
CfaC1_04_0330	vesicular protein trafficking mediator, putative	32.41	0.796
CfaC1_04_0340	hypothetical protein, conserved	33.179	0.758
CfaC1_04_0370	phosphoribosylpyrophosphate synthetase, putative,phosphoribosyl transferase, putative	35.752	0.705
CfaC1_04_0390	hypothetical protein, conserved	39.312	0.655
CfaC1_04_0400	hypothetical protein, conserved	45.916	0.522
CfaC1_04_0420	hypothetical protein	57.952	0.396
CfaC1_04_0430	RNA editing complex protein MP46,mitochondrial, putative	46.628	0.518
CfaC1_04_0440	serine/threonine-protein kinase a, putative	36.279	0.696
CfaC1_04_0450	hypothetical protein	52.199	0.464
CfaC1_04_0470	calpain protease-like protein, putative	36.109	0.685
CfaC1_04_0480	hypothetical protein, conserved	45.562	0.52
CfaC1_04_0500	hypothetical protein, conserved	41.834	0.609
CfaC1_04_0510	hypothetical protein, conserved	36.377	0.7
CfaC1_04_0530	putative protein kinase	41.19	0.597
CfaC1_04_0550	hypothetical protein, conserved	46.542	0.492
CfaC1_04_0560	copper-transporting ATPase-like protein, putative	37.962	0.658
CfaC1_04_0570	glycerolphosphate mutase, putative	41.513	0.59
CfaC1_04_0590	hypothetical protein	49.735	0.487
CfaC1_04_0610	phosphoglycerate mutase, putative	45.046	0.526
CfaC1_04_0620	hypothetical protein, conserved	49.691	0.508
CfaC1_04_0630	hypothetical protein	40.081	0.611
CfaC1_04_0640	kinesin, putative	41.264	0.593
CfaC1_04_0650	hypothetical protein, conserved	34.77	0.702
CfaC1_04_0660	hypothetical protein	50.325	0.424
CfaC1_04_0690	hypothetical protein, conserved	46.066	0.532
CfaC1_04_0700	hypothetical protein, conserved	46.741	0.518
CfaC1_04_0710	hypothetical protein	52.219	0.443
CfaC1_04_0720	hypothetical protein	53.684	0.464
CfaC1_04_0730	hypothetical protein LMJF_33_2205	47.882	0.499
CfaC1_04_0740	hypothetical protein, conserved	40.306	0.678
CfaC1_04_0750	hypothetical protein, conserved	38.175	0.64
CfaC1_04_0760	hypothetical protein	42.325	0.566
CfaC1_04_0770	hypothetical protein, conserved	35.946	0.685
CfaC1_04_0780	hypothetical protein	46.32	0.54
CfaC1_04_0790	glycosyl hydrolase-like protein, putative	43.308	0.569
CfaC1_04_0820	hypothetical protein, conserved	45.012	0.543
CfaC1_04_0830	udp-glc 4'-epimerase, putative	32.351	0.789
CfaC1_04_0840	hypothetical protein, conserved	42.111	0.543
CfaC1_04_0850	cell division cycle 45 (CDC45), putative	40.557	0.614
CfaC1_04_0860	hypothetical protein	50.7	0.425
CfaC1_04_0870	succinyl-coA:3-ketoacid-coenzyme A transferase, mitochondrial precursor, putative	31.1	0.786
CfaC1_04_0890	hypothetical protein	38.883	0.638
CfaC1_04_0900	hypothetical protein	50.927	0.492
CfaC1_04_0910	putative Golgi reassembly stacking protein (GRASP homologue)	44.802	0.495
CfaC1_04_0920	heat shock protein, putative	32.277	0.785
CfaC1_04_0930	ras-like small GTPases, putative	40.059	0.627
CfaC1_04_0940	hypothetical protein, conserved	44.192	0.566
CfaC1_04_0950	hypothetical protein	47.45	0.521
CfaC1_04_0960	hypothetical protein, conserved	40.492	0.607
CfaC1_04_0970	hypothetical protein, conserved	29.572	0.85
CfaC1_04_0980	hypothetical protein, conserved	49.127	0.476
CfaC1_04_0990	hypothetical protein, conserved	41.677	0.577
CfaC1_04_1000	hypothetical protein, conserved	39.661	0.64
CfaC1_04_1010	hypothetical protein, conserved	44.049	0.572
CfaC1_04_1030	hypothetical protein, conserved	53.085	0.439
CfaC1_04_1040	recombinase rad51, putative	54.879	0.414
CfaC1_04_1050	hypothetical protein	38.885	0.504
CfaC1_04_1060	hypothetical protein, conserved	39.868	0.662
CfaC1_04_1070	hypothetical protein, conserved	39.709	0.617
CfaC1_04_1080	UDP-N-acetylglucosamine pyrophosphorylase, putative	42.382	0.577
CfaC1_04_1120	carboxypeptidase, putative,metallo-peptidase, Clan MA(E), Family M32	42.909	0.6
CfaC1_04_1130	isocitrate dehydrogenase, putative	38.198	0.678
CfaC1_04_1160	carboxypeptidase, putative,metallo-peptidase, Clan MA(E), family 32	36.773	0.692
CfaC1_04_1180	Unc104-like kinesin, putative	43.548	0.554
CfaC1_04_1220	aminopeptidase, putative,metallo-peptidase, Clan MF, Family M17	34.571	0.722
CfaC1_05_0020	hypothetical protein, conserved	53.001	0.407
CfaC1_05_0050	paraflagellar rod component par4, putative	38.575	0.566
CfaC1_05_0060	hypothetical protein, conserved	38.614	0.645
CfaC1_05_0080	major vault protein, putative	37.28	0.671
CfaC1_05_0100	hypothetical protein, conserved	39.768	0.616
CfaC1_05_0120	phosphoprotein phosphatase, putative	32.26	0.763
CfaC1_05_0140	hypothetical protein, conserved	38.829	0.606
CfaC1_05_0150	protein kinase, putative	37.216	0.673
CfaC1_05_0170	nucleolar RNA helicase II, putative	31.398	0.776
CfaC1_05_0180	hypothetical protein, conserved	36.691	0.677
CfaC1_05_0190	hypothetical protein, conserved	49.246	0.502
CfaC1_05_0200	hypothetical protein, conserved	42.805	0.53
CfaC1_05_0210	dihydrolipoamide branched chain transacylase, putative	37.939	0.632
CfaC1_05_0220	hypothetical protein, conserved	41.498	0.647
CfaC1_05_0230	hypothetical protein, conserved	34.145	0.739
CfaC1_05_0240	hypothetical protein, conserved	45.354	0.533
CfaC1_05_0260	hydrogenase, putative	40.217	0.603
CfaC1_05_0280	viscerotropic leishmaniasis antigen, putative	36.367	0.627
CfaC1_05_0290	hypothetical protein, conserved	37.427	0.644
CfaC1_05_0300	kinetoplast DNA-associated protein, putative	38.341	0.604
CfaC1_05_0320	hypothetical protein, conserved	42.995	0.598
CfaC1_05_0330	hypothetical protein, conserved	37.569	0.657
CfaC1_05_0340	protein tyrosine phosphatase, putative	29.532	0.782
CfaC1_05_0360	phosphate carrier protein, mitochondrial precursor-like protein, putative	42.811	0.578
CfaC1_05_0390	DNA replication licensing factor, putative,minichromosome maintenance protein-like protein	40.296	0.602
CfaC1_05_0400	hypothetical protein, conserved	37.388	0.646
CfaC1_05_0420	ATP-dependent RNA helicase, putative	42.516	0.587
CfaC1_05_0430	hypothetical protein, conserved	45.898	0.534
CfaC1_05_0450	protein kinase, putative	37.318	0.679
CfaC1_05_0460	structural maintenance of chromosome (SMC), putative	39.259	0.583
CfaC1_05_0470	structural maintenance of chromosome (SMC), putative	36.101	0.678
CfaC1_05_0480	hypothetical protein, conserved	39.172	0.618
CfaC1_05_0500	hypothetical protein, conserved	39.868	0.611
CfaC1_05_0510	hypothetical protein, conserved	40.244	0.585
CfaC1_05_0530	GTPase, putative	42.281	0.55
CfaC1_05_0540	hypothetical protein	61	0.361
CfaC1_05_0550	monocarboxylate transporter-like protein, putative	34.193	0.733
CfaC1_05_0600	nuclear receptor binding factor-like protein, putative	37.308	0.682
CfaC1_05_0610	hypothetical protein	50.286	0.472
CfaC1_05_0630	protein kinase, putative,cdc2-related kinase, putative	38.16	0.639
CfaC1_05_0640	hypothetical protein, conserved	39.833	0.642
CfaC1_05_0650	hypothetical protein, conserved	36.07	0.656
CfaC1_05_0660	conserved hypothetical protein	35.909	0.678
CfaC1_05_0670	ATP-dependent RNA helicase, putative	44.407	0.55
CfaC1_05_0680	hypothetical protein, conserved	38.652	0.661
CfaC1_05_0690	hypothetical protein	47.951	0.487
CfaC1_05_0700	hypothetical protein	48.621	0.468
CfaC1_05_0710	kinesin, putative	43.655	0.559
CfaC1_05_0720	hypothetical protein	42.448	0.571
CfaC1_05_0730	unnamed protein product , putative	40.137	0.579
CfaC1_05_0740	nitroreductase-like protein, putative	39.833	0.624
CfaC1_05_0750	hypothetical protein	47.61	0.483
CfaC1_05_0760	hypothetical protein	40.255	0.617
CfaC1_05_0770	sre-2/carboxylate carrier-like protein, putative	38.553	0.674
CfaC1_05_0780	hypothetical protein, conserved	48.602	0.48
CfaC1_05_0790	hypothetical protein	46.382	0.493
CfaC1_05_0800	CYC2-like cyclin, putative	41.252	0.605
CfaC1_05_0810	hypothetical protein	44.476	0.546
CfaC1_05_0820	hypothetical protein, conserved	41.679	0.582
CfaC1_05_0830	hypothetical protein, conserved	36.248	0.707
CfaC1_05_0840	conserved hypothetical protein	36.482	0.701
CfaC1_05_0850	hypothetical protein	44.822	0.541
CfaC1_05_0870	hypothetical protein	44.97	0.496
CfaC1_05_0890	hypothetical protein, conserved	50.869	0.501
CfaC1_05_0900	MYND zinc finger (ZnF) domain-like protein, putative	38.063	0.662
CfaC1_05_0920	hypothetical protein, conserved	40.777	0.629
CfaC1_05_0930	methylthioadenosine phosphorylase, putative	31.131	0.801
CfaC1_05_0940	hypothetical protein	44.224	0.531
CfaC1_05_0950	conserved hypothetical protein	41.154	0.608
CfaC1_05_0970	hypothetical protein, conserved	47.638	0.493
CfaC1_05_0980	hypothetical protein, conserved	39.59	0.648
CfaC1_05_0990	hypothetical protein, conserved	39.877	0.617
CfaC1_05_1000	surface antigen-like protein, putative	28.284	0.802
CfaC1_05_1010	hypothetical protein	40.568	0.598
CfaC1_05_1020	hypothetical protein	32.784	0.758
CfaC1_05_1030	putative paraflagellar rod protein	40.78	0.62
CfaC1_05_1050	hypothetical protein	44.965	0.532
CfaC1_05_1060	hypothetical protein	45.756	0.515
CfaC1_05_1070	glutaminyl cyclase, putative	40.527	0.607
CfaC1_05_1080	dipeptidyl-peptidase III, putative,metallo-peptidase, Clan M-, Family M49	31.612	0.769
CfaC1_05_1090	dipeptidyl-peptidase III, putative,metallo-peptidase, Clan M-, Family M49	29.008	0.846
CfaC1_05_1100	protein kinase, putative	35.113	0.704
CfaC1_05_1110	3-mercaptopyruvate sulfurtransferase, putative	30.911	0.78
CfaC1_05_1120	NADH-ubiquinone oxidoreductase, mitochondrial, putative	33.573	0.761
CfaC1_05_1150	methyltransferase-like protein, putative	37.757	0.664
CfaC1_05_1160	hypothetical protein, conserved	44.64	0.556
CfaC1_05_1180	stomatin-like protein, putative	48.521	0.495
CfaC1_05_1190	hypothetical protein, conserved	54.724	0.5
CfaC1_05_1200	ATPase, putative	50.908	0.487
CfaC1_05_1210	hypothetical protein, conserved	42.254	0.607
CfaC1_05_1220	hypothetical protein, conserved	32.027	0.756
CfaC1_05_1230	double-strand-break repair protein rad21 homolog, putative	36.157	0.679
CfaC1_05_1240	hypothetical protein, conserved	36.476	0.691
CfaC1_05_1250	hypothetical protein, conserved	34.581	0.71
CfaC1_05_1260	hypothetical protein, conserved	32.457	0.747
CfaC1_05_1270	vacuolar ATPase subunit-like protein, putative	29.46	0.826
CfaC1_05_1280	hypothetical protein, conserved	45.772	0.52
CfaC1_05_1300	fatty acid elongase, putative	33.338	0.763
CfaC1_05_1310	hypothetical protein, conserved	38.878	0.652
CfaC1_05_1320	hypothetical protein, conserved	45.445	0.54
CfaC1_05_1340	protein phosphatase type 1 regulator-like protein, putative	44.914	0.507
CfaC1_05_1350	surface antigen-like protein, putative	37.404	0.673
CfaC1_06_0020	translation initiation factor EIF-2b alpha subunit, putative	52.466	0.459
CfaC1_06_0030	hypothetical protein, conserved	47.412	0.544
CfaC1_06_0040	proteasome beta-1 subunit, putative	37.747	0.705
CfaC1_06_0050	hypothetical protein, conserved	38.127	0.643
CfaC1_06_0090	hypothetical protein, conserved	41.888	0.525
CfaC1_06_0100	hypothetical protein, conserved	39.074	0.643
CfaC1_06_0110	hypothetical protein, conserved	45.297	0.574
CfaC1_06_0120	DNA ligase, putative	43.664	0.554
CfaC1_06_0130	hypothetical protein, conserved	38.066	0.642
CfaC1_06_0140	hypothetical protein, conserved	46.474	0.551
CfaC1_06_0150	hypothetical protein, conserved	42.832	0.569
CfaC1_06_0160	protein kinase, putative	42.598	0.57
CfaC1_06_0170	hypothetical protein	46.331	0.488
CfaC1_06_0180	hypothetical protein	47.482	0.47
CfaC1_06_0190	dolichyl-P-Man:GDP-Man5GlcNAc2-PP-dolichyl alpha-1,2-mannosyltransferase, putative	45.221	0.543
CfaC1_06_0200	hypothetical protein	53.275	0.414
CfaC1_06_0210	hypothetical protein, conserved	48.001	0.494
CfaC1_06_0220	hypothetical protein	47.907	0.472
CfaC1_06_0230	hypothetical protein	50.848	0.464
CfaC1_06_0240	proteasome regulatory ATPase subunittcc1l8.3, putative	36.379	0.708
CfaC1_06_0250	hydroxyacylglutathione hydrolase, putative,glyoxalase II, putative	39.638	0.682
CfaC1_06_0260	hypothetical protein	49.141	0.449
CfaC1_06_0270	hypothetical protein, conserved	42.362	0.577
CfaC1_06_0290	cysteinyl-tRNA synthetase, putative	35.754	0.702
CfaC1_06_0300	metacaspase, putative	36.379	0.725
CfaC1_06_0310	hypothetical protein, conserved	49.871	0.452
CfaC1_06_0320	hypothetical protein, conserved	48.331	0.485
CfaC1_06_0330	ornithine decarboxylase, putative	35.557	0.71
CfaC1_06_0340	hypothetical protein, conserved	51.785	0.427
CfaC1_06_0350	hypothetical protein, conserved	45.966	0.516
CfaC1_06_0360	hypothetical protein, conserved	46.12	0.507
CfaC1_06_0370	hypothetical protein	50.303	0.448
CfaC1_06_0380	hypothetical protein	51.263	0.435
CfaC1_06_0400	hypothetical protein	49.031	0.487
CfaC1_06_0410	hypothetical protein, conserved	41.72	0.564
CfaC1_06_0420	hypothetical protein, conserved	37.091	0.667
CfaC1_06_0430	hypothetical protein	46.16	0.524
CfaC1_06_0440	unnamed protein product , putative	45.367	0.535
CfaC1_06_0450	hypothetical protein, conserved	41.23	0.599
CfaC1_06_0460	3'-nucleotidase/nuclease, putative	31.487	0.795
CfaC1_06_0480	alcohol dehydrogenase, putative	32.888	0.787
CfaC1_06_0500	hypothetical protein, conserved	48.069	0.464
CfaC1_06_0510	hypothetical protein, conserved	49.544	0.47
CfaC1_06_0520	hypothetical protein	40.954	0.579
CfaC1_06_0580	hypothetical protein	57.387	0.399
CfaC1_06_0590	hypothetical protein, conserved	43.684	0.572
CfaC1_06_0600	hypothetical protein, conserved	36.167	0.681
CfaC1_06_0610	Hypothetical protein, conserved, putative	37.524	0.656
CfaC1_06_0620	hypothetical protein	37.112	0.617
CfaC1_06_0630	hypothetical protein, conserved	34.557	0.749
CfaC1_06_0650	hypothetical protein, conserved	45.484	0.506
CfaC1_06_0670	alanine aminotransferase, putative	28.902	0.808
CfaC1_06_0680	alanine aminotransferase, putative	33.487	0.728
CfaC1_06_0690	hypothetical protein, conserved	40.473	0.632
CfaC1_06_0710	hypothetical protein, conserved	45.617	0.535
CfaC1_06_0720	serine/threonine protein phosphatase-like protein, putative	37.689	0.674
CfaC1_06_0730	cytochrome c oxidase subunit IV, putative	29.33	0.866
CfaC1_06_0740	hypothetical protein, conserved	41.291	0.616
CfaC1_06_0760	hypothetical protein, conserved	39.412	0.63
CfaC1_06_0790	hypothetical protein	51.048	0.454
CfaC1_06_0800	hypothetical protein, conserved	35.916	0.705
CfaC1_06_0810	hypothetical protein	49.001	0.472
CfaC1_06_0820	hypothetical protein	47.247	0.542
CfaC1_06_0830	hypothetical protein, conserved	34.348	0.669
CfaC1_06_0840	hypothetical protein, conserved	33.877	0.723
CfaC1_06_0850	N-acyl-L-amino acid amidohydrolase, putative	33.65	0.695
CfaC1_06_0860	N-acyl-L-amino acid amidohydrolase, putative	38.658	0.585
CfaC1_06_0870	N-acyl-L-amino acid amidohydrolase, putative	34.672	0.677
CfaC1_06_0880	N-acyl-L-amino acid amidohydrolase, putative	36.36	0.641
CfaC1_06_0900	N-acyl-L-amino acid amidohydrolase, putative	37.225	0.636
CfaC1_06_0910	NADH:flavin oxidoreductase/NADH oxidase, putative	25.947	0.845
CfaC1_06_0920	NADH:flavin oxidoreductase/NADH oxidase, putative	31.14	0.742
CfaC1_06_0930	n-ethylmaleimide reductase-like protein, putative	42.051	0.58
CfaC1_06_0940	hypothetical protein	48.795	0.463
CfaC1_06_0950	hypothetical protein, conserved	39.54	0.631
CfaC1_06_0960	hypothetical protein, conserved	39.358	0.618
CfaC1_06_0970	hypothetical protein	48.771	0.447
CfaC1_06_0980	hypothetical protein, conserved	45.992	0.525
CfaC1_06_1000	hypothetical protein	42.185	0.6
CfaC1_06_1010	hypothetical protein, conserved	32.117	0.772
CfaC1_06_1020	hypothetical protein	47.432	0.504
CfaC1_06_1030	hypothetical protein, conserved	43.341	0.575
CfaC1_06_1050	hypothetical protein, conserved	38.524	0.615
CfaC1_06_1060	hypothetical protein	44.899	0.518
CfaC1_06_1070	puromycin-sensitive aminopeptidase-like protein,metallo-peptidase, Clan MA(E), Family M1, putative	37.955	0.669
CfaC1_06_1080	hypothetical protein, conserved	35.704	0.709
CfaC1_06_1090	arginine N-methyltransferase-like protein, putative	32.781	0.768
CfaC1_06_1100	hypothetical protein	46.224	0.534
CfaC1_06_1110	hypothetical protein, conserved	43.866	0.573
CfaC1_06_1120	hypothetical protein, conserved	39.458	0.653
CfaC1_06_1140	hypothetical protein, conserved	39.584	0.642
CfaC1_06_1160	hypothetical protein, conserved	40.899	0.597
CfaC1_06_1170	serine peptidase, putative,serine peptidase, Clan SC, Family S9D	38.274	0.663
CfaC1_06_1180	hypothetical protein, conserved	44.619	0.522
CfaC1_06_1200	hypothetical protein	54.678	0.396
CfaC1_06_1210	hypothetical protein	37.925	0.646
CfaC1_07_0040	TATE DNA Transposon, putative	46.941	0.466
CfaC1_07_0110	hypothetical protein	44.839	0.435
CfaC1_07_0120	calcium-translocating P-type ATPase, putative	45.284	0.553
CfaC1_07_0130	pteridine transporter, putative	38.572	0.67
CfaC1_07_0140	cAMP-specific phosphodiesterase, putative	35.711	0.702
CfaC1_07_0160	hypothetical protein	31.587	0.771
CfaC1_07_0180	hypothetical protein, conserved	34.497	0.774
CfaC1_07_0190	DNA topoisomerase type IB small subunit , putative	33.861	0.735
CfaC1_07_0200	hypothetical protein, conserved	44.563	0.607
CfaC1_07_0220	hypothetical protein, conserved	45.429	0.549
CfaC1_07_0230	hypothetical protein, conserved	40.534	0.584
CfaC1_07_0240	hypothetical protein, conserved	43.858	0.572
CfaC1_07_0250	exosome complex exonuclease RRP40, putative	39.878	0.612
CfaC1_07_0270	unnamed protein product , putative	46.43	0.51
CfaC1_07_0280	conserved hypothetical protein	38.393	0.682
CfaC1_07_0290	hypothetical protein, conserved	34.177	0.775
CfaC1_07_0300	hypothetical protein	48.018	0.491
CfaC1_07_0310	hypothetical protein, conserved	46.342	0.537
CfaC1_07_0320	hypothetical protein, conserved	34.456	0.72
CfaC1_07_0330	adenosine monophosphate deaminase , putative	36.953	0.666
CfaC1_07_0340	hypothetical protein, conserved	31.179	0.765
CfaC1_07_0350	hypothetical protein, conserved	34.872	0.647
CfaC1_07_0360	mitochondrial exoribonuclease DSS-1, putative	41.071	0.6
CfaC1_07_0380	hypothetical protein	37.516	0.648
CfaC1_07_0400	hypothetical protein, conserved	32.738	0.736
CfaC1_07_0410	hypothetical protein	54.862	0.388
CfaC1_07_0440	hypothetical protein LMXM_04_0390	35.596	0.714
CfaC1_07_0450	Anaphase promoting complex, subunit 10-like protein, putative	39.95	0.609
CfaC1_07_0460	hypothetical protein	37.915	0.626
CfaC1_07_0470	hypothetical protein	37.127	0.647
CfaC1_07_0480	hypothetical protein	38.68	0.669
CfaC1_07_0500	hypothetical protein	50.452	0.471
CfaC1_07_0530	hypothetical protein, conserved	40.761	0.636
CfaC1_07_0540	hypothetical protein	48.097	0.498
CfaC1_07_0550	hypothetical protein	46.526	0.508
CfaC1_07_0560	huntingtin interacting protein (HIP), putative	39.502	0.612
CfaC1_07_0570	hypothetical protein, conserved	53.923	0.459
CfaC1_07_0580	hypothetical protein	44.172	0.519
CfaC1_07_0590	hypothetical protein, conserved	41.125	0.603
CfaC1_07_0600	hypothetical protein, conserved	39.386	0.629
CfaC1_07_0650	spermidine synthase, putative	33.71	0.749
CfaC1_07_0660	hypothetical protein	38.089	0.651
CfaC1_07_0670	hypothetical protein	46.18	0.523
CfaC1_07_0690	hypothetical protein	51.859	0.444
CfaC1_07_0700	hypothetical protein	48.642	0.498
CfaC1_07_0710	hypothetical protein	55.537	0.372
CfaC1_07_0720	hypothetical protein, conserved	34.994	0.76
CfaC1_07_0730	hypothetical protein	35.487	0.705
CfaC1_07_0740	serine-threonine protein kinase-like protein, putative	45.595	0.531
CfaC1_07_0790	hypothetical protein	43.716	0.554
CfaC1_07_0800	hypothetical protein, conserved	47.078	0.493
CfaC1_07_0810	hypothetical protein	43.525	0.546
CfaC1_07_0820	hypothetical protein	41.054	0.594
CfaC1_07_0830	hypothetical protein, conserved	44.941	0.54
CfaC1_07_0840	hypothetical protein	49.707	0.45
CfaC1_07_0870	heat shock protein, putative	41.166	0.598
CfaC1_07_0880	hypothetical protein	45.924	0.51
CfaC1_07_0890	hypothetical protein, conserved	39.464	0.673
CfaC1_07_0900	hypothetical protein, conserved	32.757	0.768
CfaC1_07_0910	metalloprotease-like protein,peptide deformylase, putative (EMBL:AY353252)	41.67	0.619
CfaC1_07_0920	hypothetical protein, conserved	44.655	0.528
CfaC1_07_0930	hypothetical protein	46.364	0.524
CfaC1_07_0940	hypothetical protein	45.62	0.508
CfaC1_07_0950	rhomboid-like protein,serine peptidase, Clan S-, family S54, putative	39.279	0.675
CfaC1_07_0960	hypothetical protein, conserved	44.973	0.556
CfaC1_07_0970	hypothetical protein	45.494	0.501
CfaC1_07_0990	hypothetical protein	39.402	0.602
CfaC1_07_1000	hypothetical protein LINJ_04_0900	44.094	0.546
CfaC1_07_1010	hypothetical protein, conserved	41.199	0.646
CfaC1_07_1020	hypothetical protein	41.553	0.607
CfaC1_07_1040	hypothetical protein	40.771	0.579
CfaC1_07_1050	chaperone protein DNAj, putative	34.845	0.711
CfaC1_07_1060	adenylate kinase, putative	38.323	0.688
CfaC1_07_1070	hypothetical protein, conserved	48.687	0.476
CfaC1_07_1080	hypothetical protein	54.374	0.382
CfaC1_07_1090	hypothetical protein	48.424	0.458
CfaC1_07_1100	conserved hypothetical protein	43.224	0.601
CfaC1_07_1110	chloride channel protein, putative	43.415	0.571
CfaC1_07_1120	hypothetical protein, conserved	39.207	0.632
CfaC1_07_1130	acyltransferase-like protein, copy 1, putative	37.477	0.669
CfaC1_07_1140	acyltransferase-like protein, copy 2, putative	35.277	0.695
CfaC1_07_1150	hypothetical protein	52.634	0.435
CfaC1_07_1170	hypothetical protein, conserved	44.858	0.561
CfaC1_07_1180	hypothetical protein	50.284	0.469
CfaC1_07_1200	proton motive ATPase, putative	42.545	0.562
CfaC1_07_1210	hypothetical protein, conserved	42.697	0.561
CfaC1_07_1220	cytochrome c oxidase assembly factor, putative	37.865	0.666
CfaC1_07_1230	hypothetical protein	49.048	0.45
CfaC1_07_1250	unspecified product, putative	32.32	0.785
CfaC1_07_1260	31-O-demethyl-FK506 methyltransferase	44.153	0.575
CfaC1_07_1270	RNA-binding protein, putative	35.29	0.665
CfaC1_07_1280	hypothetical protein, conserved	45.107	0.526
CfaC1_07_1290	tRNA nucleotidyltransferase, putative	41.376	0.556
CfaC1_07_1300	hypothetical protein	54.199	0.32
CfaC1_07_1330	protein kinase, putative,casein kinase I, putative	30.117	0.82
CfaC1_07_1340	hypothetical protein, conserved	36.711	0.679
CfaC1_08_0020	brix domain containing-like protein, putative	32.629	0.708
CfaC1_08_0040	pyridoxal phosphate containing glycine decarboxylase, putative	32.128	0.777
CfaC1_08_0050	protein kinase, putative	41.107	0.592
CfaC1_08_0060	hypothetical protein, conserved	44.431	0.551
CfaC1_08_0070	hypothetical protein	38.677	0.633
CfaC1_08_0080	hypothetical protein, conserved	45.939	0.531
CfaC1_08_0090	hypothetical protein	47.892	0.492
CfaC1_08_0110	hypothetical protein, conserved	34.701	0.685
CfaC1_08_0120	hypothetical protein, conserved	37.857	0.69
CfaC1_08_0130	hypothetical protein, conserved	42.522	0.6
CfaC1_08_0170	hypothetical protein, conserved	36.789	0.692
CfaC1_08_0180	hypothetical protein, conserved,cell cycle regulation-like protein	38.415	0.665
CfaC1_08_0190	silent information regulator 2, putative	38.735	0.653
CfaC1_08_0200	hypothetical protein, conserved	37.484	0.659
CfaC1_08_0210	hypothetical protein, conserved	47.668	0.479
CfaC1_08_0230	hypothetical protein, conserved	45.469	0.528
CfaC1_08_0250	ras-like small GTPases, putative	36.077	0.71
CfaC1_08_0270	hypothetical protein, conserved	39.171	0.637
CfaC1_08_0280	aminopeptidase-like protein,metallo-peptidase, Clan MA(E), Family M1, putative	40.973	0.637
CfaC1_08_0290	6-phosphofructo-2-kinase/fructose-2, 6-biphosphatase-1-like protein, putative	37.334	0.678
CfaC1_08_0300	C-1-tetrahydrofolate synthase, cytoplasmic, putative	42.796	0.641
CfaC1_08_0310	mitotic cyclin, putative	37.027	0.669
CfaC1_08_0320	hypothetical protein, conserved	36.389	0.679
CfaC1_08_0330	hypothetical protein, conserved	35.841	0.698
CfaC1_08_0340	hypothetical protein, conserved	45.287	0.52
CfaC1_08_0350	hypothetical protein, conserved	40.744	0.595
CfaC1_08_0360	hypothetical protein, conserved	33.533	0.761
CfaC1_08_0370	RET2, RNA editing complex MP57, putative	37.604	0.664
CfaC1_08_0380	hypothetical protein, conserved	46.548	0.523
CfaC1_08_0400	pseudouridylate synthase-like protein, putative	39.91	0.625
CfaC1_08_0410	nucleotide binding protein-like protein, putative	39.096	0.651
CfaC1_08_0420	hypothetical protein, conserved	39.632	0.639
CfaC1_08_0430	hypothetical protein, conserved	51.959	0.47
CfaC1_08_0460	DNA polymerase sigma-like protein, putative	38.62	0.634
CfaC1_08_0490	Hypothetical protein, conserved (pseudogene), putative	40.977	0.599
CfaC1_08_0500	hypothetical protein, conserved	47.753	0.49
CfaC1_08_0510	galactofuranosyltransferase lpg1-like protein, putative	44.909	0.538
CfaC1_08_0520	hypothetical protein, conserved	44.942	0.552
CfaC1_08_0540	hypothetical protein, conserved	42.465	0.597
CfaC1_08_0550	spliced leader RNA PSE-promoter transcription factor, putative	43.144	0.576
CfaC1_08_0560	hypothetical protein, conserved	37.439	0.704
CfaC1_08_0570	hypothetical protein, conserved	38.618	0.624
CfaC1_08_0590	hypothetical protein, conserved	44.882	0.561
CfaC1_08_0610	hypothetical protein, conserved	38.213	0.653
CfaC1_08_0620	protein disulfide isomerase, putative	33.621	0.79
CfaC1_08_0640	hypothetical protein, conserved	41.103	0.664
CfaC1_08_0650	Qc-SNARE protein, putative	39.09	0.673
CfaC1_08_0660	hypothetical protein, conserved	50.859	0.428
CfaC1_08_0670	sphingosine kinase A, B, putative	34.884	0.724
CfaC1_08_0680	hypothetical protein	40.024	0.604
CfaC1_08_0690	hypothetical protein	44.095	0.548
CfaC1_08_0700	hypothetical protein, conserved	37.048	0.67
CfaC1_08_0710	conserved hypothetical protein	44.305	0.539
CfaC1_08_0730	hypothetical protein, conserved	50.756	0.437
CfaC1_08_0740	hypothetical protein, conserved	33.956	0.726
CfaC1_08_0750	hypothetical protein, conserved	44.494	0.484
CfaC1_08_0780	glutathione peroxidase-like protein, putative	39.572	0.623
CfaC1_08_0820	asparagine synthetase a, putative,aspartate--ammonia ligase, putative	30.175	0.811
CfaC1_08_0830	hypothetical protein	39.618	0.651
CfaC1_08_0840	hypothetical protein, conserved	37.863	0.674
CfaC1_08_0850	RNA-editing complex protein MP100, putative	40.475	0.616
CfaC1_08_0860	hypothetical protein	49.05	0.474
CfaC1_08_0870	hypothetical protein	45.923	0.549
CfaC1_08_0890	heat shock 70 protein-like protein,chaperone protein-like protein, putative	40.349	0.649
CfaC1_08_0910	hypothetical protein, conserved	42.452	0.555
CfaC1_08_0930	hypothetical protein, conserved	41.446	0.595
CfaC1_08_0940	hypothetical protein, conserved	39.4	0.632
CfaC1_08_0950	hypothetical protein, conserved	39.714	0.591
CfaC1_08_0960	hypothetical protein	51.111	0.458
CfaC1_08_0970	hypothetical protein, conserved	34.87	0.744
CfaC1_08_0980	protein kinase , putative	39.819	0.609
CfaC1_08_0990	hypothetical protein, conserved	38.093	0.64
CfaC1_08_1000	hypothetical protein, conserved	48.316	0.515
CfaC1_08_1010	hypothetical protein, conserved	47.921	0.484
CfaC1_08_1020	dynein heavy chain, putative	51.245	0.478
CfaC1_08_1030	dynein heavy chain, putative	34.852	0.709
CfaC1_08_1050	hypothetical protein, conserved	37.279	0.698
CfaC1_08_1070	hypothetical protein	57.249	0.393
CfaC1_08_1090	hypothetical protein, conserved	42.288	0.604
CfaC1_08_1100	hypothetical protein, conserved	49.768	0.509
CfaC1_08_1110	hypothetical protein, conserved	46.858	0.508
CfaC1_08_1140	conserved hypothetical protein	45.566	0.522
CfaC1_08_1150	hypothetical protein	45.748	0.52
CfaC1_08_1180	hypothetical protein, conserved	39.479	0.608
CfaC1_08_1190	hypothetical protein, conserved	53.222	0.411
CfaC1_08_1200	hypothetical protein, conserved	48.692	0.484
CfaC1_08_1210	hypothetical protein, conserved	47.587	0.491
CfaC1_08_1220	hypothetical protein, conserved	43.26	0.574
CfaC1_08_1230	hypothetical protein, conserved	47.363	0.483
CfaC1_08_1240	hypothetical protein, conserved	42.534	0.584
CfaC1_08_1250	aldo/keto reductase, putative,aldo/keto reductase family-like protein	45.264	0.534
CfaC1_08_1260	hypothetical protein	43.929	0.526
CfaC1_08_1270	hypothetical protein, conserved	50.44	0.457
CfaC1_08_1280	heat shock protein 70-related protein, putative	31.376	0.796
CfaC1_08_1290	aminoacylase, putative,N-acyl-L-amino acid amidohydrolase, putative	37.321	0.684
CfaC1_08_1300	aminoacylase, putative,N-acyl-L-amino acid amidohydrolase, putative	39.161	0.621
CfaC1_08_1310	aminoacylase, putative,N-acyl-L-amino acid amidohydrolase, putative	38.043	0.663
CfaC1_08_1320	hypothetical protein, conserved	39.195	0.639
CfaC1_08_1330	hypothetical protein	50.571	0.459
CfaC1_08_1340	hypothetical protein, conserved	44.482	0.557
CfaC1_08_1350	hypothetical protein, conserved	48.098	0.495
CfaC1_08_1360	hypothetical protein, conserved	42.031	0.606
CfaC1_08_1370	hypothetical protein, conserved	38.703	0.642
CfaC1_08_1390	hypothetical protein, conserved	37.396	0.705
CfaC1_08_1400	hypothetical protein, conserved	39.867	0.646
CfaC1_08_1410	hypothetical protein, conserved	53.334	0.378
CfaC1_08_1420	DNA ligase k alpha, putative	44.858	0.543
CfaC1_08_1430	DNA ligase, putative,mitochondrial DNA ligase homolog, putative	36.435	0.656
CfaC1_08_1440	hypothetical protein, conserved	42.19	0.583
CfaC1_08_1460	hypothetical protein, conserved	42.461	0.596
CfaC1_08_1470	hypothetical protein, conserved	43.909	0.551
CfaC1_08_1480	hypothetical protein	44.126	0.553
CfaC1_08_1490	hypothetical protein, conserved	38.085	0.656
CfaC1_08_1520	hypothetical protein TCSYLVIO_3536	42.039	0.593
CfaC1_08_1530	hypothetical protein, conserved	35.007	0.703
CfaC1_08_1540	farnesyltransferase beta subunit, putative	41.758	0.586
CfaC1_08_1550	hypothetical protein, conserved	40.861	0.601
CfaC1_08_1560	hypothetical protein, conserved	38.537	0.629
CfaC1_08_1590	hypothetical protein, conserved	47.239	0.516
CfaC1_08_1620	hypothetical protein	38.951	0.546
CfaC1_08_1630	hypothetical protein	36.443	0.679
CfaC1_08_1640	hypothetical protein, conserved	44.059	0.548
CfaC1_08_1650	hypothetical protein	34.635	0.71
CfaC1_08_1660	hypothetical protein, conserved	36.333	0.692
CfaC1_08_1670	hypothetical protein, conserved	37.686	0.678
CfaC1_09_0010	hypothetical protein	57.31	0.347
CfaC1_09_0040	hypothetical protein	51.803	0.431
CfaC1_09_0070	hypothetical protein	42.599	0.563
CfaC1_09_0080	ubiquitin activating E1 enzyme, putative	43.61	0.58
CfaC1_09_0090	FAD dependent oxidoreductase , putative	48.311	0.476
CfaC1_09_0100	oligoribonuclease Orn , putative	50.124	0.462
CfaC1_09_0110	hypothetical protein, conserved	57.186	0.364
CfaC1_09_0120	hypothetical protein, conserved	55.708	0.405
CfaC1_09_0130	glutamamyl carboxypeptidase, putative,metallo-peptidase, Clan MH, Family M18	33.496	0.747
CfaC1_09_0140	glutamamyl carboxypeptidase, putative,metallo-peptidase, Clan MH, Family M18	33.507	0.739
CfaC1_09_0150	hypothetical protein, conserved	57.05	0.397
CfaC1_09_0160	alpha-adaptin-like protein, putative	34.734	0.715
CfaC1_09_0170	cytochrome c1, heme protein, mitochondrial precursor, putative	28.76	0.843
CfaC1_09_0190	Golgi/lysosome glycoprotein, putative	32.182	0.758
CfaC1_09_0200	methionine synthase, putative	33.64	0.741
CfaC1_09_0210	pitrilysin-like metalloprotease,metallo-peptidase, Clan ME, Family M16C, putative	34.013	0.724
CfaC1_09_0220	hypothetical protein, conserved	39.01	0.652
CfaC1_09_0230	hypothetical protein, conserved	39.807	0.654
CfaC1_09_0240	hypothetical protein, conserved	37.229	0.663
CfaC1_09_0250	tRNA-methyl transferase, putative	41.719	0.576
CfaC1_09_0260	hypothetical protein, conserved	40.33	0.616
CfaC1_09_0270	hypothetical protein, conserved	39.121	0.628
CfaC1_09_0290	unnamed protein product , putative	38.465	0.615
CfaC1_09_0300	hypothetical protein	43.414	0.553
CfaC1_09_0310	putative protein kinase	43.518	0.55
CfaC1_09_0320	hypothetical protein	53.955	0.411
CfaC1_09_0330	hypothetical protein	46.808	0.389
CfaC1_09_0340	hypothetical protein	49.893	0.459
CfaC1_09_0350	protein phosphatase 2A, regulatory subunit B, putative,phosphotyrosyl phosphate activator protein, putative	41.147	0.636
CfaC1_09_0360	phosphatidylglycerophosphate synthase, putative	40.901	0.598
CfaC1_09_0370	hypothetical protein, conserved	52.151	0.441
CfaC1_09_0380	hypothetical protein, conserved	39.392	0.651
CfaC1_09_0400	hypothetical protein, conserved	44.244	0.567
CfaC1_09_0410	hypothetical protein	43.358	0.555
CfaC1_09_0420	homoserine dehydrogenase-like protein, putative	40	0.641
CfaC1_09_0430	acetylornithine deacetylase-like protein, putative	31.546	0.744
CfaC1_09_0460	hypothetical protein	40.842	0.586
CfaC1_09_0490	hypothetical protein, conserved	34.996	0.724
CfaC1_09_0500	hypothetical protein, conserved	39.089	0.618
CfaC1_09_0520	hypothetical protein, conserved	35.398	0.703
CfaC1_09_0530	conserved hypothetical protein	37.79	0.654
CfaC1_09_0540	hypothetical protein, conserved	40.339	0.596
CfaC1_09_0550	hypothetical protein, conserved	46.06	0.519
CfaC1_09_0570	hypothetical protein	50.132	0.366
CfaC1_09_0590	ATP-dependent DEAD/H RNA helicase, putative	37.692	0.64
CfaC1_09_0600	hypothetical protein	45.805	0.57
CfaC1_09_0620	conserved hypothetical protein	40.389	0.605
CfaC1_09_0640	hypothetical protein	49.685	0.416
CfaC1_09_0650	hypothetical protein, conserved	49.954	0.483
CfaC1_09_0660	hypothetical protein, conserved	42.138	0.569
CfaC1_09_0670	hypothetical protein, conserved	43.267	0.582
CfaC1_09_0720	acyl-CoA dehydrogenase, mitochondrial precursor, putative	45.884	0.553
CfaC1_09_0730	hypothetical protein, conserved	47.731	0.511
CfaC1_09_0740	hypothetical protein, conserved (fragment)	53.537	0.396
CfaC1_09_0780	hypothetical protein, conserved	60.643	0.31
CfaC1_09_0810	hypothetical protein, conserved	45.64	0.528
CfaC1_09_0820	hypothetical protein, conserved	45.352	0.529
CfaC1_09_0830	hypothetical protein, conserved	44.553	0.57
CfaC1_09_0840	QA-SNARE protein putative	42.55	0.636
CfaC1_09_0850	adp/ATP carrier-like protein, putative	43.118	0.58
CfaC1_09_0860	hypothetical protein	45.037	0.539
CfaC1_09_0870	cysteine peptidase B (CPB), putative	43.112	0.561
CfaC1_09_0880	ras-related protein rab-14, putative	33.271	0.737
CfaC1_09_0890	hypothetical protein, conserved	37.532	0.696
CfaC1_09_0900	hypothetical protein, conserved	41.453	0.582
CfaC1_09_0920	electron transfer flavoprotein-ubiquinone oxidoreductase, putative	37.717	0.664
CfaC1_09_0930	hypothetical protein, conserved	38.659	0.698
CfaC1_09_0940	hypothetical protein, conserved	40.823	0.604
CfaC1_09_0950	hypothetical protein	45.932	0.538
CfaC1_09_0960	hypothetical protein	45.432	0.523
CfaC1_09_0980	vacuolar-type Ca2 -ATPase, putative	33.489	0.729
CfaC1_09_1000	hypothetical protein, conserved	31.862	0.787
CfaC1_09_1020	vacuolar-type Ca2 -ATPase, putative	32.919	0.737
CfaC1_09_1040	hypothetical protein	43.616	0.555
CfaC1_09_1080	topoisomerase-related function protein-like protein, putative	43.509	0.561
CfaC1_09_1100	hypothetical protein	55.646	0.365
CfaC1_09_1110	hypothetical protein	50.612	0.452
CfaC1_09_1120	hypothetical protein, conserved	38.03	0.657
CfaC1_09_1130	malonyl-coa decarboxylase-like protein, putative	44.469	0.551
CfaC1_09_1140	hypothetical protein	45.597	0.524
CfaC1_09_1160	hypothetical protein	43.56	0.552
CfaC1_09_1170	hypothetical protein, conserved	44.901	0.543
CfaC1_09_1180	6-phosphofructo-2-kinase-like protein , putative	44.255	0.555
CfaC1_09_1200	hypothetical protein, conserved	44.238	0.555
CfaC1_09_1220	flavoprotein subunit-like protein, putative	34.602	0.732
CfaC1_09_1230	phosphoacetylglucosamine mutase-like protein,acetylglucosaminephosphomutase, putative,N-acetylglucosamine-phosphate mutase, putative	48.029	0.493
CfaC1_09_1270	hypothetical protein	46.37	0.502
CfaC1_09_1290	splicing factor ptsr1-like protein, putative	32.335	0.703
CfaC1_09_1300	protein kinase, putative	43.878	0.551
CfaC1_09_1310	hypothetical protein	43.915	0.553
CfaC1_09_1320	serine/threonine kinase, putative,protein kinase, putative	36.798	0.708
CfaC1_09_1330	hypothetical protein	48.712	0.475
CfaC1_09_1340	hypothetical protein, conserved	45.142	0.542
CfaC1_09_1350	hypothetical protein	57.684	0.425
CfaC1_09_1360	hypothetical protein	43.251	0.559
CfaC1_09_1370	hypothetical protein, conserved	38.187	0.664
CfaC1_09_1380	hypothetical protein, conserved	45.561	0.542
CfaC1_09_1390	hypothetical protein	44.049	0.55
CfaC1_09_1400	hypothetical protein, conserved	40.908	0.589
CfaC1_09_1410	hypothetical protein, conserved	47.062	0.495
CfaC1_09_1430	hypothetical protein	36.472	0.664
CfaC1_09_1450	PIF1 helicase-like protein, putative,DNA repair and recombination protein, mitochondrial precursor, putative	41.261	0.604
CfaC1_09_1470	hypothetical protein	56.879	0.433
CfaC1_09_1490	hypothetical protein, conserved	52.256	0.47
CfaC1_09_1500	cation-transporting ATPase, putative	30.636	0.797
CfaC1_09_1520	lipoate-protein ligase-like,lipoyl ligase, putative,lipoyltransferase, putative,lipoate biosynthesis protein, putative	45.913	0.533
CfaC1_09_1530	Rna-editing complex protein, putative	44.858	0.562
CfaC1_09_1540	hypothetical protein, conserved	38.584	0.619
CfaC1_09_1550	delta-5 fatty acid desaturase, putative	36.345	0.698
CfaC1_09_1560	hypothetical protein, conserved	45.218	0.543
CfaC1_09_1580	hypothetical protein, conserved	38.935	0.593
CfaC1_09_1590	proteasome regulatory non-ATP-ase subunit, putative	36.432	0.705
CfaC1_09_1600	hypothetical protein, conserved	36.852	0.676
CfaC1_09_1630	hypothetical protein, conserved	34.983	0.704
CfaC1_09_1640	amino acid transporter, putative	36.936	0.693
CfaC1_09_1670	hypothetical protein	37.785	0.535
CfaC1_10_0140	hypothetical protein	54.741	0.399
CfaC1_10_0150	ATP diphosphohydrolase, putative	38.05	0.641
CfaC1_10_0160	hypothetical protein, conserved	32.586	0.775
CfaC1_10_0170	cytochrome-b5 reductase, putative	37.67	0.677
CfaC1_10_0180	eukaryotic initiation factor 4a, putative	31.154	0.781
CfaC1_10_0190	hypothetical protein, conserved	45.875	0.517
CfaC1_10_0200	hypothetical protein, conserved	38.851	0.682
CfaC1_10_0210	heat shock protein HslVU, ATPase subunit HslU, putative	33.281	0.747
CfaC1_10_0220	hypothetical protein, conserved	35.368	0.678
CfaC1_10_0230	hypothetical protein, conserved	40.876	0.615
CfaC1_10_0240	mitochondrial carrier protein, putative	40.701	0.619
CfaC1_10_0250	ATP-dependent RNA helicase, putative	39.819	0.626
CfaC1_10_0280	hypothetical protein, conserved	39.47	0.644
CfaC1_10_0300	protein phosphatase 2C, putative	33.303	0.762
CfaC1_10_0310	putative protein kinase	41.897	0.586
CfaC1_10_0320	hypothetical protein	44.417	0.542
CfaC1_10_0340	hypothetical protein, conserved	44.585	0.539
CfaC1_10_0350	hypothetical protein, conserved	53.314	0.423
CfaC1_10_0360	protein phosphatase 1 catalitic subunit, putative	54.49	0.432
CfaC1_10_0370	hypothetical protein, conserved	49.63	0.455
CfaC1_10_0380	hypothetical protein, conserved	46.212	0.503
CfaC1_10_0390	lysyl-tRNA synthetase, putative	33.438	0.745
CfaC1_10_0410	nonspecific lipid-transfer protein, putative,sterol carrier protein, putative	46.691	0.539
CfaC1_10_0430	hypothetical protein, conserved	41.249	0.621
CfaC1_10_0440	replication Factor A 28 kDa subunit, putative	36.82	0.675
CfaC1_10_0470	hypothetical protein, conserved	43.514	0.548
CfaC1_10_0490	ecotin, putative	49.243	0.457
CfaC1_10_0510	ecotin, putative	36.768	0.684
CfaC1_10_0530	hypothetical protein	44.492	0.543
CfaC1_10_0540	unnamed protein product , putative	46.839	0.53
CfaC1_10_0550	hypothetical protein, conserved	41.874	0.61
CfaC1_10_0560	hypothetical protein, conserved	50.237	0.467
CfaC1_10_0590	cytoplasmic l-asparaginase i-like protein, putative	38.147	0.644
CfaC1_10_0600	hypothetical protein, conserved	42.584	0.584
CfaC1_10_0610	hypothetical protein, conserved	39.519	0.632
CfaC1_10_0630	hypothetical protein, conserved	42.274	0.592
CfaC1_10_0650	hypothetical protein	40.57	0.581
CfaC1_10_0680	hypothetical protein, conserved	39.94	0.604
CfaC1_10_0690	hypothetical protein	48.919	0.443
CfaC1_10_0700	hypothetical protein, conserved	43.582	0.562
CfaC1_10_0710	katanin-like protein,serine peptidase, Clan SJ, family S16, putative	48.858	0.49
CfaC1_10_0730	putative ecotin	33.366	0.764
CfaC1_10_0740	hypothetical protein	46.867	0.503
CfaC1_10_0750	hypothetical protein, conserved	33.941	0.73
CfaC1_10_0760	hypothetical protein	37.154	0.681
CfaC1_10_0770	hypothetical protein	51.271	0.446
CfaC1_10_0780	hypothetical protein, conserved	47.626	0.494
CfaC1_10_0790	hypothetical protein, conserved	42.623	0.616
CfaC1_10_0800	hypothetical protein, conserved	39.103	0.613
CfaC1_10_0810	hypothetical protein, conserved	40.153	0.636
CfaC1_10_0820	hypothetical protein	50.332	0.435
CfaC1_10_0830	hypothetical protein	42.996	0.584
CfaC1_10_0840	hypothetical protein, conserved	35.203	0.721
CfaC1_10_0850	hypothetical protein, conserved	44.846	0.559
CfaC1_10_0860	hypothetical protein	45.235	0.529
CfaC1_10_0870	hypothetical protein	40.957	0.559
CfaC1_10_0880	hypothetical protein	43.219	0.58
CfaC1_10_0890	unnamed protein product , putative	41.999	0.577
CfaC1_10_0900	hypothetical protein, conserved	36.94	0.66
CfaC1_10_0910	hypothetical protein, conserved	34.498	0.695
CfaC1_10_0920	hypothetical protein	33.876	0.724
CfaC1_10_0930	hypothetical protein, conserved	39.555	0.619
CfaC1_10_0940	flavoprotein monooxygenase, putative	37.838	0.647
CfaC1_10_0950	hypothetical protein	47.239	0.495
CfaC1_10_0960	hypothetical protein, conserved	39.919	0.629
CfaC1_10_0970	hypothetical protein, conserved	38.193	0.653
CfaC1_10_0980	hypothetical protein, conserved	36.252	0.699
CfaC1_10_0990	hypothetical protein, conserved	38.545	0.645
CfaC1_10_1000	hypothetical protein	47.447	0.509
CfaC1_10_1010	ATP-binding cassette protein subfamily A, member 7, putative	35.575	0.672
CfaC1_10_1020	ATP-binding cassette protein subfamily A, member 7, putative	35.102	0.695
CfaC1_10_1030	p-glycoprotein, putative	37.77	0.679
CfaC1_10_1040	hypothetical protein	36.509	0.747
CfaC1_10_1050	protein kinase, putative	34.52	0.723
CfaC1_10_1060	hypothetical protein	45.431	0.51
CfaC1_10_1070	hypothetical protein, conserved	37.253	0.687
CfaC1_10_1080	hypothetical protein, conserved	43.006	0.56
CfaC1_10_1090	hypothetical protein, conserved	41.729	0.596
CfaC1_10_1100	hypothetical protein, conserved	44.546	0.515
CfaC1_10_1110	hypothetical protein	36.571	0.692
CfaC1_10_1130	hypothetical protein, conserved	39.543	0.642
CfaC1_10_1140	hypothetical protein	50.323	0.431
CfaC1_10_1150	hypothetical protein, conserved	41.358	0.614
CfaC1_10_1160	hypothetical protein, conserved	44.857	0.524
CfaC1_10_1200	hypothetical protein, conserved	49.64	0.429
CfaC1_10_1210	hypothetical protein, conserved	39.079	0.635
CfaC1_10_1220	hypothetical protein	54.521	0.419
CfaC1_10_1250	unnamed protein product , putative	42.291	0.613
CfaC1_10_1260	ATP-binding cassette protein subfamily G, member 4, putative	31.445	0.795
CfaC1_10_1270	hypothetical protein, conserved	41.852	0.576
CfaC1_10_1280	hypothetical protein, conserved	49.506	0.468
CfaC1_10_1290	protein phosphatase 2A regulatory subunit, putative	39.096	0.636
CfaC1_10_1300	calmodulin-like protein, putative	35.267	0.66
CfaC1_10_1310	hypothetical protein	43.933	0.536
CfaC1_10_1330	UDP-galactose transporter, putative	49.959	0.476
CfaC1_10_1340	hypothetical protein, conserved	43.96	0.589
CfaC1_10_1350	NAD/FAD dependent dehydrogenase, putative	39.012	0.678
CfaC1_10_1360	hypothetical protein	47.31	0.499
CfaC1_10_1370	hypothetical protein, conserved	48.76	0.478
CfaC1_10_1400	glutamate dehydrogenase, putative	31.035	0.805
CfaC1_10_1410	solanesyl-diphosphate synthase, putative	39.233	0.654
CfaC1_10_1420	hypothetical protein, conserved	43.395	0.536
CfaC1_10_1430	tryparedoxin peroxidase, putative	31.853	0.745
CfaC1_10_1460	hypothetical protein, conserved	49.864	0.469
CfaC1_10_1470	hypothetical protein, conserved	35.54	0.703
CfaC1_10_1480	protein kinase, putative	39.251	0.615
CfaC1_10_1510	inositol/phosphatidylinositol phosphatase, putative	40.484	0.603
CfaC1_10_1530	hypothetical protein, conserved	43.437	0.558
CfaC1_10_1580	hypothetical protein, conserved	41.123	0.62
CfaC1_10_1610	hypothetical protein, conserved	42.53	0.585
CfaC1_10_1620	hypothetical protein	44.008	0.541
CfaC1_10_1630	mitochondrial DNA topoisomerase II, putative	35.479	0.7
CfaC1_10_1640	ubiquitin hydrolase, putative,cysteine peptidase, Clan CA, family C19, putative	35.95	0.689
CfaC1_10_1650	MGT1 magnesium transporter, putative	35.049	0.691
CfaC1_10_1670	eukaryotic initiation factor 4a, putative	37.462	0.644
CfaC1_10_1680	actin-like protein, putative	39.29	0.619
CfaC1_10_1690	hypothetical protein, conserved	39.142	0.614
CfaC1_10_1700	hypothetical protein	53.78	0.424
CfaC1_10_1710	hypothetical protein, conserved	48.235	0.452
CfaC1_10_1720	hypothetical protein, conserved	39.96	0.623
CfaC1_10_1730	hypothetical protein, conserved	45.736	0.53
CfaC1_10_1740	actin-related protein 3, putative arp3	45.726	0.535
CfaC1_10_1750	hypothetical protein, conserved	42.926	0.584
CfaC1_10_1770	hypothetical protein, conserved	36.912	0.661
CfaC1_10_1780	hypothetical protein, conserved	45.867	0.61
CfaC1_10_1790	hypothetical protein, conserved	40.474	0.624
CfaC1_10_1800	mismatch repair protein MSH3, putative	42.454	0.568
CfaC1_10_1820	glutaminyl-tRNA synthetase, putative	30.374	0.796
CfaC1_10_1830	proliferative cell nuclear antigen (PCNA), putative	32.189	0.774
CfaC1_10_1840	phosphomevalonate kinase protein, putative	38.34	0.648
CfaC1_10_1870	cAMP specific phosphodiesterase, putative	32.073	0.75
CfaC1_10_1880	cAMP specific phosphodiesterase, putative	31.528	0.734
CfaC1_10_1900	hypothetical protein, conserved	38.393	0.624
CfaC1_10_1910	hypothetical protein, conserved	36.875	0.645
CfaC1_10_1930	presenilin-like aspartic peptidase, putative,presenilin-like aspartic peptidase, clan AD, family A22A, putative	41.453	0.592
CfaC1_10_1940	hypothetical protein, conserved	34.568	0.736
CfaC1_10_1950	hypothetical protein, conserved	43.84	0.589
CfaC1_10_1960	protein kinase, putative	33.387	0.735
CfaC1_10_1970	condensin subunit 1, putative	38.894	0.629
CfaC1_10_1980	PfkB domain-containing protein , putative	37.015	0.672
CfaC1_10_1990	hypothetical protein, conserved	50.401	0.417
CfaC1_10_2000	hypothetical protein LINJ_29_2990	52.883	0.411
CfaC1_10_2010	major surface protease gp63, putative,leishmanolysin, putative	37.029	0.637
CfaC1_10_2020	hypothetical protein	40.488	0.378
CfaC1_11_0010	hypothetical protein, conserved	59.905	0.32
CfaC1_11_0020	folate/biopterin transporter, putative	37.511	0.658
CfaC1_11_0040	exosome complex exonuclease, putative,ribosomal RNA processing protein 4, putative	47.947	0.444
CfaC1_11_0050	phosphatidylinositol 3-kinase 2, putative	45.356	0.546
CfaC1_11_0060	hypothetical protein, conserved	45.363	0.533
CfaC1_11_0070	j-binding protein, putative	35.914	0.669
CfaC1_11_0080	hypothetical protein, conserved	39.934	0.6
CfaC1_11_0100	hypothetical protein, conserved	39.427	0.614
CfaC1_11_0110	hypothetical protein, conserved	37.061	0.724
CfaC1_11_0120	hypothetical protein, conserved	37.607	0.627
CfaC1_11_0130	hypothetical protein, conserved	35.586	0.688
CfaC1_11_0140	hypothetical protein, conserved	36.84	0.665
CfaC1_11_0150	hypothetical protein, conserved	44.603	0.472
CfaC1_11_0160	inosine-guanine nucleoside hydrolase, putative	32.111	0.743
CfaC1_11_0170	histone acetyltransferase, putative	37.665	0.644
CfaC1_11_0190	hypothetical protein, conserved	38.922	0.609
CfaC1_11_0200	hypothetical protein, conserved	44.92	0.54
CfaC1_11_0210	carboxypeptidase, putative,metallo-peptidase, Clan MA(E), family 32	36.319	0.688
CfaC1_11_0220	hypothetical protein, conserved	27.909	0.888
CfaC1_11_0240	hypothetical protein	35	0.691
CfaC1_11_0250	hypothetical protein, conserved	39.431	0.637
CfaC1_11_0260	hypothetical protein, conserved	36.473	0.704
CfaC1_11_0270	Hypothetical protein, conserved, putative	42.075	0.58
CfaC1_11_0300	hypothetical protein, conserved	39.473	0.62
CfaC1_11_0310	hypothetical protein, conserved	41.587	0.587
CfaC1_11_0320	hypothetical protein, conserved	37.986	0.654
CfaC1_11_0330	hypothetical protein, conserved	42.261	0.572
CfaC1_11_0340	hypothetical protein	42.648	0.577
CfaC1_11_0350	proteasome alpha 3 subunit, putative	32.213	0.792
CfaC1_11_0380	hypothetical protein, conserved	44.056	0.572
CfaC1_11_0390	hypothetical protein, conserved	36.586	0.664
CfaC1_11_0400	inositol polyphosphate kinase-like protein, putative	36.169	0.703
CfaC1_11_0410	threonine synthase, putative	34.688	0.73
CfaC1_11_0430	hypothetical protein	50.929	0.434
CfaC1_11_0440	hypothetical protein, conserved	34.417	0.732
CfaC1_11_0450	hypothetical protein, conserved	31.597	0.781
CfaC1_11_0480	hypothetical protein, conserved	44.951	0.565
CfaC1_11_0490	hypothetical protein, conserved	39.447	0.541
CfaC1_11_0500	hypothetical protein, conserved	42.162	0.559
CfaC1_11_0520	hypothetical protein	47.067	0.503
CfaC1_11_0530	hypothetical protein, conserved	33.311	0.807
CfaC1_11_0540	cystathionine beta-lyase-like protein, putative	30.939	0.798
CfaC1_11_0550	hypothetical protein, conserved	41.773	0.548
CfaC1_11_0580	hypothetical protein, conserved	51.95	0.466
CfaC1_11_0610	hypothetical protein, conserved	34.297	0.725
CfaC1_11_0620	ion transport protein-like protein, putative	37.676	0.694
CfaC1_11_0630	unnamed protein product , putative	39.467	0.622
CfaC1_11_0640	hypothetical protein, conserved	41.28	0.62
CfaC1_11_0650	hypothetical protein	53.035	0.394
CfaC1_11_0660	hypothetical protein, conserved	36.507	0.691
CfaC1_11_0680	hypothetical protein	52.852	0.42
CfaC1_11_0690	hypothetical protein, conserved	48.513	0.482
CfaC1_11_0700	hypothetical protein, conserved	43.986	0.512
CfaC1_11_0710	hypothetical protein	49.598	0.483
CfaC1_11_0730	fatty acid elongase, putative	33.235	0.798
CfaC1_11_0740	fatty acid elongase, putative	34.733	0.755
CfaC1_11_0750	fatty acid elongase, putative	29.938	0.839
CfaC1_11_0790	fatty acid elongase, putative	31.243	0.805
CfaC1_11_0810	hypothetical protein	32.437	0.792
CfaC1_11_0820	fatty acid elongase, putative	38.835	0.684
CfaC1_11_0840	fatty acid elongase, putative	34.718	0.697
CfaC1_11_0890	fatty acid elongase, putative	36.899	0.696
CfaC1_11_0900	fatty acid elongase, putative	38.396	0.696
CfaC1_11_0910	fatty acid elongase, putative	34.774	0.698
CfaC1_11_0920	hypothetical protein, conserved	43.906	0.537
CfaC1_11_0930	guanine nucleotide-binding protein-like protein, putative	47.528	0.536
CfaC1_11_0940	hypothetical protein	49.447	0.427
CfaC1_11_0960	hypothetical protein	49.29	0.464
CfaC1_11_0970	hypothetical protein, conserved	37.759	0.68
CfaC1_11_0990	hypothetical protein, conserved	44.061	0.553
CfaC1_11_1000	protein kinase, putative	45.872	0.507
CfaC1_11_1010	SNF2 family helicase-like protein, putative,DNA excision repair protein, putative	37.349	0.658
CfaC1_11_1020	small myristoylated protein-3, putative	43.79	0.621
CfaC1_11_1060	hypothetical protein, conserved	41.149	0.549
CfaC1_11_1070	hypothetical protein	51.659	0.474
CfaC1_11_1080	hypothetical protein, conserved	40.371	0.611
CfaC1_11_1090	protein phosphatase 2C-like protein, putative	39.776	0.623
CfaC1_11_1110	hypothetical protein	49.512	0.477
CfaC1_11_1120	glutathione synthetase, putative	38.871	0.643
CfaC1_11_1140	mitochondrial DNA polymerase I protein C, putative	37.931	0.653
CfaC1_11_1150	immunodominant antigen, putative,tc40 antigen-like	32.941	0.732
CfaC1_11_1160	hypothetical protein	39.245	0.631
CfaC1_11_1180	RNA editing 3' terminal uridylyl transferase 1,RET1, putative	45.591	0.544
CfaC1_11_1190	hypothetical protein, conserved	37.966	0.67
CfaC1_11_1200	hypothetical protein, conserved	39.038	0.664
CfaC1_11_1210	ADP/ATP mitochondrial carrier-like protein, putative	35.158	0.73
CfaC1_11_1220	hypothetical protein, conserved	43.541	0.547
CfaC1_11_1230	hypothetical protein	38.676	0.624
CfaC1_11_1240	hypothetical protein, conserved	48.781	0.449
CfaC1_11_1250	hypothetical protein, conserved	38.407	0.663
CfaC1_11_1260	hypothetical protein, conserved	38.512	0.646
CfaC1_11_1280	hypothetical protein, conserved	49.843	0.429
CfaC1_11_1290	hypothetical protein, conserved	55.031	0.383
CfaC1_11_1300	hypothetical protein, conserved	47.602	0.362
CfaC1_11_1310	dynein heavy chain, putative	56.061	0.338
CfaC1_11_1320	dynein heavy chain, putative	43.819	0.554
CfaC1_11_1330	dynein heavy chain, putative	38.68	0.654
CfaC1_11_1340	protein kinase, putative	40.517	0.609
CfaC1_11_1350	hypothetical protein, conserved	43.586	0.572
CfaC1_11_1360	hypothetical protein, conserved	38.494	0.629
CfaC1_11_1370	hypothetical protein, conserved	51.014	0.454
CfaC1_11_1390	hypothetical protein, conserved	46.554	0.522
CfaC1_11_1410	tub family protein-like protein, putative	37.444	0.632
CfaC1_11_1420	hypothetical protein	45.743	0.486
CfaC1_11_1430	Hypothetical protein, conserved	40.752	0.6
CfaC1_11_1440	poly(A) polymerase, putative,polynucleotide adenylyltransferase, putative	40.393	0.614
CfaC1_11_1450	hypothetical protein, conserved	43.916	0.565
CfaC1_11_1460	phosphatidylserine synthase, putative	41.124	0.621
CfaC1_11_1470	hypothetical protein, conserved	42.415	0.566
CfaC1_11_1480	hypothetical protein, conserved	37.155	0.666
CfaC1_11_1490	hypothetical protein, conserved	51.308	0.46
CfaC1_11_1500	hypothetical protein	47.233	0.526
CfaC1_11_1510	hypothetical protein	35.776	0.613
CfaC1_11_1520	hypothetical protein, conserved	40.283	0.66
CfaC1_11_1550	hypothetical protein, conserved	44.468	0.544
CfaC1_11_1560	hypothetical protein	49.698	0.459
CfaC1_11_1580	hypothetical protein, conserved	50.899	0.494
CfaC1_11_1590	serine hydroxymethyltranferase (SHMT-S), putative	32.53	0.746
CfaC1_11_1600	hypothetical protein, conserved	42.107	0.598
CfaC1_11_1620	hypothetical protein, conserved	46.044	0.558
CfaC1_11_1630	folate/biopterin transporter, putative	33.297	0.718
CfaC1_11_1640	folate/biopterin transporter, putative	33.897	0.709
CfaC1_11_1650	inositol-3-phosphate synthase, putative	24.211	0.893
CfaC1_11_1660	tyrosyl-tRNA synthetase, putative	34.787	0.723
CfaC1_11_1670	hypothetical protein	38.211	0.63
CfaC1_11_1680	hypothetical protein, conserved	41.476	0.62
CfaC1_11_1700	protein kinase, putative	39.15	0.626
CfaC1_11_1710	hypothetical protein, conserved	36.399	0.672
CfaC1_11_1720	hypothetical protein, conserved	35.72	0.696
CfaC1_11_1730	hypothetical protein, conserved	31.032	0.78
CfaC1_11_1740	hypothetical protein, conserved	35.349	0.682
CfaC1_11_1760	hypothetical protein, conserved	37.967	0.664
CfaC1_11_1770	glutathione-S-transferase/glutaredoxin, putative	31.167	0.795
CfaC1_11_1780	synaptojanin (N-terminal domain), putative,inositol 5'-phosphatase, putative	34.093	0.716
CfaC1_11_1790	hypothetical protein	44.945	0.558
CfaC1_11_1800	hypothetical protein	47.867	0.478
CfaC1_11_1810	hypothetical protein	52.378	0.418
CfaC1_12_0040	hypothetical protein	37.002	0.549
CfaC1_12_0050	hypothetical protein	41.662	0.518
CfaC1_12_0070	hypothetical protein, conserved	31.965	0.784
CfaC1_12_0080	hypothetical protein, conserved	39.395	0.637
CfaC1_12_0090	MCAK-like kinesin, putative	41.503	0.599
CfaC1_12_0120	carboxylase, putative	32.351	0.791
CfaC1_12_0130	hypothetical protein, conserved	37.167	0.665
CfaC1_12_0140	hypothetical protein, conserved	39.974	0.613
CfaC1_12_0150	hypothetical protein, conserved	38.636	0.656
CfaC1_12_0160	hypothetical protein, conserved	40.813	0.587
CfaC1_12_0170	hypothetical protein, conserved	43.089	0.589
CfaC1_12_0180	glutaredoxin-like protein, putative	37.499	0.683
CfaC1_12_0190	hypothetical protein	43.27	0.559
CfaC1_12_0200	hypothetical protein, conserved	41.955	0.552
CfaC1_12_0240	unnamed protein product , putative	40.964	0.623
CfaC1_12_0250	CLC-type chloride channel, putative	36.704	0.688
CfaC1_12_0280	hypothetical protein, conserved	35.698	0.709
CfaC1_12_0290	hypothetical protein, conserved	37.237	0.654
CfaC1_12_0300	cyclophilin 12, putative	43.526	0.617
CfaC1_12_0330	hypothetical protein, conserved	42.96	0.549
CfaC1_12_0340	hypothetical protein, conserved	45.197	0.586
CfaC1_12_0380	acidocalcisomal exopolyphosphatase, putative	51.598	0.463
CfaC1_12_0400	poly(A) export protein, putative	58.931	0.413
CfaC1_12_0410	hypothetical protein, conserved	59.019	0.398
CfaC1_12_0430	hypothetical protein, conserved	51.694	0.383
CfaC1_12_0440	hypothetical protein, conserved	41.417	0.593
CfaC1_12_0470	hypothetical protein, conserved	40.118	0.628
CfaC1_12_0480	hypothetical protein, conserved	41.689	0.582
CfaC1_12_0530	hypothetical protein, conserved	41.729	0.572
CfaC1_12_0540	hypothetical protein, conserved	41.851	0.61
CfaC1_12_0550	alpha/beta-hydrolase-like protein, putative	44.941	0.592
CfaC1_12_0570	hypothetical protein, conserved	33.912	0.678
CfaC1_12_0580	hypothetical protein	35.644	0.642
CfaC1_12_0590	fatty acyl CoA syntetase 1, putative	34.343	0.724
CfaC1_12_0600	long chain fatty Acyl CoA synthetase, putative	34.874	0.722
CfaC1_12_0630	beta eliminating lyase,putative	36.516	0.694
CfaC1_12_0650	long-chain-fatty-acid-CoA ligase, putative	39.01	0.625
CfaC1_12_0670	long-chain-fatty-acid-CoA ligase, putative	36.373	0.673
CfaC1_12_0680	long-chain-fatty-acid-CoA ligase, putative	37.27	0.645
CfaC1_12_0690	fatty acyl CoA synthetase 2, putative	38.4	0.661
CfaC1_12_0700	fatty acyl CoA synthetase 2, putative	34.738	0.716
CfaC1_12_0720	fatty acyl CoA synthetase 2, putative	36.59	0.703
CfaC1_12_0730	long-chain-fatty-acid-CoA ligase, putative	33.193	0.752
CfaC1_12_0740	long chain fatty acid CoA ligase , putative	43.804	0.544
CfaC1_12_0750	hypothetical protein, conserved	40.058	0.598
CfaC1_12_0770	hypothetical protein, conserved	43.321	0.582
CfaC1_12_0780	hypothetical protein, conserved	48.876	0.494
CfaC1_12_0790	tricarboxylate carrier, putative	31.742	0.755
CfaC1_12_0800	hypothetical protein, conserved	39.279	0.629
CfaC1_12_0810	mitochondrial RNA editing ligase 1, putative	38.707	0.651
CfaC1_12_0820	hypothetical protein, conserved	43.445	0.556
CfaC1_12_0830	Dna-damage inducible protein DDI1-like protein, putative	49.874	0.465
CfaC1_12_0840	conserved hypothetical protein	39.275	0.648
CfaC1_12_0850	hypothetical protein	45.82	0.498
CfaC1_12_0860	HSP70-like protein, putative	43.806	0.549
CfaC1_12_0880	hypothetical protein, conserved	47.413	0.477
CfaC1_12_0890	hypothetical protein, conserved	39.878	0.621
CfaC1_12_0910	hypothetical protein	41.666	0.574
CfaC1_12_0920	hypothetical protein, conserved	33.522	0.749
CfaC1_12_0930	ubiquitin activating enzyme, putative	41.384	0.6
CfaC1_12_0940	hypothetical protein, conserved	43.506	0.556
CfaC1_12_0960	hypothetical protein, conserved	37.786	0.653
CfaC1_12_0970	hypothetical protein, conserved	40.45	0.612
CfaC1_12_0980	hypothetical protein	40.423	0.6
CfaC1_12_0990	hypothetical protein, conserved	47.208	0.515
CfaC1_12_1000	eukaryotic initiation factor 4a, putative	30.027	0.779
CfaC1_12_1010	hypothetical protein	45.792	0.523
CfaC1_12_1030	hypothetical protein, conserved	42.602	0.558
CfaC1_12_1040	calcium/potassium channel (CAKC), putative	33.743	0.729
CfaC1_12_1050	prolyl oligopeptidase, putative,serine peptidase clan SC, family S9A, putative	32.377	0.743
CfaC1_12_1070	unnamed protein product , putative	34.573	0.717
CfaC1_12_1080	hypothetical protein	61	0.297
CfaC1_12_1110	hypothetical protein	35.317	0.725
CfaC1_12_1120	hypothetical protein, conserved	39.873	0.606
CfaC1_12_1130	cleavage and polyadenylation specificity factor 30 kDa subunit, putative	41.43	0.638
CfaC1_12_1140	hypothetical protein, conserved	44.237	0.572
CfaC1_12_1150	ubiquitin ligase, putative	36.9	0.667
CfaC1_12_1160	acyl-CoA binding protein, putative	36.275	0.686
CfaC1_12_1170	hypothetical protein	40.263	0.614
CfaC1_12_1190	oligopeptidase b, putative	29.709	0.84
CfaC1_12_1200	oligopeptidase b, putative	32.394	0.791
CfaC1_12_1210	hypothetical protein, conserved	34.897	0.66
CfaC1_12_1220	hypothetical protein, conserved	39.306	0.64
CfaC1_12_1230	hypothetical protein	44.106	0.559
CfaC1_12_1250	hypothetical protein, conserved	42.613	0.58
CfaC1_12_1260	DEAD/DEAH box helicase-like protein, putative	40.297	0.621
CfaC1_12_1270	hypothetical protein, conserved	35.59	0.725
CfaC1_12_1280	ras family protein-like protein, putative	43.706	0.569
CfaC1_12_1300	hypothetical protein, conserved	46.142	0.557
CfaC1_12_1310	histone h1-like protein , putative	43.169	0.531
CfaC1_12_1320	phospholipid transporting ATPase-like protein, putative	41.236	0.602
CfaC1_12_1360	hypothetical protein, conserved,SLA/LP autoantigen-like protein	43.007	0.574
CfaC1_12_1370	hypothetical protein, conserved	45.614	0.524
CfaC1_12_1410	hypothetical protein, conserved	45.314	0.535
CfaC1_12_1420	hypothetical protein	45.665	0.517
CfaC1_12_1430	hypothetical protein	44.553	0.534
CfaC1_12_1440	hypothetical protein, conserved	54.375	0.393
CfaC1_12_1450	hypothetical protein, conserved	38.343	0.621
CfaC1_12_1490	phospholipid:diacylglycerol acyltransferase, putative	36.516	0.676
CfaC1_12_1500	hypothetical protein, conserved	36.959	0.673
CfaC1_12_1510	DNA-directed RNA polymerase III subunit, putative	45.952	0.529
CfaC1_12_1520	eukaryotic translation initiation factor 2 subunit, putative	30.885	0.781
CfaC1_12_1530	translation initiation factor EIF-2B gamma subunit, putative	42.559	0.559
CfaC1_12_1540	hypothetical protein, conserved	36.276	0.657
CfaC1_12_1550	hypothetical protein, conserved	34.929	0.688
CfaC1_12_1560	mitochondrial RNA binding protein 2,MRP2, gBP25, putative	32.457	0.691
CfaC1_12_1590	hypothetical protein, conserved	38.246	0.624
CfaC1_12_1600	hypothetical protein, conserved	47.208	0.526
CfaC1_12_1610	hypothetical protein, conserved	45.46	0.507
CfaC1_12_1620	hypothetical protein	38.733	0.637
CfaC1_12_1630	hypothetical protein CKO_01499	38.579	0.655
CfaC1_12_1640	hypothetical protein, conserved	32.643	0.715
CfaC1_12_1650	hypothetical protein	44.563	0.561
CfaC1_12_1660	hypothetical protein, conserved	47.56	0.439
CfaC1_12_1680	hypothetical protein, conserved	49.344	0.472
CfaC1_12_1690	hypothetical protein, conserved	44.442	0.56
CfaC1_12_1700	AAA family ATPase, putative	40.814	0.6
CfaC1_12_1710	hypothetical protein, conserved	48.901	0.51
CfaC1_12_1720	hypothetical protein, conserved	43.994	0.534
CfaC1_12_1730	hypothetical protein, conserved	44.903	0.557
CfaC1_12_1740	hypothetical protein, conserved	47.104	0.504
CfaC1_12_1760	conserved hypothetical protein	39.63	0.624
CfaC1_12_1770	mitochondrial carrier protein, putative	39.412	0.631
CfaC1_12_1780	hypothetical protein, conserved	43.398	0.589
CfaC1_12_1790	hypothetical protein, conserved	44.366	0.551
CfaC1_12_1800	hypothetical protein, conserved	41.113	0.633
CfaC1_12_1810	hypothetical protein, conserved	48.783	0.53
CfaC1_12_1820	hypothetical protein	51.794	0.436
CfaC1_12_1830	paraflagellar rod component, putative	38.076	0.668
CfaC1_12_1840	hypothetical protein, conserved	41.13	0.615
CfaC1_12_1860	hypothetical protein, conserved	42.051	0.648
CfaC1_12_1870	hypothetical protein	42.72	0.56
CfaC1_12_1880	hypothetical protein, conserved	42.394	0.515
CfaC1_12_1890	hypothetical protein, conserved	45.502	0.548
CfaC1_12_1910	hypothetical protein, conserved	46.26	0.538
CfaC1_12_1920	hypothetical protein, conserved	43.132	0.54
CfaC1_12_1940	ubiquinone biosynthesis protein-like protein, putative	35.483	0.685
CfaC1_12_1950	ATP-binding cassette protein subfamily B, member 1, putative	36.334	0.688
CfaC1_12_1960	hypothetical protein, conserved	37.486	0.64
CfaC1_12_2000	DNA J-binding protein, putative	37.54	0.659
CfaC1_12_2030	hypothetical protein, conserved	35.524	0.691
CfaC1_12_2040	hypothetical protein, conserved	44.937	0.546
CfaC1_12_2060	hypothetical protein, conserved	52.972	0.417
CfaC1_12_2130	hypothetical protein	52.973	0.433
CfaC1_13_0010	elongation initiation factor 2 alpha subunit, putative	38.98	0.641
CfaC1_13_0020	hypothetical protein, conserved	48.736	0.51
CfaC1_13_0050	hypothetical protein	41.172	0.601
CfaC1_13_0060	hypothetical protein	37.692	0.677
CfaC1_13_0070	hypothetical protein	32.248	0.784
CfaC1_13_0080	hypothetical protein, conserved	42.458	0.53
CfaC1_13_0110	hypothetical protein, conserved	42.223	0.63
CfaC1_13_0120	inorganic pyrophosphatase, putative	41.608	0.579
CfaC1_13_0130	peter pan protein, putative	34.951	0.7
CfaC1_13_0140	hypothetical protein	42.11	0.586
CfaC1_13_0150	hypothetical protein, conserved	42.496	0.563
CfaC1_13_0160	conserved hypothetical protein	46.065	0.511
CfaC1_13_0170	hypothetical protein, conserved	46.414	0.51
CfaC1_13_0180	hypothetical protein	46.681	0.499
CfaC1_13_0190	hypothetical protein, conserved	36.219	0.668
CfaC1_13_0200	hypothetical protein, conserved	39.268	0.629
CfaC1_13_0210	hypothetical protein	44.909	0.537
CfaC1_13_0220	aminoalcohol phosphotransferase, putative	38.405	0.639
CfaC1_13_0230	hypothetical protein	49.698	0.45
CfaC1_13_0240	hypothetical protein	45.08	0.529
CfaC1_13_0250	hypothetical protein	39.939	0.608
CfaC1_13_0260	hypothetical protein, conserved	39.605	0.623
CfaC1_13_0270	hypothetical protein	40.439	0.588
CfaC1_13_0280	hypothetical protein, conserved	38.249	0.669
CfaC1_13_0290	hypothetical protein, conserved	40.407	0.618
CfaC1_13_0300	hypothetical protein, conserved	38.432	0.647
CfaC1_13_0320	hypothetical protein	43.266	0.564
CfaC1_13_0340	hypothetical protein LINJ_29_2990	50.052	0.501
CfaC1_13_0350	hypothetical protein, conserved	39.408	0.623
CfaC1_13_0360	hypothetical protein, conserved	42.665	0.569
CfaC1_13_0370	hypothetical protein, conserved	34.563	0.707
CfaC1_13_0380	hypothetical protein	42.112	0.57
CfaC1_13_0390	hypothetical protein, conserved	32.212	0.778
CfaC1_13_0400	hypothetical protein	53.89	0.351
CfaC1_13_0410	hypothetical protein	59.793	0.319
CfaC1_13_0430	hypothetical protein, conserved	49.124	0.461
CfaC1_13_0440	tetratricopeptide repeat (TPR) protein, putative	53.722	0.46
CfaC1_13_0460	protein kinase, putative	50.197	0.478
CfaC1_13_0470	amino acid permease/transporter, putative	46.246	0.536
CfaC1_13_0480	hypothetical protein, conserved	38.05	0.651
CfaC1_13_0490	hypothetical protein, conserved	35.037	0.65
CfaC1_13_0500	nucleobase transporter, putative	39.038	0.65
CfaC1_13_0510	nucleobase transporter, putative	34.264	0.739
CfaC1_13_0530	transcription modulator/accessory protein, putative	41.376	0.608
CfaC1_13_0540	membrane-bound acid phosphatase 2, putative	32.513	0.726
CfaC1_13_0550	membrane-bound acid phosphatase 2, putative	35.307	0.687
CfaC1_13_0560	hypothetical protein, conserved	33.924	0.741
CfaC1_13_0570	hypothetical protein	39.055	0.596
CfaC1_13_0600	3-methylcrotonoyl-CoA carboxylase beta subunit, putative	35.678	0.694
CfaC1_13_0620	hypothetical protein, conserved	43.526	0.569
CfaC1_13_0630	hypothetical protein	41.179	0.622
CfaC1_13_0640	aminopeptidase, putative,metallo-peptidase, Clan MF, Family M17	33.178	0.714
CfaC1_13_0650	aminopeptidase, putative,metallo-peptidase, Clan MF, Family M17	29.11	0.806
CfaC1_13_0660	hypothetical protein	50.703	0.455
CfaC1_13_0670	hypothetical protein, conserved	35.568	0.704
CfaC1_13_0680	hypothetical protein, conserved	35.655	0.698
CfaC1_13_0700	hypothetical protein, conserved in leishmania	31.463	0.774
CfaC1_13_0740	hypothetical protein, conserved in leishmania	30.047	0.773
CfaC1_13_0760	hypothetical protein, conserved in leishmania	30.114	0.767
CfaC1_13_0770	hypothetical protein, conserved	39.902	0.667
CfaC1_13_0780	hypothetical protein	47.764	0.489
CfaC1_13_0790	hypothetical protein, conserved	43.559	0.565
CfaC1_13_0800	PUF nine target 1	41.858	0.572
CfaC1_13_0810	hypothetical protein	49.869	0.46
CfaC1_13_0820	hypothetical protein, conserved	40.549	0.613
CfaC1_13_0830	hypothetical protein, conserved	34.893	0.737
CfaC1_13_0860	hypothetical protein, conserved	46.578	0.581
CfaC1_13_0880	hypothetical protein, conserved	40.903	0.601
CfaC1_13_0890	hypothetical protein	29.37	0.82
CfaC1_13_0900	hypothetical protein, conserved	38.562	0.65
CfaC1_13_0920	hypothetical protein, conserved	43.64	0.563
CfaC1_13_0930	hypothetical protein, conserved	45.302	0.548
CfaC1_13_0940	hypothetical protein, conserved	49.053	0.489
CfaC1_13_0950	hypothetical protein, conserved	45.379	0.533
CfaC1_13_0960	kinesin , putative	46.51	0.499
CfaC1_13_0970	hypothetical protein, conserved	43.596	0.591
CfaC1_13_0980	promastigote surface antigen protein 2 PSA2, putative	42.882	0.586
CfaC1_13_0990	Surface antigen protein, putative	41.331	0.608
CfaC1_13_1000	hypothetical protein, conserved	37.023	0.705
CfaC1_13_1010	hypothetical protein	52.781	0.412
CfaC1_13_1020	hypothetical protein, conserved	39.872	0.618
CfaC1_13_1040	ATPase, putative	43.498	0.554
CfaC1_13_1050	hypothetical protein, conserved	56.2	0.398
CfaC1_13_1060	hypothetical protein	41.06	0.601
CfaC1_13_1070	hypothetical protein, conserved	56.874	0.336
CfaC1_13_1080	hypothetical protein, conserved	48.073	0.502
CfaC1_13_1090	hypothetical protein, conserved	42.538	0.557
CfaC1_13_1120	hypothetical protein, conserved	49.805	0.441
CfaC1_13_1130	adaptin-related protein-like protein, putative	39.322	0.65
CfaC1_13_1140	pyruvate phosphate dikinase, putative	23.937	0.889
CfaC1_13_1150	inositol-1,4,5-trisphosphate (IP3) 5-phosphatase, putative	38.906	0.617
CfaC1_13_1160	hypothetical protein	43.644	0.563
CfaC1_13_1170	hypothetical protein, conserved	35.53	0.746
CfaC1_13_1180	hypothetical protein	43.147	0.573
CfaC1_13_1190	pretranslocation protein, alpha subunit, putative,SEC61-like (pretranslocation process) protein, putative	31.437	0.769
CfaC1_13_1200	hypothetical protein	42.731	0.559
CfaC1_13_1210	unnamed protein product , putative	45.541	0.541
CfaC1_13_1220	zinc finger domain protein, putative	43.873	0.565
CfaC1_13_1230	zinc finger domain protein, putative	41.052	0.598
CfaC1_13_1240	lanosterol 14-alpha-demethylase, putative	29.887	0.818
CfaC1_13_1260	hypothetical protein, conserved	57.835	0.428
CfaC1_13_1280	protein transport protein Sec31, putative	38.955	0.641
CfaC1_13_1290	eukaryotic release factor 3, putative	36.841	0.716
CfaC1_13_1300	hypothetical protein, conserved	38.479	0.691
CfaC1_13_1310	hypothetical protein	45.143	0.517
CfaC1_13_1330	hypothetical protein, conserved	37.608	0.672
CfaC1_13_1350	ABC transporter, putative	37.766	0.67
CfaC1_13_1400	ATP-binding cassette protein subfamily A, member 3, putative	37.123	0.653
CfaC1_13_1410	ATP-binding cassette protein subfamily A, member 5, putative	35.052	0.702
CfaC1_13_1420	tatD related deoxyribonuclease, putative	43.046	0.591
CfaC1_13_1430	ATP-binding cassette protein subfamily A, member 6, putative	35.499	0.721
CfaC1_13_1450	hypothetical protein, conserved	39.321	0.642
CfaC1_13_1460	hypothetical protein, conserved	35.693	0.705
CfaC1_13_1470	hypothetical protein, conserved	42.449	0.59
CfaC1_13_1480	hypothetical protein, conserved	39.434	0.624
CfaC1_13_1500	GTP-binding protein, putative	34.716	0.651
CfaC1_13_1510	hypothetical protein	41.773	0.605
CfaC1_13_1530	hypothetical protein, conserved	34.163	0.733
CfaC1_13_1540	hypothetical protein	36.421	0.671
CfaC1_13_1550	hypothetical protein, conserved	42.759	0.614
CfaC1_13_1560	hypothetical protein, conserved	45.342	0.54
CfaC1_13_1570	phosphoinositide-specific phospholipase C, putative	35.832	0.678
CfaC1_13_1590	hypothetical protein	54.442	0.418
CfaC1_13_1600	hypothetical protein	50.333	0.403
CfaC1_14_0120	hypothetical protein	44.516	0.515
CfaC1_14_0150	hypothetical protein	52.269	0.44
CfaC1_14_0180	hypothetical protein	51.236	0.433
CfaC1_14_0200	hypothetical protein, conserved	51.668	0.4
CfaC1_14_0230	hypothetical protein, conserved	44.999	0.551
CfaC1_14_0240	hypothetical protein, conserved	36.353	0.655
CfaC1_14_0250	N-acetyl-D- acetylglucosaminylphosphatidylinositol deacetylase, putative	38.693	0.628
CfaC1_14_0260	endonuclease III, putative	46.773	0.546
CfaC1_14_0270	endonuclease III, putative	40.815	0.559
CfaC1_14_0280	endonuclease III, putative	42.307	0.602
CfaC1_14_0300	RNA helicase, putative	37.852	0.663
CfaC1_14_0310	RNA-binding protein 5-like protein, putative	35.765	0.686
CfaC1_14_0320	RNA-binding protein 5-like protein, putative	31.855	0.77
CfaC1_14_0330	hypothetical protein, conserved,calmodulin-like protein containing EF hand domain	33.546	0.751
CfaC1_14_0340	hypothetical protein, conserved	37.934	0.653
CfaC1_14_0350	hypothetical protein, conserved	41.497	0.578
CfaC1_14_0360	kinesin, putative	39.559	0.606
CfaC1_14_0370	hypothetical protein, conserved	40.991	0.614
CfaC1_14_0440	hypothetical protein, conserved	39.893	0.59
CfaC1_14_0450	hypothetical protein, conserved	37.763	0.701
CfaC1_14_0460	hypothetical protein, conserved	32.44	0.776
CfaC1_14_0470	heat shock protein HslVU, ATPase subunit HslU, putative,ATP-dependent hsl protease ATP-binding subunit hslU, putative	37.667	0.688
CfaC1_14_0480	ubiqitin hydrolase, putative,cysteine peptidase, Clan CA, family C19, putative	38.768	0.635
CfaC1_14_0490	minchromosome maintenance (MCM) complex subunit, putative	40.54	0.608
CfaC1_14_0510	hypothetical protein, conserved	41.183	0.584
CfaC1_14_0520	integral membrane transport protein, putative,drug resistence protein, putative	39.836	0.617
CfaC1_14_0530	hypothetical protein	46.147	0.515
CfaC1_14_0540	putative kinesin	49.351	0.475
CfaC1_14_0550	hypothetical protein, conserved	43.29	0.568
CfaC1_14_0560	protein kinase, putative	47.617	0.487
CfaC1_14_0580	hypothetical protein, conserved	34.296	0.699
CfaC1_14_0610	hypothetical protein	42.242	0.59
CfaC1_14_0620	hypothetical protein, conserved	41.571	0.542
CfaC1_14_0630	hypothetical protein	46.948	0.507
CfaC1_14_0640	DNA photolyase, putative	44.601	0.527
CfaC1_14_0650	hypothetical protein, conserved	49.263	0.523
CfaC1_14_0660	hypothetical protein	40.332	0.585
CfaC1_14_0680	hypothetical protein, conserved	47.333	0.567
CfaC1_14_0690	hypothetical protein, conserved	45.55	0.528
CfaC1_14_0700	GCN5-related N-acetyltransferase , putative	42.672	0.565
CfaC1_14_0710	hypothetical protein	43.341	0.555
CfaC1_14_0750	tyrosine phosphatase , putative	43.208	0.558
CfaC1_14_0760	conserved hypothetical protein	40.656	0.617
CfaC1_14_0770	hypothetical tetratricopeptide repeat protein	38.686	0.641
CfaC1_14_0780	hypothetical protein, conserved	45.758	0.535
CfaC1_14_0790	hypothetical protein, conserved	44.58	0.543
CfaC1_14_0800	serine/threonine protein phosphatase, putative	37.732	0.675
CfaC1_14_0810	conserved hypothetical protein	39.017	0.624
CfaC1_14_0820	hypothetical protein, conserved	42.502	0.586
CfaC1_14_0830	hypothetical protein, conserved	43.822	0.542
CfaC1_14_0840	hypothetical protein, conserved	44.059	0.571
CfaC1_14_0850	hypothetical protein, conserved	29.753	0.83
CfaC1_14_0860	hypothetical protein	50.226	0.432
CfaC1_14_0870	hypothetical protein	45.003	0.547
CfaC1_14_0880	hypothetical protein, conserved	47.073	0.504
CfaC1_14_0890	hypothetical protein, conserved	39.094	0.634
CfaC1_14_0900	hypothetical protein, conserved	40.703	0.641
CfaC1_14_0910	conserved hypothetical protein	46.86	0.507
CfaC1_14_0920	surface antigen-like protein, putative	33.145	0.745
CfaC1_14_0950	surface antigen-like protein , putative	34.503	0.65
CfaC1_14_0970	surface antigen-like protein , putative	35.167	0.701
CfaC1_14_0980	surface antigen-like protein, putative	36.3	0.703
CfaC1_14_0990	surface antigen-like protein, putative	36.378	0.716
CfaC1_14_1000	ATP-dependent DNA helicase, putative	39.365	0.627
CfaC1_14_1010	cyclin 1, putative,serine peptidase family S51, peptidase E, putative	36.967	0.681
CfaC1_14_1020	hypothetical protein, conserved	40.317	0.597
CfaC1_14_1030	hypothetical protein, conserved	36.753	0.646
CfaC1_14_1040	hypothetical protein	38.755	0.634
CfaC1_14_1050	hypothetical protein, conserved,Zinc finger DHHC domain containing transmembrane protein, putative	35.379	0.669
CfaC1_14_1060	hypothetical protein, conserved	43.149	0.576
CfaC1_14_1070	hypothetical protein, conserved	41.546	0.604
CfaC1_14_1090	conserved hypothetical protein	43.306	0.522
CfaC1_14_1100	hypothetical protein, conserved	37.081	0.662
CfaC1_14_1110	retrotransposon hot spot protein (RHS), putative, (fragment)	56.268	0.359
CfaC1_14_1120	Carbonyl reductase 1 , putative	53.46	0.425
CfaC1_14_1130	hypothetical protein, conserved	56.361	0.374
CfaC1_14_1150	hypothetical protein, conserved	41.563	0.613
CfaC1_14_1180	guanine deaminase, putative	43.275	0.553
CfaC1_14_1200	hypothetical protein, conserved	48.738	0.483
CfaC1_14_1210	high mobility group protein homolog tdp-1, putative	33.866	0.775
CfaC1_14_1220	hypothetical protein, conserved	46.028	0.535
CfaC1_14_1230	conserved hypothetical protein	46.262	0.501
CfaC1_14_1240	cysteine peptidase C (CPC),CPC cysteine peptidase, Clan CA, family C1, Cathepsin B-like, putative	32.269	0.811
CfaC1_14_1250	hypothetical protein, conserved	43.032	0.59
CfaC1_14_1260	hypothetical protein, conserved	43.928	0.537
CfaC1_14_1270	hypothetical protein	40.841	0.587
CfaC1_14_1280	hypothetical protein	40.273	0.603
CfaC1_14_1290	U-box domain protein, putative	31.705	0.79
CfaC1_14_1310	lipophosphoglycan biosynthetic protein, putative,heat shock protein 90, putative,glucose regulated protein 94, putative	32.903	0.772
CfaC1_14_1320	U3 small nucleolar ribonucleoprotein protein MPP10, putative	35.819	0.715
CfaC1_14_1330	hypothetical protein	48.989	0.496
CfaC1_14_1340	peroxisomal targeting signal type 2 receptor, putative	31.578	0.765
CfaC1_14_1350	hypothetical protein	42.365	0.577
CfaC1_14_1360	hypothetical protein, conserved	41.432	0.593
CfaC1_14_1370	hypothetical protein, conserved	32.056	0.727
CfaC1_14_1380	hypothetical protein, conserved	39.706	0.632
CfaC1_14_1390	hypothetical protein	39.577	0.58
CfaC1_14_1400	hypothetical protein, conserved	33.798	0.738
CfaC1_14_1410	RNA-binding protein, putative	38.408	0.652
CfaC1_14_1430	flagellar radial spoke protein-like, putative	34.268	0.702
CfaC1_14_1440	phosphate transporter, putative	38.17	0.672
CfaC1_14_1450	hypothetical protein, conserved	40.072	0.587
CfaC1_14_1470	ATP-binding cassette protein subfamily A, member 10, putative,ABC transporter, putative	28.145	0.808
CfaC1_14_1480	conserved hypothetical protein	46.803	0.51
CfaC1_14_1490	hypothetical protein, conserved	37.26	0.658
CfaC1_14_1500	DNA repair helicase, putative	41.775	0.594
CfaC1_14_1510	hypothetical protein, conserved	44.876	0.546
CfaC1_14_1520	hypothetical protein, conserved	39.01	0.64
CfaC1_14_1530	hypothetical protein, conserved	36.637	0.681
CfaC1_14_1540	hypothetical protein	44.937	0.535
CfaC1_14_1550	hypothetical protein, conserved	44.862	0.548
CfaC1_14_1560	hypothetical protein	49.526	0.458
CfaC1_14_1570	hypothetical protein, conserved	48.927	0.479
CfaC1_14_1590	hypothetical protein, conserved	45.261	0.544
CfaC1_14_1600	hypothetical protein, conserved	38.393	0.684
CfaC1_14_1610	hypothetical protein, conserved	40.532	0.58
CfaC1_14_1620	hypothetical protein, conserved	45.752	0.569
CfaC1_14_1630	hypothetical protein, conserved	47.226	0.497
CfaC1_14_1640	hypothetical protein, conserved	46.955	0.509
CfaC1_14_1650	hypothetical protein, conserved	39.743	0.61
CfaC1_14_1660	hypothetical protein, conserved	34.922	0.696
CfaC1_14_1670	hypothetical protein	49.068	0.496
CfaC1_14_1680	hypothetical protein	48.488	0.502
CfaC1_14_1700	RNA binding protein, putative	40.132	0.662
CfaC1_14_1710	hypothetical protein, conserved	40.101	0.615
CfaC1_14_1720	hypothetical protein	40.217	0.613
CfaC1_14_1740	hypothetical protein, conserved	39.224	0.629
CfaC1_14_1750	hypothetical protein, conserved	39.533	0.65
CfaC1_14_1760	hypothetical protein, conserved	44.126	0.589
CfaC1_14_1770	Hypothetical protein, conserved, putative	34.758	0.666
CfaC1_14_1790	hypothetical protein, conserved	43.451	0.582
CfaC1_14_1800	hypothetical protein, conserved	40.7	0.599
CfaC1_14_1810	D-lactate dehydrogenase-like protein, putative	32.247	0.773
CfaC1_14_1830	hypothetical protein	35.313	0.704
CfaC1_14_1840	hypothetical protein, conserved	45.906	0.522
CfaC1_14_1850	thymine-7-hydroxylase, putative	34.718	0.709
CfaC1_14_1860	thymine-7-hydroxylase, putative	31.7	0.771
CfaC1_14_1870	thymine-7-hydroxylase, putative	30.259	0.815
CfaC1_14_1880	hypothetical protein, conserved	37.508	0.66
CfaC1_14_1890	hypothetical protein, conserved	38.799	0.628
CfaC1_14_1900	protein transport protein Sec24A, putative	36.923	0.68
CfaC1_14_1910	hypothetical protein, conserved	41.864	0.626
CfaC1_14_1920	hypothetical protein, conserved	37.426	0.645
CfaC1_14_1930	hypothetical protein, conserved	45.875	0.536
CfaC1_14_1940	hypothetical protein, conserved	40.697	0.605
CfaC1_14_1960	hypothetical protein, conserved	46.05	0.505
CfaC1_14_1970	hypothetical protein, conserved	33.772	0.751
CfaC1_14_1980	DNA-directed RNA polymerase I-like protein, putative	34.342	0.724
CfaC1_14_1990	hypothetical protein, conserved	38.797	0.63
CfaC1_14_2000	proteasome regulatory non-ATPase subunit, putative	32.715	0.771
CfaC1_14_2010	hypothetical protein, conserved	33.91	0.694
CfaC1_14_2020	hypothetical protein, conserved	30.94	0.794
CfaC1_14_2030	hypothetical protein, conserved	36.479	0.677
CfaC1_14_2060	QA-SNARE protein putative	36.69	0.637
CfaC1_14_2070	tryptophanyl-tRNA synthetase, putative	33.925	0.741
CfaC1_14_2080	hypothetical protein, conserved	41.791	0.573
CfaC1_14_2090	hypothetical protein, conserved	38.008	0.649
CfaC1_14_2100	ribosomal protein L3-like protein, putative	33.212	0.756
CfaC1_14_2110	transcription factor-like protein, putative	34.004	0.736
CfaC1_14_2120	hypothetical protein	38.816	0.618
CfaC1_14_2130	3,2-trans-enoyl-CoA isomerase, mitochondrial precursor-like protein, putative	39.802	0.625
CfaC1_14_2140	Hypothetical protein, conserved	36.75	0.671
CfaC1_14_2150	nucleobase transporter, putative	32.979	0.759
CfaC1_14_2160	hypothetical protein, conserved	32.3	0.765
CfaC1_15_0030	TATE DNA Transposon, putative	41.003	0.599
CfaC1_15_0060	hypothetical protein	41.647	0.534
CfaC1_15_0070	hypothetical protein	45.7	0.554
CfaC1_15_0090	hypothetical protein, conserved	30.266	0.812
CfaC1_15_0110	hypothetical protein, conserved	39.423	0.649
CfaC1_15_0120	hypothetical protein, conserved	42.935	0.609
CfaC1_15_0140	hypothetical protein, conserved	40.947	0.598
CfaC1_15_0150	hypothetical protein, conserved	46.188	0.552
CfaC1_15_0160	mitogen-activated protein kinase kinase 3, putative	40.563	0.57
CfaC1_15_0180	elongation factor 1-alpha, putative	27.346	0.863
CfaC1_15_0190	receptor-type adenylate cyclase a, putative	38.864	0.646
CfaC1_15_0200	receptor-type adenylate cyclase, putative	34.817	0.671
CfaC1_15_0210	receptor-type adenylate cyclase a, putative	37.987	0.636
CfaC1_15_0240	receptor-type adenylate cyclase a, putative	41.754	0.597
CfaC1_15_0270	hypothetical protein, conserved	39.58	0.652
CfaC1_15_0280	receptor-type adenylate cyclase, putative	33.621	0.69
CfaC1_15_0310	hypothetical protein	50.54	0.402
CfaC1_15_0330	hypothetical protein	45.751	0.495
CfaC1_15_0340	receptor-type adenylate cyclase, putative	34.365	0.655
CfaC1_15_0370	hypothetical protein, conserved	46.094	0.505
CfaC1_15_0380	peptidase t, putative,peptidase T, putative, metallo-peptidase, ClanMH, family M20B	33.978	0.738
CfaC1_15_0390	receptor-type adenylate cyclase, putative	36.941	0.627
CfaC1_15_0400	hypothetical protein, conserved	50.922	0.499
CfaC1_15_0410	peptidase t, putative,peptidase T, putative, metallo-peptidase, ClanMH, family M20B	34.827	0.718
CfaC1_15_0420	receptor-type adenylate cyclase, putative	38.991	0.615
CfaC1_15_0430	hypothetical protein, conserved	40.08	0.614
CfaC1_15_0440	hypothetical protein, conserved	48.181	0.475
CfaC1_15_0450	hypothetical protein, conserved	41.404	0.613
CfaC1_15_0460	hypothetical protein, conserved	46.378	0.51
CfaC1_15_0470	cystathionine beta-synthase, putative	34.548	0.742
CfaC1_15_0480	hypothetical protein	44.752	0.535
CfaC1_15_0490	NADH-ubiquinone oxidoreductase, mitochondrial, putative	33.88	0.736
CfaC1_15_0510	hypothetical protein, conserved	48.984	0.461
CfaC1_15_0520	hypothetical protein, conserved	47.436	0.461
CfaC1_15_0530	hypothetical protein	47.824	0.439
CfaC1_15_0540	conserved hypothetical protein	53.186	0.464
CfaC1_15_0550	hypothetical protein, conserved	52.86	0.42
CfaC1_15_0570	hypothetical protein, conserved	34.969	0.708
CfaC1_15_0590	hypothetical protein	42.943	0.576
CfaC1_15_0600	Qa-SNARE protein, putative	43.441	0.587
CfaC1_15_0670	protein kinase, putative	38.778	0.639
CfaC1_15_0690	protein kinase, putative	36.82	0.656
CfaC1_15_0700	hypothetical protein, conserved	43.429	0.571
CfaC1_15_0710	hypothetical protein, conserved	36.983	0.664
CfaC1_15_0720	hypothetical protein, conserved	41.684	0.646
CfaC1_15_0730	hypothetical protein	46.427	0.501
CfaC1_15_0740	hypothetical protein	48.024	0.491
CfaC1_15_0750	hypothetical protein	54.154	0.455
CfaC1_15_0760	hypothetical protein	50.362	0.475
CfaC1_15_0770	hypothetical protein, conserved	40.149	0.604
CfaC1_15_0780	hypothetical protein, conserved	43.55	0.548
CfaC1_15_0790	hypothetical protein, conserved	28.027	0.822
CfaC1_15_0800	protein kinase, putative	44.676	0.546
CfaC1_15_0810	hypothetical protein	40.178	0.608
CfaC1_15_0820	hypothetical protein	44.912	0.525
CfaC1_15_0830	hypothetical protein	45.701	0.527
CfaC1_15_0840	hypothetical protein	44.057	0.556
CfaC1_15_0850	hypothetical protein, conserved	45.296	0.534
CfaC1_15_0860	hypothetical protein, conserved	43.301	0.637
CfaC1_15_0870	hypothetical protein	47.53	0.448
CfaC1_15_0880	bis(5'-nucleosyl)-tetraphosphatase, symmetrical-like protein, putative	36.897	0.661
CfaC1_15_0890	hypothetical protein, conserved	50.355	0.457
CfaC1_15_0900	P-type ATPase, putative	36.134	0.688
CfaC1_15_0910	hypothetical protein, conserved	38.193	0.679
CfaC1_15_0930	hypothetical protein, conserved	36.999	0.666
CfaC1_15_0950	hypothetical protein, conserved	42.012	0.54
CfaC1_15_0960	hypothetical protein, conserved	46.815	0.535
CfaC1_15_0970	hypothetical protein, conserved	48.266	0.501
CfaC1_15_0990	hypothetical protein, conserved	49.907	0.517
CfaC1_15_1010	hypothetical protein, conserved	49.596	0.442
CfaC1_15_1020	hypothetical protein	58.47	0.288
CfaC1_15_1030	hypothetical protein, conserved	58.779	0.337
CfaC1_15_1040	retrotransposon hot spot protein (RHS, pseudogene), putative	56.604	0.358
CfaC1_15_1050	protein kinase, putative,polo-like protein kinase, putative	32.931	0.748
CfaC1_15_1060	hypothetical protein, conserved	33.001	0.733
CfaC1_15_1070	hypothetical protein, conserved	41.083	0.592
CfaC1_15_1080	hypothetical protein, conserved	48.976	0.49
CfaC1_15_1090	hypothetical protein	40.309	0.611
CfaC1_15_1100	hypothetical protein	49.124	0.477
CfaC1_15_1110	hypothetical protein, conserved	38.475	0.648
CfaC1_15_1120	hypothetical protein	45.928	0.489
CfaC1_15_1130	hypothetical protein, conserved	43.642	0.608
CfaC1_15_1140	hypothetical protein, conserved	41.567	0.598
CfaC1_15_1150	hypothetical protein, conserved	43.702	0.578
CfaC1_15_1160	guanosine monophosphate reductase, putative	31.197	0.789
CfaC1_15_1170	ysine decarboxylase-like protein, putative	34.274	0.75
CfaC1_15_1180	OSM3-like kinesin, putative	33.724	0.773
CfaC1_15_1190	hypothetical protein, conserved	46.712	0.5
CfaC1_15_1200	hypothetical protein, conserved	38.246	0.639
CfaC1_15_1210	hypothetical protein, conserved	38.696	0.652
CfaC1_15_1220	hypothetical protein, conserved	42.959	0.55
CfaC1_15_1230	hypothetical protein, conserved	48.065	0.481
CfaC1_15_1260	META domain containing protein, putative	39.818	0.626
CfaC1_15_1270	hypothetical protein, conserved	58.708	0.343
CfaC1_15_1300	hypothetical protein, conserved	40.667	0.625
CfaC1_15_1310	hypothetical protein, conserved	38.437	0.654
CfaC1_15_1320	ATP-dependent RNA helicase, putative	37.843	0.657
CfaC1_15_1330	formin , putative	39.293	0.592
CfaC1_15_1340	hypothetical protein	38.531	0.593
CfaC1_15_1350	conserved hypothetical protein	50.585	0.477
CfaC1_15_1360	hypothetical protein	36.505	0.679
CfaC1_15_1370	hypothetical protein	45.439	0.543
CfaC1_15_1380	hypothetical protein, conserved	30.9	0.802
CfaC1_15_1430	hypothetical protein	42.707	0.562
CfaC1_15_1440	hypothetical protein, conserved	39.384	0.649
CfaC1_15_1460	hydrolase, alpha/beta fold family-like protein, putative	43.386	0.587
CfaC1_15_1470	hypothetical protein, conserved	34.131	0.682
CfaC1_15_1490	g-amastin , putative	35.04	0.691
CfaC1_15_1500	g-amastin , putative	34.942	0.723
CfaC1_15_1510	hypothetical protein, conserved	36.262	0.698
CfaC1_15_1540	hypothetical protein, conserved	45.927	0.527
CfaC1_15_1550	hypothetical protein, conserved	51.036	0.453
CfaC1_15_1560	putative ubiquitin hydrolase	47.45	0.488
CfaC1_15_1570	3-oxo-5-alpha-steroid 4-dehydrogenase-like protein, putative	44.55	0.559
CfaC1_15_1580	kinesin, putative	39.832	0.653
CfaC1_15_1600	hypothetical protein, conserved	49.85	0.493
CfaC1_15_1610	hypothetical protein, conserved	42.796	0.564
CfaC1_15_1620	5'-3' exonuclease, putative	40.926	0.596
CfaC1_15_1630	UDP-sugar pyrophosphorylase, putative	37.621	0.661
CfaC1_15_1640	hypothetical protein	49.214	0.484
CfaC1_15_1650	hypothetical protein	48.367	0.474
CfaC1_15_1660	hypothetical protein	44.487	0.549
CfaC1_15_1670	hypothetical protein, conserved	40.219	0.583
CfaC1_15_1680	hypothetical protein	42.548	0.615
CfaC1_15_1690	hypothetical protein	45.893	0.521
CfaC1_15_1710	conserved hypothetical protein	38.211	0.631
CfaC1_15_1720	hypothetical protein, conserved	37.866	0.656
CfaC1_15_1730	hypothetical protein, conserved	37.426	0.675
CfaC1_15_1740	hypothetical protein, conserved	42.901	0.586
CfaC1_15_1750	hypothetical protein, conserved	34.09	0.747
CfaC1_15_1770	translation initiation factor, putative	29.765	0.839
CfaC1_15_1780	hypothetical protein, conserved	41.963	0.571
CfaC1_15_1790	hypothetical protein, conserved	45.428	0.536
CfaC1_15_1800	hypothetical protein	47.389	0.498
CfaC1_15_1810	hypothetical protein, conserved	35.785	0.678
CfaC1_15_1820	hypothetical protein, conserved	41.844	0.607
CfaC1_15_1830	hypothetical protein, conserved	47.909	0.59
CfaC1_15_1840	hypothetical protein, conserved	39.149	0.651
CfaC1_15_1850	L-gulonolactone oxidase, putative	34.175	0.75
CfaC1_15_1860	hypothetical protein, conserved	34.451	0.736
CfaC1_15_1880	hypothetical protein, conserved	40.871	0.597
CfaC1_15_1890	myo-inositol-1(or 4)-monophosphatase 1, putative	36.013	0.733
CfaC1_15_1900	otubain, putative,otubain cysteine peptidase, Clan CA, family C65, putative	37.658	0.681
CfaC1_15_1910	hypothetical protein	43.571	0.558
CfaC1_15_1920	zinc-finger protein ZPR1, putative	33.863	0.759
CfaC1_15_1940	hypothetical protein, conserved	37.585	0.688
CfaC1_15_1950	hypothetical protein	55.418	0.424
CfaC1_15_1960	hypothetical protein, conserved	34.62	0.697
CfaC1_15_1970	hypothetical protein, conserved	36.906	0.655
CfaC1_15_1980	hypothetical protein, conserved	37.656	0.596
CfaC1_15_2010	ferrochelatase-like protein, putative	38.451	0.631
CfaC1_15_2020	hypothetical protein, conserved	47.258	0.491
CfaC1_16_0010	hypothetical protein, conserved	55.532	0.331
CfaC1_16_0020	hypothetical protein, conserved	55.001	0.394
CfaC1_16_0030	hypothetical protein, conserved	41.292	0.609
CfaC1_16_0040	ATP-binding cassette protein subfamily H, member 1, putative	41.281	0.598
CfaC1_16_0050	SNF2/RAD54 related DNA helicase, putative	45.368	0.527
CfaC1_16_0060	protein kinase, putative	41.637	0.588
CfaC1_16_0080	hypothetical protein, conserved	48.963	0.489
CfaC1_16_0090	hypothetical protein, conserved	35.889	0.66
CfaC1_16_0100	hypothetical protein, conserved	46.944	0.515
CfaC1_16_0110	seryl-tRNA synthetase, putative	32.897	0.768
CfaC1_16_0120	protein kinase, putative,cyclin-dependent protein kinase, putative	46.781	0.486
CfaC1_16_0140	NGG1 interacting factor 3-like protein, putative	43.175	0.554
CfaC1_16_0150	hypothetical protein, conserved	39.218	0.635
CfaC1_16_0170	hypothetical protein, conserved	43.91	0.536
CfaC1_16_0180	hypothetical protein	46.023	0.524
CfaC1_16_0200	DEAD-boc ATP-dependent (RNA) helicase, putative	47.015	0.505
CfaC1_16_0210	hypothetical protein	44.226	0.544
CfaC1_16_0230	acidocalcisomal pyrophosphatase, putative	36.713	0.72
CfaC1_16_0240	hypothetical protein	44.645	0.537
CfaC1_16_0270	hypothetical protein, conserved	51.679	0.439
CfaC1_16_0280	proteasome alpha 7 subunit, putative	34.151	0.751
CfaC1_16_0290	hypothetical protein	46.43	0.519
CfaC1_16_0320	hypothetical protein	42.631	0.545
CfaC1_16_0330	protein kinase, putative,serine/threonine protein kinase, putative	43.823	0.551
CfaC1_16_0340	hypothetical protein, conserved	38.342	0.645
CfaC1_16_0350	NADH-cytochrome b5 reductase-like protein, putative	44.724	0.565
CfaC1_16_0360	hypothetical protein, conserved	51.517	0.432
CfaC1_16_0370	hypothetical protein	55.56	0.429
CfaC1_16_0380	hypothetical protein, conserved	47.615	0.451
CfaC1_16_0390	unnamed protein product , putative	45.108	0.523
CfaC1_16_0400	hypothetical protein	46.026	0.526
CfaC1_16_0420	PIF1 helicase-like protein, putative,DNA repair and recombination protein, mitochondrial precursor, putative	41.051	0.594
CfaC1_16_0430	hypothetical protein, conserved	53.685	0.418
CfaC1_16_0440	14-3-3 protein, putative	31.319	0.814
CfaC1_16_0450	hypothetical protein, conserved	47.697	0.502
CfaC1_16_0460	Hypothetical protein, conserved, putative	42.968	0.553
CfaC1_16_0480	hypothetical protein	44.323	0.54
CfaC1_16_0490	hypothetical protein	47.447	0.445
CfaC1_16_0500	unnamed protein product , putative	41.506	0.574
CfaC1_16_0510	hypothetical protein, conserved	36.98	0.688
CfaC1_16_0520	chromatin binding protein, putative	50.541	0.467
CfaC1_16_0530	hypothetical protein, conserved	46.496	0.504
CfaC1_16_0540	unnamed protein product , putative	47.599	0.491
CfaC1_16_0550	DNA ligase, putative	47.241	0.49
CfaC1_16_0560	hypothetical protein, conserved	50.66	0.463
CfaC1_16_0570	pumillio protein 10, putative	37.055	0.687
CfaC1_16_0580	hypothetical protein	40.112	0.636
CfaC1_16_0590	unspecified product, putative	54.957	0.341
CfaC1_16_0600	hypothetical protein, conserved	59.86	0.299
CfaC1_16_0640	proteasome regulatory non-ATP-ase subunit 5, putative,19S proteasome regulatory subunit	43.81	0.551
CfaC1_16_0650	hypothetical protein, conserved	43.289	0.568
CfaC1_16_0660	hypothetical protein, conserved	49.4	0.451
CfaC1_16_0670	small GTPase, putative,similar to Ras-related protein Rab-21	43.481	0.567
CfaC1_16_0680	putative PfkB family sugar kinase	41.197	0.606
CfaC1_16_0690	hypothetical protein, conserved	33.899	0.73
CfaC1_16_0700	methionyl-tRNA synthetase, putative	33.232	0.756
CfaC1_16_0720	hypothetical protein, conserved	33.989	0.738
CfaC1_16_0730	hypothetical protein, conserved	42.705	0.574
CfaC1_16_0740	hypothetical protein	48.362	0.502
CfaC1_16_0760	hypothetical protein	38.357	0.538
CfaC1_16_0770	hypothetical protein, conserved	39.996	0.639
CfaC1_16_0780	hypothetical protein, conserved	38.849	0.674
CfaC1_16_0790	hypothetical protein, conserved	36.748	0.685
CfaC1_16_0800	hypothetical protein, conserved	32.799	0.755
CfaC1_16_0810	methionine aminopeptidase 2, putative	34.853	0.74
CfaC1_16_0820	hypothetical protein, conserved	41.702	0.61
CfaC1_16_0830	hypoxanthine-guanine phosphoribosyltransferase, putative	33.253	0.764
CfaC1_16_0840	xanthine phosphoribosyltransferase, putative	35.874	0.7
CfaC1_16_0850	hypothetical protein, conserved	46.009	0.511
CfaC1_16_0860	hypothetical protein	47.748	0.514
CfaC1_16_0870	hypothetical protein	46.576	0.509
CfaC1_16_0880	hypothetical protein, conserved	43.876	0.568
CfaC1_16_0890	hypothetical protein	47.46	0.485
CfaC1_16_0910	hypothetical protein, conserved	45.276	0.548
CfaC1_16_0920	hypothetical protein, conserved	41.217	0.593
CfaC1_16_0930	hypothetical protein, conserved	41.926	0.608
CfaC1_16_0960	mutS homologue , putative	47.296	0.478
CfaC1_16_0980	aspartyl-tRNA synthetase, putative	45.634	0.52
CfaC1_16_0990	hypothetical protein	55.395	0.411
CfaC1_16_1000	hypothetical protein, conserved	51.288	0.491
CfaC1_16_1010	hypothetical protein, conserved	37.913	0.676
CfaC1_16_1020	kinesin, putative	41.766	0.589
CfaC1_16_1070	cell division protein kinase 2,cdc2-related kinase, putative	36.775	0.681
CfaC1_16_1090	T-complex protein 1, delta subunit, putative	30.446	0.82
CfaC1_16_1100	hypothetical protein, conserved	37.315	0.633
CfaC1_16_1110	hypothetical protein, conserved	41.41	0.589
CfaC1_16_1120	U4/U6 small nuclear ribonuclear protein, putative	44.487	0.566
CfaC1_16_1130	hypothetical protein, conserved	44.688	0.501
CfaC1_16_1140	hypothetical protein	46.274	0.557
CfaC1_16_1150	hypothetical protein, conserved	47.783	0.491
CfaC1_16_1170	hypothetical protein	45.048	0.531
CfaC1_16_1180	proteophosphoglycan ppg1, putative	38.074	0.641
CfaC1_16_1190	hypothetical protein, conserved	40.173	0.576
CfaC1_16_1200	hypothetical protein	41.937	0.574
CfaC1_16_1210	hypothetical protein, conserved	32.895	0.728
CfaC1_16_1220	hypothetical protein, conserved	35.573	0.721
CfaC1_16_1230	hypothetical protein, conserved	36.858	0.686
CfaC1_16_1240	hypothetical protein, conserved	42.354	0.619
CfaC1_16_1250	hypothetical protein, conserved	39.914	0.625
CfaC1_16_1260	hypothetical protein, conserved	37.29	0.685
CfaC1_16_1270	hypothetical protein, conserved	37.429	0.651
CfaC1_16_1280	hypothetical protein, conserved	40.532	0.622
CfaC1_16_1300	cation transporter, putative	36.106	0.673
CfaC1_16_1310	glycosylphosphatidylinositol-specific phospholipase C, putative	39.71	0.61
CfaC1_16_1320	beta prime cop protein, putative	34.651	0.737
CfaC1_16_1330	hypothetical protein, conserved	42.763	0.59
CfaC1_16_1340	hypothetical protein	39.533	0.631
CfaC1_16_1350	hypothetical protein, conserved	31.85	0.769
CfaC1_16_1380	hypothetical protein	44.743	0.538
CfaC1_16_1400	ABC transporter family-like protein, putative	44.154	0.554
CfaC1_16_1410	delta-12 fatty acid desaturase, putative	30.987	0.778
CfaC1_16_1420	hypothetical protein, conserved	32.877	0.735
CfaC1_16_1440	hypothetical protein	44.59	0.562
CfaC1_16_1450	hypothetical protein	50.528	0.448
CfaC1_16_1470	hypothetical protein	53.112	0.421
CfaC1_16_1490	TATE DNA transposons, putative	36.041	0.602
CfaC1_16_1540	hypothetical protein, conserved	53.301	0.392
CfaC1_16_1550	hypothetical protein, conserved	41.052	0.648
CfaC1_16_1560	conserved hypothetical protein	46.081	0.497
CfaC1_16_1570	hypothetical protein	48.644	0.485
CfaC1_16_1590	hypothetical protein, conserved	36.934	0.676
CfaC1_16_1600	hypothetical protein, conserved	47.515	0.49
CfaC1_16_1620	hypothetical protein, conserved	56.152	0.429
CfaC1_16_1630	hypothetical protein, conserved	44.07	0.56
CfaC1_16_1640	hypothetical protein	47.326	0.508
CfaC1_16_1650	hypothetical protein	48.681	0.452
CfaC1_16_1660	hypothetical protein, conserved	42.66	0.578
CfaC1_16_1700	hypothetical protein, conserved	36.626	0.645
CfaC1_16_1710	hypothetical protein, conserved	40.031	0.652
CfaC1_16_1720	choline dehydrogenase, like protein, putative	36.46	0.679
CfaC1_16_1730	serine/threonine-protein kinase, putative	40.401	0.572
CfaC1_16_1740	serine/threonine-protein kinase, putative	36.67	0.535
CfaC1_16_1750	hypothetical protein	38.18	0.634
CfaC1_16_1770	hypothetical protein, conserved	41.071	0.616
CfaC1_16_1780	hypothetical protein, conserved	40.589	0.622
CfaC1_16_1790	hypothetical protein, conserved	29.274	0.808
CfaC1_16_1800	hypothetical protein, conserved	36.679	0.674
CfaC1_16_1810	hypothetical protein, conserved	36.598	0.68
CfaC1_16_1820	hypothetical protein, conserved	50.654	0.485
CfaC1_16_1850	hypothetical protein, conserved	38.721	0.642
CfaC1_16_1870	hypothetical protein, conserved	42.255	0.575
CfaC1_16_1880	protein kinase, putative	42.1	0.579
CfaC1_16_1890	mitochondrial structure specific endonuclease I (SSE-1), putative	44.516	0.548
CfaC1_16_1900	hypothetical protein, conserved	41.934	0.598
CfaC1_16_1920	pumillio protein 3, putative	40.539	0.651
CfaC1_16_1930	hypothetical protein, conserved	57.852	0.381
CfaC1_16_1940	proteasome alpha 2 subunit, putative	41.756	0.611
CfaC1_16_1980	RNA polymerase II, putative	53.373	0.352
CfaC1_16_1990	hypothetical protein, conserved	49.232	0.464
CfaC1_16_2000	centromere/microtubule binding protein cbf5, putative	31.71	0.777
CfaC1_16_2010	ATP synthase F1 subunit gamma protein, putative	32.917	0.785
CfaC1_16_2050	GPI transamidase component GAA1, putative	43.517	0.58
CfaC1_16_2070	proteasome alpha 5 subunit, putative,20S proteasome subunit alpha 5, (putative)	31.575	0.799
CfaC1_16_2080	peroxin 14, putative	38.467	0.635
CfaC1_16_2090	conserved hypothetical protein	44.665	0.523
CfaC1_16_2120	RNA polymerase ii largest subunit, putative	48.37	0.196
CfaC1_16_2130	protein phosphatase 2C, putative	48.466	0.24
CfaC1_16_2150	hypothetical protein	54.28	0.409
CfaC1_17_0020	hypothetical protein, conserved	35.45	0.702
CfaC1_17_0040	arginine N-methyltransferase, type I, putative	41.261	0.619
CfaC1_17_0050	hypothetical protein, conserved	37.455	0.678
CfaC1_17_0060	hypothetical protein, conserved	38.727	0.62
CfaC1_17_0070	peroxisome assembly protein, putative	39.242	0.629
CfaC1_17_0080	p46 protein , putative	43.671	0.524
CfaC1_17_0090	hypothetical protein, conserved	34.165	0.729
CfaC1_17_0100	hypothetical protein, conserved	47.933	0.511
CfaC1_17_0110	hypothetical protein, conserved	37.15	0.658
CfaC1_17_0120	hypothetical protein, conserved	33.522	0.734
CfaC1_17_0130	hypothetical protein, conserved	43.035	0.572
CfaC1_17_0140	hypothetical protein, conserved	47.393	0.491
CfaC1_17_0150	jumonji domain containing 8 , putative	37.559	0.63
CfaC1_17_0170	hypothetical protein, conserved	39.815	0.592
CfaC1_17_0180	50S ribosomal protein L17, putative	39.919	0.63
CfaC1_17_0190	hypothetical protein, conserved	35.854	0.673
CfaC1_17_0200	hypothetical protein	54.164	0.349
CfaC1_17_0210	hypothetical protein, conserved	37.835	0.647
CfaC1_17_0220	hypothetical protein, conserved	41.923	0.592
CfaC1_17_0230	hypothetical protein, conserved	40.353	0.581
CfaC1_17_0240	mitochondrial ornithine carrier protein-like protein, putative	45.558	0.556
CfaC1_17_0250	mitochondrial ornithine transporter 1-like protein, putative	37.977	0.648
CfaC1_17_0280	histone acetyltransferase-like protein, putative	40.283	0.611
CfaC1_17_0300	hypothetical protein, conserved	37.091	0.682
CfaC1_17_0310	hypothetical protein, conserved	45.94	0.523
CfaC1_17_0320	proteasome 26S non-ATPase subunit 9, putative	46.256	0.543
CfaC1_17_0330	protein kinase, putative	41.868	0.597
CfaC1_17_0340	hypothetical protein, conserved	36.196	0.689
CfaC1_17_0350	hypothetical protein, conserved	39.801	0.624
CfaC1_17_0360	hypothetical protein, conserved	44.325	0.577
CfaC1_17_0370	hypothetical protein, conserved	40.057	0.61
CfaC1_17_0380	hypothetical protein, conserved	44.272	0.563
CfaC1_17_0390	3-Beta-hydroxysteroid-delta(8), delta(7)-isomerase, putative	37.844	0.653
CfaC1_17_0400	hypothetical protein, conserved	45.322	0.566
CfaC1_17_0410	hypothetical protein, conserved	44.639	0.514
CfaC1_17_0420	tubulin tyrosine ligase, putative	43.122	0.565
CfaC1_17_0430	hypothetical protein, conserved	39.126	0.623
CfaC1_17_0440	hypothetical protein, conserved	40.302	0.58
CfaC1_17_0460	hypothetical protein, conserved	45.95	0.506
CfaC1_17_0490	hypothetical protein, conserved	37.45	0.65
CfaC1_17_0500	hypothetical protein, conserved	39.066	0.629
CfaC1_17_0530	hypothetical protein	43.632	0.615
CfaC1_17_0540	hypothetical protein	42.331	0.597
CfaC1_17_0570	hypothetical protein, conserved	35.501	0.72
CfaC1_17_0580	hypothetical protein, conserved	44.036	0.609
CfaC1_17_0590	hypothetical protein, conserved	34.423	0.701
CfaC1_17_0600	hypothetical protein, conserved	37.047	0.688
CfaC1_17_0610	hypothetical protein, conserved	36.859	0.682
CfaC1_17_0620	hypothetical protein, conserved	34.914	0.739
CfaC1_17_0630	hypothetical protein	39.084	0.591
CfaC1_17_0640	hypothetical protein, conserved	36.943	0.71
CfaC1_17_0650	hypothetical protein, conserved	40.697	0.625
CfaC1_17_0660	conserved hypothetical protein	46.571	0.5
CfaC1_17_0670	hypothetical protein, conserved	35.223	0.734
CfaC1_17_0680	dihydroorotate dehydrogenase, putative	33.533	0.781
CfaC1_17_0690	aspartate carbamoyltransferase, putative	34.281	0.76
CfaC1_17_0700	orotidine-5-phosphate decarboxylase/orotate phosphoribosyltransferase, putative,OMPDCase-OPRTase, putative	34.72	0.747
CfaC1_17_0730	carbamoyl-phosphate synthase, putative	30.495	0.809
CfaC1_17_0740	carbamoyl-phosphate synthase, putative	32.721	0.776
CfaC1_17_0760	hypothetical protein	51.568	0.448
CfaC1_17_0770	hypothetical protein	49.41	0.475
CfaC1_17_0780	hypothetical protein, conserved	45.103	0.554
CfaC1_17_0800	hypothetical protein	55.509	0.462
CfaC1_17_0810	hypothetical protein, conserved	41.591	0.597
CfaC1_17_0820	hypothetical protein, conserved	43.982	0.555
CfaC1_17_0830	apurinic/apyrimidinic endonuclease-redox protein, putative	37.385	0.671
CfaC1_17_0840	hypothetical protein, conserved	36.405	0.665
CfaC1_17_0850	hypothetical protein	44.544	0.525
CfaC1_17_0860	hypothetical protein	50.499	0.411
CfaC1_17_0870	hypothetical protein, conserved	49.851	0.444
CfaC1_17_0880	ubiquitin hydrolase, putative,cysteine peptidase, Clan CA, family C19, putative	41.439	0.595
CfaC1_17_0890	hypothetical protein, conserved	48.065	0.48
CfaC1_17_0900	hypothetical protein, conserved	48.978	0.526
CfaC1_17_0910	transaldolase, putative	29.167	0.847
CfaC1_17_0920	hypothetical protein	45.421	0.525
CfaC1_17_0930	hypothetical protein, conserved	34.835	0.708
CfaC1_17_0940	hypothetical protein, conserved	36.353	0.676
CfaC1_17_0950	chitinase, putative	43.803	0.56
CfaC1_17_0960	hypothetical protein, conserved	34.626	0.712
CfaC1_17_0970	hypothetical protein, conserved	41.233	0.613
CfaC1_17_0980	hypothetical protein	49.764	0.474
CfaC1_17_0990	hypothetical protein, conserved	46.152	0.578
CfaC1_17_1000	hypothetical protein, conserved	47.587	0.511
CfaC1_17_1010	metallopeptidase, putative,metallo-peptidase, Clan MP, Family M67	43.125	0.531
CfaC1_17_1020	hypothetical protein, conserved	53.635	0.456
CfaC1_17_1030	protein kinase, putative	46.335	0.525
CfaC1_17_1040	hypothetical protein, conserved	41.34	0.632
CfaC1_17_1050	hypothetical protein, conserved	57.095	0.361
CfaC1_17_1060	hypothetical protein, conserved	45.641	0.538
CfaC1_17_1070	flagellar calcium-binding protein, putative	31.39	0.784
CfaC1_17_1100	hypothetical protein, conserved	56.066	0.442
CfaC1_17_1120	sucrose-phosphate synthase-like protein, putative	40.829	0.649
CfaC1_17_1130	hypothetical protein, conserved	52.027	0.465
CfaC1_17_1140	hypothetical protein, conserved	47.667	0.512
CfaC1_17_1150	hypothetical protein	49.688	0.476
CfaC1_17_1160	hypothetical protein, conserved	42.222	0.597
CfaC1_17_1170	protein kinase, putative	42.002	0.596
CfaC1_17_1240	hypothetical protein, conserved	40.723	0.587
CfaC1_17_1300	hypothetical protein, conserved	38.513	0.634
CfaC1_17_1310	hypothetical protein	45.414	0.527
CfaC1_17_1320	hypothetical protein	40.004	0.561
CfaC1_17_1330	unspecified product, putative	40.19	0.605
CfaC1_17_1340	hypothetical protein	47.073	0.493
CfaC1_17_1350	hypothetical protein	48.795	0.463
CfaC1_17_1360	hypothetical protein	42.454	0.579
CfaC1_17_1370	hypothetical protein, conserved	47.176	0.538
CfaC1_17_1390	conserved hypothetical protein	33.149	0.719
CfaC1_17_1410	hypothetical protein, conserved	41.928	0.581
CfaC1_17_1440	hypothetical protein	40.145	0.616
CfaC1_17_1470	coatomer delta subunit-like protein,delta-COP, putative,delta-coat protein, putative	36.901	0.664
CfaC1_17_1480	conserved hypothetical protein	37.84	0.632
CfaC1_17_1490	hypothetical protein, conserved	38.71	0.619
CfaC1_17_1500	cyclophilin 13, putative	41.339	0.589
CfaC1_17_1510	hypothetical protein, conserved	44.254	0.538
CfaC1_17_1520	conserved hypothetical protein	43.697	0.555
CfaC1_17_1530	hypothetical protein, conserved	38.269	0.64
CfaC1_17_1540	hypothetical protein, conserved	39.039	0.61
CfaC1_17_1550	hypothetical protein, conserved	40.618	0.595
CfaC1_17_1580	hypothetical protein	41.021	0.585
CfaC1_17_1590	hypothetical protein, conserved	41.702	0.579
CfaC1_17_1610	diacylglycerol kinase, putative	39.039	0.626
CfaC1_17_1620	conserved hypothetical protein	44.453	0.535
CfaC1_17_1640	unnamed protein product , putative	40.536	0.587
CfaC1_17_1650	hypothetical protein, conserved	43.893	0.54
CfaC1_17_1660	DNA-directed rna polymerase I largest subunit, putative	37.134	0.676
CfaC1_17_1670	DNA-directed rna polymerase I largest subunit, putative	33.415	0.743
CfaC1_17_1680	hypothetical protein, conserved	35.257	0.718
CfaC1_17_1710	hypothetical protein	41.231	0.607
CfaC1_17_1720	hypothetical protein, conserved	39.632	0.636
CfaC1_17_1740	hypothetical protein, conserved	42.817	0.615
[truncated: 6,701 more rows]

## Sheet: Lbraz
ENC and CAI values of the shortlisted genes in Leishmania braziliensis MHOM BR75 M2904
Gene ID	Gene Name	ENC	CAI
LbrM.01.0010	hypothetical protein, unknown function	49.267	0.459
LbrM.01.0020	hypothetical protein, conserved	45.927	0.524
LbrM.01.0030	DNA-damage inducible protein DDI1-like protein	48.421	0.514
LbrM.01.0040	hypothetical protein, unknown function	41.952	0.572
LbrM.01.0050	hypothetical protein, conserved	46.694	0.518
LbrM.01.0060	MCAK-like kinesin, putative	44.029	0.541
LbrM.01.0080	carboxylase, putative	36.981	0.671
LbrM.01.0090	hypothetical protein, conserved	41	0.551
LbrM.01.0100	hypothetical protein, conserved	45.155	0.536
LbrM.01.0110	hypothetical protein, conserved	45.557	0.555
LbrM.01.0120	hypothetical protein, conserved	48.143	0.514
LbrM.01.0130	hypothetical protein, conserved	47.012	0.513
LbrM.01.0150	hypothetical protein, conserved	45.617	0.526
LbrM.01.0160	hypothetical protein, conserved	47.483	0.443
LbrM.01.0200	hypothetical protein, conserved	52.499	0.457
LbrM.01.0210	CLC-type chloride channel, putative	42.216	0.595
LbrM.01.0230	hypothetical protein, conserved	47.387	0.504
LbrM.01.0240	hypothetical protein, conserved	46.698	0.496
LbrM.01.0250	cyclophilin 12, putative (CYP12)	49.176	0.545
LbrM.01.0280	DNA excision/repair protein SNF2, putative	44.04	0.54
LbrM.01.0290	hypothetical protein, conserved	48.037	0.491
LbrM.01.0310	pseudouridylate synthase-like protein	46.213	0.509
LbrM.01.0340	acidocalcisomal exopolyphosphatase, putative	55.911	0.396
LbrM.01.0360	poly(A) export protein, putative	60.997	0.365
LbrM.01.0370	hypothetical protein, conserved	59.223	0.321
LbrM.01.0390	hypothetical protein, conserved	57.214	0.383
LbrM.01.0400	hypothetical protein, conserved	47.418	0.506
LbrM.01.0430	hypothetical protein, conserved	44.077	0.538
LbrM.01.0440	hypothetical protein, conserved	45.227	0.524
LbrM.01.0450	hypothetical protein, conserved	48.144	0.467
LbrM.01.0460	ribosomal protein S7, putative	32.208	0.773
LbrM.01.0470	ribosomal protein S7, putative	28.999	0.846
LbrM.01.0480	hypothetical protein, conserved	47.498	0.519
LbrM.01.0490	hypothetical protein, unknown function	41.505	0.58
LbrM.01.0500	alpha/beta-hydrolase-like protein	41.493	0.59
LbrM.01.0510	hypothetical protein, conserved	40.817	0.609
LbrM.01.0520	fatty acyl CoA syntetase 1, putative	39.232	0.625
LbrM.01.0540	long-chain-fatty-acid-CoA ligase, putative	39.978	0.596
LbrM.01.0560	long-chain-fatty-acid-CoA ligase, putative	43.585	0.551
LbrM.01.0570	hypothetical protein, conserved	44.864	0.527
LbrM.01.0580	hypothetical protein, conserved	43.486	0.539
LbrM.01.0590	hypothetical protein, conserved	43.288	0.555
LbrM.01.0600	tricarboxylate carrier, putative	36.223	0.634
LbrM.01.0610	hypothetical protein, conserved	41.007	0.585
LbrM.01.0620	mitochondrial RNA editing ligase 1,RNA-editing complex protein,RNA editing ligase	35.922	0.651
LbrM.01.0630	hypothetical protein, conserved	46.083	0.512
LbrM.01.0650	hypothetical protein, conserved	45.45	0.55
LbrM.01.0660	hypothetical protein, unknown function	50.234	0.461
LbrM.01.0670	hypothetical protein, unknown function	41.37	0.647
LbrM.01.0680	hypothetical protein, unknown function	49.279	0.442
LbrM.01.0690	ubiquitin activating enzyme, putative	43.037	0.558
LbrM.01.0700	hypothetical protein, conserved	48.065	0.486
LbrM.01.0710	hypothetical protein, conserved	43.509	0.544
LbrM.01.0720	protein kinase, putative	45.036	0.506
LbrM.01.0730	hypothetical protein, conserved	49.399	0.482
LbrM.01.0740	eukaryotic initiation factor 4a, putative	28.631	0.824
LbrM.01.0750	hypothetical protein, conserved	47.903	0.488
LbrM.01.0760	hypothetical protein, conserved	47.35	0.463
LbrM.01.0770	calcium/potassium channel (CAKC), putative	37.623	0.642
LbrM.01.0780	potassium channel subunit-like protein	35.322	0.677
LbrM.01.0790	HSP70-like protein	43.62	0.54
LbrM.02.0030	tagatose-6-phosphate kinase-like protein	53.849	0.381
LbrM.02.0060	aminopeptidase P1, putative,metallo-peptidase, Clan MG, Family M24	41.376	0.585
LbrM.02.0070	cytochrome b-domain protein, putative	45.307	0.533
LbrM.02.0090	hypothetical protein, conserved	49.291	0.466
LbrM.02.0100	hypothetical protein, conserved	51.168	0.488
LbrM.02.0110	hypothetical protein, conserved	50.866	0.485
LbrM.02.0120	exportin T (tRNA exportin)-like protein	48.516	0.493
LbrM.02.0130	phosphatidylinositol kinase related protein, putative	50.795	0.458
LbrM.02.0140	hypothetical protein, conserved	44.521	0.566
LbrM.02.0150	hypothetical protein, conserved	46.634	0.508
LbrM.02.0160	phosphoglycan beta 1,3 galactosyltransferase (SCGR6)	40.257	0.588
LbrM.02.0180	hypothetical protein, conserved	51.259	0.456
LbrM.02.0190	hypothetical protein, conserved	52.519	0.451
LbrM.02.0200	hypothetical protein, conserved	56.879	0.376
LbrM.02.0210	phosphoglycan beta 1,3 galactosyltransferase (SCGR5)	40.187	0.588
LbrM.02.0220	phosphoglycan beta 1,3 galactosyltransferase (SCGR4)	40.242	0.586
LbrM.02.0230	phosphoglycan beta 1,3 galactosyltransferase (SCGR3)	38.589	0.616
LbrM.02.0240	phosphoglycan beta 1,3 galactosyltransferase (SCGR2)	49.184	0.483
LbrM.02.0250	phosphoglycan beta 1,3 galactosyltransferase (SCGR1)	40.286	0.579
LbrM.02.0260	phosphoglycan beta 1,3 galactosyltransferase	51.111	0.464
LbrM.02.0270	hypothetical protein, conserved	43.557	0.564
LbrM.02.0280	hypothetical protein, conserved	47.557	0.502
LbrM.02.0310	rhomboid-like protein,serine peptidase, Clan S-, family S54, putative	49.547	0.51
LbrM.02.0320	hypothetical protein, conserved	44.567	0.561
LbrM.02.0340	protein kinase, putative	43.873	0.547
LbrM.02.0350	ABC1 transporter, putative	44.106	0.538
LbrM.02.0360	hypothetical protein, conserved	45.2	0.556
LbrM.02.0370	hypothetical protein, conserved	50.275	0.465
LbrM.02.0380	hypothetical protein, conserved	51.737	0.444
LbrM.02.0390	casein kinase II, alpha chain, putative	42.455	0.589
LbrM.02.0400	proteasome regulatory non-ATPase subunit 6, putative	37.431	0.663
LbrM.02.0410	FtsJ-like methyltransferase, putative	43.865	0.558
LbrM.02.0420	ubiquitin-conjugating enzyme e2, putative	44.735	0.581
LbrM.02.0430	RNA-editing complex protein MP81, putative	49.67	0.497
LbrM.02.0440	voltage-dependent anion-selective channel, putative	38.278	0.664
LbrM.02.0450	hypothetical protein, unknown function	50.309	0.471
LbrM.02.0470	hypothetical protein, conserved	52.865	0.422
LbrM.02.0480	glycerate kinase, putative	48.717	0.487
LbrM.02.0510	hypothetical protein, conserved	48.805	0.477
LbrM.02.0530	hypothetical protein, unknown function	52.691	0.452
LbrM.02.0540	protein kinase, putative	56.341	0.386
LbrM.02.0550	Retrotransposable element SLACS	40.231	0.527
LbrM.02.0560	hypothetical protein, conserved	49.4	0.469
LbrM.02.0570	hypothetical protein, conserved	49.543	0.503
LbrM.02.0580	ARP2/3 complex subunit, putative	45.578	0.508
LbrM.02.0590	hypothetical protein, conserved	44.323	0.558
LbrM.02.0600	hypothetical protein, conserved	49.336	0.506
LbrM.02.0610	gamma-glutamyl phosphate reductase-like protein	44.213	0.542
LbrM.02.0620	hypothetical protein, unknown function	49.632	0.476
LbrM.02.0630	hypothetical protein, conserved	50.534	0.53
LbrM.02.0640	hypothetical protein, conserved	44.032	0.532
LbrM.02.0650	mitochondrial carrier protein, putative	38.175	0.619
LbrM.02.0660	hypothetical protein, conserved	50.604	0.485
LbrM.02.0680	hypothetical protein	47.004	0.433
LbrM.02.0700	hypothetical protein	45.389	0.232
LbrM.02.0710	repeat gene hypothetical protein	39.153	0.389
LbrM.02.0720	SLACS like gene retrotransposon element	38.371	0.563
LbrM.02.0730	hypothetical protein, conserved	49.562	0.476
LbrM.02.0740	hypothetical protein, conserved	51.095	0.472
LbrM.02.0770	repeat gene hypothetical protein	43.836	0.23
LbrM.02.0780	repeat gene hypothetical protein	40.93	0.383
LbrM.02.0790	phosphoglycan beta 1,3 galactosyltransferase-like protein	51.634	0.45
LbrM.03.0030	hypothetical protein	57.243	0.365
LbrM.03.0040	hypothetical protein, conserved	56.279	0.33
LbrM.03.0050	D-3-phosphoglycerate dehydrogenase-like protein	49.023	0.442
LbrM.03.0060	2-aminoethylphosphonate:pyruvateaminotransferas e-like protein	45.918	0.52
LbrM.03.0070	hypothetical protein, conserved	48.334	0.498
LbrM.03.0080	hypothetical protein, conserved	45.37	0.525
LbrM.03.0090	glycerol-3-phosphate acyltransferase, putative	44.889	0.562
LbrM.03.0100	DNA primase large subunit, putative	44.499	0.533
LbrM.03.0110	cytochrome c oxidase assembly protein, putative	46.143	0.554
LbrM.03.0120	hypothetical protein, conserved	48.716	0.464
LbrM.03.0130	hypothetical protein, conserved	52.056	0.448
LbrM.03.0160	hypothetical protein, conserved	40.049	0.64
LbrM.03.0170	ABC transporter protein, putative	39.807	0.613
LbrM.03.0190	hypothetical protein, conserved	54.249	0.445
LbrM.03.0200	U2 splicing auxiliary factor, putative	41.222	0.6
LbrM.03.0210	delta-1-pyrroline-5-carboxylate dehydrogenase, putative	38.789	0.644
LbrM.03.0220	protein kinase, putative	36.911	0.645
LbrM.03.0230	hypothetical protein, conserved	40.05	0.594
LbrM.03.0240	long chain fatty Acyl CoA synthetase, putative	38.34	0.617
LbrM.03.0280	hypothetical protein	42.116	0.539
LbrM.03.0290	hypothetical protein	50.887	0.437
LbrM.03.0300	hypothetical protein	50.15	0.477
LbrM.03.0310	hypothetical protein, conserved	45.325	0.496
LbrM.03.0320	hypothetical protein, conserved	46.076	0.499
LbrM.03.0330	hypothetical protein, conserved	45.239	0.519
LbrM.03.0340	protein kinase, putative	46.995	0.503
LbrM.03.0350	hypothetical protein, conserved	44.827	0.557
LbrM.03.0360	hypothetical protein, conserved	44.507	0.542
LbrM.03.0370	MFS transporter, putative	35.903	0.656
LbrM.03.0380	PTP1-interacting protein, 39 kDa,hypothetical protein, conserved	48.13	0.486
LbrM.03.0410	TLD domain protein, conserved	47.805	0.485
LbrM.03.0420	hypothetical protein, conserved	49.075	0.477
LbrM.03.0430	hypothetical protein, conserved	40.795	0.566
LbrM.03.0440	hypothetical protein, conserved	44.488	0.528
LbrM.03.0450	26S protease regulatory subunit, putative,serine peptidase, Clan SJ, family S16, putative	35.235	0.664
LbrM.03.0460	hypothetical protein, conserved	48.293	0.489
LbrM.03.0470	hypothetical protein	49.474	0.477
LbrM.03.0480	quinone oxidoreductase, putative	35.936	0.656
LbrM.03.0510	kinase-like protein	41.184	0.612
LbrM.03.0520	MP99, putative,mitochondrial	42.998	0.542
LbrM.03.0540	hypothetical protein, conserved	42.109	0.583
LbrM.03.0550	hypothetical protein	44.607	0.556
LbrM.03.0560	hypothetical protein, conserved	44.147	0.572
LbrM.03.0570	hypothetical protein, conserved	44.183	0.533
LbrM.03.0580	hypothetical protein	48.933	0.476
LbrM.03.0590	hypothetical protein, conserved	35.519	0.681
LbrM.03.0600	hypothetical protein, conserved	46.962	0.497
LbrM.03.0610	hypothetical protein, conserved	41.306	0.632
LbrM.03.0620	hypothetical protein, conserved	46.542	0.493
LbrM.03.0630	hypothetical protein, conserved	49.165	0.469
LbrM.03.0650	hypothetical protein, conserved	41.852	0.576
LbrM.03.0670	hypothetical protein, conserved	40.045	0.582
LbrM.03.0680	serine/threonine-protein kinase, putative,protein kinase, putative	46.519	0.515
LbrM.03.0690	hypothetical protein, conserved	47.564	0.486
LbrM.03.0700	6-phosphofructo-2-kinase/fructose-2,6-biphosphatase, putative	45.583	0.53
LbrM.03.0720	hypothetical protein	45.781	0.504
LbrM.03.0730	hypothetical protein, conserved	50.424	0.452
LbrM.03.0740	hypothetical protein, conserved	41.118	0.579
LbrM.03.0750	hypothetical protein, conserved	41.472	0.579
LbrM.03.0760	hypothetical protein, conserved	48.417	0.46
LbrM.03.0770	hypothetical protein, conserved	48.407	0.491
LbrM.03.0780	hypothetical protein, conserved	46.968	0.485
LbrM.03.0790	hypothetical protein, conserved	47.162	0.495
LbrM.03.0800	hypothetical protein, conserved	45.167	0.514
LbrM.03.0810	peter pan protein, putative	42.72	0.558
LbrM.03.0820	inorganic pyrophosphatase, putative	46.699	0.564
LbrM.03.0830	hypothetical protein, conserved	48.46	0.551
LbrM.03.0840	hypothetical protein	42.051	0.571
LbrM.03.0850	hypothetical protein, conserved	51.545	0.443
LbrM.03.0860	hypothetical protein, conserved	49.431	0.49
LbrM.03.0880	hypothetical protein, conserved	54.253	0.426
LbrM.03.0890	eukaryotic initiation factor 2a, putative	50.121	0.464
LbrM.03.0900	hypothetical protein, conserved	54.21	0.382
LbrM.03.0910	hypothetical protein, conserved	54.577	0.433
LbrM.03.0920	40S ribosomal protein S19 protein	41.307	0.586
LbrM.03.0940	hypothetical protein, conserved	58.147	0.371
LbrM.03.0950	hypothetical protein	50.091	0.493
LbrM.03.0960	hypothetical protein	29.294	0.43
LbrM.03.0970	hypothetical protein	27.583	0.401
LbrM.03.0980	hypothetical protein	39.809	0.599
LbrM.04.0010	phosphoacetylglucosamine mutase-like gene	59.134	0.359
LbrM.04.0030	calcium-translocating P-type ATPase	52.86	0.439
LbrM.04.0050	calcium-translocating P-type ATPase,organelle-type calcium ATPase	55.964	0.34
LbrM.04.0070	cAMP-specific phosphodiesterase, putative	54.404	0.456
LbrM.04.0080	hypothetical protein	52.578	0.451
LbrM.04.0100	hypothetical protein, conserved	46.367	0.512
LbrM.04.0110	DNA topoisomerase type IB small subunit	42.936	0.579
LbrM.04.0120	hypothetical protein, conserved	50.622	0.451
LbrM.04.0140	hypothetical protein, conserved	52.708	0.441
LbrM.04.0150	hypothetical protein, conserved	50.447	0.454
LbrM.04.0160	hypothetical protein, conserved	53.52	0.415
LbrM.04.0170	exosome complex exonuclease RRP40, putative	53.175	0.438
LbrM.04.0190	hypothetical protein, conserved	55.719	0.389
LbrM.04.0200	hypothetical protein, conserved in leishmania	30.101	0.737
LbrM.04.0220	hypothetical protein, conserved in leishmania	32.436	0.681
LbrM.04.0230	hypothetical protein, conserved in leishmania	29.86	0.732
LbrM.04.0240	hypothetical protein, conserved in leishmania	30.515	0.74
LbrM.04.0250	hypothetical protein, conserved in leishmania	30.146	0.745
LbrM.04.0270	hypothetical protein	45.059	0.56
LbrM.04.0280	hypothetical protein, conserved	48.073	0.55
LbrM.04.0290	RNA pseudouridylate synthase-like protein	47.248	0.499
LbrM.04.0300	hypothetical protein, conserved	48.144	0.48
LbrM.04.0310	hypothetical protein, conserved	41.033	0.594
LbrM.04.0320	adenosine monophosphate deaminase, putative,AMP deaminase, putative	41.365	0.575
LbrM.04.0330	hypothetical protein, conserved	40.831	0.597
LbrM.04.0340	hypothetical protein, conserved	43.487	0.497
LbrM.04.0350	beta-fructofuranosidase, putative	28.916	0.751
LbrM.04.0360	mitochondrial exoribonuclease DSS-1, putative	47.554	0.499
LbrM.04.0380	hypothetical protein, conserved	47.991	0.495
LbrM.04.0390	hypothetical protein, conserved	47.163	0.5
LbrM.04.0400	hypothetical protein, conserved	39.98	0.593
LbrM.04.0410	hypothetical protein	61	0.34
LbrM.04.0420	hypothetical protein	61	0.339
LbrM.04.0430	hypothetical protein	49.167	0.514
LbrM.04.0440	anaphase promoting complex, subunit 10-like protein	47.744	0.542
LbrM.04.0450	hypothetical protein, conserved	50.285	0.471
LbrM.04.0460	hypothetical protein, conserved	43.808	0.573
LbrM.04.0480	serine/threonine protein kinase-like protein	46.421	0.508
LbrM.04.0490	calpain-like cysteine peptidase, putative,cysteine peptidase, Clan CA, family C2, putative	37.42	0.671
LbrM.04.0500	adenylosuccinate lyase, putative	38.653	0.629
LbrM.04.0510	hypothetical protein	51.914	0.473
LbrM.04.0540	hypothetical protein, conserved	38.706	0.619
LbrM.04.0550	hypothetical protein, conserved	51.74	0.467
LbrM.04.0560	hypothetical protein	51.324	0.44
LbrM.04.0570	palmitoyl acyltransferase 1, putative	46.577	0.529
LbrM.04.0580	hypothetical protein, conserved	46.113	0.451
LbrM.04.0600	hypothetical protein, conserved	42.496	0.566
LbrM.04.0610	tyrosine phosphatase, putative	41.508	0.541
LbrM.04.0620	hypothetical protein, conserved	47.403	0.504
LbrM.04.0630	spermidine synthase, putative	41.891	0.612
LbrM.04.0640	hypothetical protein	44.972	0.53
LbrM.04.0650	hypothetical protein, conserved	40.525	0.642
LbrM.04.0660	hypothetical protein	47.183	0.481
LbrM.04.0670	surface antigen-like protein	42.412	0.55
LbrM.04.0690	hypothetical protein	55.236	0.393
LbrM.04.0700	hypothetical protein, conserved	44.953	0.527
LbrM.04.0710	hypothetical protein	46.248	0.525
LbrM.04.0730	chaperone protein DNAj, putative	40.078	0.615
LbrM.04.0740	60S ribosomal protein L10, putative	27.841	0.834
LbrM.04.0760	heat shock protein, putative	44.569	0.532
LbrM.04.0770	hypothetical protein, conserved	47.64	0.487
LbrM.04.0780	hypothetical protein, conserved	38.318	0.619
LbrM.04.0800	tyrosine phospatase-like protein	50.308	0.487
LbrM.04.0810	rhomboid-like protein,serine peptidase, Clan S-, family S54, putative	40.312	0.616
LbrM.04.0820	hypothetical protein, conserved	50.471	0.44
LbrM.04.0830	hypothetical protein, conserved	44.159	0.501
LbrM.04.0840	hypothetical protein	50.605	0.49
LbrM.04.0850	hypothetical protein	46.871	0.493
LbrM.04.0860	serine-threonine protein kinase-like protein	48.704	0.485
LbrM.04.0890	hypothetical protein	47.299	0.495
LbrM.04.0900	hypothetical protein, conserved	51.655	0.444
LbrM.04.0910	hypothetical protein, conserved	46.532	0.504
LbrM.04.0920	hypothetical protein	50.466	0.468
LbrM.04.0930	hypothetical protein, conserved	46.319	0.519
LbrM.04.0940	hypothetical protein, conserved	50.53	0.439
LbrM.04.0950	60S ribosomal protein L10, putative	28.077	0.838
LbrM.04.0960	adenylate kinase, putative	41.869	0.625
LbrM.04.0970	hypothetical protein, conserved	49.93	0.441
LbrM.04.0980	hypothetical protein	54.117	0.442
LbrM.04.0990	hypothetical protein, conserved	48.313	0.493
LbrM.04.1000	hypothetical protein, conserved	44.648	0.559
LbrM.04.1010	chloride channel protein, putative	43.516	0.563
LbrM.04.1020	hypothetical protein, conserved	52.87	0.482
LbrM.04.1030	hypothetical protein, conserved	45.682	0.529
LbrM.04.1040	acyltransferase-like protein, copy 1	43.063	0.569
LbrM.04.1050	acyltransferase-like protein, copy 1	44.196	0.544
LbrM.04.1060	acyltransferase-like protein, copy 2	44.242	0.559
LbrM.04.1070	hypothetical protein	53.126	0.452
LbrM.04.1090	hypothetical protein, conserved	44.958	0.54
LbrM.04.1100	hypothetical protein, conserved	51.634	0.465
LbrM.04.1130	hypothetical protein, conserved	46.845	0.49
LbrM.04.1140	cytochrome c oxidase assembly factor, putative	43.246	0.573
LbrM.04.1150	hypothetical protein	52.172	0.449
LbrM.04.1170	fructose-1,6-bisphosphatase, cytosolic, putative	40.903	0.6
LbrM.04.1180	31-O-demethyl-FK506 methyltransferase	45.457	0.498
LbrM.04.1190	RNA-binding protein, putative	44.143	0.59
LbrM.04.1200	hypothetical protein, conserved	52.709	0.435
LbrM.04.1210	tRNA nucleotidyltransferase, putative	52.447	0.447
LbrM.04.1230	protein kinase, putative,casein kinase I, putative	46.571	0.553
LbrM.04.1240	hypothetical protein, conserved	49.556	0.461
LbrM.04.1260	surface antigen-like protein	41.122	0.559
LbrM.04.1280	hypothetical protein	56.697	0.344
LbrM.04.1290	hypothetical protein	53.38	0.423
LbrM.04.1320	hypothetical protein, conserved	47.853	0.506
LbrM.05.0010	hypothetical protein, conserved	49.63	0.334
LbrM.05.0040	paraflagellar rod component par4, putative	51.473	0.431
LbrM.05.0050	hypothetical protein, conserved	48.942	0.462
LbrM.05.0060	major vault protein, putative	46.857	0.499
LbrM.05.0080	hypothetical protein, conserved	53.852	0.436
LbrM.05.0100	phosphoprotein phosphatase, putative	41.053	0.61
LbrM.05.0120	hypothetical protein, conserved	50.609	0.46
LbrM.05.0130	protein kinase, putative	46.827	0.51
LbrM.05.0140	nucleolar RNA helicase II, putative	39.29	0.631
LbrM.05.0150	hypothetical protein, conserved	45.594	0.53
LbrM.05.0160	hypothetical protein, unknown function	53.187	0.44
LbrM.05.0170	hypothetical protein, conserved	51.503	0.458
LbrM.05.0180	dihydrolipoamide branched chain transacylase, putative	41.576	0.589
LbrM.05.0190	hypothetical protein, conserved	43.178	0.57
LbrM.05.0200	hypothetical protein, conserved	41.08	0.583
LbrM.05.0210	hypothetical protein, conserved	48.372	0.494
LbrM.05.0220	hydrogenase, putative	47.762	0.508
LbrM.05.0250	hypothetical protein, conserved	48.573	0.495
LbrM.05.0260	hypothetical protein, conserved	48.541	0.477
LbrM.05.0270	protein tyrosine phosphatase, putative	38.206	0.67
LbrM.05.0280	ARP2/3 complex 16kDa subunit, putative	54.406	0.457
LbrM.05.0290	phosphate carrier protein, mitochondrial precursor-like protein	48.434	0.495
LbrM.05.0300	hypothetical protein, conserved	51.589	0.461
LbrM.05.0320	DNA replication licensing factor MCM8, putative	44.029	0.54
LbrM.05.0330	hypothetical protein, conserved	40.029	0.589
LbrM.05.0340	dual specificity phosphatase-like protein	49.221	0.505
LbrM.05.0350	trypanothione reductase (TRYR)	36.693	0.626
LbrM.05.0360	ATP-dependent RNA helicase, putative	46.139	0.51
LbrM.05.0370	hypothetical protein, conserved	49.924	0.472
LbrM.05.0380	microtubule-associated protein, putative	44.706	0.594
LbrM.05.0400	protein kinase, putative	44.447	0.552
LbrM.05.0410	structural maintenance of chromosome (SMC), putative	39.116	0.594
LbrM.05.0420	hypothetical protein, conserved	45.542	0.533
LbrM.05.0440	hypothetical protein, conserved	45.923	0.547
LbrM.05.0450	hypothetical protein, conserved	47.492	0.517
LbrM.05.0470	GTPase, putative	52.681	0.423
LbrM.05.0490	monocarboxylate transporter-like protein	43.479	0.539
LbrM.05.0510	ATPase alpha subunit	26.694	0.828
LbrM.05.0520	ATPase alpha subunit	26.53	0.84
LbrM.05.0530	nuclear receptor binding factor-like protein	41.622	0.569
LbrM.05.0540	kinetoplast-associated protein-like protein	52.17	0.439
LbrM.05.0560	protein kinase, putative,cdc2-related kinase, putative	40.596	0.601
LbrM.05.0570	hypothetical protein, conserved	44.978	0.539
LbrM.05.0580	hypothetical protein, conserved	52.385	0.493
LbrM.05.0590	hypothetical protein, conserved	48.353	0.49
LbrM.05.0600	hypothetical protein, conserved	46.777	0.525
LbrM.05.0610	hypothetical protein, conserved	56.754	0.406
LbrM.05.0620	hypothetical protein, conserved	51.954	0.458
LbrM.05.0630	hypothetical protein, conserved	42.916	0.558
LbrM.05.0640	hypothetical protein, conserved	47.065	0.526
LbrM.05.0650	nitroreductase-like protein	39.255	0.582
LbrM.05.0660	hypothetical protein, conserved	50.886	0.459
LbrM.05.0670	sre-2/carboxylate carrier-like protein	44.144	0.563
LbrM.05.0680	hypothetical protein, conserved	47.892	0.492
LbrM.05.0690	hypothetical protein, conserved	50.882	0.434
LbrM.05.0700	phophatase-like protein	48.509	0.491
LbrM.05.0710	hypothetical protein, conserved	46.092	0.514
LbrM.05.0720	hypothetical protein, conserved	45.167	0.558
LbrM.05.0730	hypothetical protein, conserved	42.563	0.576
LbrM.05.0740	kinesin-like protein	49.138	0.481
LbrM.05.0750	hypothetical protein, unknown function	51.554	0.452
LbrM.05.0770	hypothetical protein, conserved	44.865	0.511
LbrM.05.0780	MYND zinc finger (ZnF) domain-like protein	41.772	0.586
LbrM.05.0790	hypothetical protein, conserved	43.674	0.543
LbrM.05.0800	methylthioadenosine phosphorylase, putative	35.095	0.73
LbrM.05.0810	hypothetical protein, unknown function	47.733	0.477
LbrM.05.0820	hypothetical protein, conserved	46.922	0.508
LbrM.05.0840	hypothetical protein, conserved	51.434	0.443
LbrM.05.0850	hypothetical protein, conserved	41.564	0.572
LbrM.05.0860	hypothetical protein, conserved	41.838	0.559
LbrM.05.0870	surface antigen-like protein	41.608	0.637
LbrM.05.0880	hypothetical protein, conserved	44.289	0.517
LbrM.05.0890	CYC2-like cyclin, putative	45.137	0.524
LbrM.05.0900	paraflagellar rod protein, putative	46.437	0.495
LbrM.05.0910	ubiquitin-conjugating enzyme, putative	48.2	0.484
LbrM.05.0920	hypothetical protein, conserved	48.434	0.483
LbrM.05.0930	glutaminyl cyclase, putative	47.291	0.495
LbrM.05.0940	dipeptidyl-peptidase III, putative,metallo-peptidase, Clan M-, Family M49	36.548	0.669
LbrM.05.0970	3-mercaptopyruvate sulfurtransferase (MST)	39.904	0.638
LbrM.05.0980	NADH-ubiquinone oxidoreductase, mitochondrial, putative	37.451	0.641
LbrM.05.1010	methyltransferase-like protein	43.387	0.558
LbrM.05.1020	hypothetical protein, conserved	48.191	0.508
LbrM.05.1040	stomatin-like protein	50.966	0.411
LbrM.05.1050	hypothetical protein, unknown function	55.011	0.368
LbrM.05.1060	ATPase, putative	53.07	0.417
LbrM.05.1070	hypothetical protein, conserved	43.597	0.553
LbrM.05.1080	hypothetical protein, conserved	38.104	0.63
LbrM.05.1090	double-strand-break repair protein rad21 homolog, putative	44.217	0.559
LbrM.05.1100	hypothetical protein, conserved	43.928	0.597
LbrM.05.1110	DNA-directed RNA polymerase I largest subunit	44.636	0.53
LbrM.05.1120	hypothetical protein, conserved	42.741	0.572
LbrM.05.1130	hypothetical protein, conserved	37.679	0.615
LbrM.05.1140	vacuolar ATPase subunit-like protein	37.284	0.642
LbrM.05.1150	hypothetical protein, unknown function	49.947	0.469
LbrM.05.1160	fatty acid elongase, putative	39.044	0.635
LbrM.05.1170	hypothetical protein, conserved	43.661	0.545
LbrM.05.1180	hypothetical protein, conserved	51.63	0.445
LbrM.05.1200	protein phosphatase type 1 regulator-like protein	58.431	0.351
LbrM.05.1210	surface antigen like protein	47.974	0.508
LbrM.05.1230	hypothetical protein	47.029	0.443
LbrM.05.1240	hypothetical protein	50.427	0.412
LbrM.06.0010	ABC transporter, putative	35.649	0.644
LbrM.06.0020	hypothetical protein, conserved	46.887	0.502
LbrM.06.0030	hypothetical protein, conserved	43.336	0.572
LbrM.06.0040	hypothetical protein, conserved	45.938	0.552
LbrM.06.0050	pumilio/PUF RNA binding protein 5, putative (PUF5)	41.535	0.603
LbrM.06.0060	hypothetical protein, conserved	48.729	0.479
LbrM.06.0070	hypothetical protein, conserved	48.093	0.488
LbrM.06.0080	ABC transporter, putative	35.619	0.644
LbrM.06.0090	hypothetical protein, conserved	45.219	0.521
LbrM.06.0120	proteasome beta 6 subunit, putative,20S proteasome beta 6 subunit, putative	42.696	0.581
LbrM.06.0140	hypothetical protein, conserved	45.424	0.524
LbrM.06.0160	kinesin-like protein	49.452	0.476
LbrM.06.0170	hypothetical protein, conserved	48.348	0.533
LbrM.06.0180	hypothetical protein, conserved	46.44	0.503
LbrM.06.0190	hypothetical protein, conserved	56.721	0.466
LbrM.06.0200	hypothetical protein, conserved	47.734	0.548
LbrM.06.0210	hypothetical protein, conserved	45.775	0.529
LbrM.06.0220	hypothetical protein, conserved	46.837	0.54
LbrM.06.0230	hypothetical protein, conserved	40.005	0.542
LbrM.06.0240	5'-3' exonuclease, putative	41.307	0.59
LbrM.06.0250	hypothetical protein, conserved	39.107	0.619
LbrM.06.0260	hypothetical protein, conserved	49.561	0.485
LbrM.06.0270	ribonuclease H1, putative	43.145	0.557
LbrM.06.0290	folate/biopterin transporter, putative	46.047	0.524
LbrM.06.0300	hypothetical protein, conserved	53.783	0.414
LbrM.06.0310	hypothetical protein, conserved	51.849	0.446
LbrM.06.0320	oligopeptidase B-like protein,serine peptidase, clan SC, family S9A-like protein	47.537	0.524
LbrM.06.0330	NAD(p)-dependent steroid dehydrogenase-like protein	57.495	0.456
LbrM.06.0340	hypothetical protein, conserved	57.333	0.324
LbrM.06.0350	glutamine synthetase, putative	51.558	0.418
LbrM.06.0360	hypothetical protein, conserved	57.897	0.334
LbrM.06.0370	hypothetical protein, conserved	56.229	0.365
LbrM.06.0380	fructose biphosphate aldolase (pseudogene), putative	42.613	0.477
LbrM.06.0390	60S ribosomal protein L19, putative	32.649	0.788
LbrM.06.0410	60S ribosomal protein L19, putative	32.655	0.781
LbrM.06.0430	hypothetical protein, conserved	53.712	0.421
LbrM.06.0440	hypothetical protein, conserved	44.571	0.543
LbrM.06.0450	hypothetical protein, conserved	48.04	0.522
LbrM.06.0460	hypothetical protein, unknown function	49.466	0.511
LbrM.06.0470	ATP-NAD kinase-like protein	45.924	0.533
LbrM.06.0480	hypothetical protein, conserved	43.513	0.567
LbrM.06.0490	hypothetical protein, conserved	48.883	0.531
LbrM.06.0500	hypothetical protein, conserved	42.301	0.585
LbrM.06.0510	hypothetical protein, conserved	48.546	0.477
LbrM.06.0520	hypothetical protein, unknown function	48.016	0.488
LbrM.06.0530	hypothetical protein, conserved	50.221	0.453
LbrM.06.0540	hypothetical protein, conserved	44.864	0.602
LbrM.06.0550	hypothetical protein, conserved	47.348	0.509
LbrM.06.0560	hypothetical protein, conserved	43.483	0.544
LbrM.06.0570	deoxyuridine triphosphatase, putative,dUTP diphosphatase	50.412	0.518
LbrM.06.0600	hypothetical protein, conserved	53.196	0.441
LbrM.06.0610	hypothetical protein, conserved	52.78	0.443
LbrM.06.0620	carbonic anhydrase family protein, putative	43.646	0.558
LbrM.06.0630	hypothetical protein, conserved	40.82	0.604
LbrM.06.0640	protein kinase, putative	48.569	0.49
LbrM.06.0650	lanosterol synthase, putative	40.967	0.592
LbrM.06.0660	hypothetical protein, conserved	49.699	0.475
LbrM.06.0670	hypothetical protein, conserved	50.169	0.482
LbrM.06.0680	hypothetical protein, conserved	46.399	0.544
LbrM.06.0690	hypothetical protein, conserved	48.349	0.48
LbrM.06.0700	hypothetical protein, conserved	45.432	0.512
LbrM.06.0710	hypothetical protein, conserved	48.542	0.489
LbrM.06.0720	serine-threonine dehydratase, putative	36.779	0.637
LbrM.06.0730	hypothetical protein, conserved	56.662	0.446
LbrM.06.0740	hypothetical protein, conserved	47.867	0.501
LbrM.06.0750	hypothetical protein, conserved	52.579	0.435
LbrM.06.0760	RNA-binding protein-like protein	49.965	0.489
LbrM.06.0770	hypothetical protein, conserved	50.066	0.461
LbrM.06.0780	hypothetical protein, unknown function	51.115	0.447
LbrM.06.0790	hypothetical protein, conserved	48.963	0.483
LbrM.06.0800	lipin, putative	49.152	0.503
LbrM.06.0810	hypothetical protein, conserved	48.923	0.493
LbrM.06.0820	hypothetical protein, conserved	47.989	0.5
LbrM.06.0830	dihydrofolate reductase-thymidylate synthase	39.77	0.593
LbrM.06.0840	arginine N-methyltransferase, type III, putative (PRMT7)	44.64	0.565
LbrM.06.0850	acyl-coenzyme a dehydrogenase, putative	34.622	0.7
LbrM.06.0860	hypothetical protein, conserved	50.514	0.46
LbrM.06.0870	acyl-coenzyme a dehydrogenase, putative	31.616	0.781
LbrM.06.0880	hypothetical protein, conserved	53.673	0.437
LbrM.06.0890	hypothetical protein, conserved	49.1	0.573
LbrM.06.0900	hypothetical protein, conserved	46.177	0.522
LbrM.06.0910	2,4-dienoyl-coa reductase-like protein	40.985	0.582
LbrM.06.0920	hypothetical protein, conserved	49.17	0.46
LbrM.06.0930	glucosamine-fructose-6-phosphate aminotransferase, putative	38.454	0.609
LbrM.06.0940	cell cycle associated protein MOB1, putative (MOB1)	42.666	0.564
LbrM.06.0950	hypothetical protein, conserved	49.47	0.483
LbrM.06.0960	hypothetical protein, conserved	42.977	0.557
LbrM.06.0970	hypothetical protein, conserved	46.192	0.521
LbrM.06.0980	hypothetical protein, conserved	45.18	0.522
LbrM.06.0990	hypothetical protein, conserved	45.784	0.505
LbrM.06.1000	hypothetical protein, conserved	41.603	0.594
LbrM.06.1010	kinesin, putative	47.578	0.485
LbrM.06.1020	hypothetical protein, conserved	49.006	0.491
LbrM.06.1040	hypothetical protein, conserved	38.073	0.635
LbrM.06.1050	deoxyribose-phosphate aldolase, putative	46.803	0.541
LbrM.06.1060	hypothetical protein, unknown function	46.422	0.516
LbrM.06.1070	hypothetical protein, conserved	46.283	0.524
LbrM.06.1080	hypothetical protein, conserved	40.68	0.623
LbrM.06.1090	hypothetical protein, conserved	50.205	0.469
LbrM.06.1100	hypothetical protein, conserved	45.896	0.542
LbrM.06.1110	hypothetical protein, conserved	50.606	0.479
LbrM.06.1120	hypothetical protein, conserved	46.412	0.502
LbrM.06.1130	hypothetical protein, conserved	51.897	0.443
LbrM.06.1140	hypothetical protein, conserved	47.653	0.499
LbrM.06.1160	protein kinase, putative	40.925	0.609
LbrM.06.1180	hypothetical protein	47.414	0.492
LbrM.06.1190	hypothetical protein, unknown function	52.063	0.472
LbrM.06.1200	hypothetical protein, unknown function	50.046	0.48
LbrM.06.1210	hypothetical protein, unknown function	49.272	0.476
LbrM.06.1220	hypothetical protein, conserved	47.15	0.518
LbrM.06.1230	hypothetical protein, conserved	42.86	0.555
LbrM.06.1240	hypothetical protein, conserved	41.339	0.525
LbrM.06.1250	pteridine transporter, putative	47.155	0.518
LbrM.06.1260	coproporphyrinogen III oxidase	42.626	0.582
LbrM.06.1270	protoporphyrinogen oxidase-like protein	60.57	0.357
LbrM.06.1290	hypothetical protein, PPG	52.425	0.448
LbrM.07.0010	ubiquitin activating E1 enzyme, putative	52.572	0.436
LbrM.07.0020	hypothetical protein, conserved	61	0.268
LbrM.07.0030	hypothetical protein, conserved	57.44	0.355
LbrM.07.0040	hypothetical protein, conserved	57.241	0.365
LbrM.07.0050	alpha-adaptin-like protein	46.548	0.522
LbrM.07.0060	cytochrome c1, heme protein, mitochondrial precursor, putative	44.295	0.599
LbrM.07.0080	Golgi/lysosome glycoprotein, putative	46.113	0.527
LbrM.07.0090	cobalamin-dependent methionine synthase, putative	42.321	0.586
LbrM.07.0100	pitrilysin-like metalloprotease,metallo-peptidase, Clan ME, Family M16C	42.768	0.563
LbrM.07.0110	mitochondrial calcium uptake 1, putative	41.49	0.568
LbrM.07.0120	hypothetical protein, conserved	47.717	0.502
LbrM.07.0130	tRNA-methyl transferase, putative	47.575	0.495
LbrM.07.0140	hypothetical protein, conserved	54.707	0.434
LbrM.07.0150	hypothetical protein, conserved	44.877	0.533
LbrM.07.0160	protein kinase, putative	46.002	0.505
LbrM.07.0170	protein kinase, putative	47.471	0.498
LbrM.07.0180	hypothetical protein, unknown function	52.607	0.433
LbrM.07.0190	protein phosphatase 2A, regulatory subunit B, putative,phosphotyrosyl phosphate activator protein, putative	42.725	0.572
LbrM.07.0200	phosphatidylglycerophosphate synthase, putative	45.623	0.545
LbrM.07.0210	hypothetical protein, conserved	53.069	0.487
LbrM.07.0220	hypothetical protein, conserved	44.74	0.558
LbrM.07.0240	phosphoglycan beta 1,3 galactosyltransferase 1 (SCG1)	49.262	0.464
LbrM.07.0250	hypothetical protein, conserved	45.048	0.497
LbrM.07.0260	protein kinase, putative	49.142	0.488
LbrM.07.0270	homoserine dehydrogenase-like protein	44.171	0.529
LbrM.07.0280	acetylornithine deacetylase-like protein	37.986	0.609
LbrM.07.0290	ubiquitin-protein ligase-like, putative	45.008	0.531
LbrM.07.0300	hypothetical protein, conserved	40.764	0.631
LbrM.07.0310	hypothetical protein, conserved	48.072	0.5
LbrM.07.0320	hypothetical protein, conserved	45.08	0.558
LbrM.07.0330	hypothetical protein, conserved	44.888	0.55
LbrM.07.0340	hypothetical protein, conserved	48.531	0.493
LbrM.07.0350	hypothetical protein, conserved	51.632	0.445
LbrM.07.0360	ATP-dependent DEAD/H RNA helicase, putative	39.228	0.611
LbrM.07.0370	hypothetical protein, conserved	52.639	0.486
LbrM.07.0390	hypothetical protein, unknown function	51.977	0.457
LbrM.07.0400	hypothetical protein, conserved	48.686	0.492
LbrM.07.0410	hypothetical protein, conserved	51.978	0.466
LbrM.07.0420	hypothetical protein, conserved	48.684	0.471
LbrM.07.0430	hypothetical protein, conserved	50.597	0.446
LbrM.07.0450	3-hydroxyacyl-ACP dehydratase, putative	50.544	0.495
LbrM.07.0480	acyl-CoA dehydrogenase, mitochondrial precursor, putative	54.959	0.429
LbrM.07.0490	hypothetical protein, conserved	57.291	0.368
LbrM.07.0500	hypothetical protein	49.176	0.407
LbrM.07.0540	hypothetical protein, conserved	53.633	0.417
LbrM.07.0550	hypothetical protein, conserved	46.726	0.536
LbrM.07.0560	60S ribosomal protein L7a, putative	31.549	0.739
LbrM.07.0570	60S ribosomal protein L7a, putative	31.549	0.739
LbrM.07.0580	QA-SNARE protein putative	46.577	0.516
LbrM.07.0590	adp/ATP carrier-like protein	45.31	0.528
LbrM.07.0600	hypothetical protein, conserved	50.594	0.449
LbrM.07.0610	hypothetical protein, conserved	50.71	0.472
LbrM.07.0620	ras-related protein rab-14, putative	41.723	0.603
LbrM.07.0630	hypothetical protein, conserved	44.535	0.549
LbrM.07.0640	hypothetical protein, conserved	48.075	0.503
LbrM.07.0650	hypothetical protein, conserved	50.282	0.492
LbrM.07.0660	electron transfer flavoprotein-ubiquinone oxidoreductase, putative	44.803	0.578
LbrM.07.0680	hypothetical protein, conserved	46.532	0.521
LbrM.07.0690	hypothetical protein, conserved	51.314	0.494
LbrM.07.0700	vacuolar-type Ca2 -ATPase, putative	34.189	0.683
LbrM.07.0710	hypothetical protein, conserved	37.812	0.634
LbrM.07.0720	vacuolar-type Ca2 -ATPase, putative	37.662	0.632
LbrM.07.0730	hypothetical protein, conserved	44.567	0.524
LbrM.07.0760	protein kinase, putative	49.238	0.494
LbrM.07.0770	topoisomerase-related function protein-like protein	48.515	0.5
LbrM.07.0790	hypothetical protein	56.021	0.401
LbrM.07.0800	hypothetical protein, conserved	42.363	0.579
LbrM.07.0810	malonyl-coa decarboxylase-like protein	44.645	0.549
LbrM.07.0820	hypothetical protein, conserved	48.927	0.482
LbrM.07.0830	hypothetical protein, conserved	45.993	0.465
LbrM.07.0840	6-phosphofructo-2-kinase-like protein	45.253	0.548
LbrM.07.0850	DNAJ-domain transmembrane-like protein	43.747	0.54
LbrM.07.0860	hypothetical protein, conserved	46.382	0.528
LbrM.07.0870	hypothetical protein, conserved	43.262	0.544
LbrM.07.0890	hypothetical protein, unknown function	43.779	0.551
LbrM.07.0910	hypothetical protein, conserved	35.74	0.641
LbrM.07.0920.B	hypothetical protein, conserved	47.126	0.5
LbrM.07.0930	hypothetical protein, unknown function	51.983	0.472
LbrM.07.0940	splicing factor ptsr1-like protein	40.529	0.631
LbrM.07.0950	hypothetical protein, unknown function	52.061	0.447
LbrM.07.0960	serine/threonine kinase, putative,protein kinase, putative	40.36	0.604
LbrM.07.0970	hypothetical protein, conserved	46.631	0.519
LbrM.07.0980	hypothetical protein, conserved	41.239	0.592
LbrM.07.0990	hypothetical protein, conserved	47.719	0.498
LbrM.07.1000	hypothetical protein, conserved	50.651	0.467
LbrM.07.1010	hypothetical protein, conserved	46.221	0.506
LbrM.07.1020	hypothetical protein, conserved	51.299	0.449
LbrM.07.1040	nucleolar RNA-binding protein, putative	41.334	0.616
LbrM.07.1050	RNA binding protein-like protein	45.148	0.57
LbrM.07.1070	DNA repair and recombination helicase protein PIF7, putative	46.703	0.506
LbrM.07.1100	hypothetical protein, conserved	54.663	0.432
LbrM.07.1110	cation-transporting ATPase, putative	39.44	0.619
LbrM.07.1130	lipoate-protein ligase-like,lipoyl ligase, putative,lipoyltransferase, putative,lipoate biosynthesis protein, putative	49.692	0.46
LbrM.07.1140	RNA-editing complex protein, putative	49.039	0.497
LbrM.07.1150	hypothetical protein, conserved	47.438	0.519
LbrM.07.1160	delta-5 fatty acid desaturase, putative	43.954	0.558
LbrM.07.1170	hypothetical protein, conserved	51.163	0.506
LbrM.07.1180	ATPase subunit 9, putative, pseudogene	54.577	0.412
LbrM.07.1190	hypothetical protein, conserved	53.38	0.47
LbrM.07.1200	proteasome regulatory non-ATP-ase subunit, putative	45.193	0.584
LbrM.07.1210	hypothetical protein, conserved	45.982	0.521
LbrM.07.1230	hypothetical protein, conserved	47.202	0.515
LbrM.07.1240	amino acid transporter, putative (AAT19)	46.894	0.521
LbrM.07.1250	phosphoglycan beta 1,3 galactosyltransferase 1	47.7	0.477
LbrM.07.1260	protein kinase, putative	50.095	0.464
LbrM.07.1270	glycosyl transferase, putative	48.478	0.484
LbrM.08.0010	adaptor complex protein (AP) 3 delta subunit 1, putative	46.61	0.479
LbrM.08.0020	hypothetical protein, conserved	54.055	0.435
LbrM.08.0030	vesicle-associated membrane protein, putative	54.086	0.509
LbrM.08.0040	hypothetical protein, conserved	56.955	0.427
LbrM.08.0070	hypothetical protein, conserved	53.269	0.424
LbrM.08.0080	ATP-dependent DEAD/H RNA helicase, putative	47.752	0.502
LbrM.08.0090	adaptor complex protein (AP) 3 delta subunit 1, putative	48.789	0.473
LbrM.08.0100	dual-specificity protein phosphatase, putative	50.931	0.459
LbrM.08.0110	hypothetical protein, unknown function	53.125	0.421
LbrM.08.0120	hypothetical protein, conserved	47.57	0.473
LbrM.08.0130	hypothetical protein, conserved	51.068	0.443
LbrM.08.0150	DNA repair protein, putative	50.473	0.464
LbrM.08.0160	hypothetical protein, conserved	49.931	0.451
LbrM.08.0170	hypothetical protein, conserved	49.55	0.387
LbrM.08.0180	hypothetical protein, unknown function	50.031	0.447
LbrM.08.0190	hypothetical protein, conserved	43.576	0.616
LbrM.08.0210	inositol phosphosphingolipid phospholipase C-Like (ISCL)	44.678	0.553
LbrM.08.0220	hypothetical protein, unknown function	56.952	0.408
LbrM.08.0240	hypothetical protein, conserved	41.48	0.594
LbrM.08.0250	hypothetical protein, conserved	47.518	0.527
LbrM.08.0270	hypothetical protein, conserved	52.241	0.399
LbrM.08.0280	hypothetical protein	49.641	0.475
LbrM.08.0290	amastin-like surface protein, putative	56.981	0.433
LbrM.08.0300	amastin-like surface protein, putative	55.659	0.436
LbrM.08.0310	amastin-like surface protein, putative	56.762	0.433
LbrM.08.0320	ribosomal protein L2, putative	39.643	0.593
LbrM.08.0330	iron superoxide dismutase (FESODA)	44.382	0.599
LbrM.08.0340	hypothetical protein, conserved	46.676	0.539
LbrM.08.0350	hypothetical protein, unknown function	50.225	0.503
LbrM.08.0360	mitochondrial associated ribonuclease, putative	40.295	0.602
LbrM.08.0390	hypothetical protein, conserved	48.724	0.502
LbrM.08.0400	hypothetical protein, conserved	53.002	0.418
LbrM.08.0410	hypothetical protein, conserved	51.297	0.435
LbrM.08.0420	hypothetical protein, conserved	48.778	0.479
LbrM.08.0430	hypothetical protein, conserved	40.812	0.626
LbrM.08.0440	hypothetical protein, conserved	49.64	0.478
LbrM.08.0450	hypothetical protein, conserved	51.409	0.45
LbrM.08.0460	hypothetical protein, conserved	53.217	0.435
LbrM.08.0470	hypothetical protein, conserved	42.749	0.564
LbrM.08.0480	hypothetical protein, conserved	45.901	0.531
LbrM.08.0490	hypothetical protein, conserved	41.295	0.598
LbrM.08.0510	hypothetical protein, conserved	50.081	0.491
LbrM.08.0520	hypothetical protein, conserved	52.209	0.444
LbrM.08.0530	hypothetical protein, unknown function	51.3	0.433
LbrM.08.0540	ribose-phosphate pyrophosphokinase, putative	41.083	0.573
LbrM.08.0560	hypothetical protein, conserved	48.639	0.486
LbrM.08.0570	protein kinase , putative	50.947	0.465
LbrM.08.0580	hypothetical protein, conserved	44.029	0.556
LbrM.08.0590	cyclopropane-fatty-acyl-phospholipid synthase	37.949	0.613
LbrM.08.0600	eukaryotic translation initiation factor 2 beta subunit, putative	39.893	0.621
LbrM.08.0610	hypothetical protein, conserved	42.136	0.58
LbrM.08.0620	hypothetical protein, conserved	49.107	0.514
LbrM.08.0630	hypothetical protein, unknown function	43.293	0.544
LbrM.08.0640	hypothetical protein, conserved	47.293	0.509
LbrM.08.0650	tuzin, putative	38.801	0.589
LbrM.08.0660	tuzin, putative	37.463	0.631
LbrM.08.0690	tuzin (pseudogene)	49.973	0.442
LbrM.08.0700	SLACS	49.258	0.404
LbrM.08.0710	mitochondrial DNA polymerase beta	41.83	0.591
LbrM.08.0720	mitochondrial DNA polymerase beta-PAK, putative	50.213	0.477
LbrM.08.0730	hypothetical protein, conserved	50.892	0.451
LbrM.08.0740	hypothetical protein, conserved	44.084	0.525
LbrM.08.0750	protein kinase, putative	49.306	0.49
LbrM.08.0760	hypothetical protein, conserved	48.333	0.458
LbrM.08.0780	hypothetical protein, conserved	42.465	0.606
LbrM.08.0790	hypothetical protein, conserved	52.251	0.487
LbrM.08.0800	hypothetical protein, conserved	45.811	0.521
LbrM.08.0810	cathepsin L-like protease (CPB)	38.083	0.659
LbrM.08.0820	cathepsin L-like protease (CPB)	35.766	0.685
LbrM.08.0830	cathepsin L-like protease (CPB)	36.625	0.67
LbrM.08.0840	histone deacetylase, putative	56.955	0.362
LbrM.08.0860	hypothetical protein	56.407	0.291
LbrM.08.0870	hypothetical protein, conserved	41.792	0.62
LbrM.08.0880	stress-induced protein sti1	43.779	0.604
LbrM.08.0890	hypothetical protein, conserved	48.414	0.508
LbrM.08.0900	phosphoribosylpyrophosphate synthetase	44.036	0.589
LbrM.08.0910	suppressive immunomodulating factor, putative (TSIF)	52.307	0.452
LbrM.08.0920	hypothetical protein, conserved	45.929	0.528
LbrM.08.0930	hypothetical protein, conserved	47.049	0.505
LbrM.08.0940	MRB1-associated protein, putative,guide RNA binding protein, putative	43.83	0.579
LbrM.08.0950	hypothetical protein, conserved	43.789	0.546
LbrM.08.0960	hypothetical protein, conserved	39.753	0.618
LbrM.08.1000	hypothetical protein, unknown function	47.907	0.494
LbrM.08.1010	hypothetical protein, unknown function	46.684	0.541
LbrM.08.1020	hypothetical protein, unknown function	54.566	0.472
LbrM.08.1030	amastin-like protein	56.219	0.416
LbrM.08.1040	beta tubulin	52.71	0.438
LbrM.08.1050	amastin-like protein	60.496	0.376
LbrM.08.1060	amastin-like protein	59.069	0.412
LbrM.08.1120	amastin-like surface protein, putative	52.358	0.422
LbrM.08.1130	amastin-like surface protein, putative	57.369	0.437
LbrM.08.1140	amastin-like protein	59.411	0.397
LbrM.09.0020	hypothetical protein, conserved	60.609	0.342
LbrM.09.0040	hypothetical protein, conserved	56.242	0.404
LbrM.09.0050	hypothetical protein, conserved	52.362	0.426
LbrM.09.0060	N-acetyl-D-glucosaminylphosphatidylinositol de-N-acetylase	49.49	0.431
LbrM.09.0070	endonuclease III, putative	53.713	0.444
LbrM.09.0090	RNA helicase, putative	48.353	0.486
LbrM.09.0100	RNA-binding protein 5-like protein	52.105	0.45
LbrM.09.0110	RNA-binding protein 5-like protein	46.183	0.561
LbrM.09.0120	hypothetical protein, conserved,calmodulin-like protein containing EF hand domain	42.864	0.568
LbrM.09.0140	hypothetical protein, conserved	48.808	0.464
LbrM.09.0150	kinesin, putative	47.202	0.487
LbrM.09.0160	hypothetical protein, conserved	45.009	0.525
LbrM.09.0210	hypothetical protein, conserved	41.694	0.573
LbrM.09.0220	catalytic subunit of the vacuolar transporter chaperone 4, putative	40.338	0.6
LbrM.09.0230	heat shock protein HslVU, ATPase subunit HslU, putative,ATP-dependent hsl protease ATP-binding subunit hslU, putative	42.459	0.569
LbrM.09.0240	ubiqitin hydrolase, putative,cysteine peptidase, Clan CA, family C19, putative	43.627	0.549
LbrM.09.0250	DNA replication licensing factor MCM4, putative (MCM4)	42.4	0.574
LbrM.09.0260	integral membrane transport protein, putative,drug resistence protein, putative	45.048	0.527
LbrM.09.0270	hypothetical protein, conserved	48.993	0.476
LbrM.09.0280	kinesin, putative	50.772	0.459
LbrM.09.0290	hypothetical protein, conserved	49.995	0.494
LbrM.09.0300	protein kinase, putative	51.854	0.436
LbrM.09.0310	hypothetical protein, conserved	44.423	0.545
LbrM.09.0320	hypothetical protein, conserved	44.145	0.535
LbrM.09.0330	hypothetical protein, conserved	47.936	0.51
LbrM.09.0331	hypothetical protein, conserved	50.251	0.429
LbrM.09.0340	hypothetical protein, conserved	55.092	0.443
LbrM.09.0350	DNA photolyase, putative	46.689	0.499
LbrM.09.0360	hypothetical protein, conserved	54.438	0.494
LbrM.09.0390	hypothetical protein, conserved	48.705	0.46
LbrM.09.0400	hypothetical protein, conserved	50.111	0.476
LbrM.09.0420	protein kinase, putative	31.274	0.749
LbrM.09.0430	tyrosine phosphatase, putative	50.467	0.459
LbrM.09.0440	hypothetical protein, conserved	44.679	0.534
LbrM.09.0450	hypothetical tetratricopeptide repeat protein	46.757	0.512
LbrM.09.0460	hypothetical protein, conserved	48.969	0.467
LbrM.09.0480	hypothetical protein, conserved	48.713	0.491
LbrM.09.0490	serine/threonine protein phosphatase, putative	41.584	0.573
LbrM.09.0500	hypothetical protein, conserved	47.546	0.498
LbrM.09.0510	hypothetical protein, conserved	45.125	0.55
LbrM.09.0520	hypothetical protein, conserved	49.487	0.458
LbrM.09.0530	hypothetical protein, conserved	45.206	0.536
LbrM.09.0540	hypothetical protein, conserved	40.725	0.604
LbrM.09.0550	leucine-rich repeat protein, putative	48.578	0.464
LbrM.09.0560	hypothetical protein, unknown function	50.006	0.469
LbrM.09.0570	hypothetical protein, conserved	48.556	0.445
LbrM.09.0580	hypothetical protein, unknown function	45.504	0.537
LbrM.09.0590	hypothetical protein, conserved	51.774	0.465
LbrM.09.0600	hypothetical protein, conserved	50.27	0.404
LbrM.09.0610	hypothetical protein, conserved	46.956	0.523
LbrM.09.0620	histone h1-like protein	50.304	0.455
LbrM.09.0630	phospholipid transporting ATPase-like protein, putative	46.324	0.509
LbrM.09.0650	hypothetical protein, conserved	41.208	0.591
LbrM.09.0660	surface antigen-like protein	45.93	0.578
LbrM.09.0670	ATP-dependent DNA helicase, putative	46.972	0.501
LbrM.09.0680	cyclin 1, putative,serine peptidase family S51, peptidase E, putative	46.928	0.509
LbrM.09.0690	hypothetical protein, conserved	45.74	0.518
LbrM.09.0700	hypothetical protein, conserved	48.654	0.495
LbrM.09.0710	hypothetical protein, conserved	48.385	0.494
LbrM.09.0720	palmitoyl acyltransferase 5, putative	46.084	0.534
LbrM.09.0730	hypothetical protein, conserved	50.781	0.442
LbrM.09.0740	hypothetical protein, conserved	43.581	0.554
LbrM.09.0750	prefoldin subunit 2, putative	43.921	0.551
LbrM.09.0760	hypothetical protein, conserved	46.923	0.454
LbrM.09.0770	hypothetical protein, conserved	41.198	0.591
LbrM.09.0780	hypothetical protein, conserved	45.863	0.51
LbrM.09.0790	hypothetical protein, conserved	53.425	0.434
LbrM.09.0800	cleavage and polyadenylation specificity factor 30 kDa subunit, putative	45.075	0.531
LbrM.09.0810	hypothetical protein, conserved	51.467	0.472
LbrM.09.0820	ubiquitin ligase, putative	47.025	0.509
LbrM.09.0830	acyl-CoA binding protein, putative	46.512	0.531
LbrM.09.0840	hypothetical protein, conserved	49.025	0.48
LbrM.09.0850	oligopeptidase b (OPB)	37.589	0.649
LbrM.09.0860	hypothetical protein, conserved	41.014	0.531
LbrM.09.0870	hypothetical protein, conserved	46.901	0.517
LbrM.09.0880	kinetoplast-associated protein-like protein	48.483	0.493
LbrM.09.0890	hypothetical protein, conserved	45.605	0.544
LbrM.09.0900	hypothetical protein, conserved	46.139	0.504
LbrM.09.0910	DEAD/DEAH box helicase-like protein	43.086	0.561
LbrM.09.0920	hypothetical protein, conserved	40.725	0.613
LbrM.09.0930	ras family protein-like protein	48.917	0.474
LbrM.09.0990	translation-associated element 2, putative	45.67	0.531
LbrM.09.1000	hypothetical protein, conserved,SLA/LP autoantigen-like protein	45.824	0.515
LbrM.09.1010	hypothetical protein, conserved	48.003	0.496
LbrM.09.1020	elongation factor-1 gamma	30.381	0.794
LbrM.09.1030	hypothetical protein, conserved	50.215	0.484
LbrM.09.1040	hypothetical protein, conserved	52.51	0.437
LbrM.09.1050	hypothetical protein, conserved	56.882	0.344
LbrM.09.1060	hypothetical protein, conserved	43.961	0.532
LbrM.09.1080	hypothetical protein, conserved	41.54	0.576
LbrM.09.1090	hypothetical protein, conserved	53.211	0.376
LbrM.09.1100	phospholipid:diacylglycerol acyltransferase, putative	45.557	0.523
LbrM.09.1110	hypothetical protein, conserved	45.603	0.553
LbrM.09.1120	DNA-directed RNA polymerase III subunit, putative	52.856	0.49
LbrM.09.1130	eukaryotic translation initiation factor 2 subunit, putative	36.234	0.637
LbrM.09.1140	translation initiation factor EIF-2B gamma subunit, putative	42.48	0.546
LbrM.09.1150	hypothetical protein, conserved	44.336	0.533
LbrM.09.1160	hypothetical protein, conserved	45.576	0.524
LbrM.09.1170	mitochondrial RNA binding protein 2,MRP2, gBP25	41.337	0.565
LbrM.09.1180	mitochondrial import inner membrane translocase subunit TIM17, putative,inner membrane preprotein translocase Tim17, putative	48.81	0.478
LbrM.09.1190	hypothetical protein, conserved	49.317	0.524
LbrM.09.1200	hypothetical protein, conserved	49.207	0.487
LbrM.09.1210	hypothetical protein, conserved	45.747	0.513
LbrM.09.1230	hypothetical protein, conserved	52.566	0.465
LbrM.09.1240	hypothetical protein, conserved	48.441	0.479
LbrM.09.1250	hypothetical protein, conserved	50.756	0.467
LbrM.09.1260	hypothetical protein, unknown function	41.998	0.569
LbrM.09.1270	AAA family ATPase, putative	41.769	0.566
LbrM.09.1280	hypothetical protein, conserved	49.024	0.504
LbrM.09.1290	hypothetical protein, conserved	48.246	0.487
LbrM.09.1310	hypothetical protein, conserved	46.894	0.508
LbrM.09.1320	mitochondrial carrier protein, putative	47.293	0.528
LbrM.09.1330	hypothetical protein, conserved	45.817	0.537
LbrM.09.1340	hypothetical protein, conserved	46.086	0.492
LbrM.09.1350	hypothetical protein, conserved	51.659	0.527
LbrM.09.1370	hypothetical protein	55.55	0.412
LbrM.09.1380	paraflagellar rod component, putative	44.728	0.566
LbrM.09.1390	hypothetical protein, conserved	50.703	0.475
LbrM.09.1420	hypothetical protein, conserved	49.567	0.416
LbrM.09.1430	hypothetical protein, conserved	47.871	0.496
LbrM.09.1450	hypothetical protein, conserved	46.157	0.508
LbrM.09.1460	hypothetical protein, unknown function	51.01	0.456
LbrM.09.1470	hypothetical protein, conserved	52.253	0.462
LbrM.09.1500	hypothetical protein, conserved	51.628	0.451
LbrM.09.1540	DNA J-binding protein, putative	48.857	0.494
LbrM.09.1580	hypothetical protein, conserved	49.675	0.48
LbrM.09.1590	hypothetical protein, conserved	53.75	0.441
LbrM.09.1610	hypothetical protein, conserved	56.069	0.321
LbrM.10.0010	fatty acid desaturase, putative	36.879	0.681
LbrM.10.0020	pteridin transporter, putative	39.18	0.641
LbrM.10.0030	phosphate-Repressible Phosphate Permease-like protein	39.254	0.645
LbrM.10.0040	hypothetical protein, conserved	54.266	0.417
LbrM.10.0050	hypothetical protein, conserved	52.348	0.45
LbrM.10.0060	thymidylate kinase-like protein	55.713	0.417
LbrM.10.0080	hypothetical protein, unknown function	56.908	0.377
LbrM.10.0090	dehydrogenase-like protein	46.207	0.492
LbrM.10.0100	hypothetical protein, conserved	46.46	0.525
LbrM.10.0110	hypothetical protein, conserved,WD-repeat containing protein	50.353	0.488
LbrM.10.0120	hypothetical protein, conserved	45.315	0.551
LbrM.10.0130	hypothetical protein, conserved	43.695	0.548
LbrM.10.0140	DEAD/DEAH box helicase, putative,mitochondrial	47.106	0.519
LbrM.10.0150	hypothetical protein, conserved	50.658	0.529
LbrM.10.0160	hypothetical protein, conserved	45.769	0.489
LbrM.10.0170	nucleoside phosphatase, putative,guanosine diphosphatase, putative	46.712	0.506
LbrM.10.0180	leucine-rich repeat protein, putative	45.479	0.541
LbrM.10.0190	hypothetical protein, unknown function	50.809	0.457
LbrM.10.0200	mitogen-activated protein kinase, putative (MPK10)	40.899	0.606
LbrM.10.0210	nucleolar protein, putative	37.476	0.647
LbrM.10.0220	hypothetical protein, unknown function	53.434	0.438
LbrM.10.0230	hypothetical protein, unknown function	38.33	0.605
LbrM.10.0240	hypothetical protein, unknown function	40.678	0.624
LbrM.10.0250	hypothetical protein, conserved	44.296	0.54
LbrM.10.0260	hypothetical protein, conserved	46.486	0.502
LbrM.10.0270	hypothetical protein, conserved	48.051	0.489
LbrM.10.0290	hypothetical protein, conserved	47.168	0.508
LbrM.10.0300	hypothetical protein, conserved	48.046	0.504
LbrM.10.0310	isocitrate dehydrogenase [NADP], mitochondrial precursor, putative	36.181	0.711
LbrM.10.0320	hypothetical protein, conserved	46.975	0.509
LbrM.10.0330	protein transport protein Sec23, putative	43.705	0.561
LbrM.10.0340	hypothetical protein, conserved	52.058	0.446
LbrM.10.0360	hypothetical protein, conserved	50.528	0.447
LbrM.10.0370	folate/biopterin transporter, putative	36.937	0.685
LbrM.10.0380	folate/biopterin transporter, putative	34.343	0.698
LbrM.10.0400	folate/biopterin transporter, putative	34.976	0.7
LbrM.10.0410	folate/biopterin transporter, putative	36.109	0.68
LbrM.10.0420	dihydroxyacetone kinase 1-like protein	46.368	0.521
LbrM.10.0430	hypothetical protein	58.184	0.381
LbrM.10.0450	hypothetical protein, unknown function	54.652	0.41
LbrM.10.0470	GP63, leishmanolysin (GP63-1)	41.023	0.6
LbrM.10.0480	GP63, leishmanolysin,metallo-peptidase, Clan MA(M), Family M8 (GP63-2)	41.131	0.607
LbrM.10.0500	GP63, leishmanolysin,metallo-peptidase, Clan MA(M), Family M8	36.46	0.682
LbrM.10.0510	GP63, leishmanolysin,metallo-peptidase, Clan MA(M), Family M8 (GP63-3)	37.363	0.641
LbrM.10.0520	GP63, leishmanolysin,metallo-peptidase, Clan MA(M), Family M8	42.065	0.599
LbrM.10.0530	GP63, leishmanolysin,metallo-peptidase, Clan MA(M), Family M8	39.962	0.617
LbrM.10.0540	GP63, leishmanolysin,metallo-peptidase, Clan MA(M), Family M8	41.923	0.619
LbrM.10.0560	GP63, leishmanolysin,metallo-peptidase, Clan MA(M), Family M8 (GP63-4)	36.472	0.66
LbrM.10.0570	GP63, leishmanolysin,metallo-peptidase, Clan MA(M), Family M8 (GP63-4)	42.356	0.594
LbrM.10.0580	GP63, leishmanolysin,metallo-peptidase, Clan MA(M), Family M8 (GP63-4)	36.267	0.66
LbrM.10.0590	GP63, leishmanolysin	33.339	0.723
LbrM.10.0600	GP63, leishmanolysin	36.696	0.645
LbrM.10.0610	GP63, leishmanolysin	36.444	0.661
LbrM.10.0620	mitogen-activated protein kinase 3, putative,map kinase 3, putative	41.45	0.566
LbrM.10.0630	hypothetical protein, conserved	42.583	0.568
LbrM.10.0640	glycerol-3-phosphate dehydrogenase [NAD ], glycosomal (GPD)	35.79	0.685
LbrM.10.0650	hypothetical protein, conserved	53.051	0.429
LbrM.10.0660	hypothetical protein, conserved	49.925	0.504
LbrM.10.0670	hypothetical protein, unknown function	48.824	0.495
LbrM.10.0680	hypothetical protein, conserved	48.79	0.484
LbrM.10.0690	zinc binding dehydrogenase-like protein	47.118	0.529
LbrM.10.0700	zinc-binding dehydrogenase-like protein	55.089	0.433
LbrM.10.0710	hypothetical protein, conserved	51.801	0.452
LbrM.10.0720	hypothetical protein, conserved	61	0.403
LbrM.10.0730	hypothetical protein, conserved	61	0.395
LbrM.10.0740	hypothetical protein, conserved	57.339	0.384
LbrM.10.0750	endonuclease G, putative	42.948	0.547
LbrM.10.0760	hypothetical protein, conserved	41.591	0.598
LbrM.10.0770	flagellar glycoprotein-like protein	43.671	0.535
LbrM.10.0780	hypothetical protein, conserved	43.257	0.571
LbrM.10.0790	hypothetical protein, unknown function	50.035	0.478
LbrM.10.0800	hypothetical protein, unknown function	50.922	0.448
LbrM.10.0810	hypothetical protein, conserved	41.814	0.548
LbrM.10.0820	hypothetical protein, conserved	47.943	0.489
LbrM.10.0830	hypothetical protein, conserved	45.232	0.538
LbrM.10.0840	amino acid transporter, putative (AAT20)	40.527	0.625
LbrM.10.0850	deaminase, putative	46.998	0.472
LbrM.10.0860	hypothetical protein, conserved	51.744	0.457
LbrM.10.0870	hypothetical protein, unknown function	52.274	0.442
LbrM.10.0880	hypothetical protein, conserved	39.621	0.591
LbrM.10.0890	hypothetical protein, conserved	46.065	0.557
LbrM.10.0900	hypothetical protein, conserved	49.241	0.463
LbrM.10.0910	hypothetical protein, conserved	44.889	0.538
LbrM.10.0920	hypothetical protein, conserved	39.594	0.616
LbrM.10.0930	protein kinase, putative	49.106	0.463
LbrM.10.0940	hypothetical protein, conserved	47.569	0.498
LbrM.10.0980	hypothetical protein, conserved	50.218	0.449
LbrM.10.1000	hypothetical protein, conserved	46.399	0.483
LbrM.10.1010	Rab11 GTPase, putative (Rab11)	37.7	0.656
LbrM.10.1020	hypothetical protein, conserved	46.363	0.566
LbrM.10.1030	hypothetical protein	47.88	0.489
LbrM.10.1040	hypothetical protein, conserved	45.736	0.524
LbrM.10.1060	hypothetical protein, conserved	50.512	0.466
LbrM.10.1100	ARP2/3 complex subunit, putative	56.818	0.407
LbrM.10.1110	nucleoside phosphorylase-like protein	37.831	0.621
LbrM.10.1120	carrier protein, putative	45.082	0.532
LbrM.10.1130	RNA-binding protein-like protein	43.741	0.542
LbrM.10.1140	hypothetical protein, conserved	46.814	0.514
LbrM.10.1150	hypothetical protein, conserved	43.905	0.48
LbrM.10.1160	hypothetical protein, conserved	42.252	0.559
LbrM.10.1170	hypothetical protein, unknown function	51.004	0.412
LbrM.10.1180	hypothetical protein, conserved	41.67	0.6
LbrM.10.1210	hypothetical protein, conserved	52.845	0.43
LbrM.10.1220	PAB1-binding protein , putative	40.305	0.611
LbrM.10.1240	hypothetical protein, conserved	44.82	0.528
LbrM.10.1250	hypothetical protein, conserved	49.872	0.486
LbrM.10.1260	hypothetical protein, conserved	43.528	0.529
LbrM.10.1270	rab1 small GTP-binding protein, putative	40.519	0.649
LbrM.10.1280	small GTP-binding protein Rab7, putative	46.364	0.468
LbrM.10.1300	flagellar protofilament ribbon protein-like protein	47.966	0.514
LbrM.10.1320	hypothetical protein, conserved	47.313	0.506
LbrM.10.1330	hypothetical protein, conserved	54.124	0.447
LbrM.10.1340	hypothetical protein, conserved	57.599	0.4
LbrM.10.1360	hypothetical protein	61	0.32
LbrM.10.1370	hypothetical protein, conserved	52.979	0.345
LbrM.10.1380	hypothetical protein, conserved	49.914	0.429
LbrM.10.1390	hypothetical protein, conserved	50.484	0.415
LbrM.10.1400	hypothetical protein, conserved	54.153	0.489
LbrM.10.1410	hypothetical protein, conserved	50.946	0.511
LbrM.10.1420	hypothetical protein, conserved	50.509	0.495
LbrM.10.1430	hypothetical protein, conserved	45.281	0.565
LbrM.10.1440	hypothetical protein, conserved	48.286	0.518
LbrM.10.1450	phosphate-Repressible Phosphate Permease-like protein	40.405	0.639
LbrM.10.1460	pteridine transporter, putative	38.831	0.64
LbrM.10.1470	fatty acid desaturase, putative	36.668	0.69
LbrM.10.1480	hypothetical protein, conserved	44.65	0.555
LbrM.10.1490	hypothetical protein, conserved	40.101	0.629
LbrM.10.1500	hypothetical protein, conserved	43.106	0.566
LbrM.10.1520	amastin	41.473	0.585
LbrM.10.1550	GP63, leishmanolysin (GP63-2)	41.815	0.55
LbrM.10.1570	GP63, leishmanolysin (GP63-2)	39.745	0.63
LbrM.10.1590	GP63, leishmanolysin (GP63-2)	40.68	0.592
LbrM.10.1610	GP63, leishmanolysin (GP63-2)	41.132	0.603
LbrM.10.1620	GP63, leishmanolysin (GP63-2)	38.036	0.645
LbrM.10.1630	GP63, leishmanolysin (GP63-2)	38.498	0.639
LbrM.10.1640	GP63, leishmanolysin (GP63-2)	39.62	0.598
LbrM.10.1650	GP63, leishmanolysin (GP63-2)	40.361	0.625
LbrM.10.1660	GP63, leishmanolysin (GP63-2)	40.961	0.626
LbrM.10.1680	GP63, leishmanolysin (GP63-2)	43.897	0.584
LbrM.10.1690	GP63, leishmanolysin (GP63-2)	34.701	0.682
LbrM.10.1720	GP63, leishmanolysin (GP63-2)	54.172	0.347
LbrM.11.0010	DNA repair and recombination helicase protein PIF2, putative	47.605	0.484
LbrM.11.0020	PIF1 helicase-like protein, putative,DNA repair and recombination protein, mitochondrial precursor, putative	42.727	0.561
LbrM.11.0030	hypothetical protein, unknown function	52.128	0.471
LbrM.11.0040	14-3-3 protein, putative	39.811	0.647
LbrM.11.0050	hypothetical protein, conserved	48.24	0.473
LbrM.11.0060	hypothetical protein, conserved	52.025	0.458
LbrM.11.0070	hypothetical protein, conserved	44.904	0.524
LbrM.11.0080	tubulin-tyrsoine ligase-like protein	41.946	0.537
LbrM.11.0090	hypothetical protein, conserved	39.773	0.605
LbrM.11.0100	chromatin binding protein, putative	52.22	0.449
LbrM.11.0110	hypothetical protein, conserved	46.771	0.509
LbrM.11.0120	hypothetical protein, conserved	53.333	0.425
LbrM.11.0130	DNA ligase, putative	51.912	0.44
LbrM.11.0140	hypothetical protein, unknown function	53.374	0.419
LbrM.11.0150	pumilio-repeat, RNA-binding protein, putative (PUF10)	45.528	0.533
LbrM.11.0160	hypothetical protein	50.364	0.479
LbrM.11.0170	hypothetical protein, conserved	44.849	0.573
LbrM.11.0180	hypothetical protein, conserved	55.908	0.381
LbrM.11.0190	tetratricopeptide repeat (TPR) protein	52.913	0.422
LbrM.11.0210	hypothetical protein	56.958	0.439
LbrM.11.0220	hypothetical protein, conserved	53.768	0.413
LbrM.11.0230	hypothetical protein, conserved	47.738	0.518
LbrM.11.0240	hypothetical protein, conserved	47.308	0.502
LbrM.11.0250	hypothetical protein, conserved	49.349	0.54
LbrM.11.0270	hypothetical protein, conserved	57.516	0.408
LbrM.11.0280	protein kinase, putative	53.288	0.437
LbrM.11.0290	amino acid permease/transporter, putative (AAT15)	51.481	0.44
LbrM.11.0300	hypothetical protein, conserved	52.96	0.445
LbrM.11.0310	hypothetical protein, conserved	52.282	0.427
LbrM.11.0320	nucleobase transporter (NT4)	46.474	0.529
LbrM.11.0330	stearic acid desaturase	41.272	0.594
LbrM.11.0340	hypothetical protein	53.276	0.413
LbrM.11.0350	transcription modulator/accessory protein, putative	49.257	0.483
LbrM.11.0360	argonaute-like protein (AGO1)	43.545	0.571
LbrM.11.0370	3-methylcrotonoyl-CoA carboxylase beta subunit, putative	43.378	0.565
LbrM.11.0380	hypothetical protein, conserved	48.971	0.497
LbrM.11.0390	hypothetical protein, conserved	52.037	0.477
LbrM.11.0410	aminopeptidase, putative,metallo-peptidase, Clan MF, Family M17	36.716	0.658
LbrM.11.0420	hypothetical protein, unknown function	55.42	0.41
LbrM.11.0430	hypothetical protein, conserved	44.706	0.543
LbrM.11.0440	protein associated with differentiation 4, putative	37.959	0.643
LbrM.11.0470	hypothetical protein, conserved in leishmania	41.455	0.585
LbrM.11.0480	hypothetical protein, conserved	43.158	0.585
LbrM.11.0490	anion-transporting ATPase-like protein	45.878	0.547
LbrM.11.0500	hypothetical protein, conserved	50.066	0.455
LbrM.11.0510	PUF nine target 1	49.305	0.496
LbrM.11.0520	hypothetical protein, conserved	52.347	0.443
LbrM.11.0530	hypothetical protein, conserved	43.627	0.556
LbrM.11.0540	hypothetical protein, conserved	49.426	0.5
LbrM.11.0570	hypothetical protein, conserved	47.741	0.542
LbrM.11.0590	hypothetical protein, conserved	43.916	0.552
LbrM.11.0600	hypothetical protein, conserved	42.25	0.616
LbrM.11.0610	hypothetical protein, conserved	45.393	0.541
LbrM.11.0630	hypothetical protein, conserved	46.84	0.519
LbrM.11.0640	hypothetical protein, conserved	51.593	0.454
LbrM.11.0650	hypothetical protein, conserved	46.106	0.525
LbrM.11.0660	hypothetical protein, conserved	47.901	0.494
LbrM.11.0670	kinesin, putative	48.462	0.485
LbrM.11.0680	hypothetical protein, conserved	49.167	0.518
LbrM.11.0690	hypothetical protein, conserved	46.897	0.507
LbrM.11.0710	ATPase, putative	48.929	0.477
LbrM.11.0720	hypothetical protein, conserved	53.481	0.415
LbrM.11.0730	hypothetical protein, conserved	52.706	0.321
LbrM.11.0740	hypothetical protein, unknown function	57.098	0.363
LbrM.11.0750	hypothetical protein, conserved	55.94	0.447
LbrM.11.0780	hypothetical protein, conserved	50.868	0.409
LbrM.11.0790	adaptin-related protein-like protein	42.517	0.579
LbrM.11.0800	pyruvate phosphate dikinase, putative	37.87	0.665
LbrM.11.0810	inositol-1,4,5-trisphosphate (IP3) 5-phosphatase, putative	48.132	0.502
LbrM.11.0820	hypothetical protein, conserved	47.948	0.503
LbrM.11.0830	hypothetical protein, conserved	45.574	0.599
LbrM.11.0840	hypothetical protein, conserved	50.239	0.461
LbrM.11.0850	pretranslocation protein, alpha subunit, putative,SEC61-like (pretranslocation process) protein, putative	35.866	0.676
LbrM.11.0860	palmitoyl acyltransferase 7, putative	52.212	0.482
LbrM.11.0870	palmitoyl acyltransferase 7, putative	50.332	0.475
LbrM.11.0880	lanosterol 14-alpha-demethylase, putative	37.147	0.647
LbrM.11.0900	hypothetical protein, conserved	53.564	0.43
LbrM.11.0920	protein transport protein Sec31, putative	45.955	0.537
LbrM.11.0940	hypothetical protein, conserved	37.191	0.643
LbrM.11.0960	ABC transporter, putative	41.385	0.589
LbrM.11.0970	eukaryotic release factor 3, putative	35.556	0.694
LbrM.11.0980	hypothetical protein, conserved	36.565	0.657
LbrM.11.1000	ABC1 transporter, putative	39.379	0.601
LbrM.11.1010	ABC1 transporter, putative	39.439	0.594
LbrM.11.1020	ABC transporter, putative	43.116	0.564
LbrM.11.1030	tatD related deoxyribonuclease, putative	49.32	0.458
LbrM.11.1040	ABC transporter, putative	45.795	0.538
LbrM.11.1060	hypothetical protein, conserved	53.186	0.431
LbrM.11.1070	hypothetical protein, conserved	54.182	0.461
LbrM.11.1080	hypothetical protein, conserved	52.395	0.446
LbrM.11.1090	hypothetical protein, conserved	52.55	0.447
LbrM.11.1100	hypothetical protein	54.977	0.411
LbrM.11.1110	hypothetical protein, conserved	57.15	0.377
LbrM.11.1120	hypothetical protein, conserved	48.671	0.503
LbrM.11.1130	hypothetical protein	51.863	0.463
LbrM.11.1140	hypothetical protein, conserved	52.344	0.43
LbrM.11.1150	hypothetical protein, conserved	52.476	0.448
LbrM.11.1160	TATE DNA transposons,DNA transposon	52.455	0.388
LbrM.12.0010	hypothetical protein	49.776	0.363
LbrM.12.0020	translation initiation factor EIF-2b alpha subunit, putative	54.607	0.391
LbrM.12.0040	proteasome beta-1 subunit, putative	50.156	0.515
LbrM.12.0050	hypothetical protein, conserved	49.711	0.473
LbrM.12.0070	hypothetical protein, conserved	52.696	0.437
LbrM.12.0090	hypothetical protein, conserved	57.816	0.352
LbrM.12.0110	hypothetical protein, conserved	50.329	0.454
LbrM.12.0120	hypothetical protein, conserved	53.55	0.445
LbrM.12.0130	hypothetical protein, conserved	49.064	0.435
LbrM.12.0140	hypothetical protein, unknown function	52.549	0.412
LbrM.12.0150	hypothetical protein, conserved	52.304	0.436
LbrM.12.0160	protein kinase, putative	50.394	0.469
LbrM.12.0170	hypothetical protein, conserved	53.31	0.415
LbrM.12.0180	leucine-rich repeat protein, putative	51.455	0.441
LbrM.12.0190	hypothetical protein, unknown function	52.006	0.457
LbrM.12.0200	hypothetical protein, conserved	51.664	0.458
LbrM.12.0210	ubiquitin hydrolase, putative,cysteine peptidase, Clan CA, family C19, putative	49.86	0.481
LbrM.12.0220	hypothetical protein, unknown function	54.227	0.425
LbrM.12.0230	proteasome regulatory ATPase subunittcc1l8.3, putative	38.853	0.623
LbrM.12.0240	hydroxyacylglutathione hydrolase, putative,glyoxalase II, putative	45.524	0.583
LbrM.12.0250	hypothetical protein, conserved	50.252	0.452
LbrM.12.0260	hypothetical protein, unknown function	45.834	0.538
LbrM.12.0270	cysteinyl-tRNA synthetase, putative	39.45	0.61
LbrM.12.0280	hypothetical protein, conserved	50.469	0.455
LbrM.12.0290	hypothetical protein, conserved	49.923	0.453
LbrM.12.0300	ornithine decarboxylase, putative	39.418	0.635
LbrM.12.0310	hypothetical protein, unknown function	53.825	0.42
LbrM.12.0320	hypothetical protein, conserved	42.101	0.568
LbrM.12.0330	hypothetical protein, conserved	49.226	0.481
LbrM.12.0340	hypothetical protein, conserved	51.885	0.465
LbrM.12.0350	hypothetical protein, conserved	50.95	0.462
LbrM.12.0360	hypothetical protein, unknown function	50.928	0.461
LbrM.12.0370	hypothetical protein, unknown function	52.726	0.429
LbrM.12.0380	hypothetical protein, conserved	42.95	0.56
LbrM.12.0390	hypothetical protein, conserved	55.655	0.422
LbrM.12.0400	pumillio protein 4, putative (PUF4)	46.729	0.511
LbrM.12.0410	hypothetical protein, conserved	49.991	0.519
LbrM.12.0430	hypothetical protein	51.055	0.499
LbrM.12.0450	hypothetical protein, conserved	49.835	0.469
LbrM.12.0460	hypothetical protein, conserved	51.432	0.466
LbrM.12.0470	hypothetical protein, unknown function	52.674	0.441
LbrM.12.0490	glucose-6-phosphate isomerase (PGI)	43.884	0.534
LbrM.12.0510	hypothetical protein, unknown function	57.797	0.373
LbrM.12.0520	hypothetical protein, conserved	52.65	0.428
LbrM.12.0530	hypothetical protein, conserved	56.788	0.382
LbrM.12.0540	hypothetical protein, unknown function	56.847	0.403
LbrM.12.0550	hypothetical protein, unknown function	47.52	0.555
LbrM.12.0560	hypothetical protein, unknown function	54.948	0.451
LbrM.12.0570	hypothetical protein, unknown function	54.457	0.445
LbrM.12.0580	hypothetical protein, conserved	45.634	0.536
LbrM.12.0590	hypothetical protein, conserved	44.928	0.533
LbrM.12.0600	hypothetical protein, conserved	42.423	0.579
LbrM.12.0610	hypothetical protein, conserved	47.391	0.492
LbrM.12.0620	hypothetical protein, conserved	52.604	0.425
LbrM.12.0630	alanine aminotransferase (ALAT)	35.78	0.588
LbrM.12.0640	primase 2, putative	46.071	0.522
LbrM.12.0650	hypothetical protein, conserved	53.338	0.439
LbrM.12.0660	serine/threonine protein phosphatase-like protein	40.89	0.603
LbrM.12.0670	cytochrome c oxidase subunit IV	41.648	0.632
LbrM.12.0680	hypothetical protein, conserved	43.777	0.531
LbrM.12.0700	hypothetical protein, conserved	46.722	0.521
LbrM.12.0740	hypothetical protein, conserved	44.402	0.581
LbrM.12.0750	surface antigen protein, putative	42.596	0.568
LbrM.12.0760	surface antigen protein, putative	49.565	0.437
LbrM.12.0770	hypothetical protein, conserved	52.698	0.451
LbrM.12.0780	hypothetical protein, unknown function	52.586	0.445
LbrM.12.0790	hypothetical protein, conserved	42.603	0.568
LbrM.12.0810	NADH:flavin oxidoreductase/NADH oxidase, putative	40.833	0.631
LbrM.12.0820	n-ethylmaleimide reductase-like protein	44.939	0.553
LbrM.12.0830	hypothetical protein, unknown function	53.764	0.411
LbrM.12.0840	hypothetical protein, conserved	48.858	0.494
LbrM.12.0850	hypothetical protein, conserved	46.636	0.518
LbrM.12.0860	hypothetical protein, conserved	51.881	0.469
LbrM.12.0870	hypothetical protein, conserved	48.936	0.484
LbrM.12.0880	hypothetical protein, unknown function	47.365	0.517
LbrM.12.0890	hypothetical protein, unknown function	52.741	0.459
LbrM.12.0900	hypothetical protein, conserved	48.778	0.504
LbrM.12.0910	hypothetical protein, conserved	46.818	0.47
LbrM.12.0920	hypothetical protein, unknown function	54.702	0.421
LbrM.12.0930	puromycin-sensitive aminopeptidase-like protein,metallo-peptidase, Clan MA(E), Family M1	46.297	0.535
LbrM.12.0940	hypothetical protein, conserved	47.292	0.523
LbrM.12.0950	hypothetical protein, unknown function	51.83	0.45
LbrM.12.0960	hypothetical protein, unknown function	51.572	0.457
LbrM.13.0010	hypothetical protein, conserved	45.693	0.538
LbrM.13.0020	cis-prenyltransferase-like protein	48.01	0.48
LbrM.13.0030	hypothetical protein, conserved	42.561	0.524
LbrM.13.0040	hypothetical protein, conserved	52.44	0.43
LbrM.13.0050	ribonuclease HII, putative	52.716	0.466
LbrM.13.0060	hypothetical protein, conserved	48.097	0.451
LbrM.13.0070	mitochondrial DNA polymerase I protein B, putative (POLIB)	45.004	0.537
LbrM.13.0080	carboxypeptidase, putative,metallo-peptidase, Clan MA(E), family 32	42.453	0.596
LbrM.13.0090	hypothetical protein, unknown function	46.688	0.453
LbrM.13.0100	hypothetical protein, conserved	43.628	0.588
LbrM.13.0120	MCAK-like kinesin, putative	45.521	0.526
LbrM.13.0140	hypothetical protein, conserved	45.595	0.521
LbrM.13.0150	protein kinase A regulatory subunit, putative	42.445	0.585
LbrM.13.0160	MOZ/SAS family acetyltransferase, putative	47.769	0.506
LbrM.13.0170	hypothetical protein, conserved	47.526	0.488
LbrM.13.0180	hypothetical protein, unknown function	47.58	0.517
LbrM.13.0190	alpha tubulin	31.668	0.779
LbrM.13.0200	alpha tubulin	31.668	0.779
LbrM.13.0210	alpha tubulin	55.797	0.41
LbrM.13.0220	hypothetical protein, conserved	50.764	0.46
LbrM.13.0230	hypothetical protein, conserved	47.169	0.506
LbrM.13.0240	long-chain-fatty-acid-CoA ligase, putative,acyl-CoA synthetase, putative,fatty acid thiokinase (long chain), putative	45.692	0.529
LbrM.13.0250	flagellar radial spoke protein, putative	44.703	0.565
LbrM.13.0260	mitogen-activated protein kinase kinase 2	53.451	0.42
LbrM.13.0280	hypothetical protein, conserved	60.892	0.287
LbrM.13.0300	hypothetical protein, conserved	57.748	0.378
LbrM.13.0310	hypothetical protein, conserved	51.043	0.457
LbrM.13.0320	RNA helicase, putative	41.532	0.586
LbrM.13.0330	hypothetical protein, conserved	49.336	0.431
LbrM.13.0340	hypothetical protein, conserved	42.711	0.571
LbrM.13.0350	hypothetical protein, conserved	53.37	0.458
LbrM.13.0370	hypothetical protein, conserved	49.399	0.508
LbrM.13.0400	hypothetical protein, conserved	46.832	0.513
LbrM.13.0410	hypothetical protein, conserved	49.817	0.472
LbrM.13.0420	hypothetical protein, conserved	49.702	0.486
LbrM.13.0430	actyltransferase-like protein	52.098	0.487
LbrM.13.0440	hypothetical protein, conserved	54.757	0.416
LbrM.13.0450	hypothetical protein, conserved	46.693	0.576
LbrM.13.0460	hypothetical protein, conserved	42.973	0.575
LbrM.13.0470	palmitoyl acyltransferase 6, putative	46.859	0.524
LbrM.13.0480	hypothetical protein, conserved	46.705	0.519
LbrM.13.0490	lectin, putative	44.275	0.533
LbrM.13.0500	hypothetical protein, conserved	39.865	0.6
LbrM.13.0510	hypothetical protein, conserved	45.093	0.553
LbrM.13.0520	kinesin, putative	42.746	0.545
LbrM.13.0530	hypothetical protein, conserved	39.254	0.623
LbrM.13.0540	oxidoreductase-like protein	45	0.541
LbrM.13.0550	ubiquitin-like protein	45.727	0.549
LbrM.13.0560	hypothetical protein, unknown function	44.264	0.528
LbrM.13.0570	hypothetical protein, conserved	46.019	0.539
LbrM.13.0580	hypothetical protein, conserved	44.898	0.528
LbrM.13.0590	hypothetical protein, conserved	51.463	0.465
LbrM.13.0600	protein kinase, putative	46.746	0.54
LbrM.13.0610	hypothetical protein, conserved	48.625	0.458
LbrM.13.0620	hypothetical protein, conserved	52.056	0.487
LbrM.13.0640	hypothetical protein, conserved	46.7	0.521
LbrM.13.0650	hypothetical protein, unknown function	52.536	0.441
LbrM.13.0660	hypothetical protein, conserved	49.042	0.488
LbrM.13.0670	hypothetical protein, conserved	46.254	0.501
LbrM.13.0680	mitochondrial processing peptidase alpha subunit, putative,metallo-peptidase, Clan ME, Family M16	36.735	0.675
LbrM.13.0690	hypothetical protein, conserved	40.199	0.631
LbrM.13.0700	hypothetical protein, conserved	44.431	0.534
LbrM.13.0710	hypothetical protein, conserved	49.803	0.477
LbrM.13.0720	hypothetical protein, conserved	48.65	0.461
LbrM.13.0730	hypothetical protein, conserved	48.277	0.49
LbrM.13.0740	glycosyltransferase family-like protein	48.482	0.505
LbrM.13.0750	N(2), N(2)-dimethylguanosine tRNA methyltransferase, putative	45.991	0.512
LbrM.13.0760	actin-like protein, putative	45.613	0.532
LbrM.13.0770	katanin-like protein	46.411	0.507
LbrM.13.0780	hypothetical protein, conserved	49.323	0.528
LbrM.13.0790	AMP deaminase, putative,amp deaminase-like protein	43.021	0.546
LbrM.13.0800	hypothetical protein, conserved	48.753	0.466
LbrM.13.0810	hypothetical protein, conserved	46.716	0.509
LbrM.13.0820	hypothetical protein, conserved	51.687	0.466
LbrM.13.0830	hypothetical protein, unknown function	49.799	0.482
LbrM.13.0850	hypothetical protein, conserved	52.073	0.433
LbrM.13.0860	subtilisin-like serine peptidase,serine peptidase, clan SB, family S8-like protein	51.768	0.437
LbrM.13.0870	hypothetical protein, conserved	42.473	0.571
LbrM.13.0880	NADH-cytochrome b5 reductase, putative	40.566	0.626
LbrM.13.0890	proteasome regulatory ATPase subunit 2, putative	39.135	0.582
LbrM.13.0900	leucyl-tRNA synthetase, putative	35.384	0.701
LbrM.13.0910	hypothetical protein, conserved	48.421	0.51
LbrM.13.0930	hypothetical protein, conserved	45.277	0.536
LbrM.13.0940	hypothetical protein, conserved	45.602	0.523
LbrM.13.0950	hypothetical protein, conserved	45.008	0.506
LbrM.13.0970	adenylosuccinate synthetase, putative	43.102	0.565
LbrM.13.0990	nucleobase transporter (NT3)	38.716	0.652
LbrM.13.1000	40S ribosomal protein S4, putative	28.552	0.848
LbrM.13.1010	hypothetical protein, conserved	46.016	0.521
LbrM.13.1030	hypothetical protein, unknown function	51.425	0.464
LbrM.13.1040	DNA/RNA non-specific endonuclease-like protein	53.118	0.408
LbrM.13.1050	XPA-interacting protein, putative	45.018	0.575
LbrM.13.1060	hypothetical protein, conserved	51.809	0.444
LbrM.13.1080	hypothetical protein, unknown function	45.66	0.571
LbrM.13.1090	hypothetical protein, conserved	44.788	0.546
LbrM.13.1100	hypothetical protein, conserved	50.26	0.484
LbrM.13.1110	hypothetical protein, conserved	52.18	0.455
LbrM.13.1120	hypothetical protein, conserved	46.782	0.52
LbrM.13.1130	hypothetical protein, conserved	44.52	0.544
LbrM.13.1140	hypothetical protein, conserved	51.096	0.46
LbrM.13.1150	endomembrane protein, putative	55.933	0.377
LbrM.13.1170	hypothetical protein, conserved	47.514	0.509
LbrM.13.1180	hypothetical protein, unknown function	50.559	0.472
LbrM.13.1190	hypothetical protein, conserved	46.109	0.465
LbrM.13.1200	hypothetical protein, conserved	50.955	0.462
LbrM.13.1210	hypothetical protein, conserved	52.011	0.442
LbrM.13.1220	programmed cell death 6 protein-like protein	46.336	0.558
LbrM.13.1230	hypothetical protein, conserved	45.73	0.521
LbrM.13.1250	hypothetical protein, conserved	49.534	0.473
LbrM.13.1260	hypothetical protein, conserved	51.096	0.452
LbrM.13.1270	phosphoprotein phosphatase, putative	39.871	0.588
LbrM.13.1280	hypothetical protein, conserved	50.024	0.478
LbrM.13.1290	cysteine-leucine rich protein	44.541	0.57
LbrM.13.1300	hypothetical protein, conserved	51.518	0.475
LbrM.13.1310	hypothetical protein, conserved	50.216	0.462
LbrM.13.1320	hypothetical protein, conserved	55.169	0.396
LbrM.13.1340	hypothetical protein, conserved	47.435	0.547
LbrM.13.1350	hypothetical protein, conserved	44.286	0.549
LbrM.13.1360	hypothetical protein, conserved	49.612	0.494
LbrM.13.1370	hypothetical protein, conserved	49.93	0.487
LbrM.13.1380	phospholipid-transporting ATPase 1-like protein	42.774	0.57
LbrM.13.1390	hypothetical protein, unknown function	49.556	0.463
LbrM.13.1400	phospholipid-transporting ATPase 1-like protein	42.575	0.568
LbrM.13.1410	hypothetical protein, conserved	52.355	0.453
LbrM.13.1420	ras-like small GTPases, putative	43.238	0.554
LbrM.13.1430	phosphoprotein phosphatase-like protein	41.62	0.576
LbrM.13.1450	hypothetical protein, conserved	46.564	0.52
LbrM.13.1460	hypothetical protein, conserved	49.418	0.499
LbrM.13.1470	MCAK-like kinesin, putative	45.617	0.549
LbrM.13.1480	squalene monooxygenase-like protein	39.269	0.608
LbrM.13.1490	mitochondrial DNA polymerase I protein D, putative	43.77	0.543
LbrM.13.1500	mitogen-activated protein kinase 7, putative (MPK7)	50.513	0.464
LbrM.13.1510	dynein heavy chain, putative	41.924	0.59
LbrM.13.1520	chaperonin TCP20, putative	48.544	0.454
LbrM.13.1540	pyrroline-5-carboxylate reductase	53.06	0.385
LbrM.13.1550	protein associated with differentiation 8, putative	48.188	0.476
LbrM.13.1560	hypothetical protein, unknown function	56.576	0.372
LbrM.13.1570	hypothetical protein	54.96	0.313
LbrM.13.1580	carboxypeptidase, putative,metallo-peptidase, Clan MA(E), family 32	55.607	0.369
LbrM.13.1590	hypothetical protein, conserved	47.322	0.498
LbrM.14.0010	exosome complex exonuclease, putative,ribosomal RNA processing protein 4, putative	57.22	0.35
LbrM.14.0020	phosphatidylinositol 3-kinase 2, putative	58.656	0.348
LbrM.14.0030	hypothetical protein, conserved	51.107	0.445
LbrM.14.0040	j-binding protein, putative	50.586	0.436
LbrM.14.0050	hypothetical protein, conserved	52.843	0.439
LbrM.14.0070	hypothetical protein, unknown function	52.474	0.446
LbrM.14.0080	hypothetical protein, conserved	49.204	0.466
LbrM.14.0090	hypothetical protein, conserved	53.284	0.43
LbrM.14.0100	hypothetical protein, conserved	48.337	0.476
LbrM.14.0110	hypothetical protein, conserved	46.142	0.504
LbrM.14.0120	hypothetical protein, conserved	51.397	0.446
LbrM.14.0130	inosine-guanine nucleoside hydrolase, putative (IG-NH)	46.281	0.556
LbrM.14.0140	histone acetyltransferase, putative	48.058	0.497
LbrM.14.0160	hypothetical protein, conserved	49.298	0.45
LbrM.14.0170	hypothetical protein, conserved	47.424	0.467
LbrM.14.0180	carboxypeptidase, putative,metallo-peptidase, Clan MA(E), Family M32	43.287	0.562
LbrM.14.0190	hypothetical protein, conserved	40.976	0.614
LbrM.14.0210	hypothetical protein, conserved	45.287	0.54
LbrM.14.0220	hypothetical protein, conserved	42.792	0.555
LbrM.14.0230	hypothetical protein, conserved	45.578	0.521
LbrM.14.0260	hypothetical protein, conserved	49.14	0.501
LbrM.14.0270	hypothetical protein, conserved	54.925	0.404
LbrM.14.0280	hypothetical protein, conserved	42.492	0.574
LbrM.14.0290	hypothetical protein, conserved	46.132	0.513
LbrM.14.0300	hypothetical protein, conserved	49.887	0.481
LbrM.14.0310	proteasome alpha 3 subunit, putative	42.884	0.628
LbrM.14.0320	amino acid permease, putative (AAT21)	44.074	0.557
LbrM.14.0330	hypothetical protein, unknown function	46.206	0.532
LbrM.14.0340	inositol polyphosphate kinase-like protein, putative	49.149	0.49
LbrM.14.0350	threonine synthase, putative	41.342	0.578
LbrM.14.0360	hypothetical protein, conserved	50.818	0.443
LbrM.14.0370	hypothetical protein, conserved	55.214	0.395
LbrM.14.0380	hypothetical protein, conserved	48.077	0.535
LbrM.14.0390	hypothetical protein, conserved	45.786	0.51
LbrM.14.0400	hypothetical protein, conserved	45.786	0.51
LbrM.14.0420	hypothetical protein, conserved	46.493	0.52
LbrM.14.0430	hypothetical protein, conserved	49.303	0.48
LbrM.14.0440	hypothetical protein, conserved	51.505	0.426
LbrM.14.0450	hypothetical protein, conserved	45.139	0.535
LbrM.14.0460	hypothetical protein, conserved	45.947	0.552
LbrM.14.0470	cystathionine beta-lyase-like protein	43.109	0.597
LbrM.14.0480	hypothetical protein, conserved	47.569	0.501
LbrM.14.0490	hypothetical protein, unknown function	36.836	0.674
LbrM.14.0500	hypothetical protein, unknown function	35.961	0.688
LbrM.14.0520	hypothetical protein, conserved	43.763	0.545
LbrM.14.0530	ion transport protein-like protein	44.551	0.531
LbrM.14.0540	hypothetical protein, unknown function	49.708	0.482
LbrM.14.0550	hypothetical protein, conserved	39.508	0.604
LbrM.14.0570	hypothetical protein, conserved	54.92	0.404
LbrM.14.0580	hypothetical protein, conserved	51.254	0.469
LbrM.14.0590	hypothetical protein, conserved	50.498	0.482
LbrM.14.0600	hypothetical protein, conserved	50.99	0.462
LbrM.14.0610	hypothetical protein, conserved	47.196	0.466
LbrM.14.0620	hypothetical protein, unknown function	38.083	0.68
LbrM.14.0630	beta-ketoacyl-CoA synthase,beta-ketoacyl-coenzyme A	38.333	0.677
LbrM.14.0640	beta-ketoacyl-CoA synthase,beta-ketoacyl-coenzyme A	32.908	0.737
LbrM.14.0650	beta-ketoacyl-CoA synthase,beta-ketoacyl-coenzyme A	36.692	0.714
LbrM.14.0660	beta-ketoacyl-CoA synthase,beta-ketoacyl-coenzyme A	37.692	0.65
LbrM.14.0670	beta-ketoacyl-CoA synthase,beta-ketoacyl-coenzyme A	37.2	0.665
LbrM.14.0680	fatty acid elongase, putative	53.839	0.41
LbrM.14.0690	beta-ketoacyl-CoA synthase,beta-ketoacyl-coenzyme A	43.087	0.581
LbrM.14.0700	beta-ketoacyl-CoA synthase,beta-ketoacyl-coenzyme A	42.613	0.626
LbrM.14.0710	beta-ketoacyl-CoA synthase,beta-ketoacyl-coenzyme A	44.647	0.605
LbrM.14.0720	beta-ketoacyl-CoA synthase,beta-ketoacyl-coenzyme A	47.64	0.541
LbrM.14.0730	hypothetical protein, conserved	47.886	0.468
LbrM.14.0740	guanine nucleotide-binding protein-like protein	47.739	0.494
LbrM.14.0750	hypothetical protein, unknown function	53.813	0.407
LbrM.14.0770	hypothetical protein, conserved	51.946	0.435
LbrM.14.0780	hypothetical protein, conserved	45.293	0.583
LbrM.14.0790	hypothetical protein, conserved	47.693	0.469
LbrM.14.0800	protein kinase, putative	45.846	0.521
LbrM.14.0810	SNF2 family helicase-like protein, putative,DNA excision repair protein, putative	47.142	0.488
LbrM.14.0840	hypothetical protein, conserved	55.645	0.389
LbrM.14.0850	hypothetical protein, conserved	50.838	0.465
LbrM.14.0860	hypothetical protein, conserved	46.418	0.522
LbrM.14.0870	protein phosphatase 2C-like protein	47.809	0.485
LbrM.14.0880	glutathione synthetase, putative	44.915	0.558
LbrM.14.0890	mitochondrial DNA polymerase I protein C, putative	42.733	0.563
LbrM.14.0900	immunodominant antigen, putative,tc40 antigen-like	44.556	0.58
LbrM.14.0910	hypothetical protein, conserved	49.059	0.498
LbrM.14.0930	RNA editing 3' terminal uridylyl transferase 1,RET1	50.303	0.483
LbrM.14.0940	Hypothetical repeat protein	41.916	0.114
LbrM.14.0950	hypothetical protein, conserved	40.485	0.567
LbrM.14.0960	hypothetical protein, conserved	44.424	0.563
LbrM.14.0970	ADP/ATP mitochondrial carrier-like protein	45.587	0.535
LbrM.14.0980	hypothetical protein, conserved	52.036	0.429
LbrM.14.0990	hypothetical protein, conserved	51.539	0.424
LbrM.14.1000	hypothetical protein, conserved	44.634	0.56
LbrM.14.1010	hypothetical protein, conserved	45.945	0.533
LbrM.14.1040	hypothetical protein, conserved	56.7	0.292
LbrM.14.1050	dynein heavy chain, putative	48.725	0.486
LbrM.14.1060	protein kinase, putative	47.285	0.517
LbrM.14.1070	hypothetical protein, conserved	49.209	0.482
LbrM.14.1080	hypothetical protein, conserved	45.827	0.505
LbrM.14.1090	hypothetical protein, unknown function	54.248	0.366
LbrM.14.1100	kinesin K39, putative	35.923	0.648
LbrM.14.1120	kinesin K39, putative	37.247	0.677
LbrM.14.1130	hypothetical protein, conserved	48.855	0.504
LbrM.14.1140	hypothetical protein, conserved	52.634	0.464
LbrM.14.1150	tub family protein-like protein	47.647	0.49
LbrM.14.1160	hypothetical protein	53.432	0.449
LbrM.14.1170	kinesin, putative	51.885	0.456
LbrM.14.1200	hypothetical protein, conserved	52.289	0.453
LbrM.14.1210	hypothetical protein, conserved	48.921	0.48
LbrM.14.1220	hypothetical protein, conserved	46.76	0.52
LbrM.14.1230	hypothetical protein, conserved	57.235	0.367
LbrM.14.1240	hypothetical protein, conserved	51.845	0.483
LbrM.14.1250	hypothetical protein, conserved	54.39	0.415
LbrM.14.1260	hypothetical protein, conserved	50.087	0.458
LbrM.14.1270	hypothetical protein, conserved	53.288	0.425
LbrM.14.1280	tyrosine phosphatase isoform	46.792	0.52
LbrM.14.1290	hypothetical protein, conserved	47.746	0.541
LbrM.14.1300	hypothetical protein, conserved	43.418	0.569
LbrM.14.1310	kinesin K39, putative	21.328	0.977
LbrM.14.1330	enolase (ENOL)	28.976	0.783
LbrM.14.1340	ras-like small GTPases, putative	49.795	0.473
LbrM.14.1350	poly(A) polymerase, putative,polynucleotide adenylyltransferase, putative	41.923	0.57
LbrM.14.1360	hypothetical protein, conserved	50.233	0.484
LbrM.14.1370	phosphatidylserine synthase, putative	43.487	0.58
LbrM.14.1380	hypothetical protein, conserved	46.608	0.518
LbrM.14.1390	hypothetical protein, conserved	45.732	0.525
LbrM.14.1400	hypothetical protein, unknown function	54.17	0.446
LbrM.14.1410	hypothetical protein, conserved	44.06	0.512
LbrM.14.1420	hypothetical protein, unknown function	40.546	0.595
LbrM.14.1450	hypothetical protein, conserved	52.298	0.458
LbrM.14.1460	hypothetical protein, conserved	51.654	0.419
LbrM.14.1470	protein kinase, putative	46.438	0.487
LbrM.14.1480	hypothetical protein, conserved	44.772	0.516
LbrM.14.1490	serine hydroxymethyltranferase (SHMT-S) (SHMT-S)	45.356	0.582
LbrM.14.1500	hypothetical protein, conserved	47.89	0.489
LbrM.14.1510	delta-4 fatty acid desaturase, putative	41.798	0.562
LbrM.14.1520	hypothetical protein, conserved	51.783	0.473
LbrM.14.1530	pteridine transporter	46.863	0.499
LbrM.14.1540	myo-inositol-1-phosphate synthase,inositol-3-phosphate synthase, putative (INO1)	36.883	0.658
LbrM.14.1550	pteridine transporter	44.707	0.564
LbrM.14.1570	hypothetical protein, unknown function	50.634	0.42
LbrM.14.1580	hypothetical protein, conserved	51.137	0.517
LbrM.14.1600	protein kinase, putative	48.812	0.471
LbrM.14.1610	hypothetical protein, conserved	49.719	0.458
LbrM.14.1620	hypothetical protein, conserved	48.679	0.482
LbrM.14.1630	hypothetical protein, conserved	45.757	0.506
LbrM.14.1640	hypothetical protein, conserved	49.818	0.45
LbrM.14.1660	hypothetical protein, conserved	50.265	0.449
LbrM.14.1670	glutathione-S-transferase/glutaredoxin, putative	44.972	0.552
LbrM.14.1680	synaptojanin (N-terminal domain), putative,inositol 5'-phosphatase, putative	46.825	0.503
LbrM.14.1690	proteophosphoglycan ppg1	27.53	0.4
LbrM.15.0020	hypothetical protein, conserved	54.462	0.436
LbrM.15.0030	ATP diphosphohydrolase	51.02	0.455
LbrM.15.0040	hypothetical protein, conserved	43.757	0.565
LbrM.15.0050	cytochrome-b5 reductase, putative	40.351	0.568
LbrM.15.0060	hypothetical protein, conserved	43.817	0.561
LbrM.15.0070	hypothetical protein, conserved	52.584	0.438
LbrM.15.0080	hypothetical protein, conserved	48.858	0.537
LbrM.15.0090	heat shock protein HslVU, ATPase subunit HslU, putative	41.633	0.602
LbrM.15.0100	hypothetical protein, conserved	46.324	0.52
LbrM.15.0110	hypothetical protein, conserved	48.487	0.494
LbrM.15.0120	mitochondrial carrier protein, putative	47.519	0.498
LbrM.15.0130	ATP-dependent RNA helicase, putative	46.385	0.526
LbrM.15.0140	zinc finger (CCCH type) protein, putative	40.398	0.634
LbrM.15.0150	zinc finger (CCCH type) protein, putative	52.104	0.468
LbrM.15.0160	protein phosphatase 2C, putative	42.824	0.573
LbrM.15.0170	serine/threonine-protein kinase, putative,protein kinase, putative	50.31	0.466
LbrM.15.0180	hypothetical protein, conserved	51.541	0.419
LbrM.15.0200	hypothetical protein, conserved	52.91	0.414
LbrM.15.0210	60S ribosomal protein L13a, putative	36.923	0.68
LbrM.15.0220	hypothetical protein, conserved	57.057	0.364
LbrM.15.0230	protein phosphatase 1 catalitic subunit, putative	60.461	0.345
LbrM.15.0240	hypothetical protein, conserved	56.379	0.334
LbrM.15.0250	hypothetical protein, conserved	56.485	0.376
LbrM.15.0260	lysyl-tRNA synthetase, putative	47.203	0.494
LbrM.15.0270	nonspecific lipid-transfer protein, putative,sterol carrier protein, putative	49.233	0.478
LbrM.15.0280	hypothetical protein, conserved	50.487	0.466
LbrM.15.0290	hypothetical protein, conserved	50.376	0.479
LbrM.15.0330	hypothetical protein, conserved	46.115	0.485
LbrM.15.0350	ecotin, putative (LbISP2)	54.85	0.421
LbrM.15.0360	ecotin, putative (ISP3)	43.339	0.567
LbrM.15.0370	hypothetical protein, conserved	44.139	0.526
LbrM.15.0380	hypothetical protein, conserved	52.245	0.447
LbrM.15.0390	hypothetical protein, conserved	46.942	0.506
LbrM.15.0400	hypothetical protein, conserved	51.311	0.447
LbrM.15.0410	cytoplasmic l-asparaginase i-like protein	45.817	0.551
LbrM.15.0420	hypothetical protein, conserved	46.563	0.536
LbrM.15.0430	hypothetical protein, conserved	46.232	0.524
LbrM.15.0450	hypothetical protein, conserved	47.915	0.494
LbrM.15.0470	hypothetical protein	32.033	0.66
LbrM.15.0480	hypothetical protein	47.399	0.479
LbrM.15.0490	hypothetical protein, conserved	54.558	0.431
LbrM.15.0510	hypothetical protein, conserved	46.949	0.504
LbrM.15.0520	hypothetical protein, unknown function	47.516	0.525
LbrM.15.0530	hypothetical protein, conserved	44.36	0.536
LbrM.15.0550	ecotin, putative	45.772	0.54
LbrM.15.0560	hypothetical protein, conserved	48.806	0.478
LbrM.15.0570	hypothetical protein, conserved	42.889	0.555
LbrM.15.0580	hypothetical protein, unknown function	51.534	0.449
LbrM.15.0590	hypothetical protein, conserved	52.219	0.469
LbrM.15.0600	hypothetical protein, unknown function	49.761	0.514
LbrM.15.0610	hypothetical protein, conserved	45.606	0.515
LbrM.15.0620	hypothetical protein, conserved	46.427	0.491
LbrM.15.0630	hypothetical protein	50.858	0.427
LbrM.15.0640	hypothetical protein, conserved	50.486	0.469
LbrM.15.0650	hypothetical protein, unknown function	45.814	0.532
LbrM.15.0660	hypothetical protein, conserved	44.191	0.533
LbrM.15.0670	hypothetical protein, unknown function	49.363	0.483
LbrM.15.0680	hypothetical protein, conserved	48.584	0.493
LbrM.15.0690	hypothetical protein, conserved	44.262	0.619
LbrM.15.0700	hypothetical protein, conserved	47.875	0.521
LbrM.15.0710	hypothetical protein, conserved	52.205	0.455
LbrM.15.0720	hypothetical protein, conserved	52.438	0.438
LbrM.15.0740	hypothetical protein, conserved	40.562	0.591
LbrM.15.0750	hypothetical protein, conserved	46.287	0.506
LbrM.15.0760	hypothetical protein, unknown function	47.672	0.502
LbrM.15.0770	hypothetical protein, conserved	41.463	0.559
LbrM.15.0790	protein kinase, putative	43.016	0.574
LbrM.15.0810	hypothetical protein, unknown function	53.607	0.44
LbrM.15.0820	ABC1 transporter-like protein	44.247	0.552
LbrM.15.0830	hypothetical protein, conserved	47.322	0.529
LbrM.15.0850	hypothetical protein, conserved	42.352	0.572
LbrM.15.0860	hypothetical protein, conserved	49.189	0.495
LbrM.15.0870	hypothetical protein, conserved	54.326	0.448
LbrM.15.0880	hypothetical protein, conserved	49.054	0.475
LbrM.15.0890	hypothetical protein, conserved	51.027	0.437
LbrM.15.0900	hypothetical protein, conserved	46.96	0.491
LbrM.15.0910	myo-inositol-1 phosphatase, putative	50.769	0.503
LbrM.15.0920	ubiquitin-conjugating enzyme	48.568	0.487
LbrM.15.0930	ABC transporter, putative	39.554	0.622
LbrM.15.0940	hypothetical protein, conserved	47.509	0.487
LbrM.15.0950	hypothetical protein, conserved	50.875	0.457
LbrM.15.0960	protein phosphatase 2A regulatory subunit, putative	44.109	0.529
LbrM.15.0980	hypothetical protein, conserved	49.468	0.473
LbrM.15.0990	40S ribosomal protein S3, putative	33.495	0.736
LbrM.15.1000	2Fe-2S iron-sulfur cluster binding domain containing protein, putative	46.515	0.498
LbrM.15.1010	E1-like ubiquitin-activating enzyme, putative (UBA5)	41.907	0.589
LbrM.15.1020	hypothetical protein, conserved	45.254	0.535
LbrM.15.1050	glutamate dehydrogenase (GDH)	36.911	0.664
LbrM.15.1060	solanesyl-diphosphate synthase, putative	44.135	0.551
LbrM.15.1070	hypothetical protein, conserved	49.099	0.502
LbrM.15.1080	tryparedoxin peroxidase (TRYP1)	33.335	0.745
LbrM.15.1100	tryparedoxin peroxidase	34.149	0.759
LbrM.15.1110	hypothetical protein, conserved	44.431	0.544
LbrM.15.1120	hypothetical protein, conserved	50.943	0.454
LbrM.15.1130	hypothetical protein, conserved	38.124	0.615
LbrM.15.1140	protein kinase, putative	46.298	0.515
LbrM.15.1160	inositol/phosphatidylinositol phosphatase, putative	42.277	0.566
LbrM.15.1170	hypothetical protein, unknown function	44.576	0.542
LbrM.15.1180	nucleoside transporter 1, putative	45.433	0.556
LbrM.15.1200	hypothetical protein, conserved	44.616	0.519
LbrM.15.1210	hypothetical protein, conserved	45.775	0.515
LbrM.15.1220	hypothetical protein, conserved	51.136	0.467
LbrM.15.1230	mitochondrial DNA topoisomerase II	39.721	0.596
LbrM.15.1240	ubiquitin hydrolase, putative,cysteine peptidase, Clan CA, family C19, putative	41.157	0.601
LbrM.15.1250	cAMP specific phosphodiesterase, putative	40.399	0.586
LbrM.15.1260	MGT1 magnesium transporter (MGT1)	42.783	0.545
LbrM.15.1270	hypothetical protein, conserved	46.79	0.52
LbrM.15.1290	hypothetical protein, conserved	46.388	0.541
LbrM.15.1300	hypothetical protein	50.053	0.481
LbrM.15.1310	hypothetical protein, conserved	51.421	0.453
LbrM.15.1320	hypothetical protein, conserved	45.15	0.535
LbrM.15.1330	DNA repair helicase, putative	49.896	0.469
LbrM.15.1340	arginine N-methyltransferase	37.694	0.651
LbrM.15.1350	hypothetical protein, conserved	54.585	0.439
LbrM.15.1360	actin-related protein 3, putative	48.866	0.512
LbrM.15.1370	hypothetical protein, conserved	46.341	0.51
LbrM.15.1380	nucleolar RNA binding protein, putative	34.765	0.672
LbrM.15.1390	hypothetical protein, conserved	45.802	0.518
LbrM.15.1400	hypothetical protein, conserved	48.462	0.519
LbrM.15.1410	hypothetical protein, conserved	44.253	0.526
LbrM.15.1420	mismatch repair protein MSH3, putative	46.401	0.5
LbrM.15.1430	glutaminyl-tRNA synthetase, putative	40.452	0.605
LbrM.15.1440	proliferative cell nuclear antigen (PCNA), putative	40.729	0.578
LbrM.15.1450	phosphomevalonate kinase protein, putative	40.384	0.597
LbrM.15.1480	cAMP specific phosphodiesterase, putative	41.788	0.591
LbrM.15.1490	hypothetical protein, conserved	52.969	0.441
LbrM.15.1500	hypothetical protein, conserved	48.402	0.438
LbrM.15.1530	presenilin-like aspartic peptidase, putative,presenilin-like aspartic peptidase, clan AD, family A22A, putative	46.934	0.488
LbrM.15.1540	hypothetical protein, conserved	51.884	0.473
LbrM.15.1550	hypothetical protein, conserved	61	0.346
LbrM.15.1560	protein kinase, putative	54.62	0.427
LbrM.15.1570	condensin subunit 1, putative	53.033	0.428
LbrM.15.1580	hypothetical protein, conserved	58.132	0.336
LbrM.16.0020	hypothetical protein, conserved	47.215	0.516
LbrM.16.0030	hypothetical protein, conserved	47.566	0.47
LbrM.16.0040	arginine N-methyltransferase, type I (PRMT6)	46.638	0.509
LbrM.16.0050	hypothetical protein, conserved	44.702	0.531
LbrM.16.0060	hypothetical protein, conserved	49.241	0.491
LbrM.16.0070	peroxisome assembly protein, putative	48.655	0.49
LbrM.16.0080	hypothetical protein, conserved	59.443	0.376
LbrM.16.0090	hypothetical protein, conserved	46.466	0.538
LbrM.16.0100	hypothetical protein, conserved	54.455	0.401
LbrM.16.0110	hypothetical protein, conserved	52.477	0.451
LbrM.16.0120	hypothetical protein, conserved	42.931	0.558
LbrM.16.0130	hypothetical protein, conserved	51.189	0.438
LbrM.16.0140	hypothetical protein	60.834	0.302
LbrM.16.0160	hypothetical protein, conserved	58.325	0.347
LbrM.16.0170	50S ribosomal protein L17, putative	41.546	0.586
LbrM.16.0180	hypothetical protein, conserved	46.752	0.505
LbrM.16.0200	hypothetical protein, conserved	49.202	0.497
LbrM.16.0210	mitochondrial ornithine carrier protein-like protein	48.53	0.491
LbrM.16.0220	mitochondrial ornithine transporter 1-like protein	49.142	0.471
LbrM.16.0250	Elongator-like Protein 3a, putative	46.748	0.507
LbrM.16.0270	hypothetical protein, conserved	46.692	0.511
LbrM.16.0280	hypothetical protein, conserved	39.387	0.623
LbrM.16.0290	proteasome 26S non-ATPase subunit 9, putative	49.108	0.442
LbrM.16.0300	protein kinase, putative	45.94	0.534
LbrM.16.0310	hypothetical protein, conserved	38.305	0.613
LbrM.16.0320	hypothetical protein, conserved	49.03	0.478
LbrM.16.0330	hypothetical protein, conserved	49.091	0.475
LbrM.16.0340	hypothetical protein, conserved	47.006	0.505
LbrM.16.0360	hypothetical protein, conserved	45.396	0.51
LbrM.16.0370	hypothetical protein, conserved	54.373	0.413
LbrM.16.0390	tubulin tyrosine ligase, putative	47.01	0.532
LbrM.16.0400	hypothetical protein, conserved	47.864	0.494
LbrM.16.0410	hypothetical protein, conserved	45.705	0.521
LbrM.16.0420	hypothetical protein, conserved	50.38	0.451
LbrM.16.0430	hypothetical protein, conserved	49.872	0.481
LbrM.16.0450	hypothetical protein, conserved	48.903	0.502
LbrM.16.0470	hypothetical protein	37.509	0.558
LbrM.16.0500	fucose kinase, putative	39.28	0.562
LbrM.16.0510	hypothetical protein, conserved	47.43	0.551
LbrM.16.0520	hypothetical protein, unknown function	49.678	0.528
LbrM.16.0530	hypothetical protein, conserved	48.495	0.494
LbrM.16.0540	hypothetical protein, conserved	43.024	0.602
LbrM.16.0550	dihydroorotate dehydrogenase (fumarate) (DHODH)	38.63	0.645
LbrM.16.0560	aspartate carbamoyltransferase, putative	37.874	0.63
LbrM.16.0570	orotidine-5-phosphate decarboxylase/orotate phosphoribosyltransferase, putative,OMPDCase-OPRTase, putative	40.897	0.613
LbrM.16.0580	hypothetical protein, conserved	53.511	0.43
LbrM.16.0590	dihydroorotase, putative	42.995	0.571
LbrM.16.0600	carbamoyl-phosphate synthase, putative	37.887	0.653
LbrM.16.0610	hypothetical protein, unknown function	55.076	0.419
LbrM.16.0620	hypothetical protein, conserved	48.458	0.463
LbrM.16.0630	hypothetical protein, conserved	48.925	0.489
LbrM.16.0650	hypothetical protein, conserved	51.066	0.5
LbrM.16.0660	hypothetical protein, conserved	49.927	0.471
LbrM.16.0670	apurinic/apyrimidinic endonuclease-redox protein	44.153	0.553
LbrM.16.0680	hypothetical protein, conserved	47.101	0.558
LbrM.16.0690	hypothetical protein, conserved	50.063	0.465
LbrM.16.0700	hypothetical protein, conserved	56.544	0.395
LbrM.16.0710	hypothetical protein, conserved	53.166	0.43
LbrM.16.0720	ubiquitin hydrolase, putative,cysteine peptidase, Clan CA, family C19, putative	44.522	0.563
LbrM.16.0730	hypothetical protein, conserved	50.997	0.438
LbrM.16.0740	hypothetical protein, unknown function	52.382	0.473
LbrM.16.0750	transaldolase, putative	42.477	0.585
LbrM.16.0760	hypothetical protein, conserved	51.814	0.444
LbrM.16.0770	hypothetical protein, conserved	45.051	0.53
LbrM.16.0790	hypothetical protein	37.198	0.558
LbrM.16.0800	chitinase	54.335	0.435
LbrM.16.0810	hypothetical protein, conserved	45.921	0.54
LbrM.16.0820	hypothetical protein, conserved	45.84	0.513
LbrM.16.0830	hypothetical protein, conserved	54.219	0.43
LbrM.16.0840	hypothetical protein, conserved	51.912	0.511
LbrM.16.0850	hypothetical protein, conserved	51.486	0.461
LbrM.16.0860	metallopeptidase, putative,metallo-peptidase, Clan MP, Family M67	51.387	0.471
LbrM.16.0870	hypothetical protein, conserved	57.07	0.445
LbrM.16.0880	protein kinase, putative	50.96	0.491
LbrM.16.0890	hypothetical protein, conserved	47.032	0.531
LbrM.16.0900	hypothetical protein, conserved	57.42	0.369
LbrM.16.0910	hypothetical protein, conserved	55.48	0.416
LbrM.16.0930	flagellar calcium-binding protein, putative	48.767	0.559
LbrM.16.0940	hypothetical protein, conserved	58.42	0.379
LbrM.16.0960	sucrose-phosphate synthase-like protein	51.126	0.455
LbrM.16.0970	hypothetical protein, conserved	55.81	0.373
LbrM.16.0980	hypothetical protein, conserved	51.354	0.44
LbrM.16.0990	hypothetical protein, conserved	48.25	0.49
LbrM.16.1000	protein kinase, putative	47.093	0.524
LbrM.16.1010	hypothetical protein, conserved	36.382	0.585
LbrM.16.1020	hypothetical protein, conserved	43.088	0.544
LbrM.16.1030	hypothetical protein, conserved	35.248	0.627
LbrM.16.1040	hypothetical protein, conserved	39.154	0.568
LbrM.16.1050	hypothetical protein, conserved	33.831	0.674
LbrM.16.1070	hypothetical protein, conserved	43.501	0.541
LbrM.16.1080	hypothetical protein, unknown function	47.3	0.499
LbrM.16.1100	hypothetical protein, conserved	43.207	0.555
LbrM.16.1110	hypothetical protein, conserved	50.577	0.468
LbrM.16.1120	hypothetical protein, unknown function	55.466	0.405
LbrM.16.1130	hypothetical protein, conserved	50.709	0.463
LbrM.16.1140	hypothetical protein, conserved	53.831	0.433
LbrM.16.1170	hypothetical protein, conserved	44.257	0.547
LbrM.16.1190	hypothetical protein, conserved	46.614	0.504
LbrM.16.1200	hypothetical protein, unknown function	50.511	0.439
LbrM.16.1220	coatomer delta subunit-like protein,delta-COP, putative,delta-coat protein, putative	40.377	0.618
LbrM.16.1230	hypothetical protein, conserved	43.933	0.536
LbrM.16.1240	cyclophilin, putative,PPIase, putative,rotamase, putative,peptidyl-prolyl cis-trans isomerase, putative (CYP13)	48.468	0.495
LbrM.16.1250	hypothetical protein, conserved	48.213	0.481
LbrM.16.1260	hypothetical protein, conserved	48.252	0.479
LbrM.16.1270	hypothetical protein, conserved	43.095	0.545
LbrM.16.1290	hypothetical protein, unknown function	49.489	0.474
LbrM.16.1310	hypothetical protein, conserved	49.112	0.473
LbrM.16.1320	hypothetical protein, conserved	48.047	0.484
LbrM.16.1340	diacylglycerol kinase, putative	45.097	0.533
LbrM.16.1350	hypothetical protein, conserved	50.652	0.465
LbrM.16.1380	hypothetical protein, conserved	44.779	0.506
LbrM.16.1390	hypothetical protein, conserved	48.375	0.476
LbrM.16.1400	DNA-directed rna polymerase I largest subunit, putative	40.933	0.587
LbrM.16.1410	hypothetical protein, conserved	40.825	0.58
LbrM.16.1440	hypothetical protein, conserved	50.589	0.464
LbrM.16.1450	hypothetical protein, conserved	43.472	0.554
LbrM.16.1470	hypothetical protein, conserved	46.206	0.554
LbrM.16.1480	paraflagellar rod protein 2C	28.155	0.777
LbrM.16.1490	paraflagellar rod protein 2C	28.999	0.71
LbrM.16.1500	hypothetical protein, conserved	49.36	0.471
LbrM.16.1501	hypothetical protein, conserved	59.432	0.373
LbrM.16.1510	kinesin, putative	37.002	0.699
LbrM.16.1530	kinesin, putative	37.378	0.615
LbrM.16.1540	hypothetical protein, conserved	47.486	0.515
LbrM.16.1550	hypothetical protein, conserved	50.621	0.468
LbrM.16.1560	hypothetical protein, conserved	47.66	0.491
LbrM.16.1580	hypothetical protein, conserved	56.563	0.355
LbrM.16.1590	endoplasmic reticulum oxidoreductin, putative	54.398	0.398
LbrM.16.1600	DNA polymerase I alpha catalytic subunit, putative	47.468	0.484
LbrM.16.1610	hypothetical protein, conserved	44.699	0.571
LbrM.16.1620	hypothetical protein, conserved	48.226	0.504
LbrM.16.1630	hypothetical protein, conserved	42.486	0.532
LbrM.16.1640	kinesin, putative	52.036	0.432
LbrM.16.1650	U1 small nuclear ribonucleoprotein, putative	49.241	0.475
LbrM.16.1660	eukaryotic translation initiation factor 4 gamma, putative (EIF4G3)	41.353	0.605
LbrM.16.1670	prohibitin	42.217	0.606
LbrM.16.1680	hypothetical protein, conserved	54.969	0.412
LbrM.16.1690	hypothetical protein, conserved	43.766	0.503
LbrM.16.1700	hypothetical protein, unknown function	49.685	0.461
LbrM.16.1710	hypothetical protein, conserved	48.503	0.469
LbrM.16.1720	hypothetical protein, conserved	44.891	0.52
LbrM.16.1730	hypothetical protein	42.007	0.229
LbrM.17.0010	receptor-type adenylate cyclase a	43.463	0.559
LbrM.17.0020	hypothetical protein, conserved	45.749	0.579
LbrM.17.0030	hypothetical protein, conserved	50.249	0.462
LbrM.17.0050	hypothetical protein, conserved	57.839	0.395
LbrM.17.0060	hypothetical protein, conserved	55.178	0.415
LbrM.17.0070	mitogen-activated protein kinase kinase 3, putative	54.324	0.4
LbrM.17.0090	elongation factor 1-alpha	26.254	0.906
LbrM.17.0100	receptor-type adenylate cyclase, putative	39.505	0.6
LbrM.17.0120	receptor-type adenylate cyclase b	39.4	0.592
LbrM.17.0130	receptor-type adenylate cyclase b (RAC-B2)	38.429	0.602
LbrM.17.0140	hypothetical protein, conserved	49.97	0.476
LbrM.17.0150	hypothetical protein, conserved	53.151	0.403
LbrM.17.0160	hypothetical protein, conserved	45.498	0.547
LbrM.17.0170	hypothetical protein, unknown function	49.552	0.485
LbrM.17.0180	peptidase t, putative,peptidase T, putative, metallo-peptidase, ClanMH, family M20B	42.626	0.623
LbrM.17.0190	hypothetical protein, conserved	50.489	0.473
LbrM.17.0200	hypothetical protein, conserved	53.275	0.406
LbrM.17.0210	hypothetical protein, conserved	49.545	0.485
LbrM.17.0220	hypothetical protein, conserved	49.299	0.477
LbrM.17.0240	hypothetical protein, conserved	50.853	0.465
LbrM.17.0250	NADH-ubiquinone oxidoreductase, mitochondrial, putative	41.73	0.573
LbrM.17.0270	hypothetical protein, conserved	53.841	0.431
LbrM.17.0290	hypothetical protein, conserved	55.808	0.409
LbrM.17.0300	hypothetical protein, conserved	52.617	0.46
LbrM.17.0310	hypothetical protein, conserved	54.065	0.424
LbrM.17.0330	hypothetical protein, conserved	46.396	0.513
LbrM.17.0350	hypothetical protein, unknown function	50.088	0.473
LbrM.17.0360	Qa-SNARE protein, putative	51.612	0.44
LbrM.17.0370	protein kinase, putative	44.52	0.546
LbrM.17.0380	hypothetical protein, unknown function	47.618	0.499
LbrM.17.0390	hypothetical protein, conserved	47.132	0.513
LbrM.17.0400	hypothetical protein, conserved	46.079	0.553
LbrM.17.0410	hypothetical protein, conserved	50.147	0.474
LbrM.17.0420	hypothetical protein, conserved	50.549	0.48
LbrM.17.0430	hypothetical protein, conserved	53.651	0.428
LbrM.17.0440	hypothetical protein, conserved	42.619	0.59
LbrM.17.0450	hypothetical protein, conserved	47.531	0.495
LbrM.17.0460	hypothetical protein, unknown function	43.805	0.575
LbrM.17.0480	hypothetical protein	50.478	0.537
LbrM.17.0500	hypothetical protein, unknown function	55.021	0.44
LbrM.17.0510	hypothetical protein, unknown function	55.507	0.429
LbrM.17.0520	hypothetical protein, conserved	48.993	0.479
LbrM.17.0530	hypothetical protein, conserved	50.811	0.466
LbrM.17.0540	RNA-binding protein, putative	46.434	0.511
LbrM.17.0550	hypothetical protein, conserved	53.31	0.506
LbrM.17.0560	hypothetical protein, conserved	51.563	0.414
LbrM.17.0570	bis(5'-nucleosyl)-tetraphosphatase, symmetrical-like protein	49.475	0.504
LbrM.17.0580	hypothetical protein, conserved	54.873	0.417
LbrM.17.0590	P-type ATPase, putative	45.16	0.522
LbrM.17.0600	hypothetical protein, unknown function	50.449	0.483
LbrM.17.0620	hypothetical protein, unknown function	43.813	0.535
LbrM.17.0640	hypothetical protein, conserved	50.552	0.491
LbrM.17.0650	hypothetical protein, conserved	53.735	0.418
LbrM.17.0660	hypothetical protein, conserved	53.68	0.48
LbrM.17.0670	hypothetical protein, conserved	55.472	0.413
LbrM.17.0680	hypothetical protein, conserved	61	0.324
LbrM.17.0690	protein kinase, putative,polo-like protein kinase, putative	32.47	0.701
LbrM.17.0700	hypothetical protein, conserved	42.897	0.582
LbrM.17.0710	hypothetical protein, conserved	49.823	0.463
LbrM.17.0720	hypothetical protein, conserved	53.456	0.41
LbrM.17.0730	protein kinase, putative	50.03	0.469
LbrM.17.0740	hypothetical protein, conserved	48.261	0.477
LbrM.17.0750	hypothetical protein, conserved	53.52	0.433
LbrM.17.0760	hypothetical protein, conserved	49.258	0.473
LbrM.17.0770	hypothetical protein, conserved	47.434	0.499
LbrM.17.0780	hypothetical protein, conserved	50.144	0.474
LbrM.17.0790	guanosine monophosphate reductase, putative	40.962	0.581
LbrM.17.0800	ysine decarboxylase-like protein	45.025	0.557
LbrM.17.0810	OSM3-like kinesin, putative	43.964	0.596
LbrM.17.0830	hypothetical protein, conserved	52.369	0.478
LbrM.17.0840	phosphatidylinositol kinase	43.857	0.539
LbrM.17.0850	hypothetical protein, conserved	54.906	0.431
LbrM.17.0860	splicing factor 3A	48.749	0.494
LbrM.17.0870	hypothetical protein, conserved	46.863	0.512
LbrM.17.0880	queuine tRNA-ribosyltransferase	46.878	0.499
LbrM.17.0890	DNAJ domain protein, putative	53.647	0.439
LbrM.17.0900	protein kinase	52.372	0.454
LbrM.17.0910	hypothetical protein, conserved	53.746	0.463
LbrM.17.0920	hypothetical protein, conserved	47.095	0.515
LbrM.17.0930	hypothetical protein, conserved	45.004	0.545
LbrM.17.0940	ATP-dependent RNA helicase, putative	44.055	0.548
LbrM.17.0950	formin, putative	51.615	0.452
LbrM.17.0960	hypothetical protein, conserved	53.281	0.442
LbrM.17.0970	hypothetical protein, conserved	54.891	0.382
LbrM.17.1000	hypothetical protein, conserved	52.012	0.455
LbrM.17.1010	hypothetical protein, conserved	46.182	0.535
LbrM.17.1020	hypothetical protein, conserved	50.385	0.448
LbrM.17.1030	hypothetical protein, conserved	53.351	0.45
LbrM.17.1040	hypothetical protein, conserved	57.15	0.399
LbrM.17.1070	META domain containing protein, putative (META2)	50.208	0.468
LbrM.17.1080	hypothetical protein, conserved	49.437	0.494
LbrM.17.1090	hypothetical protein, conserved	39.973	0.628
LbrM.17.1100	hypothetical protein, conserved	50.54	0.468
LbrM.17.1110	hypothetical protein, conserved	49.866	0.523
LbrM.17.1120	hydrolase, alpha/beta fold family-like protein	54.678	0.452
LbrM.17.1130	hypothetical protein, conserved	44.818	0.504
LbrM.17.1140	hypothetical protein, conserved	44.618	0.572
LbrM.17.1150	hydrolase-like protein	49.253	0.485
LbrM.17.1160	hydrolase-like protein,esterase-like protein	44.619	0.558
LbrM.17.1170	hydrolase-like protein,esterase-like protein	52.662	0.462
LbrM.17.1180	hypothetical protein, conserved	49.822	0.481
LbrM.17.1190	hypothetical protein, unknown function	54.155	0.423
LbrM.17.1200	ubiquitin hydrolase, putative,cysteine peptidase, Clan CA, family C19, putative	49.873	0.458
LbrM.17.1210	3-oxo-5-alpha-steroid 4-dehydrogenase-like protein	46.479	0.526
LbrM.17.1220	kinesin, putative	44.845	0.552
LbrM.17.1240	hypothetical protein, conserved	49.234	0.463
LbrM.17.1250	hypothetical protein, conserved	49.771	0.482
LbrM.17.1260	5'-3' exonuclease, putative	45.72	0.525
LbrM.17.1270	UDP-sugar pyrophosphorylase (USP)	41.988	0.589
LbrM.17.1280	hypothetical protein, unknown function	52.849	0.451
LbrM.17.1290	hypothetical protein, unknown function	51.013	0.438
LbrM.17.1300	hypothetical protein, unknown function	50.838	0.494
LbrM.17.1310	hypothetical protein, conserved	50.403	0.465
LbrM.17.1320	hypothetical protein, conserved	45.154	0.506
LbrM.17.1330	hypothetical protein, conserved	48.462	0.484
LbrM.17.1340	hypothetical protein, conserved	50.737	0.469
LbrM.17.1350	hypothetical protein, unknown function	48.223	0.53
LbrM.17.1360	hypothetical protein, conserved	42.768	0.555
LbrM.17.1370	hypothetical protein, conserved	43.64	0.57
LbrM.17.1380	hypothetical protein, conserved	42.595	0.61
LbrM.17.1400	hypothetical protein, conserved	41.24	0.576
LbrM.17.1410	hypothetical protein, conserved	42.497	0.567
LbrM.17.1420	hypothetical protein, conserved	49.857	0.503
LbrM.17.1430	hypothetical protein, conserved	40.662	0.605
LbrM.17.1450	translation initiation factor, putative	37.928	0.651
LbrM.17.1460	hypothetical protein, conserved	46.733	0.493
LbrM.17.1470	hypothetical protein, conserved	52.247	0.455
LbrM.17.1480	hypothetical protein, conserved	49.331	0.463
LbrM.17.1490	L-gulonolactone oxidase, putative	46.095	0.551
LbrM.17.1500	hypothetical protein, conserved	45.873	0.549
LbrM.17.1520	hypothetical protein, conserved	50.724	0.444
LbrM.17.1530	myo-inositol-1(or 4)-monophosphatase 1, putative	48.937	0.49
LbrM.17.1540	otubain, putative,otubain cysteine peptidase, Clan CA, family C65, putative	45.248	0.52
LbrM.17.1550	zinc-finger protein ZPR1, putative	43.959	0.593
LbrM.17.1570	hypothetical protein, conserved	50.124	0.454
LbrM.17.1580	hypothetical protein, unknown function	50.992	0.467
LbrM.17.1590	hypothetical protein, unknown function	53.903	0.436
LbrM.17.1600	hypothetical protein, conserved	52.312	0.45
LbrM.17.1610	ferrochelatase-like protein	49.287	0.477
LbrM.17.1620	hypothetical protein, conserved	52.483	0.503
LbrM.18.0010	TATE DNA Transposon	41.517	0.497
LbrM.18.0020	kinetoplast polyadenylation/uridylation factor 1	49.693	0.483
LbrM.18.0030	mevalonate-diphosphate decarboxylase, putative	43.107	0.59
LbrM.18.0040	hypothetical protein, conserved	55.557	0.459
LbrM.18.0050	transporter, putative,major facilitator superfamily protein (MFS), putative	54.515	0.399
LbrM.18.0060	hypothetical protein, conserved	53.818	0.43
LbrM.18.0090	hypothetical protein, conserved	54.102	0.423
LbrM.18.0100	hypothetical protein, conserved	43.334	0.543
LbrM.18.0110	alpha glucosidase II subunit, putative	46.225	0.543
LbrM.18.0120	hypothetical protein, conserved	50.424	0.466
LbrM.18.0130	hypothetical protein, conserved	50.799	0.468
LbrM.18.0150	hypothetical protein, conserved	48.813	0.473
LbrM.18.0160	hypothetical protein, conserved	45.135	0.538
LbrM.18.0170	serine/threonine protein phosphatase type 5, putative	43.332	0.547
LbrM.18.0180	hypothetical protein, conserved	48.742	0.498
LbrM.18.0190	hypothetical protein, unknown function	40.902	0.617
LbrM.18.0200	hypothetical protein, unknown function	44.242	0.547
LbrM.18.0210	hypothetical protein, unknown function	47.477	0.514
LbrM.18.0220	UDP-galactopyranose mutase (GLF)	43.289	0.578
LbrM.18.0230	hypothetical protein, conserved	41.686	0.635
LbrM.18.0240	RNA-binding protein, putative	46.354	0.54
LbrM.18.0250	60S ribosomal protein L7, putative	45.661	0.524
LbrM.18.0260	hypothetical protein, conserved	52.937	0.449
LbrM.18.0290	protein kinase, putative,glycogen synthase kinase, putative	41.628	0.577
LbrM.18.0300	hypothetical protein, conserved	49.218	0.489
LbrM.18.0310	hypothetical protein, conserved	52.893	0.456
LbrM.18.0320	hypothetical protein, conserved	45.482	0.562
LbrM.18.0340	hypothetical protein, conserved	49.308	0.513
LbrM.18.0350	hypothetical protein, conserved	39.998	0.577
LbrM.18.0360	hypothetical protein, conserved	47.962	0.495
LbrM.18.0370	hypothetical protein, conserved	44.28	0.581
LbrM.18.0380	cysteine peptidase, Clan CD, family C13, putative (GPI8)	45.807	0.522
LbrM.18.0390	tubulin tyrosine ligase protein, putative	40.982	0.614
LbrM.18.0400	hypothetical protein, conserved	42.574	0.561
LbrM.18.0410	hypothetical protein, conserved	53.045	0.426
LbrM.18.0420	UDP-galactose transporter (LPG5B)	49.763	0.484
LbrM.18.0430	hypothetical protein, conserved	44.875	0.572
LbrM.18.0450	phosphatidic acid phosphatase, putative	46.415	0.52
LbrM.18.0460	amastin-like surface protein	48.605	0.526
LbrM.18.0480	phosphatidic acid phosphatase, putative	46.801	0.518
LbrM.18.0500	phosphatidic acid phosphatase, putative	54.153	0.435
LbrM.18.0510	serine carboxypeptidase (CBP1), putative,serine peptidase, Clan SC, Family S10	41.858	0.612
LbrM.18.0520	tubulin-specific chaperone, putative	47.091	0.51
LbrM.18.0530	hypothetical protein, conserved	46.067	0.532
LbrM.18.0540	uracil-DNA-glycosylase, putative	50.974	0.478
LbrM.18.0550	hypothetical protein, conserved	49.152	0.454
LbrM.18.0560	hypothetical protein, conserved	50.264	0.479
LbrM.18.0570	aconitase, putative	38.892	0.605
LbrM.18.0580	hypothetical protein, conserved	51.851	0.435
LbrM.18.0590	hypothetical protein, conserved	48.173	0.512
LbrM.18.0600	hypothetical protein, conserved	48.735	0.466
LbrM.18.0610	hypothetical protein, conserved	58.637	0.368
LbrM.18.0620	vacuolar ATP synthase subunit c, putative	52.197	0.408
LbrM.18.0630	hypothetical protein, conserved	56.404	0.345
LbrM.18.0640	peroxisomal enoyl-coa hydratase, putative	51.621	0.438
LbrM.18.0650	RNA binding protein, putative	46.236	0.594
LbrM.18.0660	hypothetical protein, conserved	45.787	0.563
LbrM.18.0690	ATP-dependent zinc metallopeptidase, putative,metallo-peptidase, Clan MA(E), Family M41	44.74	0.55
LbrM.18.0700	60S ribosomal protein L10a, putative	31.604	0.795
LbrM.18.0710	hypothetical protein, unknown function	53.457	0.426
LbrM.18.0720	serine/threonine kinase-like protein, putative	45.202	0.592
LbrM.18.0730	hypothetical protein, conserved	50.334	0.485
LbrM.18.0740	hypothetical protein, conserved	44.335	0.55
LbrM.18.0750	hypothetical protein, conserved	56.354	0.373
LbrM.18.0760	citrate synthase, putative	31.289	0.742
LbrM.18.0770	citrate synthase, putative	31.06	0.732
LbrM.18.0780	hypothetical protein, unknown function	54.924	0.4
LbrM.18.0800	hypothetical protein, unknown function	49.234	0.484
LbrM.18.0810	hypothetical protein, conserved	51.025	0.435
LbrM.18.0820	dynein-light chain-protein, putative	48.998	0.498
LbrM.18.0830	elongation factor Tu, putative	38.778	0.641
LbrM.18.0840	hypothetical protein, unknown function	50.859	0.441
LbrM.18.0860	hypothetical protein, conserved	52.966	0.44
LbrM.18.0870	DNA-directed RNA polymerase II/III subunit, putative	47.768	0.509
LbrM.18.0880	RNA polymerase subunit, putative,DNA-directed RNA polymerase I subunit, putative	45.792	0.537
LbrM.18.0890	hypothetical protein, conserved	47.232	0.516
LbrM.18.0900	ethanolamine phosphotransferase, putative	43.556	0.543
LbrM.18.0910	hypothetical protein, conserved	40.158	0.596
LbrM.18.0920	periodic tryptophan protein 2-like protein	42.904	0.556
LbrM.18.0930	hypothetical protein, conserved	48.416	0.455
LbrM.18.0940	cyclosporin 16, putative,hypothetical protein, conserved (CYP16)	49.046	0.465
LbrM.18.0950	rab7 GTP binding protein, putative	35.896	0.687
LbrM.18.0960	dolichyl-P-Man:GDP-ManGlcNAc2-PP-dolichyl beta-1,4-mannosyltransferase, putative	49.565	0.454
LbrM.18.0970	hypothetical protein, conserved	52.032	0.458
LbrM.18.0980	ARP2/3 complex subunit, putative	50.858	0.481
LbrM.18.0990	hypothetical protein, conserved	53.069	0.425
LbrM.18.1010	mannosyltransferase-II, putative	47.478	0.489
LbrM.18.1020	hypothetical protein, conserved	43.622	0.542
LbrM.18.1030	hypothetical protein, conserved	51.598	0.438
LbrM.18.1050	UDP-glucose pyrophosphorylase	44.149	0.545
LbrM.18.1060	hypothetical protein, conserved	46.864	0.504
LbrM.18.1080	hypothetical protein, unknown function	51.259	0.433
LbrM.18.1090	hypothetical protein, conserved	51.627	0.431
LbrM.18.1100	5-oxoprolinase, putative	40.898	0.597
LbrM.18.1120	hypothetical protein, conserved	46.68	0.507
LbrM.18.1130	hypothetical protein, conserved	47.465	0.515
LbrM.18.1140	cholinephosphate cytidylyltransferase A, putative	43.106	0.558
LbrM.18.1150	hypothetical protein, conserved	43.039	0.553
LbrM.18.1160	calpain-like cysteine peptidase, putative,cysteine peptidase, Clan CA, family C2, putative	55.578	0.298
LbrM.18.1170	vacuolar protein sorting complex subunit, putative	54.722	0.398
LbrM.18.1180	protein kinase A catalytic subunit	51.723	0.493
LbrM.18.1190	phosphodiesterase, putative (PDEA)	49.886	0.51
LbrM.18.1200	hypothetical protein, conserved	53.959	0.439
LbrM.18.1210	methyltransferase, putative	48.596	0.474
LbrM.18.1220	hypothetical protein, conserved	48.861	0.495
LbrM.18.1230	ras-related protein rab-5, putative	45.274	0.554
LbrM.18.1240	hypothetical protein, conserved	48.668	0.482
LbrM.18.1250	hypothetical protein, conserved	43.654	0.56
LbrM.18.1270	hypothetical protein, conserved	49.083	0.576
LbrM.18.1280	hypothetical protein, conserved	51.668	0.445
LbrM.18.1290	hypothetical protein, conserved	52.167	0.435
LbrM.18.1300	hypothetical protein, conserved	54.707	0.417
LbrM.18.1310	prolyl-tRNA synthetase, putative,bifunctional aminoacyl-tRNA synthetase, putative	35.174	0.663
LbrM.18.1320	hypothetical protein, conserved	49.796	0.487
LbrM.18.1330	hypothetical protein, conserved	50.977	0.483
LbrM.18.1340	ttaggg binding factor, putative	55.137	0.415
LbrM.18.1350	hypothetical protein, conserved	36.429	0.663
LbrM.18.1360	hypothetical protein, conserved	39.154	0.62
LbrM.18.1370	hypothetical protein, conserved	50.216	0.469
LbrM.18.1380	hypothetical protein, conserved	41.781	0.592
LbrM.18.1390	hypothetical protein, conserved	50.59	0.507
LbrM.18.1400	heat shock protein 110, putative	39.631	0.619
LbrM.18.1410	pyruvate dehydrogenase E1 component alpha subunit, putative	38.223	0.683
LbrM.18.1420	hypothetical protein, conserved	43.821	0.527
LbrM.18.1440	hypothetical protein, conserved	50.799	0.489
[truncated: 4,935 more rows]

## Sheet: Ldon
ENC and CAI values of the shortlisted genes in Leishmania donovani BPK282A1
Gene ID	Gene Name	ENC	CAI
LdBPK_010010.1	hypothetical protein, unknown function	41.65	0.643
LdBPK_010020.1	hypothetical protein, conserved	41.127	0.622
LdBPK_010030.1	MCAK-like kinesin, putative	36.037	0.668
LdBPK_010050.1	carboxylase, putative	36.497	0.719
LdBPK_010060.1	hypothetical protein, conserved	43.644	0.595
LdBPK_010070.1	hypothetical protein, conserved	43.625	0.591
LdBPK_010080.1	hypothetical protein, conserved	42.414	0.618
LdBPK_010100.1	hypothetical protein, conserved	40.662	0.609
LdBPK_010120.1	hypothetical protein, conserved	47.559	0.552
LdBPK_010130.1	hypothetical protein, conserved	43.835	0.547
LdBPK_010170.1	hypothetical protein, conserved	45.35	0.54
LdBPK_010180.1	CLC-type chloride channel, putative	37.17	0.705
LdBPK_010190.1	hypothetical protein, conserved	40.56	0.667
LdBPK_010200.1	hypothetical protein, conserved	41.927	0.572
LdBPK_010210.1	hypothetical protein, conserved	45.153	0.574
LdBPK_010220.1	cyclophilin type peptidyl-prolyl cis-trans isomerase, putative	44.068	0.622
LdBPK_010230.1	hypothetical protein, conserved	56.305	0.37
LdBPK_010240.1	DNA excision/repair protein SNF2, putative	40.882	0.617
LdBPK_010250.1	hypothetical protein, conserved	43.764	0.56
LdBPK_010260.1	hypothetical protein, conserved	44.438	0.552
LdBPK_010280.1	pseudouridylate synthase-like protein	39.616	0.626
LdBPK_010310.1	acidocalcisomal exopolyphosphatase, putative	52.642	0.487
LdBPK_010330.1	poly(A) export protein, putative	56.923	0.436
LdBPK_010340.1	hypothetical protein, conserved	57.78	0.376
LdBPK_010360.1	hypothetical protein, conserved	44.854	0.522
LdBPK_010370.1	hypothetical protein, conserved	42.922	0.593
LdBPK_010400.1	hypothetical protein, conserved	38.303	0.645
LdBPK_010410.1	hypothetical protein, conserved	42.541	0.605
LdBPK_010420.1	hypothetical protein, conserved	46.321	0.547
LdBPK_010440.1	ribosomal protein S7, putative	30.096	0.842
LdBPK_010450.1	hypothetical protein, conserved	44.54	0.574
LdBPK_010460.1	hypothetical protein, unknown function	39.272	0.684
LdBPK_010470.1	alpha/beta-hydrolase-like protein	42.208	0.616
LdBPK_010480.1	hypothetical protein, conserved	36.835	0.698
LdBPK_010490.1	fatty acyl CoA syntetase 1, putative	33.65	0.737
LdBPK_010500.1	hypothetical protein, conserved	35.148	0.675
LdBPK_010510.1	long chain fatty acid CoA ligase, putative	33.678	0.716
LdBPK_010520.1	fatty acyl CoA synthetase 2, putative	32.609	0.75
LdBPK_010540.1	long chain fatty acid CoA ligase, putative	31.353	0.773
LdBPK_010550.1	long chain fatty acid CoA ligase, putative	41.15	0.606
LdBPK_010560.1	hypothetical protein, conserved	41.076	0.601
LdBPK_010580.1	hypothetical protein, conserved	39.6	0.631
LdBPK_010590.1	tricarboxylate carrier, putative	35.189	0.716
LdBPK_010610.1	mitochondrial RNA editing ligase 1	31.376	0.767
LdBPK_010620.1	hypothetical protein, conserved	41.924	0.598
LdBPK_010630.1	DNA-damage inducible protein DDI1-like protein	44.404	0.622
LdBPK_010640.1	hypothetical protein, conserved	40.288	0.625
LdBPK_010650.1	hypothetical protein, unknown function	44.713	0.553
LdBPK_010660.1	HSP70-like protein	40.695	0.606
LdBPK_010670.1	mitochondrial processing peptide beta subunit, putative	33.521	0.753
LdBPK_010680.1	hypothetical protein, conserved	41.089	0.592
LdBPK_010690.1	hypothetical protein, conserved	39.545	0.652
LdBPK_010700.1	hypothetical protein, unknown function	46.721	0.547
LdBPK_010710.1	hypothetical protein, unknown function	39.44	0.686
LdBPK_010720.1	hypothetical protein, unknown function	43.57	0.588
LdBPK_010730.1	ubiquitin activating enzyme, putative	39.397	0.622
LdBPK_010740.1	hypothetical protein, conserved	43.514	0.589
LdBPK_010750.1	hypothetical protein, conserved	41.493	0.597
LdBPK_010760.1	hypothetical protein, conserved	39.393	0.64
LdBPK_010770.1	protein kinase, putative	41.298	0.586
LdBPK_010790.1	eukaryotic initiation factor 4a, putative	28.604	0.862
LdBPK_010810.1	hypothetical protein, conserved	49.671	0.512
LdBPK_010820.1	hypothetical protein, conserved	47.311	0.537
LdBPK_010830.1	calcium/potassium channel (CAKC), putative	34.605	0.722
LdBPK_010840.1	potassium channel subunit-like protein	36.22	0.682
LdBPK_013360.1	unspecified product	38.775	0.655
LdBPK_013370.1	unspecified product	36.26	0.671
LdBPK_020020.1	cytochrome b-domain protein, putative	41.91	0.59
LdBPK_020040.1	hypothetical protein, conserved	46.72	0.557
LdBPK_020050.1	hypothetical protein, conserved	49.66	0.54
LdBPK_020060.1	hypothetical protein, conserved	56.296	0.431
LdBPK_020070.1	hypothetical protein, conserved	49.309	0.543
LdBPK_020080.1	hypothetical protein, conserved	45.609	0.565
LdBPK_020090.1	exportin T (tRNA exportin)-like protein	42.306	0.612
LdBPK_020100.1	phosphatidylinositol 3-kinase-like protein	45.808	0.543
LdBPK_020110.1	hypothetical protein, conserved	41.689	0.612
LdBPK_020120.1	hypothetical protein, conserved	43.059	0.609
LdBPK_020130.1	hypothetical protein, conserved	48.987	0.528
LdBPK_020170.1	phosphoglycan beta 1,3 galactosyltransferase	41.881	0.596
LdBPK_020190.1	phosphoglycan beta 1,2 arabinosyltransferase	41.242	0.601
LdBPK_020200.1	phosphoglycan beta 1,3 galactosyltransferase	46.052	0.535
LdBPK_020210.1	hypothetical protein, conserved	41.514	0.598
LdBPK_020220.1	hypothetical protein, conserved	42.587	0.587
LdBPK_020230.1	small GTP binding protein rab6-like protein	44.645	0.618
LdBPK_020260.1	protein kinase, putative	43.819	0.586
LdBPK_020270.1	ABC1 transporter, putative	41.764	0.609
LdBPK_020280.1	hypothetical protein, conserved	44.367	0.601
LdBPK_020290.1	ribosomal RNA processing protein, putative	45.171	0.603
LdBPK_020300.1	glycosyl transferase, putative	44.669	0.552
LdBPK_020310.1	hypothetical protein, conserved	46.981	0.538
LdBPK_020320.1	hypothetical protein, conserved	47.645	0.528
LdBPK_020330.1	casein kinase II, alpha chain, putative	37.679	0.675
LdBPK_020340.1	proteasome regulatory non-ATPase subunit 6, putative	34.891	0.74
LdBPK_020350.1	FtsJ-like methyltransferase, putative	39.98	0.654
LdBPK_020390.1	hypothetical protein, conserved	40.912	0.632
LdBPK_020400.1	rhomboid-like protein	42.864	0.596
LdBPK_020420.1	hypothetical protein, conserved	38.75	0.702
LdBPK_020430.1	hypothetical protein, conserved	44.315	0.665
LdBPK_020440.1	hypothetical protein, unknown function	48.367	0.529
LdBPK_020450.1	hypothetical protein, conserved	43.216	0.537
LdBPK_020460.1	hypothetical protein, conserved	47.732	0.508
LdBPK_020470.1	hypothetical protein, conserved	45.956	0.541
LdBPK_020490.1	hypothetical protein, conserved	46.367	0.539
LdBPK_020500.1	hypothetical protein, conserved	48.512	0.526
LdBPK_020510.1	hypothetical protein, conserved	43.508	0.597
LdBPK_020530.1	hypothetical protein, unknown function	49.321	0.514
LdBPK_020540.1	protein kinase, putative	51.851	0.492
LdBPK_020550.1	hypothetical protein, conserved	46.437	0.545
LdBPK_020560.1	hypothetical protein, conserved	49.146	0.558
LdBPK_020570.1	ARP2/3 complex subunit, putative	43.624	0.581
LdBPK_020580.1	hypothetical protein, conserved	42.777	0.581
LdBPK_020590.1	hypothetical protein, conserved	46.658	0.562
LdBPK_020600.1	gamma-glutamyl phosphate reductase-like protein	43.987	0.583
LdBPK_020610.1	hypothetical protein, unknown function	46.441	0.561
LdBPK_020620.1	hypothetical protein, conserved	43.987	0.587
LdBPK_020630.1	hypothetical protein, conserved	41.351	0.609
LdBPK_020640.1	mitochondrial carrier protein, putative	35.55	0.728
LdBPK_020660.1	hypothetical protein, conserved	48.654	0.571
LdBPK_020670.1	hypothetical protein, conserved	40.951	0.612
LdBPK_020680.1	ATP-dependent Clp protease subunit, heat shock protein 78 (HSP78), putative	37.282	0.69
LdBPK_020710.1	peptidyl-dipeptidase, putative	38.741	0.665
LdBPK_021560.1	unspecified product	32.333	0.677
LdBPK_030010.1	hypothetical protein	51.786	0.477
LdBPK_030020.1	hypothetical protein, conserved	58.043	0.378
LdBPK_030030.1	D-3-phosphoglycerate dehydrogenase-like protein	50.444	0.485
LdBPK_030040.1	2-aminoethylphosphonate:pyruvateaminotransferas e-like protein	43.826	0.562
LdBPK_030050.1	hypothetical protein, conserved	46.938	0.541
LdBPK_030060.1	hypothetical protein, conserved	42.968	0.587
LdBPK_030070.1	glycerol-3-phosphate acyl transferase	41.228	0.621
LdBPK_030080.1	DNA primase large subunit, putative	44.493	0.598
LdBPK_030100.1	hypothetical protein, conserved	47.577	0.534
LdBPK_030110.1	hypothetical protein, conserved	48.159	0.517
LdBPK_030140.1	hypothetical protein, conserved	37.114	0.71
LdBPK_030150.1	ATP-binding cassette protein subfamily F, member 1, putative	35.078	0.723
LdBPK_030170.1	hypothetical protein, conserved	52.048	0.495
LdBPK_030180.1	U2 splicing auxiliary factor, putative	35.062	0.713
LdBPK_030190.1	delta-1-pyrroline-5-carboxylate dehydrogenase, putative	34.487	0.738
LdBPK_030200.1	protein kinase, putative	34.573	0.691
LdBPK_030210.1	hypothetical protein, conserved	38.505	0.675
LdBPK_030220.1	long chain fatty Acyl CoA synthetase, putative	34.803	0.699
LdBPK_030250.1	hypothetical protein, conserved	43.465	0.577
LdBPK_030270.1	hypothetical protein	49.875	0.514
LdBPK_030290.1	hypothetical protein	47.243	0.544
LdBPK_030300.1	hypothetical protein, conserved	41.105	0.581
LdBPK_030310.1	hypothetical protein, conserved	45.142	0.549
LdBPK_030320.1	hypothetical protein, conserved	44.686	0.571
LdBPK_030330.1	protein kinase, putative	43.98	0.57
LdBPK_030340.1	hypothetical protein	49.124	0.519
LdBPK_030350.1	hypothetical protein, conserved	39.531	0.678
LdBPK_030370.1	hypothetical protein, conserved	54.396	0.428
LdBPK_030380.1	hypothetical protein, conserved	38.138	0.714
LdBPK_030390.1	MFS transporter, putative	34.788	0.732
LdBPK_030400.1	hypothetical protein, conserved	45.647	0.537
LdBPK_030430.1	TLD domain protein, conserved	44.078	0.572
LdBPK_030440.1	hypothetical protein	47.679	0.556
LdBPK_030450.1	hypothetical protein, conserved	45.428	0.56
LdBPK_030460.1	hypothetical protein, conserved	37.155	0.68
LdBPK_030470.1	hypothetical protein, conserved	45.644	0.558
LdBPK_030480.1	phosphate-Repressible Phosphate Permease-like protein	33.933	0.74
LdBPK_030490.1	hypothetical protein, conserved	45.555	0.549
LdBPK_030500.1	hypothetical protein, conserved	40.581	0.605
LdBPK_030510.1	hypothetical protein, conserved	42.487	0.588
LdBPK_030520.1	26S protease regulatory subunit, putative	35.197	0.706
LdBPK_030530.1	hypothetical protein, conserved	45.917	0.547
LdBPK_030540.1	hypothetical protein	47.429	0.535
LdBPK_030550.1	quinone oxidoreductase, putative	35.948	0.688
LdBPK_030570.1	DNA repair helicase, putative	46.029	0.552
LdBPK_030580.1	arginine N-methyltransferase, putative	34.178	0.734
LdBPK_030590.1	kinase-like protein	37.021	0.692
LdBPK_030600.1	MP99, putative	40.747	0.599
LdBPK_030610.1	hypothetical protein, conserved	41.527	0.609
LdBPK_030620.1	hypothetical protein, conserved	40.62	0.645
LdBPK_030630.1	hypothetical protein	42.375	0.617
LdBPK_030640.1	hypothetical protein, conserved	39.8	0.658
LdBPK_030650.1	hypothetical protein, conserved	42.785	0.578
LdBPK_030660.1	hypothetical protein	46.366	0.563
LdBPK_030670.1	hypothetical protein, conserved	32.543	0.754
LdBPK_030680.1	hypothetical protein, conserved	42.739	0.587
LdBPK_030690.1	hypothetical protein, conserved	35.62	0.735
LdBPK_030700.1	hypothetical protein, conserved	47.909	0.549
LdBPK_030710.1	hypothetical protein, conserved	45.573	0.571
LdBPK_030730.1	hypothetical protein, conserved	40.761	0.612
LdBPK_030740.1	hypothetical protein, conserved	38.254	0.643
LdBPK_030750.1	hypothetical protein, conserved	37.513	0.65
LdBPK_030760.1	serine/threonine-protein kinase, putative	43.108	0.594
LdBPK_030780.1	hypothetical protein, conserved	45.088	0.554
LdBPK_030790.1	6-phosphofructo-2-kinase/fructose-2,6-biphospha ta se,putative	43.048	0.591
LdBPK_030800.1	hypothetical protein	42.3	0.575
LdBPK_030810.1	hypothetical protein, conserved	49.033	0.503
LdBPK_030830.1	hypothetical protein, conserved	45.678	0.538
LdBPK_030840.1	hypothetical protein, conserved	44.637	0.569
LdBPK_030850.1	hypothetical protein, conserved	43.133	0.557
LdBPK_030860.1	hypothetical protein, conserved	43.133	0.579
LdBPK_030870.1	hypothetical protein, conserved	40.36	0.605
LdBPK_030880.1	peter pan protein, putative	36.044	0.671
LdBPK_030890.1	inorganic pyrophosphatase, putative	39.378	0.697
LdBPK_030900.1	hypothetical protein, conserved	44.293	0.625
LdBPK_030910.1	hypothetical protein	34.702	0.696
LdBPK_030920.1	hypothetical protein, conserved	45.333	0.522
LdBPK_030930.1	hypothetical protein, conserved	47.548	0.552
LdBPK_030950.1	hypothetical protein, conserved	56.464	0.45
LdBPK_030960.1	elongation initiation factor 2 alpha subunit, putative	46.86	0.544
LdBPK_030970.1	unspecified product	47.473	0.528
LdBPK_040010.1	calcium-translocating P-type ATPase	50.638	0.49
LdBPK_040020.1	folate/biopterin transporter, putative	50.491	0.514
LdBPK_040030.1	cAMP-specific phosphodiesterase, putative	50.129	0.529
LdBPK_040040.1	hypothetical protein	45.399	0.601
LdBPK_040060.1	hypothetical protein, conserved	43.298	0.588
LdBPK_040070.1	DNA topoisomerase type IB small subunit	42.51	0.593
LdBPK_040080.1	hypothetical protein, conserved	51.757	0.56
LdBPK_040100.1	hypothetical protein, conserved	50.605	0.511
LdBPK_040110.1	hypothetical protein, conserved	49.118	0.532
LdBPK_040120.1	hypothetical protein, conserved	49.717	0.47
LdBPK_040130.1	exosome complex exonuclease RRP40, putative	46.492	0.558
LdBPK_040150.1	hypothetical protein, conserved	54.792	0.417
LdBPK_040160.1	hypothetical protein, conserved in leishmania	31.221	0.754
LdBPK_040200.1	surface antigen-like protein	36.235	0.663
LdBPK_040210.1	hypothetical protein	39.978	0.643
LdBPK_040220.1	hypothetical protein, conserved	43.964	0.582
LdBPK_040230.1	hypothetical protein, conserved	43.965	0.61
LdBPK_040240.1	RNA pseudouridylate synthase-like protein	45.053	0.55
LdBPK_040250.1	hypothetical protein, conserved	42.711	0.571
LdBPK_040260.1	hypothetical protein, conserved	37.567	0.679
LdBPK_040270.1	adenosine monophosphate deaminase, putative	39.284	0.649
LdBPK_040280.1	hypothetical protein, conserved	38.353	0.671
LdBPK_040290.1	hypothetical protein, conserved	40.207	0.555
LdBPK_040300.1	beta-fructofuranosidase, putative	28.452	0.807
LdBPK_040320.1	mitochondrial exoribonuclease DSS-1, putative	43.844	0.585
LdBPK_040340.1	hypothetical protein, conserved	44.818	0.577
LdBPK_040360.1	hypothetical protein, conserved	38.041	0.635
LdBPK_040370.1	hypothetical protein	42.884	0.598
LdBPK_040380.1	anaphase promoting complex, subunit 10-like protein	43.855	0.584
LdBPK_040390.1	hypothetical protein, conserved	50.044	0.514
LdBPK_040400.1	hypothetical protein, conserved	36.807	0.7
LdBPK_040410.1	hypothetical protein, conserved	39.817	0.643
LdBPK_040420.1	serine/threonine protein kinase-like protein	44.364	0.576
LdBPK_040430.1	calpain-like cysteine peptidase, putative	36.065	0.715
LdBPK_040440.1	adenylosuccinate lyase, putative	37.078	0.682
LdBPK_040480.1	hypothetical protein, conserved	38.346	0.696
LdBPK_040490.1	hypothetical protein, conserved	46.754	0.558
LdBPK_040500.1	hypothetical protein	48.549	0.525
LdBPK_040510.1	huntingtin interacting protein (HIP), putative	44.218	0.586
LdBPK_040520.1	hypothetical protein, conserved	47.738	0.528
LdBPK_040530.1	hypothetical protein, conserved	43.756	0.573
LdBPK_040540.1	hypothetical protein, conserved	39.508	0.637
LdBPK_040550.1	tyrosine phosphatase, putative	41.058	0.628
LdBPK_040560.1	hypothetical protein, conserved	46.196	0.562
LdBPK_040570.1	spermidine synthase, putative	38.36	0.683
LdBPK_040580.1	hypothetical protein	39.145	0.602
LdBPK_040590.1	hypothetical protein	47.213	0.534
LdBPK_040610.1	hypothetical protein	52.452	0.485
LdBPK_040620.1	hypothetical protein	59.205	0.365
LdBPK_040630.1	hypothetical protein, conserved	45.939	0.643
LdBPK_040640.1	hypothetical protein	44.792	0.562
LdBPK_040650.1	serine-threonine protein kinase-like protein	45.541	0.555
LdBPK_040690.1	hypothetical protein	44.669	0.551
LdBPK_040700.1	hypothetical protein, conserved	49.056	0.51
LdBPK_040710.1	hypothetical protein, conserved	40.976	0.612
LdBPK_040720.1	hypothetical protein	46.949	0.568
LdBPK_040730.1	hypothetical protein, conserved	41.959	0.593
LdBPK_040750.1	60S ribosomal protein L10, putative	28.162	0.828
LdBPK_040780.1	heat shock protein, putative	42.958	0.601
LdBPK_040790.1	hypothetical protein, conserved	42.628	0.574
LdBPK_040800.1	hypothetical protein, conserved	39.04	0.639
LdBPK_040810.1	hypothetical protein, conserved	35.529	0.701
LdBPK_040820.1	metalloprotease-like protein	40.503	0.65
LdBPK_040830.1	hypothetical protein, conserved	45.213	0.558
LdBPK_040840.1	tyrosine phospatase-like protein	46.139	0.541
LdBPK_040850.1	rhomboid-like protein	38.68	0.671
LdBPK_040870.1	hypothetical protein	45.022	0.56
LdBPK_040890.1	hypothetical protein, conserved	41.088	0.599
LdBPK_040900.1	hypothetical protein	43.679	0.575
LdBPK_040910.1	hypothetical protein, conserved	44.454	0.56
LdBPK_040920.1	hypothetical protein	40.916	0.602
LdBPK_040940.1	chaperone protein DNAj, putative	37.187	0.694
LdBPK_040960.1	adenylate kinase, putative	37.397	0.697
LdBPK_040970.1	hypothetical protein, conserved	49.592	0.486
LdBPK_040980.1	hypothetical protein	52.305	0.489
LdBPK_040990.1	hypothetical protein, conserved	42.683	0.582
LdBPK_041000.1	hypothetical protein, conserved	37.444	0.666
LdBPK_041010.1	chloride channel protein, putative	39.429	0.646
LdBPK_041020.1	hypothetical protein, conserved	39.967	0.562
LdBPK_041040.1	acyltransferase-like protein, copy 1	37.136	0.685
LdBPK_041050.1	acyltransferase-like protein, copy 2	38.93	0.645
LdBPK_041060.1	hypothetical protein	48.466	0.546
LdBPK_041080.1	hypothetical protein, conserved	43.077	0.61
LdBPK_041100.1	hypothetical protein, conserved	46.297	0.551
LdBPK_041120.1	proton motive ATPase, putative	43.657	0.569
LdBPK_041130.1	hypothetical protein, conserved	42.425	0.583
LdBPK_041140.1	cytochrome c oxidase assembly factor, putative	38.831	0.669
LdBPK_041150.1	hypothetical protein	44.641	0.544
LdBPK_041170.1	fructose-1,6-bisphosphatase, cytosolic, putative	39.062	0.677
LdBPK_041190.1	RNA-binding protein, putative	39.913	0.665
LdBPK_041200.1	hypothetical protein, conserved	49.418	0.519
LdBPK_041210.1	tRNA nucleotidyltransferase, putative	49.063	0.52
LdBPK_041230.1	protein kinase, putative	43.75	0.635
LdBPK_041240.1	hypothetical protein, conserved	47.221	0.543
LdBPK_041250.1	actin	32.516	0.752
LdBPK_044270.1	hypothetical protein, conserved	50.39	0.473
LdBPK_044290.1	hypothetical protein, conserved	40.814	0.605
LdBPK_044300.1	hypothetical protein, conserved	56.616	0.466
LdBPK_044310.1	hypothetical protein, conserved	45.871	0.544
LdBPK_044320.1	phosphatidylinositol-4-phosphate-5-kinase-like protein	46.266	0.551
LdBPK_044330.1	exosome subunit rrp6p homologue putative	45.443	0.571
LdBPK_050010.1	hypothetical protein, conserved	54.353	0.414
LdBPK_050040.1	paraflagellar rod component par4, putative	46.003	0.519
LdBPK_050050.1	hypothetical protein, conserved	47.656	0.508
LdBPK_050060.1	major vault protein, putative	44.78	0.582
LdBPK_050080.1	hypothetical protein, conserved	46.545	0.534
LdBPK_050100.1	phosphoprotein phosphatase, putative	37.914	0.67
LdBPK_050120.1	hypothetical protein, conserved	42.455	0.59
LdBPK_050130.1	protein kinase, putative	43.163	0.605
LdBPK_050140.1	nucleolar RNA helicase II, putative	36.785	0.688
LdBPK_050150.1	hypothetical protein, conserved	40.368	0.634
LdBPK_050160.1	hypothetical protein, unknown function	45.803	0.545
LdBPK_050170.1	hypothetical protein, conserved	52.285	0.502
LdBPK_050180.1	dihydrolipoamide branched chain transacylase, putative	38.679	0.654
LdBPK_050190.1	hypothetical protein, conserved	40.712	0.592
LdBPK_050200.1	hypothetical protein, conserved	39.411	0.658
LdBPK_050210.1	hypothetical protein, conserved	46.471	0.543
LdBPK_050220.1	dual specificity phosphatase-like protein	41.733	0.62
LdBPK_050230.1	hydrogenase, putative	45.553	0.581
LdBPK_050260.1	hypothetical protein, conserved	42.617	0.59
LdBPK_050280.1	protein tyrosine phosphatase, putative	39.923	0.681
LdBPK_050300.1	phosphate carrier protein, mitochondrial precursor-like protein	40.381	0.622
LdBPK_050310.1	hypothetical protein, conserved	47.222	0.528
LdBPK_050330.1	DNA replication licensing factor, putative	40.736	0.612
LdBPK_050340.1	hypothetical protein, conserved	37.611	0.612
LdBPK_050350.1	trypanothione reductase	34.537	0.708
LdBPK_050360.1	ATP-dependent RNA helicase, putative	42.307	0.573
LdBPK_050370.1	hypothetical protein, conserved	43.965	0.598
LdBPK_050390.1	protein kinase, putative	39.245	0.66
LdBPK_050400.1	structural maintenance of chromosome (SMC), putative	37.306	0.671
LdBPK_050410.1	hypothetical protein, conserved	40.995	0.606
LdBPK_050430.1	hypothetical protein, conserved	42.354	0.615
LdBPK_050440.1	hypothetical protein, conserved	43.719	0.595
LdBPK_050460.1	GTPase, putative	47.547	0.509
LdBPK_050470.1	hypothetical protein, unknown function	54.664	0.429
LdBPK_050480.1	monocarboxylate transporter-like protein	39.767	0.656
LdBPK_050490.1	hypothetical protein, conserved	49.838	0.503
LdBPK_050510.1	ATPase alpha subunit	25.891	0.863
LdBPK_050520.1	nuclear receptor binding factor-like protein	37.065	0.669
LdBPK_050530.1	kinetoplast-associated protein-like protein	47.854	0.518
LdBPK_050550.1	protein kinase, putative	41.512	0.631
LdBPK_050560.1	hypothetical protein, conserved	42.503	0.59
LdBPK_050570.1	hypothetical protein, conserved	35.773	0.692
LdBPK_050580.1	hypothetical protein, conserved	42.474	0.635
LdBPK_050590.1	ATP-dependent RNA helicase, putative	42.072	0.605
LdBPK_050600.1	hypothetical protein, conserved	39.197	0.658
LdBPK_050610.1	hypothetical protein, conserved	43.453	0.576
LdBPK_050620.1	hypothetical protein, conserved	52.525	0.515
LdBPK_050630.1	kinesin, putative	40.659	0.625
LdBPK_050640.1	hypothetical protein, conserved	42.196	0.604
LdBPK_050650.1	hypothetical protein, conserved	43.023	0.581
LdBPK_050660.1	nitroreductase-like protein	36.947	0.671
LdBPK_050670.1	hypothetical protein, conserved	47.952	0.514
LdBPK_050680.1	sre-2/carboxylate carrier-like protein	39.319	0.665
LdBPK_050690.1	hypothetical protein, conserved	45.003	0.559
LdBPK_050700.1	hypothetical protein, conserved	45.76	0.535
LdBPK_050710.1	CYC2-like cyclin, putative	41.59	0.619
LdBPK_050720.1	phophatase-like protein	45.179	0.564
LdBPK_050730.1	hypothetical protein, conserved	44.003	0.572
LdBPK_050740.1	hypothetical protein, conserved	39.077	0.649
LdBPK_050750.1	hypothetical protein, conserved	37.174	0.686
LdBPK_050760.1	kinesin-like protein	44.51	0.567
LdBPK_050770.1	hypothetical protein, unknown function	48.276	0.52
LdBPK_050790.1	hypothetical protein, conserved	43.199	0.602
LdBPK_050800.1	MYND zinc finger (ZnF) domain-like protein	42.608	0.612
LdBPK_050820.1	hypothetical protein, conserved	40.99	0.629
LdBPK_050830.1	methylthioadenosine phosphorylase, putative	32.4	0.796
LdBPK_050840.1	hypothetical protein, unknown function	45.511	0.558
LdBPK_050850.1	hypothetical protein, conserved	45.088	0.572
LdBPK_050870.1	hypothetical protein, conserved	47.69	0.523
LdBPK_050880.1	hypothetical protein, conserved	37.345	0.633
LdBPK_050900.1	surface antigen-like protein	36.189	0.748
LdBPK_050910.1	hypothetical protein, conserved	42.289	0.587
LdBPK_050920.1	paraflagellar rod protein, putative	46.617	0.567
LdBPK_050930.1	ubiquitin-conjugating enzyme, putative	44.663	0.557
LdBPK_050940.1	hypothetical protein, conserved	46.542	0.548
LdBPK_050950.1	glutaminyl cyclase, putative	43.902	0.571
LdBPK_050960.1	dipeptidyl-peptidase III, putative	34.337	0.725
LdBPK_050970.1	3-mercaptopyruvate sulfurtransferase	37.64	0.69
LdBPK_050980.1	NADH-ubiquinone oxidoreductase, mitochondrial, putative	32.835	0.758
LdBPK_051010.1	methyltransferase-like protein	41.071	0.606
LdBPK_051020.1	hypothetical protein, conserved	45.762	0.566
LdBPK_051040.1	stomatin-like protein	54.613	0.472
LdBPK_051050.1	hypothetical protein, unknown function	53.727	0.443
LdBPK_051060.1	ATPase, putative	50.589	0.512
LdBPK_051070.1	hypothetical protein, conserved	42.778	0.593
LdBPK_051080.1	hypothetical protein, conserved	37.156	0.689
LdBPK_051090.1	double-strand-break repair protein rad21 homolog, putative	40.651	0.648
LdBPK_051100.1	hypothetical protein, conserved	36.855	0.715
LdBPK_051110.1	hypothetical protein, conserved	38.924	0.662
LdBPK_051130.1	hypothetical protein, conserved	34.459	0.702
LdBPK_051140.1	vacuolar ATPase subunit-like protein	31.991	0.752
LdBPK_051150.1	hypothetical protein, unknown function	47.769	0.528
LdBPK_051160.1	elongation of very long chain fatty acids protein, putative	34.424	0.74
LdBPK_051170.1	hypothetical protein, conserved	37.213	0.667
LdBPK_051180.1	hypothetical protein, conserved	48.14	0.53
LdBPK_051200.1	protein phosphatase type 1 regulator-like protein	50.49	0.462
LdBPK_051210.1	surface antigen-like protein	41.235	0.598
LdBPK_055450.1	unspecified product	36.756	0.688
LdBPK_060020.1	hypothetical protein, conserved	44.334	0.579
LdBPK_060030.1	hypothetical protein, conserved	40.034	0.633
LdBPK_060040.1	hypothetical protein, conserved	43.833	0.61
LdBPK_060050.1	hypothetical protein, conserved	38.717	0.676
LdBPK_060060.1	hypothetical protein, conserved	45.882	0.527
LdBPK_060070.1	hypothetical protein, conserved	48.047	0.569
LdBPK_060110.1	hypothetical protein, conserved	42.985	0.59
LdBPK_060140.1	proteasome beta 6 subunit, putative	37.815	0.711
LdBPK_060160.1	hypothetical protein, conserved	40.388	0.648
LdBPK_060180.1	kinesin-like protein	45.106	0.546
LdBPK_060190.1	hypothetical protein, conserved	44.943	0.585
LdBPK_060200.1	hypothetical protein, conserved	42.061	0.596
LdBPK_060210.1	hypothetical protein, conserved	47.228	0.561
LdBPK_060220.1	hypothetical protein, conserved	41.052	0.656
LdBPK_060230.1	hypothetical protein, conserved	44.288	0.643
LdBPK_060240.1	hypothetical protein, conserved	43.003	0.601
LdBPK_060250.1	hypothetical protein, conserved	42.085	0.603
LdBPK_060260.1	5'-3' exonuclease, putative	36.577	0.69
LdBPK_060270.1	hypothetical protein, conserved	34.277	0.726
LdBPK_060280.1	hypothetical protein, conserved	46.479	0.556
LdBPK_060290.1	ribonuclease H1, putative	49.588	0.551
LdBPK_060310.1	folate/biopterin transporter, putative	34.422	0.722
LdBPK_060320.1	hypothetical protein, conserved	48.524	0.502
LdBPK_060330.1	hypothetical protein, conserved	48.822	0.52
LdBPK_060340.1	oligopeptidase B-like protein	44.286	0.599
LdBPK_060350.1	NAD(p)-dependent steroid dehydrogenase-like protein	53.745	0.515
LdBPK_060360.1	hypothetical protein, conserved	56.284	0.392
LdBPK_060370.1	glutamine synthetase, putative	53.071	0.479
LdBPK_060380.1	hypothetical protein, conserved	58.631	0.41
LdBPK_060390.1	hypothetical protein, conserved	57.855	0.424
LdBPK_060410.1	60S ribosomal protein L19, putative	30.893	0.793
LdBPK_060440.1	hypothetical protein, conserved	48.52	0.522
LdBPK_060450.1	hypothetical protein, conserved	42.794	0.613
LdBPK_060460.1	hypothetical protein, conserved	46.8	0.569
LdBPK_060470.1	hypothetical protein, unknown function	43.394	0.582
LdBPK_060480.1	ATP-NAD kinase-like protein	40.699	0.62
LdBPK_060490.1	hypothetical protein, conserved	41.205	0.622
LdBPK_060500.1	hypothetical protein, conserved	46.126	0.594
LdBPK_060510.1	hypothetical protein, conserved	37.004	0.68
LdBPK_060520.1	hypothetical protein, conserved	44.518	0.589
LdBPK_060530.1	hypothetical protein, unknown function	43.373	0.574
LdBPK_060540.1	hypothetical protein, conserved	48.813	0.511
LdBPK_060550.1	hypothetical protein, conserved	40.935	0.642
LdBPK_060570.1	hypothetical protein, conserved	41.568	0.61
LdBPK_060580.1	deoxyuridine triphosphatase, putative	44.644	0.578
LdBPK_060610.1	hypothetical protein, conserved	49.837	0.512
LdBPK_060620.1	hypothetical protein, conserved	50.252	0.502
LdBPK_060630.1	carbonic anhydrase family protein, putative	38.935	0.675
LdBPK_060640.1	hypothetical protein, conserved	40.255	0.642
LdBPK_060650.1	hypothetical protein, unknown function	46.605	0.545
LdBPK_060660.1	protein kinase, putative	44.234	0.57
LdBPK_060670.1	lanosterol synthase, putative	36.291	0.684
LdBPK_060680.1	hypothetical protein, conserved	44.783	0.57
LdBPK_060690.1	hypothetical protein, conserved	46.364	0.562
LdBPK_060700.1	hypothetical protein, conserved	41.306	0.637
LdBPK_060710.1	hypothetical protein, conserved	47.592	0.5
LdBPK_060720.1	hypothetical protein, conserved	42.124	0.587
LdBPK_060730.1	hypothetical protein, conserved	40.103	0.658
LdBPK_060750.1	hypothetical protein, conserved	43.028	0.591
LdBPK_060760.1	threonine ammonia-lyase	32.24	0.733
LdBPK_060770.1	hypothetical protein, conserved	48.67	0.521
LdBPK_060780.1	hypothetical protein, conserved	45.862	0.558
LdBPK_060790.1	hypothetical protein, conserved	49.746	0.496
LdBPK_060800.1	RNA-binding protein-like protein	44.992	0.578
LdBPK_060810.1	hypothetical protein, unknown function	48.289	0.534
LdBPK_060820.1	hypothetical protein, unknown function	46.681	0.521
LdBPK_060830.1	hypothetical protein, conserved	46.622	0.537
LdBPK_060840.1	hypothetical protein, unknown function	45.71	0.547
LdBPK_060850.1	hypothetical protein, conserved	45.092	0.549
LdBPK_060860.1	lipin, putative	42.763	0.608
LdBPK_060870.1	hypothetical protein, conserved	47.909	0.579
LdBPK_060880.1	hypothetical protein, conserved	42.249	0.595
LdBPK_060890.1	dihydrofolate reductase-thymidylate synthase	35.394	0.71
LdBPK_060900.1	hypothetical protein, conserved	35.534	0.733
LdBPK_060910.1	acyl-coenzyme a dehydrogenase, putative	34.755	0.734
LdBPK_060920.1	hypothetical protein, conserved	47.23	0.523
LdBPK_060930.1	hypothetical protein, conserved	49.004	0.522
LdBPK_060950.1	hypothetical protein, conserved	36.388	0.67
LdBPK_060960.1	2,4-dienoyl-coa reductase-like protein	35.076	0.692
LdBPK_060970.1	hypothetical protein, conserved	45.792	0.574
LdBPK_060980.1	glucosamine-fructose-6-phosphate aminotransferase, putative	34.404	0.708
LdBPK_060990.1	cell cycle associated protein MOB1, putative	37.819	0.698
LdBPK_061000.1	hypothetical protein, conserved	46.654	0.545
LdBPK_061010.1	hypothetical protein, conserved	39.492	0.649
LdBPK_061020.1	hypothetical protein, conserved	41.407	0.608
LdBPK_061040.1	hypothetical protein, conserved	41.616	0.596
LdBPK_061050.1	hypothetical protein, conserved	42.422	0.589
LdBPK_061060.1	hypothetical protein, conserved	40.034	0.624
LdBPK_061070.1	kinesin, putative	45.21	0.542
LdBPK_061080.1	hypothetical protein, conserved	45.48	0.567
LdBPK_061100.1	hypothetical protein, conserved	41.728	0.637
LdBPK_061110.1	deoxyribose-phosphate aldolase, putative	40.193	0.666
LdBPK_061120.1	hypothetical protein, unknown function	39.438	0.658
LdBPK_061130.1	hypothetical protein, conserved	41.524	0.626
LdBPK_061140.1	hypothetical protein, conserved	39.603	0.645
LdBPK_061150.1	hypothetical protein, conserved	46.426	0.542
LdBPK_061160.1	hypothetical protein, conserved	44.059	0.633
LdBPK_061170.1	hypothetical protein, conserved	47.817	0.561
LdBPK_061180.1	hypothetical protein, conserved	44.284	0.584
LdBPK_061190.1	hypothetical protein, conserved	45.689	0.538
LdBPK_061200.1	hypothetical protein, conserved	44.762	0.561
LdBPK_061220.1	protein kinase, putative	36.073	0.722
LdBPK_061250.1	hypothetical protein, unknown function	47.732	0.535
LdBPK_061260.1	hypothetical protein, unknown function	45.756	0.557
LdBPK_061270.1	hypothetical protein, unknown function	44.716	0.548
LdBPK_061280.1	hypothetical protein, conserved	42.122	0.603
LdBPK_061290.1	hypothetical protein, conserved	41.644	0.621
LdBPK_061310.1	hypothetical protein, conserved	41.608	0.61
LdBPK_061320.1	pteridine transporter, putative	41.65	0.616
LdBPK_061330.1	coproporphyrinogen III oxidase	46.562	0.562
LdBPK_061340.1	protoporphyrinogen oxidase-like protein	55.828	0.404
LdBPK_061360.1	hypothetical protein, conserved	42.554	0.599
LdBPK_070010.1	ubiquitin activating E1 enzyme, putative	49.676	0.522
LdBPK_070020.1	hypothetical protein, conserved	58.645	0.343
LdBPK_070030.1	hypothetical protein, conserved	58.119	0.414
LdBPK_070040.1	hypothetical protein, conserved	48.537	0.501
LdBPK_070050.1	hypothetical protein, conserved	55.423	0.423
LdBPK_070060.1	alpha-adaptin-like protein	46.08	0.566
LdBPK_070070.1	hypothetical protein, conserved	42.89	0.594
LdBPK_070080.1	hypothetical protein, conserved	48.109	0.524
LdBPK_070090.1	hypothetical protein, conserved	45.161	0.566
LdBPK_070095.1	unspecified product	44.982	0.596
LdBPK_070100.1	hypothetical protein, unknown function	47.96	0.536
LdBPK_070120.1	hypothetical protein, conserved	46.658	0.556
LdBPK_070130.1	ATP-dependent DEAD/H RNA helicase, putative	40.053	0.645
LdBPK_070140.1	hypothetical protein, conserved	53.125	0.46
LdBPK_070150.1	acyl-CoA dehydrogenase, mitochondrial precursor, putative	53.634	0.501
LdBPK_070200.1	hypothetical protein, conserved	44.071	0.579
LdBPK_070210.1	cytochrome c1, heme protein, mitochondrial precursor, putative	36.936	0.71
LdBPK_070230.1	Golgi/lysosome glycoprotein, putative	44.236	0.597
LdBPK_070240.1	cobalamin-dependent methionine synthase, putative	39.702	0.672
LdBPK_070250.1	pitrilysin-like metalloprotease	39.601	0.647
LdBPK_070260.1	hypothetical protein, conserved	36.573	0.674
LdBPK_070270.1	hypothetical protein, conserved	42.075	0.601
LdBPK_070280.1	tRNA-methyl transferase, putative	45.503	0.557
LdBPK_070300.1	hypothetical protein, conserved	51.395	0.542
LdBPK_070310.1	hypothetical protein, conserved	41.23	0.6
LdBPK_070320.1	protein kinase, putative	41.066	0.601
LdBPK_070330.1	protein kinase, putative	43.51	0.586
LdBPK_070340.1	hypothetical protein, unknown function	50.008	0.496
LdBPK_070350.1	protein phosphatase 2A, regulatory subunit B, putative	36.611	0.69
LdBPK_070360.1	phosphatidylglycerophosphate synthase-like protein	41.369	0.63
LdBPK_070370.1	hypothetical protein, conserved	49.156	0.559
LdBPK_070380.1	hypothetical protein, conserved	38.371	0.666
LdBPK_070400.1	hypothetical protein, conserved	42.463	0.573
LdBPK_070410.1	protein kinase, putative	45.338	0.556
LdBPK_070420.1	homoserine dehydrogenase-like protein	39.29	0.654
LdBPK_070430.1	acetylornithine deacetylase-like protein	35.882	0.686
LdBPK_070440.1	ubiquitin-protein ligase-like, putative	40.936	0.609
LdBPK_070450.1	hypothetical protein, conserved	35.598	0.726
LdBPK_070460.1	hypothetical protein, conserved	42.415	0.589
LdBPK_070470.1	hypothetical protein, conserved	40.381	0.631
LdBPK_070480.1	hypothetical protein, conserved	40.89	0.634
LdBPK_070490.1	hypothetical protein, conserved	42.929	0.59
LdBPK_070500.1	hypothetical protein, conserved	46.084	0.544
LdBPK_070530.1	hypothetical protein, conserved	51.696	0.489
LdBPK_070540.1	hypothetical protein, conserved	42.212	0.592
LdBPK_070550.1	60S ribosomal protein L7a, putative	36.619	0.68
LdBPK_070570.1	QA-SNARE protein putative	42.18	0.595
LdBPK_070580.1	adp/ATP carrier-like protein	47.434	0.541
LdBPK_070590.1	hypothetical protein, conserved	48.247	0.527
LdBPK_070600.1	cysteine peptidase B (CPB)	45.988	0.547
LdBPK_070610.1	ras-related protein rab-14, putative	42.196	0.619
LdBPK_070620.1	hypothetical protein, conserved	39.199	0.648
LdBPK_070630.1	hypothetical protein, conserved	46.076	0.558
LdBPK_070640.1	hypothetical protein, conserved	49.314	0.536
LdBPK_070660.1	electron transfer flavoprotein-ubiquinone oxidoreductase, putative	39.887	0.67
LdBPK_070680.1	hypothetical protein, conserved	43.69	0.576
LdBPK_070690.1	hypothetical protein, conserved	53.398	0.495
LdBPK_070710.1	hypothetical protein, conserved	34.146	0.739
LdBPK_070740.1	hypothetical protein, conserved	44.914	0.581
LdBPK_070760.1	40S ribosomal protein S9, putative	44.708	0.568
LdBPK_070770.1	protein kinase, putative	46.335	0.561
LdBPK_070780.1	topoisomerase-related function protein-like protein	43.822	0.579
LdBPK_070800.1	hypothetical protein	54.687	0.467
LdBPK_070810.1	hypothetical protein, conserved	37.518	0.684
LdBPK_070820.1	malonyl-coa decarboxylase-like protein	43.536	0.595
LdBPK_070830.1	hypothetical protein, conserved	44.925	0.559
LdBPK_070860.1	hypothetical protein, conserved	44.462	0.523
LdBPK_070870.1	6-phosphofructo-2-kinase-like protein	43.138	0.596
LdBPK_070880.1	DNAJ-domain transmembrane-like protein	44.107	0.586
LdBPK_070890.1	hypothetical protein, conserved	44.181	0.587
LdBPK_070900.1	hypothetical protein, conserved	43.765	0.574
LdBPK_070910.1	flavoprotein subunit-like protein	37.642	0.689
LdBPK_070920.1	hypothetical protein, conserved	61	0.321
LdBPK_070930.1	phosphoacetylglucosamine mutase-like protein	55.108	0.438
LdBPK_070980.1	hypothetical protein, conserved	44.094	0.58
LdBPK_071010.1	hypothetical protein, unknown function	46.825	0.549
LdBPK_071020.1	splicing factor ptsr1-like protein	36.932	0.662
LdBPK_071030.1	serine/threonine kinase, putative	36.006	0.683
LdBPK_071040.1	hypothetical protein, conserved	48.685	0.522
LdBPK_071050.1	protein kinase, putative	46.39	0.555
LdBPK_071060.1	hypothetical protein, unknown function	50.75	0.526
LdBPK_071070.1	hypothetical protein, conserved	42.039	0.613
LdBPK_071080.1	hypothetical protein, conserved	37.68	0.686
LdBPK_071090.1	hypothetical protein, conserved	43.898	0.579
LdBPK_071100.1	hypothetical protein, conserved	47.816	0.533
LdBPK_071150.1	RNA binding protein-like protein	38.635	0.66
LdBPK_071170.1	PIF1 helicase-like protein, putative	40.322	0.603
LdBPK_071190.1	hypothetical protein, conserved	48.04	0.512
LdBPK_071200.1	hypothetical protein, conserved	51.799	0.523
LdBPK_071210.1	cation-transporting ATPase, putative	35.727	0.71
LdBPK_071230.1	lipoate-protein ligase-like	47.551	0.555
LdBPK_071240.1	RNA-editing complex protein, putative	46.099	0.574
LdBPK_071250.1	hypothetical protein, conserved	43.542	0.596
LdBPK_071260.1	fatty acid desaturase, putative	42.329	0.637
LdBPK_071270.1	hypothetical protein, conserved	46.753	0.56
LdBPK_071290.1	hypothetical protein, conserved	47.768	0.55
LdBPK_071300.1	proteasome regulatory non-ATP-ase subunit, putative	40.394	0.655
LdBPK_071310.1	hypothetical protein, conserved	43.474	0.6
LdBPK_071330.1	hypothetical protein, conserved	44.55	0.578
LdBPK_071340.1	amino acid transporter, putative	43.546	0.608
LdBPK_072480.1	unspecified product	30.605	0.824
LdBPK_072500.1	unspecified product	28.198	0.794
LdBPK_080010.1	adaptor complex protein (AP) 3 delta subunit 1, putative	46.828	0.525
LdBPK_080020.1	hypothetical protein, conserved	55.772	0.491
LdBPK_080030.1	vesicle-associated membrane protein, putative	46.589	0.602
LdBPK_080040.1	hypothetical protein, conserved	52.208	0.487
LdBPK_080070.1	hypothetical protein, conserved	46.759	0.553
LdBPK_080080.1	ATP-dependent DEAD/H RNA helicase, putative	45.011	0.56
LdBPK_080090.1	adaptor complex protein (AP) 3 delta subunit 1, putative	44.351	0.587
LdBPK_080100.1	dual-specificity protein phosphatase, putative	43.935	0.582
LdBPK_080110.1	hypothetical protein, unknown function	48.102	0.486
LdBPK_080120.1	hypothetical protein, conserved	41.225	0.588
LdBPK_080130.1	hypothetical protein, conserved	46.323	0.522
LdBPK_080140.1	hypothetical protein, conserved	53.532	0.478
LdBPK_080150.1	DNA repair protein, putative	45.006	0.568
LdBPK_080160.1	hypothetical protein, conserved	44.802	0.562
LdBPK_080170.1	hypothetical protein, conserved	48.664	0.461
LdBPK_080180.1	hypothetical protein, unknown function	47.313	0.522
LdBPK_080190.1	hypothetical protein, conserved	34.924	0.718
LdBPK_080200.1	hypothetical protein, unknown function	43.843	0.598
LdBPK_080210.1	hypothetical protein, conserved	41.271	0.64
LdBPK_080220.1	hypothetical protein, unknown function	50.821	0.467
LdBPK_080230.1	ubiquitin-activating enzyme-like protein	46.237	0.561
LdBPK_080240.1	hypothetical protein, conserved	38.381	0.635
LdBPK_080250.1	hypothetical protein, conserved	37.54	0.678
LdBPK_080270.1	hypothetical protein, conserved	45.96	0.508
LdBPK_080280.1	hypothetical protein	45.287	0.56
LdBPK_080290.1	ribosomal protein L2, putative	38.166	0.647
LdBPK_080300.1	iron superoxide dismutase	36.349	0.722
LdBPK_080310.1	hypothetical protein, conserved	40.378	0.671
LdBPK_080320.1	hypothetical protein, unknown function	48.374	0.542
LdBPK_080330.1	mitochondrial associated ribonuclease, putative	37.265	0.693
LdBPK_080350.1	hypothetical protein, conserved	47.786	0.522
LdBPK_080360.1	hypothetical protein, conserved	47.252	0.533
LdBPK_080370.1	hypothetical protein, conserved	47.024	0.561
LdBPK_080380.1	hypothetical protein, conserved	35.283	0.717
LdBPK_080390.1	hypothetical protein, conserved	45.412	0.56
LdBPK_080400.1	hypothetical protein, conserved	48.217	0.518
LdBPK_080410.1	hypothetical protein, conserved	47.405	0.543
LdBPK_080420.1	hypothetical protein, conserved	39.325	0.663
LdBPK_080430.1	hypothetical protein, conserved	42.473	0.608
LdBPK_080440.1	hypothetical protein, conserved	37.682	0.659
LdBPK_080450.1	hypothetical protein, conserved	43.502	0.583
LdBPK_080470.1	hypothetical protein, unknown function	40.617	0.659
LdBPK_080490.1	hypothetical protein, conserved	42.142	0.608
LdBPK_080500.1	hypothetical protein, conserved	47.616	0.542
LdBPK_080510.1	hypothetical protein, unknown function	47.225	0.508
LdBPK_080520.1	ribose-phosphate pyrophosphokinase, putative	38.214	0.652
LdBPK_080530.1	hypothetical protein, conserved	45.193	0.547
LdBPK_080540.1	protein kinase , putative	47.439	0.548
LdBPK_080550.1	hypothetical protein, conserved	40.85	0.619
LdBPK_080560.1	cyclopropane-fatty-acyl-phospholipid syntahse	38.084	0.677
LdBPK_080570.1	translation initiation factor-like protein	33.016	0.752
LdBPK_080580.1	hypothetical protein, conserved	41.549	0.65
LdBPK_080610.1	hypothetical protein, unknown function	50.856	0.507
LdBPK_080630.1	hypothetical protein, conserved	45.213	0.568
LdBPK_080640.1	hypothetical protein, unknown function	44.329	0.576
LdBPK_080650.1	hypothetical protein, unknown function	42.225	0.628
LdBPK_080660.1	hypothetical protein, unknown function	45.212	0.559
LdBPK_080670.1	protein kinase, putative	43.728	0.575
LdBPK_080720.1	amastin-like protein	45.763	0.627
LdBPK_080730.1	tuzin, putative	40.847	0.6
LdBPK_080740.1	tuzin, putative	40.655	0.63
LdBPK_080800.1	hypothetical protein, unknown function	48.66	0.587
LdBPK_080810.1	hypothetical protein, unknown function	38.604	0.688
LdBPK_080820.1	hypothetical protein, conserved	41.028	0.618
LdBPK_080830.1	mitochondrial DNA polymerase beta	36.036	0.686
LdBPK_080840.1	mitochondrial DNA polymerase beta-PAK, putative	45.617	0.55
LdBPK_080850.1	hypothetical protein, conserved	49.682	0.504
LdBPK_080860.1	hypothetical protein, conserved	45.695	0.576
LdBPK_080870.1	protein kinase, putative	46.438	0.535
LdBPK_080880.1	hypothetical protein, conserved	48.809	0.555
LdBPK_080900.1	hypothetical protein, conserved	41.802	0.625
LdBPK_080910.1	hypothetical protein, conserved	47.627	0.553
LdBPK_080920.1	hypothetical protein, unknown function	51.092	0.505
LdBPK_080930.1	hypothetical protein, conserved	41.48	0.592
LdBPK_080940.1	hypothetical protein	42.587	0.596
LdBPK_081000.1	histone deacetylase, putative	53.894	0.449
LdBPK_081001.1	hypothetical protein, conserved	58.103	0.363
LdBPK_081010.1	hypothetical protein, conserved	40.761	0.634
LdBPK_081020.1	stress-induced protein sti1	40.74	0.668
LdBPK_081030.1	hypothetical protein, conserved	44.258	0.583
LdBPK_081040.1	phosphoribosylpyrophosphate synthetase	40.357	0.655
LdBPK_081050.1	hypothetical protein, conserved	49.876	0.525
LdBPK_081060.1	hypothetical protein, conserved	40.665	0.639
LdBPK_081070.1	hypothetical protein, conserved	44.252	0.594
LdBPK_081080.1	hypothetical protein, conserved	39.309	0.654
LdBPK_081090.1	hypothetical protein, conserved	41.746	0.61
LdBPK_081100.1	hypothetical protein, conserved	36.134	0.71
LdBPK_081120.1	hypothetical protein, conserved	46.739	0.57
LdBPK_081130.1	hypothetical protein, conserved	33.973	0.738
LdBPK_081160.1	hypothetical protein, conserved	41.301	0.607
LdBPK_081191.1	hypothetical protein, unknown function	45.79	0.579
LdBPK_081220.1	hypothetical protein, unknown function	30.716	0.742
LdBPK_081250.1	protein kinase, putative	42.498	0.614
LdBPK_081300.1	histone deacetylase, putative	48.794	0.514
LdBPK_081330.1	unspecified product	42.564	0.63
LdBPK_081680.1	unspecified product	36.478	0.667
LdBPK_090020.1	hypothetical protein, conserved	53.764	0.426
LdBPK_090040.1	hypothetical protein, conserved	54.756	0.474
LdBPK_090050.1	hypothetical protein, conserved	46.984	0.489
LdBPK_090060.1	N-acetyl-D-glucosaminylphosphatidylinositol de-N-acetylase	49.595	0.504
LdBPK_090070.1	endonuclease III, putative	52.791	0.492
LdBPK_090090.1	RNA helicase, putative	46.146	0.546
LdBPK_090100.1	RNA-binding protein 5-like protein	53.301	0.504
LdBPK_090110.1	RNA-binding protein 5-like protein	41.342	0.642
LdBPK_090120.1	hypothetical protein, conserved	41.41	0.627
LdBPK_090130.1	hypothetical protein, conserved	48.947	0.505
LdBPK_090140.1	hypothetical protein, conserved	49.01	0.523
LdBPK_090150.1	kinesin, putative	45.874	0.549
LdBPK_090160.1	hypothetical protein, conserved	43.669	0.582
LdBPK_090220.1	hypothetical protein, conserved	45.213	0.549
LdBPK_090230.1	hypothetical protein, conserved	37.791	0.664
LdBPK_090240.1	hypothetical protein, conserved	45.59	0.559
LdBPK_090250.1	kinesin, putative	47.466	0.52
LdBPK_090260.1	hypothetical protein, conserved	48.336	0.525
LdBPK_090270.1	protein kinase, putative	44.161	0.552
LdBPK_090280.1	hypothetical protein, conserved	44.563	0.575
LdBPK_090290.1	hypothetical protein, conserved	39.541	0.63
LdBPK_090300.1	hypothetical protein, conserved	42.748	0.601
LdBPK_090310.1	hypothetical protein, conserved	49.268	0.489
LdBPK_090320.1	hypothetical protein, conserved	46.704	0.55
LdBPK_090330.1	DNA photolyase, putative	43.913	0.562
LdBPK_090340.1	hypothetical protein, conserved	53.474	0.514
LdBPK_090370.1	hypothetical protein, conserved	46.083	0.557
LdBPK_090380.1	heat shock protein HslVU, ATPase subunit HslU, putative	40.52	0.63
LdBPK_090390.1	ubiqitin hydrolase, putative	40.812	0.614
LdBPK_090400.1	minchromosome maintenance (MCM) complex subunit, putative	38.978	0.661
LdBPK_090410.1	hypothetical protein, conserved	42.598	0.557
LdBPK_090420.1	integral membrane transport protein, putative	39.947	0.625
LdBPK_090430.1	hypothetical protein, conserved	34.804	0.726
LdBPK_090440.1	hypothetical protein, conserved	45.795	0.563
LdBPK_090470.1	tyrosine phosphatase, putative	45.083	0.553
LdBPK_090480.1	hypothetical protein, conserved	43.982	0.586
LdBPK_090490.1	hypothetical tetratricopeptide repeat protein	42.334	0.608
LdBPK_090500.1	hypothetical protein, conserved	46.194	0.537
LdBPK_090501.1	hypothetical protein, conserved	46.59	0.55
LdBPK_090520.1	serine/threonine protein phosphatase, putative	38.66	0.652
LdBPK_090530.1	hypothetical protein, conserved	42.603	0.589
LdBPK_090540.1	hypothetical protein, conserved	44.403	0.586
LdBPK_090550.1	hypothetical protein, conserved	45.542	0.539
LdBPK_090560.1	hypothetical protein, conserved	41.136	0.625
LdBPK_090570.1	hypothetical protein, conserved	33.994	0.73
LdBPK_090580.1	leucine-rich repeat protein, putative	44.721	0.54
LdBPK_090590.1	hypothetical protein, unknown function	46.851	0.528
LdBPK_090600.1	hypothetical protein, conserved	52.097	0.492
LdBPK_090610.1	hypothetical protein, unknown function	40.356	0.637
LdBPK_090620.1	hypothetical protein, conserved	50.106	0.529
LdBPK_090630.1	surface antigen-like protein	43.712	0.62
LdBPK_090640.1	ATP-dependent DNA helicase, putative	43.742	0.579
LdBPK_090650.1	cyclin 1, putative	42.828	0.584
LdBPK_090660.1	hypothetical protein, conserved	44.547	0.561
LdBPK_090670.1	hypothetical protein, conserved	46.068	0.559
LdBPK_090680.1	hypothetical protein, conserved	44.473	0.569
LdBPK_090690.1	hypothetical protein, conserved	43.976	0.581
LdBPK_090700.1	hypothetical protein, conserved	46.478	0.548
LdBPK_090710.1	hypothetical protein, conserved	45.442	0.59
LdBPK_090730.1	hypothetical protein, conserved	48.035	0.516
LdBPK_090740.1	hypothetical protein, conserved	45.596	0.593
LdBPK_090750.1	hypothetical protein, conserved	41.211	0.606
LdBPK_090760.1	hypothetical protein, conserved	49.552	0.529
LdBPK_090770.1	cleavage and polyadenylation specificity factor 30 kDa subunit, putative	45.639	0.569
LdBPK_090780.1	hypothetical protein, conserved	49.79	0.543
LdBPK_090790.1	ubiquitin ligase, putative	43.443	0.594
LdBPK_090800.1	acyl-CoA binding protein, putative	43.215	0.6
LdBPK_090810.1	hypothetical protein, conserved	46.756	0.547
LdBPK_090820.1	oligopeptidase b	33.258	0.745
LdBPK_090830.1	hypothetical protein, conserved	40.274	0.602
LdBPK_090840.1	hypothetical protein, conserved	43.122	0.595
LdBPK_090850.1	kinetoplast-associated protein-like protein	45.719	0.557
LdBPK_090860.1	hypothetical protein, conserved	43.97	0.598
LdBPK_090870.1	hypothetical protein, conserved	44.446	0.566
LdBPK_090880.1	DEAD/DEAH box helicase-like protein	39.449	0.654
LdBPK_090890.1	hypothetical protein, conserved	35.066	0.712
LdBPK_090900.1	ras family protein-like protein	44.728	0.561
LdBPK_090920.1	hypothetical protein, conserved	46.44	0.588
LdBPK_090930.1	histone h1-like protein	46.918	0.531
LdBPK_090940.1	phospholipid transporting ATPase-like protein, putative	43.879	0.583
LdBPK_090990.1	hypothetical protein, conserved	42.411	0.614
LdBPK_091000.1	hypothetical protein, conserved	44.009	0.585
LdBPK_091010.1	hypothetical protein, conserved	46.79	0.575
LdBPK_091020.1	elongation factor-1 gamma	28.682	0.834
LdBPK_091040.1	hypothetical protein, conserved	46.494	0.551
LdBPK_091050.1	hypothetical protein, conserved	49.377	0.505
LdBPK_091060.1	hypothetical protein, conserved	58.565	0.398
LdBPK_091070.1	hypothetical protein, conserved	39.2	0.638
LdBPK_091080.1	hypothetical protein, conserved	37.006	0.678
LdBPK_091090.1	hypothetical protein, conserved	46.933	0.504
LdBPK_091100.1	phospholipid:diacylglycerol acyltransferase, putative	41.462	0.623
LdBPK_091110.1	hypothetical protein, conserved	43.202	0.615
LdBPK_091120.1	DNA-directed RNA polymerase III subunit, putative	39.885	0.599
LdBPK_091160.1	hypothetical protein, conserved	44.445	0.598
LdBPK_091170.1	hypothetical protein, conserved	40.738	0.619
LdBPK_091180.1	mitochondrial RNA binding protein 2	43.619	0.598
LdBPK_091200.1	hypothetical protein, conserved	45.595	0.577
LdBPK_091210.1	hypothetical protein, conserved	41.931	0.598
LdBPK_091220.1	hypothetical protein, conserved	41.879	0.608
LdBPK_091240.1	hypothetical protein, conserved	48.397	0.535
LdBPK_091250.1	hypothetical protein, conserved	47.285	0.544
LdBPK_091260.1	hypothetical protein, conserved	48.266	0.518
LdBPK_091270.1	hypothetical protein, unknown function	43.706	0.577
LdBPK_091280.1	AAA family ATPase, putative	38.968	0.643
LdBPK_091290.1	hypothetical protein, conserved	46.546	0.564
LdBPK_091320.1	hypothetical protein, conserved	43.095	0.599
LdBPK_091330.1	mitochondrial carrier protein, putative	44.049	0.591
LdBPK_091340.1	hypothetical protein, conserved	45.647	0.579
LdBPK_091350.1	hypothetical protein, conserved	46.301	0.557
LdBPK_091360.1	hypothetical protein, conserved	41.609	0.649
LdBPK_091370.1	hypothetical protein, unknown function	40.521	0.617
LdBPK_091371.1	hypothetical protein	51.889	0.479
LdBPK_091390.1	paraflagellar rod component, putative	40.719	0.66
LdBPK_091400.1	hypothetical protein, conserved	46.385	0.576
LdBPK_091440.1	hypothetical protein, conserved	48.62	0.514
LdBPK_091450.1	hypothetical protein, conserved	46.289	0.563
LdBPK_091460.1	hypothetical protein, conserved	42.004	0.602
LdBPK_091470.1	hypothetical protein, unknown function	47.049	0.532
LdBPK_091480.1	hypothetical protein, conserved	45.481	0.565
LdBPK_091520.1	hypothetical protein, conserved	45.518	0.552
LdBPK_091560.1	DNA J-binding protein, putative	46.773	0.562
LdBPK_091600.1	hypothetical protein, conserved	47.115	0.536
LdBPK_091610.1	hypothetical protein, conserved	50.684	0.478
LdBPK_091630.1	hypothetical protein, conserved	59.932	0.377
LdBPK_100020.1	hypothetical protein, conserved	54.108	0.471
LdBPK_100040.1	thymidylate kinase-like protein	53.354	0.472
LdBPK_100060.1	hypothetical protein, unknown function	51.315	0.511
LdBPK_100070.1	dehydrogenase-like protein	46.504	0.551
LdBPK_100080.1	hypothetical protein, conserved	41.327	0.598
LdBPK_100090.1	hypothetical protein, conserved	45.079	0.594
LdBPK_100100.1	hypothetical protein, conserved	39.994	0.645
LdBPK_100110.1	hypothetical protein, conserved	41.855	0.635
LdBPK_100120.1	DEAD/DEAH box helicase, putative	43.167	0.588
LdBPK_100130.1	hypothetical protein, conserved	49.899	0.554
LdBPK_100140.1	hypothetical protein, conserved	40.771	0.604
LdBPK_100150.1	nucleoside phosphatase, putative	43.749	0.577
LdBPK_100160.1	leucine-rich repeat protein, putative	42.743	0.644
LdBPK_100180.1	hypothetical protein, unknown function	47.807	0.493
LdBPK_100190.1	hypothetical protein, conserved	48.198	0.553
LdBPK_100200.1	mitogen-activated protein kinase, putative	36.206	0.707
LdBPK_100210.1	nucleolar protein, putative	35.804	0.745
LdBPK_100220.1	hypothetical protein, unknown function	49.478	0.52
LdBPK_100230.1	hypothetical protein, unknown function	46.65	0.617
LdBPK_100240.1	hypothetical protein, unknown function	38	0.687
LdBPK_100250.1	hypothetical protein, conserved	37.304	0.708
LdBPK_100260.1	hypothetical protein, conserved	48.307	0.546
LdBPK_100270.1	hypothetical protein, conserved	41.486	0.631
LdBPK_100290.1	hypothetical protein, conserved	43.979	0.586
LdBPK_100300.1	hypothetical protein, conserved	44.333	0.577
LdBPK_100310.1	isocitrate dehydrogenase [NADP], mitochondrial precursor, putative	34.391	0.747
LdBPK_100320.1	hypothetical protein, conserved	45.956	0.566
LdBPK_100330.1	protein transport protein Sec23, putative	35.961	0.71
LdBPK_100350.1	hypothetical protein, conserved	51.233	0.539
LdBPK_100360.1	folate/biopterin transporter, putative	44.64	0.597
LdBPK_100370.1	folate/biopterin transporter, putative	40.352	0.655
LdBPK_100420.1	folate/biopterin transporter, putative	43.717	0.62
LdBPK_100430.1	dihydroxyacetone kinase 1-like protein	40.198	0.626
LdBPK_100440.1	hypothetical protein	51.96	0.463
LdBPK_100540.1	mitogen-activated protein kinase 3, putative	39.424	0.652
LdBPK_100550.1	hypothetical protein, conserved	40.72	0.635
LdBPK_100560.1	glycerol-3-phosphate dehydrogenase [NAD ], glycosomal	33.448	0.738
LdBPK_100570.1	hypothetical protein, conserved	51.037	0.496
LdBPK_100580.1	hypothetical protein, conserved	46.643	0.574
LdBPK_100590.1	hypothetical protein, unknown function	47.203	0.547
LdBPK_100600.1	hypothetical protein, conserved	43.769	0.589
LdBPK_100610.1	zinc binding dehydrogenase-like protein	43.771	0.585
LdBPK_100620.1	zinc-binding dehydrogenase-like protein	49.94	0.51
LdBPK_100630.1	hypothetical protein, conserved	47.604	0.535
LdBPK_100640.1	hypothetical protein, conserved	59.261	0.424
LdBPK_100650.1	hypothetical protein, conserved	56.109	0.442
LdBPK_100660.1	endonuclease G, putative	38.494	0.657
LdBPK_100670.1	hypothetical protein, conserved	40.819	0.652
LdBPK_100680.1	flagellar glycoprotein-like protein	47.508	0.564
LdBPK_100690.1	hypothetical protein, conserved	44.28	0.604
LdBPK_100700.1	hypothetical protein, unknown function	49.572	0.519
LdBPK_100710.1	hypothetical protein, unknown function	48.593	0.514
LdBPK_100720.1	hypothetical protein, conserved	39.947	0.66
LdBPK_100730.1	hypothetical protein, unknown function	55.572	0.471
LdBPK_100740.1	hypothetical protein, conserved	45.688	0.561
LdBPK_100750.1	hypothetical protein, conserved	43.147	0.592
LdBPK_100760.1	amino acid transporter, putative	38.167	0.687
LdBPK_100780.1	deaminase, putative	48.832	0.511
LdBPK_100800.1	hypothetical protein, conserved	44.244	0.574
LdBPK_100810.1	hypothetical protein, conserved	46.1	0.533
LdBPK_100820.1	hypothetical protein, unknown function	47.488	0.507
LdBPK_100830.1	hypothetical protein, conserved	37.534	0.698
LdBPK_100840.1	hypothetical protein, conserved	35.69	0.689
LdBPK_100850.1	hypothetical protein, conserved	46.305	0.538
LdBPK_100860.1	hypothetical protein, conserved	42.344	0.602
LdBPK_100870.1	hypothetical protein, conserved	35.8	0.709
LdBPK_100880.1	protein kinase, putative	43.769	0.559
LdBPK_100890.1	hypothetical protein, conserved	45.246	0.585
LdBPK_100930.1	hypothetical protein, conserved	50.241	0.497
LdBPK_100960.1	small GTP-binding protein Rab11, putative	35.844	0.72
LdBPK_100980.1	hypothetical protein, conserved	39.826	0.704
LdBPK_100990.1	hypothetical protein, conserved	47.147	0.488
LdBPK_101000.1	hypothetical protein	40.94	0.63
LdBPK_101010.1	hypothetical protein, conserved	40.938	0.636
LdBPK_101030.1	translation initiation factor eif-2b beta subunit, putative	41.887	0.63
LdBPK_101040.1	hypothetical protein, conserved	47.407	0.558
LdBPK_101060.1	hypothetical protein, unknown function	46.376	0.567
LdBPK_101080.1	ARP2/3 complex subunit, putative	48.216	0.541
LdBPK_101090.1	nucleoside phosphorylase-like protein	39.013	0.636
LdBPK_101100.1	carrier protein, putative	44.747	0.604
LdBPK_101110.1	RNA-binding protein-like protein	43.36	0.627
LdBPK_101120.1	hypothetical protein, conserved	44.985	0.576
LdBPK_101130.1	hypothetical protein, conserved	39.1	0.603
LdBPK_101140.1	hypothetical protein, conserved	43.211	0.629
LdBPK_101150.1	hypothetical protein, unknown function	50.327	0.484
LdBPK_101190.1	hypothetical protein, conserved	51.238	0.5
LdBPK_101200.1	hypothetical protein, conserved	36.935	0.676
LdBPK_101220.1	hypothetical protein, conserved	43.504	0.594
LdBPK_101230.1	hypothetical protein, conserved	47.14	0.556
LdBPK_101240.1	hypothetical protein, conserved	43.842	0.599
LdBPK_101250.1	rab1 small GTP-binding protein, putative	36.793	0.709
LdBPK_101260.1	small GTP-binding protein Rab7, putative	41.853	0.606
LdBPK_101280.1	flagellar protofilament ribbon protein-like protein	39.707	0.612
LdBPK_101300.1	hypothetical protein, conserved	45.632	0.563
LdBPK_101310.1	hypothetical protein, conserved	50.451	0.489
LdBPK_101330.1	hypothetical protein, conserved	53.677	0.498
LdBPK_101340.1	hypothetical protein	58.463	0.412
LdBPK_101350.1	hypothetical protein	54.896	0.392
LdBPK_101360.1	hypothetical protein	55.42	0.388
LdBPK_101370.1	hypothetical protein, conserved	49.815	0.522
LdBPK_101380.1	hypothetical protein, conserved	48.29	0.507
LdBPK_101390.1	hypothetical protein, conserved	50.879	0.551
LdBPK_101400.1	hypothetical protein, conserved	42.344	0.611
LdBPK_101410.1	hypothetical protein, conserved	45.582	0.58
LdBPK_101420.1	hypothetical protein, conserved	44.913	0.611
LdBPK_101430.1	hypothetical protein, conserved	43.741	0.593
LdBPK_101440.1	phosphate-Repressible Phosphate Permease-like protein	41.099	0.65
LdBPK_101460.1	fatty acid desaturase, putative	35.063	0.713
LdBPK_110020.1	hypothetical protein, conserved	56.786	0.421
LdBPK_110030.1	hypothetical protein, conserved	48.92	0.559
LdBPK_110040.1	ATP-binding cassette protein subfamily H, member 1, putative	49.52	0.508
LdBPK_110050.1	SNF2/RAD54 related DNA helicase, putative	54.072	0.45
LdBPK_110060.1	protein kinase, putative	49.68	0.518
LdBPK_110080.1	hypothetical protein, conserved	50.807	0.471
LdBPK_110090.1	hypothetical protein, conserved	50.726	0.529
LdBPK_110100.1	seryl-tRNA synthetase, putative	40.26	0.64
LdBPK_110110.1	protein kinase, putative	45.062	0.56
LdBPK_110130.1	NGG1 interacting factor 3-like protein	45.141	0.564
LdBPK_110140.1	hypothetical protein, conserved	44.897	0.598
LdBPK_110150.1	hypothetical protein, conserved	49.306	0.519
LdBPK_110160.1	hypothetical protein, conserved	43.764	0.614
LdBPK_110170.1	hypothetical protein, conserved	47.179	0.545
LdBPK_110190.1	DEAD-boc ATP-dependent (RNA) helicase, putative	44.071	0.566
LdBPK_110210.1	acidocalcisomal pyrophosphatase	38.351	0.673
LdBPK_110230.1	hypothetical protein, conserved	49.633	0.495
LdBPK_110240.1	proteasome alpha 7 subunit, putative	36.049	0.721
LdBPK_110250.1	protein kinase, putative	48.05	0.524
LdBPK_110260.1	hypothetical protein, conserved	38.736	0.66
LdBPK_110270.1	NADH-cytochrome b5 reductase-like protein	40.335	0.636
LdBPK_110290.1	hypothetical protein, unknown function	50.279	0.497
LdBPK_110300.1	hypothetical protein, conserved	42.697	0.568
LdBPK_110310.1	hypothetical protein, conserved	45.079	0.556
LdBPK_110320.1	PIF1 helicase-like protein, putative	45.999	0.551
LdBPK_110330.1	PIF1 helicase-like protein, putative	41.261	0.614
LdBPK_110340.1	hypothetical protein, unknown function	50.985	0.505
LdBPK_110350.1	14-3-3 protein, putative	33.953	0.744
LdBPK_110360.1	hypothetical protein, conserved	42.461	0.575
LdBPK_110370.1	hypothetical protein, conserved	46.735	0.555
LdBPK_110380.1	hypothetical protein, conserved	41.273	0.612
LdBPK_110390.1	hypothetical protein, conserved	49.205	0.533
LdBPK_110400.1	tubulin-tyrsoine ligase-like protein	40.127	0.644
LdBPK_110410.1	hypothetical protein, conserved	37.318	0.688
LdBPK_110420.1	chromatin binding protein, putative	49.72	0.526
LdBPK_110430.1	hypothetical protein, conserved	48.375	0.537
LdBPK_110440.1	hypothetical protein, conserved	53.168	0.486
LdBPK_110450.1	DNA ligase, putative	49.558	0.509
LdBPK_110460.1	hypothetical protein, unknown function	52.47	0.468
LdBPK_110470.1	pumilio-repeat, RNA-binding protein, putative	40.896	0.621
LdBPK_110480.1	hypothetical protein	50.289	0.505
LdBPK_110510.1	transcription modulator/accessory protein, putative	45.256	0.568
LdBPK_110520.1	nucleobase transporter	43.923	0.615
LdBPK_110530.1	hypothetical protein, conserved	48.821	0.52
LdBPK_110540.1	hypothetical protein, conserved	51.82	0.498
LdBPK_110550.1	amino acid permease/transporter, putative	50.761	0.491
LdBPK_110560.1	protein kinase, putative	54.177	0.468
LdBPK_110580.1	tetratricopeptide repeat (TPR) protein	51.346	0.5
LdBPK_110590.1	hypothetical protein, conserved	54.452	0.438
LdBPK_110600.1	3-methylcrotonoyl-CoA carboxylase beta subunit, putative	37.281	0.658
LdBPK_110610.1	hypothetical protein, conserved	45.108	0.592
LdBPK_110620.1	hypothetical protein, conserved	48.472	0.532
LdBPK_110650.1	hypothetical protein, unknown function	51.201	0.49
LdBPK_110660.1	hypothetical protein, conserved	38.278	0.661
LdBPK_110670.1	hypothetical protein, conserved in leishmania	42.368	0.594
LdBPK_110680.1	hypothetical protein, conserved in leishmania	30.748	0.769
LdBPK_110700.1	hypothetical protein, conserved	40.597	0.634
LdBPK_110710.1	anion-transporting ATPase-like protein	42.223	0.615
LdBPK_110720.1	hypothetical protein, conserved	51.922	0.51
LdBPK_110730.1	PUF nine target 1	45.962	0.576
LdBPK_110740.1	hypothetical protein, conserved	50.363	0.498
LdBPK_110750.1	hypothetical protein, conserved	41.386	0.635
LdBPK_110760.1	hypothetical protein, conserved	46.556	0.539
LdBPK_110790.1	hypothetical protein, conserved	43.767	0.63
LdBPK_110810.1	hypothetical protein, conserved	39.952	0.637
LdBPK_110820.1	hypothetical protein, conserved	35.971	0.747
LdBPK_110830.1	hypothetical protein, conserved	42.353	0.601
LdBPK_110840.1	hypothetical protein, conserved	46.434	0.54
LdBPK_110850.1	hypothetical protein, conserved	39.843	0.636
LdBPK_110860.1	hypothetical protein, conserved	45.971	0.56
LdBPK_110870.1	kinesin, putative	44.578	0.563
LdBPK_110890.1	hypothetical protein, conserved	44.916	0.57
LdBPK_110910.1	ATPase, putative	45.842	0.544
LdBPK_110920.1	hypothetical protein, conserved	50.878	0.48
LdBPK_110930.1	hypothetical protein, conserved	53.57	0.384
LdBPK_110940.1	hypothetical protein, unknown function	55.288	0.431
LdBPK_110950.1	hypothetical protein, conserved	52.507	0.523
LdBPK_110980.1	hypothetical protein, conserved	48.905	0.478
LdBPK_110990.1	adaptin-related protein-like protein	39.485	0.645
LdBPK_111000.1	pyruvate phosphate dikinase, putative	32.997	0.76
LdBPK_111010.1	inositol-1,4,5-trisphosphate (IP3) 5- phosphatase, putative	43.681	0.592
LdBPK_111020.1	hypothetical protein, conserved	46.563	0.553
LdBPK_111030.1	hypothetical protein, conserved	39.64	0.644
LdBPK_111040.1	hypothetical protein, conserved	44.308	0.564
LdBPK_111050.1	pretranslocation protein, alpha subunit, putative	38.295	0.669
LdBPK_111060.1	hypothetical protein	46.28	0.555
LdBPK_111080.1	zinc finger domain protein, putative	44.018	0.605
LdBPK_111090.1	zinc finger domain protein, putative	44.455	0.58
LdBPK_111100.1	lanosterol 14-alpha-demethylase, putative	31.707	0.767
LdBPK_111120.1	hypothetical protein, conserved	48.804	0.547
LdBPK_111140.1	protein transport protein Sec31, putative	40.318	0.638
LdBPK_111160.1	eukaryotic release factor 3, putative	36.403	0.699
LdBPK_111170.1	hypothetical protein, conserved	39.432	0.643
LdBPK_111190.1	hypothetical protein, conserved	41.826	0.64
LdBPK_111210.1	ATP-binding cassette protein subfamily A, member 2, putative	38.747	0.654
LdBPK_111260.1	ATP-binding cassette protein subfamily A, member 5, putative	38.834	0.661
LdBPK_111270.1	tatD related deoxyribonuclease, putative	44.061	0.598
LdBPK_111280.1	ATP-binding cassette protein subfamily A, member 6, putative	41.402	0.625
LdBPK_111300.1	hypothetical protein, conserved	48.729	0.506
LdBPK_111310.1	hypothetical protein, conserved	47.79	0.551
LdBPK_111320.1	hypothetical protein, conserved	49.288	0.523
LdBPK_111330.1	hypothetical protein, conserved	45.815	0.546
LdBPK_111340.1	hypothetical protein, conserved	51.213	0.472
LdBPK_111350.1	hypothetical protein, conserved	44.435	0.593
LdBPK_111360.1	hypothetical protein, conserved	49.217	0.518
LdBPK_111370.1	hypothetical protein, conserved	51.193	0.477
LdBPK_120010.1	unspecified product	56.28	0.467
LdBPK_120020.1	unspecified product	54.676	0.435
LdBPK_120030.1	unspecified product	50.262	0.54
LdBPK_120040.1	unspecified product	48.193	0.54
LdBPK_120050.1	unspecified product	51.453	0.499
LdBPK_120060r.1	unspecified product	45.062	0.581
LdBPK_120070.1	hypothetical protein, unknown function	55.177	0.435
LdBPK_120070r.1	unspecified product	50.513	0.498
LdBPK_120080.1	unspecified product	51.964	0.514
LdBPK_120090.1	unspecified product	50.719	0.491
LdBPK_120100.1	ornithine decarboxylase, putative	44.145	0.544
LdBPK_120105.1	unspecified product	38.439	0.67
LdBPK_120110.1	unspecified product	50.746	0.501
LdBPK_120120.1	unspecified product	49.208	0.516
LdBPK_120130.1	unspecified product	50.886	0.503
LdBPK_120140.1	Alg9-like mannosyltransferase, putative	56.327	0.422
LdBPK_120145.1	unspecified product	44.633	0.578
LdBPK_120150.1	hypothetical protein, unknown function	49.162	0.52
LdBPK_120160.1	hypothetical protein, conserved	49.292	0.514
LdBPK_120170.1	ubiquitin hydrolase, putative	46.635	0.56
LdBPK_120180.1	hypothetical protein, unknown function	48.608	0.515
LdBPK_120190.1	proteasome regulatory ATPase subunittcc1l8.3, putative	37.551	0.699
LdBPK_120200.1	glyoxalase II, putative	40.881	0.672
LdBPK_120220.1	hypothetical protein, unknown function	41.21	0.63
LdBPK_120240.1	hypothetical protein, unknown function	48.329	0.506
LdBPK_120250.1	hypothetical protein, conserved	43.751	0.569
LdBPK_120255.1	unspecified product	34.386	0.718
LdBPK_120260.1	hypothetical protein, conserved	47.04	0.537
LdBPK_120265.1	unspecified product	47.684	0.55
LdBPK_120270.1	hypothetical protein, conserved	46.376	0.545
LdBPK_120275.1	unspecified product	48.03	0.528
LdBPK_120280.1	hypothetical protein, unknown function	47.635	0.531
LdBPK_120290.1	hypothetical protein, unknown function	48.707	0.504
LdBPK_120300.1	hypothetical protein, conserved	44.632	0.612
LdBPK_120310.1	hypothetical protein, conserved	36.98	0.688
LdBPK_120320.1	hypothetical protein, conserved	49.514	0.518
LdBPK_120330.1	hypothetical protein, unknown function	44.359	0.573
LdBPK_120340.1	hypothetical protein, conserved	42.642	0.62
LdBPK_120350.1	3'-nucleotidase/nuclease, putative	30.45	0.761
LdBPK_120360.1	hypothetical protein	47.281	0.545
LdBPK_120390.1	hypothetical protein, conserved	46.02	0.53
LdBPK_120400.1	hypothetical protein, conserved	48.175	0.526
LdBPK_120410.1	hypothetical protein, unknown function	50.083	0.506
LdBPK_120420.1	hypothetical protein, unknown function	52.148	0.503
LdBPK_120430.1	hypothetical protein, unknown function	49.937	0.518
LdBPK_120440.1	hypothetical protein, unknown function	48.466	0.56
LdBPK_120450.1	hypothetical protein, unknown function	45.809	0.572
LdBPK_120460.1	hypothetical protein, unknown function	52.646	0.477
LdBPK_120470.1	hypothetical protein, conserved	55.49	0.451
LdBPK_120490.1	glucose-6-phosphate isomerase	40.334	0.624
LdBPK_120510.1	hypothetical protein, unknown function	57.69	0.45
LdBPK_120520.1	hypothetical protein, conserved	46.923	0.538
LdBPK_120530.1	hypothetical protein, conserved	43.472	0.59
LdBPK_120540.1	hypothetical protein, conserved	42.071	0.599
LdBPK_120550.1	hypothetical protein, conserved	40.729	0.661
LdBPK_120560.1	hypothetical protein, conserved	44.518	0.578
LdBPK_120570.1	hypothetical protein, conserved	49.369	0.513
LdBPK_120580.1	alanine aminotransferase	38.33	0.589
LdBPK_120590.1	hypothetical protein, conserved	40.035	0.637
LdBPK_120600.1	hypothetical protein, conserved	48.87	0.504
LdBPK_120610.1	serine/threonine protein phosphatase-like protein	40.122	0.655
LdBPK_120620.1	cytochrome c oxidase subunit IV	35.503	0.722
LdBPK_120630.1	hypothetical protein, conserved	40.9	0.609
LdBPK_120650.1	hypothetical protein, conserved	45.58	0.566
LdBPK_120661.1	unspecified product	30.946	0.681
LdBPK_120700.1	hypothetical protein, conserved	53.679	0.474
LdBPK_120710.1	hypothetical protein, unknown function	55.13	0.485
LdBPK_120720.1	hypothetical protein, conserved	40.229	0.622
LdBPK_120730.1	NADH:flavin oxidoreductase/NADH oxidase, putative	38.287	0.681
LdBPK_120740.1	n-ethylmaleimide reductase-like protein	40.589	0.632
LdBPK_120750.1	hypothetical protein, unknown function	53.879	0.469
LdBPK_120760.1	hypothetical protein, conserved	47.397	0.549
LdBPK_120770.1	hypothetical protein, conserved	42.955	0.589
LdBPK_120780.1	hypothetical protein, conserved	48.698	0.522
LdBPK_120790.1	hypothetical protein, conserved	46.08	0.548
LdBPK_120800.1	hypothetical protein, unknown function	46.95	0.603
LdBPK_120810.1	hypothetical protein, conserved	42.6	0.585
LdBPK_120820.1	hypothetical protein, unknown function	51.323	0.494
LdBPK_120830.1	puromycin-sensitive aminopeptidase-like protein	42.441	0.602
LdBPK_120840.1	hypothetical protein, conserved	46.687	0.583
LdBPK_120850.1	arginine N-methyltransferase-like protein	42.417	0.646
LdBPK_120860.1	hypothetical protein, unknown function	53.85	0.474
LdBPK_120870.1	hypothetical protein, conserved	49.676	0.464
LdBPK_120880.1	hypothetical protein, conserved	43.382	0.598
LdBPK_120900.1	hypothetical protein, conserved	46.839	0.555
LdBPK_120910.1	hypothetical protein, conserved	48.443	0.53
LdBPK_120920.1	serine peptidase, putative	48.442	0.535
LdBPK_120930.1	hypothetical protein, conserved	50.389	0.493
LdBPK_130010.1	hypothetical protein, conserved	42.011	0.606
LdBPK_130020.1	cis-prenyltransferase-like protein	44.687	0.556
LdBPK_130030.1	hypothetical protein, conserved	38.85	0.631
LdBPK_130040.1	hypothetical protein, conserved	49.145	0.521
LdBPK_130050.1	ribonuclease HII, putative	50.993	0.523
LdBPK_130060.1	hypothetical protein, conserved	49.557	0.474
LdBPK_130080.1	mitochondrial DNA polymerase I protein B, putative	42.11	0.611
LdBPK_130090.1	carboxypeptidase, putative	37.024	0.681
LdBPK_130100.1	hypothetical protein, unknown function	49.97	0.514
LdBPK_130110.1	hypothetical protein, conserved	43.774	0.625
LdBPK_130130.1	MCAK-like kinesin, putative	42.943	0.594
LdBPK_130150.1	hypothetical protein, conserved	45.69	0.56
LdBPK_130160.1	protein kinase A regulatory subunit, putative	35.4	0.715
LdBPK_130170.1	MOZ/SAS family acetyltransferase, putative	43.123	0.609
LdBPK_130180.1	hypothetical protein, conserved	47.115	0.522
LdBPK_130190.1	hypothetical protein, unknown function	44.229	0.601
LdBPK_130200.1	hypothetical protein, unknown function	46.461	0.555
LdBPK_130210.1	class 3 lipase, putative	45.293	0.572
LdBPK_130220.1	small Rab GTP binding protein, putative	49.788	0.589
LdBPK_130230.1	hypothetical protein, conserved	46.916	0.519
LdBPK_130240.1	hypothetical protein, conserved	37.821	0.672
LdBPK_130250.1	hypothetical protein, conserved	47.861	0.537
LdBPK_130260.1	N-acetyltransferase subunit ARD1, putative	39.945	0.648
LdBPK_130280.1	mitogen-activated protein kinase kinase 2	53.345	0.472
LdBPK_130290.1	flagellar radial spoke protein, putative	41.943	0.6
LdBPK_130300.1	long-chain-fatty acid-CoA ligase protein, putative	43.692	0.606
LdBPK_130310.1	hypothetical protein, conserved	46.872	0.549
LdBPK_130320.1	hypothetical protein, conserved	47.057	0.537
LdBPK_130330.1	alpha tubulin	31.967	0.795
LdBPK_130340.1	hypothetical protein, conserved	46.59	0.53
LdBPK_130350.1	hypothetical protein, conserved	58.808	0.371
LdBPK_130360.1	hypothetical protein, conserved	57.083	0.426
LdBPK_130370.1	hypothetical protein, conserved	52.536	0.484
LdBPK_130380.1	hypothetical protein, conserved	48.087	0.5
LdBPK_130390.1	RNA helicase, putative	38.641	0.661
LdBPK_130400.1	hypothetical protein, conserved	48	0.477
LdBPK_130410.1	hypothetical protein, conserved	39.467	0.655
LdBPK_130420.1	hypothetical protein, conserved	50.234	0.517
LdBPK_130440.1	hypothetical protein, conserved	45.364	0.592
LdBPK_130470.1	hypothetical protein, conserved	43.038	0.592
LdBPK_130480.1	hypothetical protein, conserved	43.865	0.565
LdBPK_130490.1	hypothetical protein, conserved	45.238	0.594
LdBPK_130500.1	actyltransferase-like protein	45.187	0.607
LdBPK_130510.1	hypothetical protein, conserved	51.792	0.496
LdBPK_130520.1	hypothetical protein, conserved	41.78	0.651
LdBPK_130530.1	hypothetical protein, conserved	39.84	0.648
LdBPK_130540.1	hypothetical protein, conserved	43.253	0.605
LdBPK_130550.1	hypothetical protein, conserved	43.813	0.585
LdBPK_130560.1	lectin, putative	40.506	0.623
LdBPK_130570.1	hypothetical protein, conserved	37.584	0.667
LdBPK_130580.1	hypothetical protein, conserved	42.534	0.618
LdBPK_130590.1	kinesin, putative	41.054	0.589
LdBPK_130600.1	hypothetical protein, conserved	35.927	0.703
LdBPK_130610.1	oxidoreductase-like protein	42.962	0.604
LdBPK_130620.1	ubiquitin-like protein	43.175	0.616
LdBPK_130630.1	hypothetical protein, unknown function	41.606	0.6
LdBPK_130640.1	hypothetical protein, conserved	40.101	0.621
LdBPK_130650.1	hypothetical protein, conserved	43.612	0.59
LdBPK_130660.1	hypothetical protein, conserved	48.786	0.52
LdBPK_130670.1	protein kinase, putative	45.351	0.577
LdBPK_130680.1	hypothetical protein, conserved	45.926	0.542
LdBPK_130690.1	hypothetical protein, conserved	47.397	0.516
LdBPK_130700.1	hypothetical protein, conserved	44.84	0.568
LdBPK_130710.1	hypothetical protein, conserved	42.897	0.642
LdBPK_130720.1	hypothetical protein, conserved	44.374	0.58
LdBPK_130730.1	hypothetical protein, unknown function	49.588	0.51
LdBPK_130750.1	hypothetical protein, conserved	43.165	0.581
LdBPK_130760.1	mitochondrial processing peptidase alpha subunit, putative	35.617	0.705
LdBPK_130770.1	hypothetical protein, conserved	35.31	0.711
LdBPK_130780.1	hypothetical protein, conserved	43.966	0.569
LdBPK_130790.1	hypothetical protein, conserved	47.271	0.536
LdBPK_130800.1	hypothetical protein, conserved	45.272	0.536
LdBPK_130810.1	hypothetical protein, conserved	44.862	0.57
LdBPK_130820.1	glycosyltransferase family-like protein	44.526	0.584
LdBPK_130830.1	N(2), N(2)-dimethylguanosine tRNA methyltransferase, putative	40.449	0.616
LdBPK_130840.1	actin-like protein, putative	38.465	0.663
LdBPK_130850.1	katanin-like protein	39.403	0.622
LdBPK_130860.1	hypothetical protein, conserved	41.685	0.649
LdBPK_130870.1	AMP deaminase, putative	39.583	0.637
LdBPK_130880.1	hypothetical protein, conserved	42.239	0.568
LdBPK_130890.1	hypothetical protein, conserved	41.407	0.592
LdBPK_130900.1	hypothetical protein, conserved	45.278	0.575
LdBPK_130910.1	hypothetical protein, unknown function	43.447	0.585
LdBPK_130920.1	hypothetical protein, conserved	46.685	0.539
LdBPK_130940.1	subtilisin-like serine peptidase	47.347	0.525
LdBPK_130950.1	hypothetical protein, conserved	40.409	0.62
LdBPK_130960.1	NADH-cytochrome b5 reductase, putative	32.431	0.754
LdBPK_130970.1	hypothetical protein, unknown function	44.889	0.577
LdBPK_130980.1	hypothetical protein, unknown function	41.496	0.619
LdBPK_130990.1	proteasome regulatory ATPase subunit 2, putative	36.371	0.693
LdBPK_131000.1	leucyl-tRNA synthetase, putative	33.925	0.752
LdBPK_131010.1	hypothetical protein, conserved	41.153	0.596
LdBPK_131030.1	hypothetical protein, conserved	39.632	0.618
LdBPK_131040.1	hypothetical protein, conserved	41.354	0.611
LdBPK_131050.1	hypothetical protein, conserved	42.886	0.622
LdBPK_131060.1	calmodulin, putative	40.708	0.633
LdBPK_131070.1	hypothetical protein, conserved	42.926	0.57
LdBPK_131090.1	adenylosuccinate synthetase, putative	36.327	0.683
LdBPK_131110.1	nucleobase transporter	34.159	0.738
LdBPK_131120.1	40S ribosomal protein S4, putative	28.162	0.855
LdBPK_131140.1	hypothetical protein, conserved	45.441	0.572
LdBPK_131170.1	DNA/RNA non-specific endonuclease-like protein	49.842	0.48
LdBPK_131180.1	XPA-interacting protein, putative	41.946	0.649
LdBPK_131190.1	hypothetical protein, conserved	50.505	0.508
LdBPK_131210.1	hypothetical protein, unknown function	43.272	0.629
LdBPK_131220.1	hypothetical protein, conserved	42.666	0.602
LdBPK_131230.1	hypothetical protein, conserved	48.43	0.547
LdBPK_131240.1	hypothetical protein, conserved	49.407	0.518
LdBPK_131250.1	hypothetical protein, conserved	43.28	0.598
LdBPK_131260.1	hypothetical protein, conserved	40.287	0.653
LdBPK_131270.1	hypothetical protein, conserved	47.978	0.515
LdBPK_131280.1	endomembrane protein, putative	57.632	0.415
LdBPK_131290.1	hypothetical protein, conserved	40.254	0.67
LdBPK_131300.1	hypothetical protein, conserved	44.079	0.593
LdBPK_131310.1	hypothetical protein, unknown function	49.006	0.528
LdBPK_131330.1	hypothetical protein, conserved	46.29	0.579
LdBPK_131340.1	hypothetical protein, conserved	45.151	0.592
LdBPK_131350.1	MCAK-like kinesin, putative	40.524	0.639
LdBPK_131360.1	squalene monooxygenase-like protein	38.959	0.638
LdBPK_131370.1	mitochondrial DNA polymerase I protein D, putative	39.679	0.634
LdBPK_131380.1	mitogen-activated protein kinase 7, putative	44.699	0.566
LdBPK_131390.1	dynein heavy chain, putative	39.245	0.663
LdBPK_131400.1	chaperonin TCP20, putative	47.848	0.529
LdBPK_131420.1	pyrroline-5-carboxylate reductase	50.986	0.47
LdBPK_131430.1	hypothetical protein, conserved	48.588	0.527
LdBPK_131440.1	hypothetical protein, unknown function	57.808	0.413
LdBPK_131470.1	hypothetical protein, conserved	47.84	0.501
LdBPK_131480.1	hypothetical protein, conserved	47.513	0.535
LdBPK_131500.1	programmed cell death 6 protein-like protein	39.203	0.638
LdBPK_131520.1	hypothetical protein, conserved	42.034	0.601
LdBPK_131540.1	hypothetical protein, conserved	46.785	0.556
LdBPK_131550.1	hypothetical protein, conserved	46.607	0.535
LdBPK_131560.1	hypothetical protein, conserved	43.091	0.586
LdBPK_131580.1	hypothetical protein, conserved	43.626	0.61
LdBPK_131590.1	phospholipid-transporting ATPase 1-like protein	43.08	0.599
LdBPK_131600.1	hypothetical protein, unknown function	44.617	0.534
LdBPK_131610.1	hypothetical protein, conserved	44.235	0.58
LdBPK_131620.1	ras-like small GTPases, putative	36.289	0.681
LdBPK_140010.1	exosome complex exonuclease, putative	53.076	0.415
LdBPK_140020.1	phosphatidylinositol 3-kinase 2, putative	52.428	0.473
LdBPK_140030.1	hypothetical protein, conserved	51.926	0.485
LdBPK_140040.1	j-binding protein, putative	47.122	0.524
LdBPK_140050.1	hypothetical protein, conserved	53.325	0.454
LdBPK_140070.1	hypothetical protein, unknown function	53.605	0.497
LdBPK_140080.1	hypothetical protein, conserved	42.244	0.603
LdBPK_140090.1	hypothetical protein, conserved	50.788	0.498
LdBPK_140100.1	hypothetical protein, conserved	46.614	0.531
LdBPK_140110.1	hypothetical protein, conserved	43.854	0.582
LdBPK_140120.1	hypothetical protein, conserved	45.061	0.505
LdBPK_140130.1	nucleoside hydrolase-like protein	43.943	0.611
LdBPK_140140.1	histone acetyltransferase, putative	45.791	0.56
LdBPK_140160.1	hypothetical protein, conserved	47.542	0.544
LdBPK_140170.1	hypothetical protein, conserved	49.942	0.531
LdBPK_140180.1	carboxypeptidase, putative	33.183	0.708
LdBPK_140190.1	hypothetical protein, conserved	36.175	0.739
LdBPK_140210.1	hypothetical protein, conserved	43.441	0.583
LdBPK_140220.1	hypothetical protein, conserved	38.656	0.659
LdBPK_140230.1	hypothetical protein, conserved	43.225	0.582
LdBPK_140260.1	hypothetical protein, conserved	44.174	0.586
LdBPK_140270.1	hypothetical protein, conserved	44.196	0.611
LdBPK_140280.1	hypothetical protein, conserved	39.815	0.634
LdBPK_140290.1	hypothetical protein, conserved	45.907	0.58
LdBPK_140300.1	hypothetical protein, conserved	43.595	0.599
LdBPK_140310.1	proteasome alpha 3 subunit, putative	38.245	0.725
LdBPK_140320.1	amino acid permease, putative	41.43	0.62
LdBPK_140330.1	hypothetical protein, unknown function	42.338	0.62
LdBPK_140340.1	inositol polyphosphate kinase-like protein, putative	44.446	0.588
LdBPK_140350.1	threonine synthase, putative	36.522	0.688
LdBPK_140360.1	hypothetical protein, conserved	47.147	0.516
LdBPK_140380.1	hypothetical protein, conserved	43.33	0.619
LdBPK_140400.1	hypothetical protein, conserved	40.74	0.587
LdBPK_140420.1	hypothetical protein, conserved	43.531	0.581
LdBPK_140430.1	hypothetical protein, conserved	45.882	0.547
LdBPK_140440.1	hypothetical protein, conserved	53.186	0.504
LdBPK_140450.1	hypothetical protein, conserved	42.445	0.601
LdBPK_140460.1	hypothetical protein, conserved	37.877	0.707
LdBPK_140470.1	cystathionine beta-lyase-like protein	41.145	0.666
LdBPK_140500.1	hypothetical protein, unknown function	34.138	0.769
LdBPK_140510.1	hypothetical protein, unknown function	54.278	0.454
LdBPK_140520.1	stearic acid desaturase, putative	38.246	0.696
LdBPK_140540.1	hypothetical protein, conserved	41.925	0.617
LdBPK_140550.1	ion transport protein-like protein	43.642	0.597
LdBPK_140560.1	hypothetical protein, unknown function	42.035	0.612
LdBPK_140570.1	hypothetical protein, unknown function	45.077	0.56
LdBPK_140580.1	hypothetical protein, conserved	39.793	0.643
LdBPK_140600.1	hypothetical protein, conserved	53.252	0.469
LdBPK_140610.1	hypothetical protein, conserved	49.701	0.496
LdBPK_140620.1	hypothetical protein, conserved	45.22	0.558
LdBPK_140630.1	hypothetical protein, conserved	49.5	0.503
LdBPK_140640.1	hypothetical protein, conserved	48.308	0.459
LdBPK_140650.1	hypothetical protein, unknown function	37.434	0.711
LdBPK_140660.1	fatty acid elongase, putative	37.578	0.724
LdBPK_140670.1	fatty acid elongase, putative	32.491	0.771
LdBPK_140680.1	fatty acid elongase, putative	36.08	0.738
LdBPK_140700.1	fatty acid elongase, putative	39.526	0.652
LdBPK_140710.1	fatty acid elongase, putative	38.85	0.691
LdBPK_140740.1	fatty acid elongase, putative	44.901	0.601
LdBPK_140750.1	fatty acid elongase, putative	40.389	0.67
LdBPK_140760.1	fatty acid elongase, putative	39.847	0.657
LdBPK_140770.1	fatty acid elongase, puatative	35.824	0.717
LdBPK_140790.1	fatty acid elongase, putative	34.853	0.741
LdBPK_140800.1	fatty acid elongase, putative	38.824	0.668
LdBPK_140810.1	hypothetical protein, conserved	45.248	0.545
LdBPK_140820.1	guanine nucleotide-binding protein-like protein	46.29	0.551
LdBPK_140830.1	hypothetical protein, unknown function	48.72	0.502
LdBPK_140850.1	hypothetical protein, conserved	49.308	0.508
LdBPK_140860.1	hypothetical protein, conserved	41.797	0.637
LdBPK_140870.1	kinesin, putative	46.988	0.523
LdBPK_140880.1	hypothetical protein, conserved	44.335	0.56
LdBPK_140890.1	protein kinase, putative	40.137	0.615
LdBPK_140900.1	SNF2 family helicase-like protein, putative	42.376	0.58
LdBPK_140940.1	hypothetical protein, conserved	48.783	0.526
LdBPK_140950.1	hypothetical protein, conserved	45.63	0.56
LdBPK_140960.1	protein phosphatase 2C-like protein	44.665	0.546
LdBPK_140970.1	glutathione synthetase, putative	43.058	0.598
LdBPK_140980.1	mitochondrial DNA polymerase I protein C, putative	39.144	0.639
LdBPK_140990.1	immunodominant antigen, putative	39.779	0.667
LdBPK_141000.1	hypothetical protein, conserved	46.636	0.557
LdBPK_141020.1	RNA editing 3' terminal uridylyl transferase 1	45.074	0.567
LdBPK_141030.1	hypothetical protein, conserved	38.196	0.654
LdBPK_141040.1	hypothetical protein, conserved	42.404	0.627
LdBPK_141050.1	ADP/ATP mitochondrial carrier-like protein	42.429	0.602
LdBPK_141060.1	hypothetical protein, conserved	47.093	0.498
LdBPK_141070.1	hypothetical protein, conserved	53.179	0.47
LdBPK_141080.1	hypothetical protein, conserved	39.699	0.622
LdBPK_141090.1	hypothetical protein, conserved	43.919	0.588
LdBPK_141110.1	hypothetical protein, conserved	58.977	0.421
LdBPK_141120.1	hypothetical protein, conserved	59.878	0.397
LdBPK_141130.1	dynein heavy chain, putative	45.856	0.559
LdBPK_141140.1	protein kinase, putative	42.896	0.605
LdBPK_141150.1	hypothetical protein, conserved	47.82	0.567
LdBPK_141160.1	hypothetical protein, conserved	42.137	0.571
LdBPK_141170.1	hypothetical protein, unknown function	52.58	0.479
LdBPK_141200.1	hypothetical protein, conserved	45.819	0.563
LdBPK_141210.1	hypothetical protein, conserved	48.689	0.524
LdBPK_141220.1	tub family protein-like protein	43.634	0.576
LdBPK_141230.1	hypothetical protein	51.39	0.497
LdBPK_141240.1	enolase	31.031	0.79
LdBPK_141250.1	ras-like small GTPases, putative	45.801	0.557
LdBPK_141260.1	poly(A) polymerase, putative	38.621	0.655
LdBPK_141270.1	hypothetical protein, conserved	45.626	0.56
LdBPK_141280.1	phosphatidylserine synthase, putative	43.337	0.601
LdBPK_141290.1	hypothetical protein, conserved	41.545	0.569
LdBPK_141300.1	hypothetical protein, conserved	43.746	0.612
LdBPK_141310.1	hypothetical protein, unknown function	51.471	0.493
LdBPK_141320.1	hypothetical protein, conserved	45.584	0.589
LdBPK_141330.1	hypothetical protein, unknown function	43.034	0.608
LdBPK_141360.1	hypothetical protein, conserved	48.011	0.535
LdBPK_141370.1	hypothetical protein, conserved	49.274	0.493
LdBPK_141380.1	protein kinase, putative	44.044	0.573
LdBPK_141390.1	hypothetical protein, conserved	43.319	0.598
LdBPK_141400.1	serine hydroxymethyltranferase (SHMT-S)	39.242	0.669
LdBPK_141410.1	hypothetical protein, conserved	47.336	0.548
LdBPK_141420.1	delta-6 fatty acid desaturase, putative	40.001	0.667
LdBPK_141430.1	hypothetical protein, conserved	43.342	0.601
LdBPK_141440.1	hypothetical protein	50.761	0.464
LdBPK_141450.1	myo-inositol-1-phosphate synthase	36.158	0.724
LdBPK_141460.1	tyrosyl-tRNA synthetase, putative	37.512	0.675
LdBPK_141470.1	hypothetical protein, unknown function	49.627	0.465
LdBPK_141480.1	hypothetical protein, conserved	43.597	0.614
LdBPK_141500.1	phosphoglycan beta 1,3 galactosyltransferase, putative	47.229	0.526
LdBPK_141510.1	protein kinase, putative	48.133	0.515
LdBPK_141520.1	hypothetical protein, conserved	46.018	0.553
LdBPK_141530.1	hypothetical protein, conserved	44.536	0.57
LdBPK_141550.1	hypothetical protein, conserved	48.005	0.536
LdBPK_141570.1	hypothetical protein, conserved	46.107	0.533
LdBPK_141580.1	glutathione-S-transferase/glutaredoxin,putative	44.724	0.596
LdBPK_141590.1	synaptojanin (N-terminal domain), putative	42.537	0.601
LdBPK_150020.1	hypothetical protein, conserved	46.74	0.537
LdBPK_150030.1	ATP diphosphohydrolase	48.031	0.547
LdBPK_150040.1	hypothetical protein, conserved	43.972	0.6
LdBPK_150050.1	cytochrome-b5 reductase, putative	45.086	0.573
LdBPK_150060.1	hypothetical protein, conserved	37.305	0.674
LdBPK_150070.1	hypothetical protein, conserved	51.104	0.484
LdBPK_150080.1	hypothetical protein, conserved	43.289	0.626
LdBPK_150090.1	heat shock protein HslVU, ATPase subunit HslU, putative	37.982	0.687
LdBPK_150100.1	hypothetical protein, conserved	42.05	0.615
LdBPK_150110.1	hypothetical protein, conserved	46.579	0.558
LdBPK_150120.1	mitochondrial carrier protein, putative	43.257	0.588
LdBPK_150130.1	ATP-dependent RNA helicase, putative	38.481	0.646
LdBPK_150140.1	hypothetical protein, conserved	35.136	0.746
LdBPK_150160.1	hypothetical protein, conserved	44.974	0.561
LdBPK_150170.1	protein phosphatase 2C, putative	38.13	0.687
LdBPK_150180.1	serine/threonine-protein kinase, putative	43.2	0.566
LdBPK_150190.1	hypothetical protein, conserved	52.868	0.467
LdBPK_150210.1	hypothetical protein, conserved	52.35	0.442
LdBPK_150230.1	hypothetical protein, conserved	58.4	0.415
LdBPK_150240.1	protein phosphatase 1 catalitic subunit, putative	53.258	0.432
LdBPK_150250.1	hypothetical protein, conserved	58.197	0.408
LdBPK_150260.1	hypothetical protein, conserved	59.32	0.443
LdBPK_150270.1	lysyl-tRNA synthetase, putative	43.907	0.608
LdBPK_150280.1	nonspecific lipid-transfer protein, putative	44.588	0.573
LdBPK_150290.1	hypothetical protein, conserved	46.667	0.551
LdBPK_150300.1	hypothetical protein, conserved	47.024	0.572
LdBPK_150310.1	replication Factor A 28 kDa subunit, putative	44.194	0.636
LdBPK_150340.1	hypothetical protein, conserved	43.609	0.568
LdBPK_150360.1	ecotin, putative	51.626	0.473
LdBPK_150370.1	ecotin, putative	39.481	0.653
LdBPK_150380.1	hypothetical protein, conserved	42.678	0.583
LdBPK_150390.1	hypothetical protein, conserved	47.803	0.48
LdBPK_150400.1	hypothetical protein, conserved	41.069	0.606
LdBPK_150410.1	hypothetical protein, conserved	48.704	0.521
LdBPK_150440.1	cytoplasmic l-asparaginase i-like protein	43.697	0.606
LdBPK_150450.1	hypothetical protein, conserved	42.606	0.592
LdBPK_150460.1	hypothetical protein, conserved	43.553	0.59
LdBPK_150480.1	hypothetical protein, conserved	44.268	0.612
LdBPK_150500.1	hypothetical protein	44.946	0.563
LdBPK_150520.1	katanin-like protein	48.017	0.522
LdBPK_150540.1	ecotin, putative	35.995	0.684
LdBPK_150550.1	hypothetical protein, conserved	46.326	0.533
LdBPK_150560.1	hypothetical protein, conserved	43.323	0.616
LdBPK_150570.1	hypothetical protein, unknown function	47.494	0.525
LdBPK_150580.1	hypothetical protein, conserved	50.65	0.512
LdBPK_150590.1	hypothetical protein, unknown function	45.182	0.598
LdBPK_150600.1	hypothetical protein, conserved	45.106	0.542
LdBPK_150610.1	hypothetical protein, conserved	42.769	0.602
LdBPK_150620.1	hypothetical protein	48.956	0.497
LdBPK_150630.1	hypothetical protein, conserved	45.444	0.565
LdBPK_150640.1	hypothetical protein, unknown function	40.751	0.646
LdBPK_150650.1	hypothetical protein, conserved	39.834	0.612
LdBPK_150660.1	hypothetical protein, unknown function	47.251	0.558
LdBPK_150670.1	hypothetical protein, conserved	43.91	0.58
LdBPK_150680.1	hypothetical protein, unknown function	46.719	0.577
LdBPK_150690.1	hypothetical protein, conserved	40.14	0.641
LdBPK_150700.1	hypothetical protein, conserved	44.595	0.572
LdBPK_150710.1	hypothetical protein, conserved	42.326	0.648
LdBPK_150720.1	hypothetical protein, conserved	45.231	0.583
LdBPK_150740.1	hypothetical protein, conserved	46.985	0.555
LdBPK_150750.1	hypothetical protein, conserved	50.093	0.51
LdBPK_150760.1	flavoprotein monooxygenase, putative	42.987	0.609
LdBPK_150770.1	hypothetical protein, conserved	48.649	0.56
LdBPK_150780.1	hypothetical protein, unknown function	43.281	0.576
LdBPK_150790.1	hypothetical protein, unknown function	48.061	0.527
LdBPK_150800.1	ATP-binding cassette protein subfamily A, member 7, putative	42.183	0.615
LdBPK_150810.1	protein kinase, putative	39.475	0.644
LdBPK_150820.1	hypothetical protein, conserved	38.921	0.652
LdBPK_150830.1	hypothetical protein, unknown function	44.99	0.563
LdBPK_150840.1	hypothetical protein, conserved	44.304	0.574
LdBPK_150850.1	hypothetical protein, conserved	39.26	0.642
LdBPK_150870.1	hypothetical protein, conserved	39.391	0.65
LdBPK_150880.1	hypothetical protein, conserved	47.348	0.545
LdBPK_150890.1	hypothetical protein, conserved	49.503	0.514
LdBPK_150900.1	hypothetical protein, conserved	42.166	0.622
LdBPK_150910.1	hypothetical protein, conserved	46.551	0.544
LdBPK_150920.1	hypothetical protein, conserved	52.89	0.496
LdBPK_150930.1	hypothetical protein, conserved	44.274	0.581
LdBPK_150940.1	myo-inositol-1 phosphatase, putative	44.592	0.61
LdBPK_150950.1	ATP-binding cassette protein subfamily G, member 4, putative	36.853	0.705
LdBPK_150980.1	protein phosphatase 2A regulatory subunit, putative	40.602	0.629
LdBPK_151000.1	hypothetical protein, conserved	44.709	0.554
LdBPK_151020.1	hypothetical protein, conserved	49.301	0.581
LdBPK_151030.1	NAD/FAD dependent dehydrogenase, putative	38.787	0.654
LdBPK_151070.1	glutamate dehydrogenase	34.615	0.726
LdBPK_151080.1	solanesyl-diphosphate synthase, putative	35.448	0.701
LdBPK_151090.1	hypothetical protein, conserved	40.991	0.618
LdBPK_151140.1	tryparedoxin peroxidase	31.011	0.816
LdBPK_151150.1	hypothetical protein, conserved	44.202	0.58
LdBPK_151160.1	hypothetical protein, conserved	48.036	0.532
LdBPK_151170.1	hypothetical protein, conserved	37.308	0.669
LdBPK_151180.1	protein kinase, putative	41.547	0.608
LdBPK_151210.1	inositol/phosphatidylinositol phosphatase, putative	39.111	0.634
LdBPK_151220.1	hypothetical protein, unknown function	40.255	0.618
LdBPK_151230.1	nucleoside transporter 1, putative	32.465	0.792
LdBPK_151280.1	hypothetical protein, conserved	39.747	0.619
LdBPK_151290.1	hypothetical protein, conserved	43.096	0.598
LdBPK_151300b.1	hypothetical protein, conserved	44.596	0.568
LdBPK_151310.1	mitochondrial DNA topoisomerase II	36.397	0.686
LdBPK_151320.1	ubiquitin hydrolase, putative	37.927	0.67
LdBPK_151330.1	MGT1 magnesium transporter	39.552	0.644
LdBPK_151340.1	hypothetical protein, conserved	41.273	0.615
LdBPK_151350.1	actin-like protein, putative	40.408	0.625
LdBPK_151360.1	hypothetical protein, conserved	42.174	0.598
LdBPK_151370.1	hypothetical protein	43.827	0.559
LdBPK_151380.1	hypothetical protein, conserved	44.846	0.594
LdBPK_151390.1	hypothetical protein, conserved	43.386	0.609
LdBPK_151400.1	hypothetical protein, conserved	45.663	0.512
LdBPK_151410.1	actin-related protein 3, putative arp3	45.96	0.586
LdBPK_151420.1	hypothetical protein, conserved	42.529	0.585
LdBPK_151430.1	nucleolar RNA binding protein, putative	35.649	0.747
LdBPK_151440.1	hypothetical protein, conserved	41.83	0.607
LdBPK_151450.1	hypothetical protein, conserved	41.755	0.6
LdBPK_151460.1	hypothetical protein, conserved	40.933	0.643
LdBPK_151470.1	mismatch repair protein MSH3, putative	45.321	0.551
LdBPK_151490.1	glutaminyl-tRNA synthetase, putative	35.72	0.718
LdBPK_151500.1	proliferative cell nuclear antigen (PCNA), putative	38.985	0.695
LdBPK_151510.1	phosphomevalonate kinase-like protein	41.677	0.635
LdBPK_151540.1	cAMP specific phosphodiesterase, putative	39.983	0.633
LdBPK_151560.1	hypothetical protein, conserved	51.349	0.511
LdBPK_151570.1	hypothetical protein, conserved	44.319	0.545
LdBPK_151600.1	presenilin-like aspartic peptidase, putative	44.836	0.558
LdBPK_151610.1	hypothetical protein, conserved	51.224	0.52
LdBPK_151620.1	hypothetical protein, conserved	57.782	0.419
LdBPK_151630.1	protein kinase, putative	51.074	0.512
LdBPK_151640.1	condensin subunit 1, putative	49.626	0.507
LdBPK_151650.1	hypothetical protein, conserved	55.057	0.414
LdBPK_160020.1	hypothetical protein, conserved	47.63	0.542
LdBPK_160030.1	hypothetical protein, conserved	43.358	0.572
LdBPK_160040.1	hypothetical protein, conserved	45.443	0.564
LdBPK_160050.1	hypothetical protein, conserved	40.996	0.622
LdBPK_160060.1	hypothetical protein, conserved	44.663	0.575
LdBPK_160070.1	peroxisome assembly protein, putative	46.841	0.556
LdBPK_160080.1	hypothetical protein, conserved	54.213	0.461
LdBPK_160090.1	hypothetical protein, conserved	39.788	0.641
LdBPK_160100.1	hypothetical protein, conserved	49.639	0.509
LdBPK_160110.1	hypothetical protein, conserved	44.656	0.571
LdBPK_160120.1	hypothetical protein, conserved	40.51	0.635
LdBPK_160130.1	hypothetical protein, conserved	46.367	0.549
LdBPK_160140.1	hypothetical protein, unknown function	53.672	0.46
LdBPK_160160.1	hypothetical protein, conserved	48.002	0.491
LdBPK_160170.1	50S ribosomal protein L17, putative	38.632	0.658
LdBPK_160180.1	hypothetical protein, conserved	41.545	0.607
LdBPK_160200.1	hypothetical protein, conserved	47.275	0.545
LdBPK_160210.1	mitochondrial ornithine carrier protein-like protein	44.946	0.574
LdBPK_160220.1	mitochondrial ornithine transporter 1-like protein	44.556	0.566
LdBPK_160250.1	histone acetyltransferase-like protein	42.568	0.586
LdBPK_160270.1	hypothetical protein, conserved	40.541	0.641
LdBPK_160280.1	hypothetical protein, conserved	46.946	0.542
LdBPK_160290.1	hypothetical protein, conserved	38.119	0.633
LdBPK_160300.1	proteasome 26S non-ATPase subunit 9, putative	46.682	0.549
LdBPK_160310.1	protein kinase, putative	42.597	0.616
LdBPK_160320.1	hypothetical protein, conserved	45.21	0.566
LdBPK_160330.1	hypothetical protein, conserved	44.123	0.568
LdBPK_160340.1	hypothetical protein, conserved	45.683	0.557
LdBPK_160360.1	hypothetical protein, conserved	42.22	0.589
LdBPK_160370.1	hypothetical protein, conserved	47.766	0.525
LdBPK_160380.1	hypothetical protein, conserved	48.946	0.538
LdBPK_160390.1	tubulin tyrosine ligase, putative	41.948	0.614
LdBPK_160400.1	hypothetical protein, conserved	44.63	0.564
LdBPK_160410.1	hypothetical protein, conserved	42.552	0.571
LdBPK_160420.1	hypothetical protein, conserved	44.354	0.548
LdBPK_160430.1	hypothetical protein, conserved	46.395	0.571
LdBPK_160450.1	fucose kinase, putative	30.009	0.743
LdBPK_160460.1	hypothetical protein, conserved	44.929	0.612
LdBPK_160500.1	hypothetical protein, conserved	42.163	0.63
LdBPK_160510.1	hypothetical protein, unknown function	50.45	0.536
LdBPK_160520.1	hypothetical protein, conserved	43.778	0.579
LdBPK_160530.1	hypothetical protein, conserved	35.255	0.723
LdBPK_160540.1	dihydroorotate dehydrogenase	38.832	0.703
LdBPK_160550.1	aspartate carbamoyltransferase, putative	37.082	0.705
LdBPK_160560.1	orotidine-5-phosphate decarboxylase/orotate phosphoribosyltransferase, putative	35.351	0.722
LdBPK_160570.1	hypothetical protein, conserved	51.581	0.495
LdBPK_160580.1	dihydroorotase, putative	37.108	0.698
LdBPK_160590.1	carbamoyl-phosphate synthase, putative	32.601	0.762
LdBPK_160620.1	hypothetical protein, unknown function	50.869	0.514
LdBPK_160630.1	hypothetical protein, conserved	47.167	0.505
LdBPK_160640.1	hypothetical protein, conserved	46.773	0.537
LdBPK_160660.1	hypothetical protein, conserved	43.505	0.586
LdBPK_160670.1	hypothetical protein, conserved	47.645	0.541
LdBPK_160680.1	apurinic/apyrimidinic endonuclease-redox protein	41.995	0.634
LdBPK_160690.1	hypothetical protein, conserved	40.652	0.666
LdBPK_160700.1	hypothetical protein, conserved	47.279	0.532
LdBPK_160710.1	hypothetical protein, conserved	52.35	0.484
LdBPK_160720.1	hypothetical protein, conserved	49.499	0.504
LdBPK_160730.1	ubiquitin hydrolase, putative	42.981	0.61
LdBPK_160740.1	hypothetical protein, conserved	46.024	0.521
LdBPK_160750.1	hypothetical protein, unknown function	46.692	0.551
LdBPK_160760.1	transaldolase, putative	39.512	0.673
LdBPK_160770.1	hypothetical protein, conserved	49.962	0.507
LdBPK_160780.1	hypothetical protein, conserved	41.307	0.614
LdBPK_160790.1	chitinase	51.339	0.509
LdBPK_160800.1	hypothetical protein, conserved	42.044	0.637
LdBPK_160810.1	hypothetical protein, conserved	42.553	0.607
LdBPK_160820.1	hypothetical protein, conserved	52.728	0.473
LdBPK_160830.1	hypothetical protein, conserved	49.928	0.576
LdBPK_160840.1	hypothetical protein, conserved	48.933	0.533
LdBPK_160850.1	metallopeptidase, putative	50.088	0.518
LdBPK_160860.1	hypothetical protein, conserved	44.098	0.617
LdBPK_160870.1	protein kinase, putative	46.653	0.567
LdBPK_160890.1	hypothetical protein, conserved	40.705	0.627
LdBPK_160900.1	hypothetical protein, conserved	50.71	0.466
LdBPK_160910.1	hypothetical protein, conserved	52.133	0.492
LdBPK_160940.1	hypothetical protein, conserved	61	0.437
LdBPK_160960.1	sucrose-phosphate synthase-like protein	51.775	0.524
LdBPK_160970.1	hypothetical protein, conserved	51.438	0.461
LdBPK_160980.1	hypothetical protein, conserved	49.465	0.499
LdBPK_160990.1	hypothetical protein, conserved	45.84	0.577
LdBPK_161000.1	protein kinase, putative	41.693	0.618
LdBPK_161090.1	hypothetical protein, unknown function	41.679	0.59
LdBPK_161110.1	hypothetical protein, conserved	42.55	0.59
LdBPK_161120.1	hypothetical protein, conserved	51.877	0.512
LdBPK_161130.1	hypothetical protein, unknown function	51.778	0.468
LdBPK_161140.1	hypothetical protein, conserved	45.4	0.57
LdBPK_161150.1	hypothetical protein, conserved	48.67	0.533
LdBPK_161170.1	tyrosyl or methionyl-tRNA synthetase-like protein	36.299	0.705
LdBPK_161180.1	hypothetical protein, conserved	43.493	0.601
LdBPK_161200.1	hypothetical protein, conserved	42.53	0.567
LdBPK_161210.1	hypothetical protein, unknown function	49.178	0.481
LdBPK_161230.1	coatomer delta subunit-like protein	37.037	0.69
LdBPK_161240.1	hypothetical protein, conserved	41.609	0.603
LdBPK_161250.1	cyclophilin, putative	44.148	0.599
LdBPK_161260.1	hypothetical protein, conserved	45.899	0.551
LdBPK_161270.1	hypothetical protein, conserved	45.696	0.56
LdBPK_161280.1	hypothetical protein, conserved	37.289	0.669
LdBPK_161290.1	hypothetical protein, unknown function	46.923	0.54
LdBPK_161310.1	hypothetical protein, conserved	46.308	0.541
LdBPK_161320.1	hypothetical protein, conserved	43.182	0.577
LdBPK_161340.1	hypothetical protein, conserved	45.086	0.575
LdBPK_161360.1	hypothetical protein, conserved	47.804	0.529
LdBPK_161380.1	cytochrome c, putative	41.148	0.628
LdBPK_161400.1	hypothetical protein, conserved	42.336	0.59
LdBPK_161410.1	hypothetical protein, conserved	45.703	0.552
LdBPK_161420.1	DNA-directed rna polymerase I largest subunit, putative	35.961	0.69
LdBPK_161430.1	hypothetical protein, conserved	36.565	0.703
LdBPK_161460.1	hypothetical protein, conserved	46.162	0.548
LdBPK_161470.1	hypothetical protein, conserved	43.928	0.61
LdBPK_161490.1	hypothetical protein, conserved	42.455	0.615
LdBPK_161500.1	hypothetical protein, conserved	39.211	0.697
LdBPK_161510.1	paraflagellar rod protein 2C	26.089	0.831
LdBPK_161530.1	hypothetical protein, conserved	47.237	0.53
LdBPK_161540.1	hypothetical protein, unknown function	54.455	0.498
LdBPK_161580.1	hypothetical protein, conserved	45.877	0.597
LdBPK_161590.1	hypothetical protein, conserved	42.85	0.58
LdBPK_161600.1	hypothetical protein, conserved	48.254	0.551
LdBPK_161620.1	hypothetical protein, conserved	53.731	0.447
LdBPK_161630.1	endoplasmic reticulum oxidoreductin, putative	54.393	0.47
LdBPK_161640.1	DNA polymerase I alpha catalytic subunit, putative	43.517	0.563
LdBPK_161650.1	hypothetical protein, conserved	41.888	0.635
LdBPK_161660.1	hypothetical protein, conserved	43.275	0.603
LdBPK_161670.1	hypothetical protein, conserved	38.56	0.63
LdBPK_161680.1	kinesin, putative	49.02	0.521
LdBPK_161700.1	eukaryotic translation initiation factor 4 gamma, putative	38.456	0.674
LdBPK_161710.1	prohibitin	40.903	0.675
LdBPK_161720.1	hypothetical protein, conserved	51.313	0.511
LdBPK_161730.1	hypothetical protein, conserved	46.852	0.545
LdBPK_161740.1	hypothetical protein, unknown function	45.341	0.544
LdBPK_161750.1	hypothetical protein, conserved	45.923	0.545
LdBPK_161760.1	hypothetical protein, conserved	50.399	0.501
LdBPK_170010.1	hypothetical protein, conserved	41.708	0.646
LdBPK_170020.1	hypothetical protein, conserved	49.007	0.551
LdBPK_170030.1	hypothetical protein, conserved	52.24	0.467
LdBPK_170040.1	hypothetical protein, conserved	58.377	0.469
LdBPK_170050.1	hypothetical protein, conserved	47.318	0.51
LdBPK_170060.1	hypothetical protein, conserved	55.49	0.457
LdBPK_170070.1	mitogen-activated protein kinase kinase 3, putative	51.877	0.482
LdBPK_170170.1	elongation factor 1-alpha	27.108	0.885
LdBPK_170210.1	hypothetical protein, conserved	48.359	0.536
LdBPK_170220.1	hypothetical protein, conserved	52.501	0.456
LdBPK_170230.1	hypothetical protein, conserved	41.984	0.665
LdBPK_170240.1	hypothetical protein, unknown function	47.246	0.554
LdBPK_170250.1	peptidase t, putative	38.473	0.67
LdBPK_170260.1	hypothetical protein, conserved	46.574	0.582
LdBPK_170270.1	hypothetical protein, conserved	47.541	0.518
LdBPK_170280.1	hypothetical protein, conserved	45.625	0.571
LdBPK_170290.1	hypothetical protein, conserved	43.59	0.576
LdBPK_170300.1	cystathionine beta-synthase	36.77	0.695
LdBPK_170310.1	hypothetical protein, conserved	50.523	0.532
LdBPK_170320.1	NADH-ubiquinone oxidoreductase, mitochondrial, putative	43.298	0.635
LdBPK_170340.1	hypothetical protein, conserved	50.757	0.495
LdBPK_170350.1	hypothetical protein, conserved	42.632	0.548
LdBPK_170360.1	hypothetical protein, conserved	50.812	0.496
LdBPK_170370.1	hypothetical protein, conserved	49.679	0.514
LdBPK_170380.1	hypothetical protein, conserved	54.082	0.455
LdBPK_170400.1	hypothetical protein, conserved	42.527	0.599
LdBPK_170420.1	hypothetical protein, unknown function	47.228	0.545
LdBPK_170430.1	Qa-SNARE protein, putative	45.997	0.55
LdBPK_170440.1	protein kinase, putative	42.129	0.617
LdBPK_170450.1	hypothetical protein, unknown function	44.111	0.578
LdBPK_170460.1	hypothetical protein, conserved	41.63	0.626
LdBPK_170470.1	hypothetical protein, conserved	40.93	0.656
LdBPK_170480.1	hypothetical protein, conserved	45.19	0.557
LdBPK_170490.1	hypothetical protein, conserved	48.992	0.526
LdBPK_170500.1	hypothetical protein, conserved	48.181	0.529
LdBPK_170510.1	hypothetical protein, conserved	39.657	0.649
LdBPK_170520.1	hypothetical protein, conserved	44.948	0.561
LdBPK_170540.1	hypothetical protein, unknown function	37.978	0.683
LdBPK_170550.1	protein kinase, putative	45.011	0.581
LdBPK_170560.1	hypothetical protein	45.311	0.573
LdBPK_170570.1	hypothetical protein, unknown function	49.586	0.52
LdBPK_170580.1	hypothetical protein, unknown function	47.725	0.537
LdBPK_170590.1	hypothetical protein, conserved	46.765	0.545
LdBPK_170600.1	hypothetical protein, conserved	47.144	0.536
LdBPK_170610.1	RNA-binding protein, putative	40.923	0.664
LdBPK_170620.1	hypothetical protein, conserved	49.052	0.596
LdBPK_170630.1	hypothetical protein, conserved	48.547	0.493
LdBPK_170640.1	bis(5'-nucleosyl)-tetraphosphatase,symmetrical- li keprotein	47.186	0.55
LdBPK_170650.1	hypothetical protein, conserved	51.348	0.5
LdBPK_170660.1	P-type ATPase, putative	41.317	0.626
LdBPK_170670.1	hypothetical protein, unknown function	45.404	0.611
LdBPK_170690.1	hypothetical protein, unknown function	42.107	0.631
LdBPK_170710.1	hypothetical protein, conserved	51.349	0.492
LdBPK_170720.1	hypothetical protein, conserved	48.259	0.558
LdBPK_170730.1	hypothetical protein, conserved	51.952	0.489
LdBPK_170760.1	hypothetical protein, conserved	57.122	0.378
LdBPK_170780.1	hypothetical protein, conserved	41.871	0.637
LdBPK_170790.1	hypothetical protein, conserved	49.586	0.508
LdBPK_170800.1	hypothetical protein, conserved	51.574	0.472
LdBPK_170810.1	protein kinase, putative	48.892	0.519
LdBPK_170820.1	hypothetical protein, conserved	43.922	0.583
LdBPK_170830.1	hypothetical protein, conserved	53.756	0.49
LdBPK_170840.1	hypothetical protein, conserved	46.323	0.568
LdBPK_170850.1	hypothetical protein, conserved	43.696	0.578
LdBPK_170860.1	hypothetical protein, conserved	47.691	0.521
LdBPK_170870.1	guanosine monophosphate reductase, putative	36.882	0.664
LdBPK_170880.1	ysine decarboxylase-like protein	43.999	0.607
LdBPK_170890.1	OSM3-like kinesin, putative	39.245	0.673
LdBPK_170910.1	hypothetical protein, conserved	52.351	0.557
LdBPK_170920.1	hypothetical protein, conserved	49.483	0.53
LdBPK_170930.1	hypothetical protein, conserved	49.661	0.529
LdBPK_170940.1	hypothetical protein, conserved	50.999	0.494
LdBPK_170970.1	hypothetical protein, conserved	46.723	0.542
LdBPK_170980.1	hypothetical protein, conserved	57.895	0.431
LdBPK_171000.1	hypothetical protein, conserved	45.369	0.578
LdBPK_171010.1	hypothetical protein, conserved	37.189	0.668
LdBPK_171020.1	ATP-dependent RNA helicase, putative	39.995	0.635
LdBPK_171040.1	formin, putative	45.978	0.542
LdBPK_171050.1	hypothetical protein, conserved	51.952	0.497
LdBPK_171060.1	hypothetical protein, conserved	47.563	0.542
LdBPK_171070.1	hypothetical protein, unknown function	49.182	0.517
LdBPK_171080.1	hypothetical protein, conserved	35.365	0.725
LdBPK_171090.1	hypothetical protein, conserved	46.574	0.55
LdBPK_171100.1	hypothetical protein, conserved	40.296	0.661
LdBPK_171110.1	hydrolase, alpha/beta fold family-like protein	48.93	0.528
LdBPK_171120.1	hypothetical protein, conserved	37.224	0.624
LdBPK_171130.1	hypothetical protein, conserved	40.411	0.641
LdBPK_171140.1	hydrolase-like protein	43.852	0.566
LdBPK_171150.1	hydrolase-like protein	42.5	0.61
LdBPK_171160.1	hydrolase-like protein	46.814	0.539
LdBPK_171170.1	hypothetical protein, conserved	47.69	0.539
LdBPK_171180.1	hypothetical protein, unknown function	48.281	0.537
LdBPK_171190.1	ubiquitin hydrolase, putative	44.794	0.555
LdBPK_171200.1	3-oxo-5-alpha-steroid 4-dehydrogenase-like protein	43.03	0.615
LdBPK_171210.1	kinesin, putative	41.147	0.62
LdBPK_171230.1	hypothetical protein, conserved	47.246	0.545
LdBPK_171240.1	hypothetical protein, conserved	45.753	0.544
LdBPK_171260.1	UDP-sugar pyrophosphorylase	39.17	0.663
LdBPK_171270.1	hypothetical protein, unknown function	49.371	0.523
LdBPK_171280.1	hypothetical protein, unknown function	53.113	0.478
LdBPK_171290.1	hypothetical protein, unknown function	47.447	0.565
LdBPK_171300.1	hypothetical protein, conserved	48.213	0.528
LdBPK_171310.1	hypothetical protein, unknown function	46.966	0.545
LdBPK_171330.1	hypothetical protein, conserved	38.377	0.652
LdBPK_171340.1	hypothetical protein, conserved	36.571	0.668
LdBPK_171350.1	hypothetical protein, conserved	37.657	0.669
LdBPK_171360.1	hypothetical protein, conserved	45.374	0.589
LdBPK_171370.1	hypothetical protein, conserved	37.03	0.689
LdBPK_171390.1	translation initiation factor, putative	34.497	0.738
LdBPK_171410.1	hypothetical protein, conserved	45.445	0.56
LdBPK_171420.1	hypothetical protein	59.507	0.412
LdBPK_171430.1	hypothetical protein, conserved	44.575	0.568
LdBPK_171440.1	hypothetical protein, conserved	47.857	0.553
LdBPK_171450.1	hypothetical protein, conserved	47.737	0.543
LdBPK_171470.1	L-gulonolactone oxidase, putative	41.866	0.637
LdBPK_171480.1	hypothetical protein, conserved	40.741	0.653
LdBPK_171510.1	myo-inositol-1(or 4)-monophosphatase 1, putative	40.965	0.64
LdBPK_171520.1	otubain, putative	43.143	0.617
LdBPK_171530.1	zinc-finger protein ZPR1, putative	44.419	0.625
LdBPK_171540.1	hypothetical protein, conserved	50.279	0.516
LdBPK_171550.1	hypothetical protein, unknown function	49.789	0.525
LdBPK_171560.1	hypothetical protein, unknown function	47.216	0.54
LdBPK_171570.1	hypothetical protein, conserved	50.367	0.506
LdBPK_171580.1	ferrochelatase-like protein	43.351	0.573
LdBPK_171590.1	hypothetical protein, conserved	53.332	0.532
LdBPK_180010.1	hypothetical protein, conserved	42.442	0.623
LdBPK_180020.1	diphosphomevalonate decarboxylase, putative	36.315	0.698
LdBPK_180030.1	hypothetical protein, conserved	53.34	0.484
LdBPK_180040.1	transporter, putative	50.355	0.549
LdBPK_180050.1	hypothetical protein, conserved	52.995	0.5
LdBPK_180070.1	hypothetical protein, conserved	48.093	0.535
LdBPK_180080.1	hypothetical protein, conserved	40.853	0.63
LdBPK_180090.1	alpha glucosidase II subunit, putative	43.166	0.624
LdBPK_180100.1	hypothetical protein, conserved	46.377	0.546
LdBPK_180110.1	hypothetical protein, conserved	45.262	0.569
LdBPK_180130.1	hypothetical protein, conserved	44.501	0.571
LdBPK_180140.1	hypothetical protein, conserved	40.06	0.627
LdBPK_180150.1	serine/threonine protein phosphatase type 5, putative	41.064	0.63
LdBPK_180160.1	hypothetical protein, conserved	44.233	0.595
LdBPK_180190.1	hypothetical protein, unknown function	42.238	0.596
LdBPK_180200.1	UDP-galactopyranose mutase	42.096	0.605
LdBPK_180210.1	hypothetical protein, conserved	40.5	0.705
LdBPK_180220.1	RNA-binding protein, putative	43.09	0.629
LdBPK_180230.1	60S ribosomal protein L7, putative	37.134	0.661
LdBPK_180240.1	hypothetical protein, conserved	51.02	0.497
LdBPK_180270.1	protein kinase, putative	38.821	0.662
LdBPK_180280.1	hypothetical protein, conserved	45.611	0.575
LdBPK_180290.1	hypothetical protein, conserved	51.362	0.522
LdBPK_180300.1	hypothetical protein, conserved	40.545	0.66
LdBPK_180320.1	hypothetical protein, conserved	39.5	0.642
LdBPK_180330.1	hypothetical protein, conserved	43.026	0.581
LdBPK_180340.1	hypothetical protein, conserved	45.065	0.603
LdBPK_180350.1	hypothetical protein, conserved	38.272	0.651
LdBPK_180360.1	GPI-anchor transamidase subunit 8 (GPI8), putative	43.894	0.58
LdBPK_180370.1	tubulin tyrosine ligase protein, putative	38.961	0.649
LdBPK_180380.1	hypothetical protein, conserved	38.08	0.677
LdBPK_180390.1	hypothetical protein, conserved	49.69	0.486
LdBPK_180400.1	hypothetical protein, conserved	46.312	0.565
LdBPK_180410.1	hypothetical protein, conserved	43.517	0.652
LdBPK_180430.1	hypothetical protein, unknown function	44.528	0.599
LdBPK_180440.1	phosphatidic acid phosphatase, putative	50.358	0.505
LdBPK_180450.1	serine carboxypeptidase (CBP1), putative	40.202	0.665
LdBPK_180460.1	tubulin-specific chaperone, putative	43.791	0.559
LdBPK_180470.1	hypothetical protein, conserved	42.476	0.621
LdBPK_180480.1	uracil-DNA-glycosylase, putative	45.411	0.575
LdBPK_180490.1	hypothetical protein, conserved	49.196	0.526
LdBPK_180500.1	hypothetical protein, conserved	47.284	0.534
LdBPK_180510.1	aconitase, putative	36.232	0.698
LdBPK_180520.1	hypothetical protein, conserved	50.277	0.492
LdBPK_180530.1	hypothetical protein, conserved	43.975	0.594
LdBPK_180540.1	hypothetical protein, conserved	45.122	0.553
LdBPK_180550.1	hypothetical protein, conserved	57.142	0.404
LdBPK_180560.1	vacuolar ATP synthase subunit c, putative	52.968	0.477
LdBPK_180570.1	hypothetical protein, conserved	55.197	0.423
LdBPK_180580.1	peroxisomal enoyl-coa hydratase, putative	51.62	0.481
LdBPK_180590.1	RNA binding protein, putative	39.665	0.664
LdBPK_180610.1	hypothetical protein, conserved	45.861	0.594
LdBPK_180620.1	ATP-dependent zinc metallopeptidase, putative	42.256	0.617
LdBPK_180640.1	hypothetical protein, unknown function	53.235	0.477
LdBPK_180650.1	serine/threonine kinase-like protein, putative	39.677	0.666
LdBPK_180660.1	hypothetical protein, conserved	45.32	0.573
LdBPK_180670.1	hypothetical protein, conserved	43.352	0.6
LdBPK_180680.1	hypothetical protein, conserved	52.125	0.464
LdBPK_180710.1	hypothetical protein, unknown function	51.717	0.488
LdBPK_180720.1	hypothetical protein, conserved	47.186	0.536
LdBPK_180730.1	dynein-light chain-protein, putative	42.216	0.594
LdBPK_180740.1	elongation factor Tu, putative	34.277	0.73
LdBPK_180750.1	hypothetical protein, unknown function	50.124	0.499
LdBPK_180770.1	hypothetical protein, conserved	47.819	0.541
LdBPK_180780.1	DNA-directed RNA polymerases II, putative	42.809	0.6
LdBPK_180790.1	DNA-directed RNA polymerase II, putative	38.623	0.632
LdBPK_180800.1	hypothetical protein, conserved	44.337	0.587
LdBPK_180810.1	ethanolamine phosphotransferase, putative	43.515	0.615
LdBPK_180820.1	hypothetical protein, conserved	36.504	0.698
LdBPK_180830.1	periodic tryptophan protein 2-like protein	37.283	0.678
LdBPK_180840.1	hypothetical protein, conserved	45.953	0.557
LdBPK_180850.1	hypothetical protein, conserved	47.671	0.54
LdBPK_180860.1	hypothetical protein, conserved	45.664	0.568
LdBPK_180870.1	hypothetical protein, conserved	46.162	0.549
LdBPK_180880.1	hypothetical protein, conserved	45.785	0.559
LdBPK_180890.1	rab7 GTP binding protein, putative	41.365	0.679
LdBPK_180900.1	glycosyltransferase, putative	47.293	0.529
LdBPK_180910.1	hypothetical protein, conserved	48.462	0.526
LdBPK_180920.1	ARP2/3 complex subunit, putative	48.878	0.53
LdBPK_180930.1	hypothetical protein, conserved	50.058	0.487
LdBPK_180940.1	hypothetical protein, conserved	39.528	0.64
LdBPK_180950.1	hypothetical protein, conserved	50.65	0.489
LdBPK_180960.1	hypothetical protein, conserved	45.479	0.551
LdBPK_180970.1	hypothetical protein, conserved	47.48	0.522
LdBPK_180990.1	UDP-glucose pyrophosphorylase	36.678	0.686
LdBPK_181000.1	hypothetical protein, conserved	41.419	0.592
LdBPK_181020.1	hypothetical protein, unknown function	48.248	0.499
LdBPK_181040.1	hypothetical protein, conserved	49.78	0.518
LdBPK_181050.1	5-oxoprolinase, putative	37.69	0.673
LdBPK_181060.1	hypothetical protein, conserved	44.533	0.579
LdBPK_181070.1	calpain-like cysteine peptidase, putative	58.272	0.376
LdBPK_181080.1	vacuolar protein sorting complex subunit, putative	53.666	0.484
LdBPK_181090.1	protein kinase A catalytic subunit	45.885	0.604
LdBPK_181100.1	phosphodiesterase, putative	45.369	0.594
LdBPK_181110.1	hypothetical protein, conserved	48.922	0.511
LdBPK_181120.1	methyltransferase, putative	46.395	0.545
LdBPK_181130.1	hypothetical protein, conserved	49.141	0.53
LdBPK_181140.1	ras-related protein rab-5, putative	43.459	0.589
LdBPK_181150.1	hypothetical protein, conserved	46.3	0.567
LdBPK_181160.1	hypothetical protein, conserved	41.149	0.618
LdBPK_181180.1	hypothetical protein, conserved	42.37	0.638
LdBPK_181190.1	hypothetical protein, conserved	49.8	0.51
LdBPK_181200.1	hypothetical protein, conserved	49.371	0.505
LdBPK_181210.1	hypothetical protein, conserved	53.528	0.537
LdBPK_181240.1	hypothetical protein, conserved	45.262	0.551
LdBPK_181250.1	hypothetical protein, conserved	46.881	0.565
LdBPK_181260.1	hypothetical protein, conserved	49.22	0.513
LdBPK_181300.1	hypothetical protein, conserved	40.707	0.636
LdBPK_181310.1	cholinephosphate cytidylyltransferase A, putative	42.477	0.606
LdBPK_181320.1	hypothetical protein, conserved	45.664	0.597
LdBPK_181330.1	hypothetical protein, conserved	42.347	0.621
LdBPK_181340.1	hypothetical protein, conserved	46.408	0.568
LdBPK_181350.1	heat shock protein, putative	37.396	0.701
LdBPK_181360.1	pyruvate dehydrogenase E1 component alpha subunit, putative	35.42	0.757
LdBPK_181370.1	hypothetical protein, conserved	44.432	0.555
LdBPK_181390.1	hypothetical protein, conserved	48.302	0.548
LdBPK_181400.1	pumilio protein, putative	39.522	0.654
LdBPK_181410.1	chaperone DNAJ protein, putative	47.622	0.537
LdBPK_181420.1	hypothetical protein, conserved	44.025	0.555
LdBPK_181430.1	hypothetical protein, conserved	44.913	0.571
LdBPK_181440.1	hypothetical protein, conserved	44.021	0.581
LdBPK_181450.1	hypothetical protein, conserved	42.983	0.596
LdBPK_181460.1	NADH:ubiquinone oxidoreductase 78 Kd subunit- like protein	39.894	0.66
LdBPK_181480.1	hypothetical protein, conserved	48.242	0.531
LdBPK_181510.1	P-type H -ATPase, putative	29.756	0.77
LdBPK_181520.1	kinesin, putative	45.227	0.565
LdBPK_181530.1	hypothetical protein, conserved	42.156	0.62
LdBPK_181540.1	hypothetical protein, unknown function	44.889	0.54
LdBPK_181550.1	hypothetical protein, conserved	45.409	0.559
LdBPK_181570.1	nonspecific nucleoside hydrolasewith=GeneDB:LmjF18.1580	43.943	0.633
LdBPK_181580.1	hypothetical protein, unknown function	47.148	0.53
LdBPK_181590.1	kinesin, putative	46.385	0.553
LdBPK_181600.1	hypothetical protein, conserved	40.395	0.65
LdBPK_181620.1	hypothetical protein, conserved	57.83	0.441
LdBPK_181630.1	hypothetical protein, conserved	48.465	0.532
LdBPK_181650.1	chaperone protein DNAj, putative	51.116	0.521
LdBPK_181660.1	gamma-glutamylcysteine synthetase, putative	43.894	0.599
LdBPK_181670.1	hypothetical protein, unknown function	51.627	0.466
LdBPK_190010.1	hypothetical protein, conserved	47.615	0.526
LdBPK_190020.1	hypothetical protein, conserved	40.105	0.652
LdBPK_190060.1	hypothetical protein, conserved	43.653	0.59
LdBPK_190070.1	hypothetical protein, conserved	45.696	0.564
LdBPK_190080.1	hypothetical protein, conserved	44.614	0.598
LdBPK_190090.1	fibrillarin, putative	38.265	0.647
LdBPK_190100.1	hypothetical protein, conserved	42.961	0.613
LdBPK_190110.1	QA-SNARE protein putative	51.02	0.461
LdBPK_190120.1	hypothetical protein, conserved	45.748	0.617
LdBPK_190130.1	protein kinase, putative	40.883	0.627
LdBPK_190140.1	protein kinase, putative	44.063	0.572
LdBPK_190150.1	aminopeptidase, putative	39.127	0.69
LdBPK_190160.1	hypothetical protein, conserved	43.072	0.596
LdBPK_190170.1	mitogen activated protein kinase, putative	38.113	0.638
LdBPK_190200.1	ADP,ATP carrier protein 1, mitochondrial precursor, putative	29.291	0.8
LdBPK_190210.1	polyprenyl synthase, putative	45.171	0.565
LdBPK_190220.1	hypothetical protein, conserved	45.379	0.613
LdBPK_190230.1	hypothetical protein, conserved	42.194	0.62
LdBPK_190240.1	hypothetical protein, conserved	45.452	0.57
LdBPK_190250.1	C-terminal motor kinesin, putative	37.914	0.676
LdBPK_190260.1	hypothetical protein, conserved	42.181	0.6
LdBPK_190270.1	sarcoplasmic reticulum glycoprotein, putative	47.668	0.562
LdBPK_190280.1	hypothetical protein, conserved	49.688	0.509
LdBPK_190290.1	RNA binding protein, putative	34.324	0.676
LdBPK_190300.1	RNA binding protein	38.649	0.681
LdBPK_190310.1	membrane protein, putative	35.825	0.687
LdBPK_190320.1	intraflagellar transport protein component, putative	40.499	0.627
LdBPK_190330.1	hypothetical protein, conserved	35.831	0.708
LdBPK_190340.1	hypothetical protein, conserved	39.345	0.638
LdBPK_190350.1	lipoic acid synthetase, mitochondrial precursor, putative	38.278	0.661
LdBPK_190360.1	protein kinase, putative	44.529	0.577
LdBPK_190370.1	hypothetical protein, conserved	48.424	0.523
LdBPK_190380.1	hypothetical protein, conserved	43.598	0.579
LdBPK_190400.1	synaptobrevin-type transport protein, putative	44.948	0.604
LdBPK_190430.1	hypothetical protein, conserved	46.038	0.55
LdBPK_190440.1	nucleosome assembly protein, putative	34.821	0.718
LdBPK_190450.1	hypothetical protein, conserved	46.895	0.538
LdBPK_190460.1	hypothetical protein, conserved	45.623	0.558
LdBPK_190470.1	hypothetical protein, conserved	40.858	0.616
LdBPK_190480.1	hypothetical protein, unknown function	43.596	0.571
LdBPK_190490.1	hypothetical protein, conserved	44.998	0.562
LdBPK_190500.1	hypothetical protein, conserved	47.084	0.548
LdBPK_190510.1	hypothetical protein, conserved	50.278	0.518
LdBPK_190520.1	hypothetical protein, conserved	40.232	0.585
LdBPK_190530.1	hypothetical protein, conserved	48.058	0.539
LdBPK_190540.1	methionine aminopeptidase, putative	41.033	0.6
LdBPK_190550.1	hypothetical protein, conserved	46.447	0.551
LdBPK_190580.1	hypothetical protein, conserved	46.981	0.553
LdBPK_190590.1	protein kinase, putative	48.259	0.541
LdBPK_190600.1	hypothetical protein, unknown function	46.507	0.548
LdBPK_190620.1	hypothetical protein, conserved	44.319	0.59
LdBPK_190640.1	extracellular receptor, putative	39.244	0.664
LdBPK_190650.1	hypothetical protein, conserved	42.785	0.602
LdBPK_190660.1	DNA-directed RNA polymerase, alpha subunit, putative	39.738	0.648
LdBPK_190700.1	kinesin, putative	46.294	0.553
LdBPK_190710.1	glycosomal malate dehydrogenase	32.067	0.65
LdBPK_190720.1	hypothetical protein, conserved	44.252	0.54
LdBPK_190730.1	hypothetical protein, conserved	40.142	0.639
LdBPK_190740.1	hypothetical protein, conserved	42.622	0.6
LdBPK_190750.1	hypothetical protein, conserved	44.076	0.575
LdBPK_190760.1	transporter, putative	44.915	0.581
LdBPK_190770.1	SNARE protein, putative	39.851	0.567
LdBPK_190780.1	hypothetical protein, conserved	39.198	0.63
LdBPK_190790.1	signal recognition particle protein, putative	41.066	0.632
LdBPK_190800.1	ATP-binding cassette protein subfamily F, member 2, putative	35.208	0.711
LdBPK_190810.1	hypothetical protein, conserved	40.466	0.642
LdBPK_190870.1	folate/biopterin transporter, putative	42.498	0.637
LdBPK_190880.1	hypothetical protein, conserved	53.852	0.468
LdBPK_190890.1	hypothetical protein, conserved	51.705	0.507
LdBPK_190900.1	hypothetical protein, conserved	49.044	0.504
[truncated: 4,550 more rows]

## Sheet: Linf
ENC and CAI values of the shortlisted genes in Leishmania infantum JPCM5
Gene ID	Gene Name	ENC	CAI
LinJ.01.0010	hypothetical protein, unknown function	41.776	0.584
LinJ.01.0020	hypothetical protein, conserved	40.906	0.564
LinJ.01.0030	MCAK-like kinesin, putative	35.833	0.605
LinJ.01.0050	carboxylase, putative	36.534	0.672
LinJ.01.0060	hypothetical protein, conserved	43.689	0.522
LinJ.01.0070	hypothetical protein, conserved	43.602	0.524
LinJ.01.0080	hypothetical protein, conserved	41.376	0.572
LinJ.01.0090	hypothetical protein, conserved	45.116	0.522
LinJ.01.0100	hypothetical protein, conserved	40.6	0.54
LinJ.01.0120	hypothetical protein, conserved	47.496	0.482
LinJ.01.0130	hypothetical protein, conserved	44.012	0.477
LinJ.01.0170	hypothetical protein, conserved	44.886	0.473
LinJ.01.0180	CLC-type chloride channel, putative	36.987	0.644
LinJ.01.0190	hypothetical protein, conserved	40.268	0.615
LinJ.01.0200	hypothetical protein, conserved	41.857	0.501
LinJ.01.0210	hypothetical protein, conserved	45.106	0.505
LinJ.01.0220	cyclophilin 12, putative (CYP12)	44.974	0.562
LinJ.01.0230	hypothetical protein, conserved	45.346	0.518
LinJ.01.0250	hypothetical protein, conserved	43.77	0.492
LinJ.01.0260	hypothetical protein, conserved	44.993	0.484
LinJ.01.0280	pseudouridylate synthase-like protein	39.616	0.559
LinJ.01.0310	acidocalcisomal exopolyphosphatase, putative	52.546	0.409
LinJ.01.0330	poly(A) export protein, putative	57.04	0.359
LinJ.01.0340	hypothetical protein, conserved	57.899	0.305
LinJ.01.0360	hypothetical protein, conserved	45.429	0.442
LinJ.01.0370	hypothetical protein, conserved	43.09	0.524
LinJ.01.0400	hypothetical protein, conserved	38.485	0.576
LinJ.01.0410	hypothetical protein, conserved	42.71	0.535
LinJ.01.0420	hypothetical protein, conserved	46.645	0.471
LinJ.01.0430	ribosomal protein S7, putative	30.096	0.815
LinJ.01.0440	ribosomal protein S7, putative	30.096	0.815
LinJ.01.0450	hypothetical protein, conserved	44.624	0.504
LinJ.01.0460	hypothetical protein, unknown function	39.444	0.623
LinJ.01.0470	nicotinamidase (PNC1)	42.208	0.549
LinJ.01.0480	hypothetical protein, conserved	36.658	0.649
LinJ.01.0490	fatty acyl CoA syntetase 1, putative	33.632	0.682
LinJ.01.0500	hypothetical protein, conserved	34.848	0.622
LinJ.01.0510	long-chain-fatty-acid-CoA ligase, putative	33.706	0.656
LinJ.01.0520	fatty acyl CoA synthetase 2, putative	32.768	0.698
LinJ.01.0540	long-chain-fatty-acid-CoA ligase, putative	31.465	0.722
LinJ.01.0550	long-chain-fatty-acid-CoA ligase, putative	41.337	0.539
LinJ.01.0560	hypothetical protein, conserved	40.773	0.536
LinJ.01.0570	hypothetical protein, conserved	44.307	0.501
LinJ.01.0580	hypothetical protein, conserved	39.612	0.567
LinJ.01.0590	tricarboxylate carrier, putative	35.42	0.658
LinJ.01.0600	hypothetical protein, conserved	36.686	0.615
LinJ.01.0610	KREL1	31.376	0.719
LinJ.01.0620	hypothetical protein, conserved	41.78	0.532
LinJ.01.0630	DNA-damage inducible protein DDI1-like protein	44.695	0.554
LinJ.01.0640	hypothetical protein, conserved	40.342	0.558
LinJ.01.0650	hypothetical protein, unknown function	44.613	0.479
LinJ.01.0660	HSP70-like protein	40.88	0.535
LinJ.01.0670	mitochondrial processing peptide beta subunit, putative,metallo-peptidase, Clan ME, Family M16	33.343	0.705
LinJ.01.0680	hypothetical protein, conserved	41.295	0.522
LinJ.01.0690	hypothetical protein, conserved	39.065	0.597
LinJ.01.0700	hypothetical protein, unknown function	46.717	0.477
LinJ.01.0710	hypothetical protein, unknown function	39.318	0.626
LinJ.01.0720	hypothetical protein, unknown function	43.526	0.517
LinJ.01.0730	ubiquitin activating enzyme, putative	38.905	0.559
LinJ.01.0740	hypothetical protein, conserved	43.574	0.518
LinJ.01.0750	hypothetical protein, conserved	41.469	0.528
LinJ.01.0760	hypothetical protein, conserved	39.492	0.578
LinJ.01.0770	protein kinase, putative	41.398	0.517
LinJ.01.0790	eukaryotic initiation factor 4a, putative	28.604	0.839
LinJ.01.0800	eukaryotic initiation factor 4a, putative	28.604	0.839
LinJ.01.0810	hypothetical protein, conserved	49.584	0.44
LinJ.01.0820	hypothetical protein, conserved	47.467	0.462
LinJ.01.0830	calcium/potassium channel (CAKC), putative	34.579	0.669
LinJ.01.0840	potassium channel subunit-like protein	35.37	0.632
LinJ.01.0850	peptidyl dipeptidase, putative,metallo-peptidase, Clan MA(E), Family M3	45.981	0.456
LinJ.02.0010	aminopeptidase P1, putative,metallo-peptidase, Clan MG, Family M24	39.938	0.603
LinJ.02.0020	cytochrome b-domain protein, putative	42.003	0.53
LinJ.02.0040	hypothetical protein, conserved	46.561	0.481
LinJ.02.0050	hypothetical protein, conserved	49.853	0.466
LinJ.02.0060	hypothetical protein, conserved	56.046	0.36
LinJ.02.0070	hypothetical protein, conserved	49.969	0.473
LinJ.02.0080	hypothetical protein, conserved	45.678	0.499
LinJ.02.0090	exportin T (tRNA exportin)-like protein	42.476	0.539
LinJ.02.0100	phosphatidylinositol kinase related protein, putative	45.834	0.469
LinJ.02.0110	hypothetical protein, conserved	41.689	0.546
LinJ.02.0120	hypothetical protein, conserved	43.39	0.542
LinJ.02.0130	hypothetical protein, conserved	49.139	0.455
LinJ.02.0140	phosphoglycan beta 1,3 galactosyltransferase (SCGR6)	38.659	0.591
LinJ.02.0150	phosphoglycan beta 1,3 galactosyltransferase (SCGR5)	40.744	0.523
LinJ.02.0160	phosphoglycan beta 1,3 galactosyltransferase (SCGR4)	36.918	0.582
LinJ.02.0170	phosphoglycan beta 1,3 galactosyltransferase (SCGR3)	40.919	0.528
LinJ.02.0180	phosphoglycan beta 1,3 galactosyltransferase (SCGR2)	40.932	0.529
LinJ.02.0190	phosphoglycan beta 1,2 arabinosyltransferase (SCA1)	42.549	0.521
LinJ.02.0200	phosphoglycan beta 1,3 galactosyltransferase (SCGR1)	46.174	0.46
LinJ.02.0210	hypothetical protein, conserved	42	0.526
LinJ.02.0220	hypothetical protein, conserved	42.501	0.519
LinJ.02.0230	small GTP binding protein rab6-like protein	44.342	0.561
LinJ.02.0260	protein kinase, putative	43.639	0.521
LinJ.02.0270	ABC1 transporter, putative	42.544	0.526
LinJ.02.0280	hypothetical protein, conserved	44.481	0.535
LinJ.02.0290	ribosomal RNA processing protein, putative	45.197	0.532
LinJ.02.0300	glycosyl transferase, putative	44.856	0.481
LinJ.02.0310	hypothetical protein, conserved	46.924	0.467
LinJ.02.0320	hypothetical protein, conserved	46.74	0.459
LinJ.02.0330	casein kinase II, alpha chain, putative	38.319	0.6
LinJ.02.0340	proteasome regulatory non-ATPase subunit 6, putative	35.549	0.679
LinJ.02.0350	FtsJ-like methyltransferase, putative	39.98	0.594
LinJ.02.0380	RNA-editing complex protein MP81, putative	46.298	0.49
LinJ.02.0390	hypothetical protein, conserved	40.713	0.571
LinJ.02.0400	rhomboid-like protein,serine peptidase, Clan S-, family S54, putative	42.992	0.522
LinJ.02.0410	amino acid permease, putative (AAT18)	39.1	0.598
LinJ.02.0420	voltage-dependent anion-selective channel, putative	39.269	0.639
LinJ.02.0430	voltage-dependent anion-selective channel, putative	44.315	0.611
LinJ.02.0440	hypothetical protein, unknown function	48.171	0.461
LinJ.02.0450	hypothetical protein, conserved	42.334	0.493
LinJ.02.0460	hypothetical protein, conserved	47.633	0.432
LinJ.02.0470	glycerate kinase, putative	45.696	0.474
LinJ.02.0490	hypothetical protein, conserved	46.261	0.47
LinJ.02.0500	hypothetical protein, conserved	48.558	0.458
LinJ.02.0510	hypothetical protein, conserved	43.461	0.52
LinJ.02.0530	hypothetical protein, unknown function	49.319	0.447
LinJ.02.0540	protein kinase, putative	51.938	0.415
LinJ.02.0550	hypothetical protein, conserved	46.633	0.472
LinJ.02.0560	hypothetical protein, conserved	49.155	0.491
LinJ.02.0570	ARP2/3 complex subunit, putative	43.58	0.516
LinJ.02.0580	hypothetical protein, conserved	42.722	0.52
LinJ.02.0590	hypothetical protein, conserved	46.296	0.496
LinJ.02.0600	gamma-glutamyl phosphate reductase-like protein	44.143	0.514
LinJ.02.0610	hypothetical protein, unknown function	46.29	0.493
LinJ.02.0620	hypothetical protein, conserved	43.987	0.517
LinJ.02.0630	hypothetical protein, conserved	41.394	0.541
LinJ.02.0640	mitochondrial carrier protein, putative	35.717	0.673
LinJ.02.0660	hypothetical protein, conserved	49.403	0.507
LinJ.02.0670	hypothetical protein, conserved	40.906	0.546
LinJ.02.0680	ATP-dependent Clp protease subunit, heat shock protein 78 (HSP78), putative	37.299	0.633
LinJ.02.0710	dipeptylcarboxypeptidase (DCP)	38.353	0.613
LinJ.02.0720	hypothetical protein	50.12	0.403
LinJ.02.0730	hypothetical protein, conserved	39.367	0.585
LinJ.02.0740	hypothetical protein, conserved	49.263	0.501
LinJ.03.0010	hypothetical protein	52.084	0.396
LinJ.03.0020	hypothetical protein, conserved	56.579	0.308
LinJ.03.0030	D-3-phosphoglycerate dehydrogenase-like protein	49.996	0.417
LinJ.03.0040	2-aminoethylphosphonate:pyruvateaminotransferas e-like protein	43.418	0.503
LinJ.03.0050	hypothetical protein, conserved	46.755	0.468
LinJ.03.0060	hypothetical protein, conserved	42.819	0.522
LinJ.03.0070	glycerol-3-phosphate acyl transferase (GAT)	41.644	0.551
LinJ.03.0080	DNA primase large subunit, putative	44.178	0.532
LinJ.03.0100	hypothetical protein, conserved	47.501	0.458
LinJ.03.0110	hypothetical protein, conserved	48.301	0.445
LinJ.03.0140	hypothetical protein, conserved	36.475	0.657
LinJ.03.0150	ATP-binding cassette protein subfamily F, member 1, putative (ABCF1)	35.288	0.659
LinJ.03.0170	hypothetical protein, conserved	52.148	0.421
LinJ.03.0180	U2 splicing auxiliary factor, putative	36.295	0.657
LinJ.03.0190	delta-1-pyrroline-5-carboxylate dehydrogenase, putative	34.348	0.693
LinJ.03.0200	protein kinase, putative	34.563	0.629
LinJ.03.0210	hypothetical protein, conserved	38.312	0.615
LinJ.03.0220	long chain fatty Acyl CoA synthetase, putative	34.784	0.64
LinJ.03.0250	hypothetical protein, conserved	43.176	0.511
LinJ.03.0260	hypothetical protein	39.408	0.612
LinJ.03.0270	hypothetical protein	49.651	0.442
LinJ.03.0280	hypothetical protein, unknown function (pseudogene)	43.037	0.51
LinJ.03.0290	hypothetical protein	47.439	0.474
LinJ.03.0300	hypothetical protein, conserved	40.889	0.511
LinJ.03.0310	hypothetical protein, conserved	44.809	0.476
LinJ.03.0320	hypothetical protein, conserved	45.36	0.498
LinJ.03.0330	protein kinase, putative	44.049	0.501
LinJ.03.0340	hypothetical protein	48.931	0.447
LinJ.03.0350	hypothetical protein, conserved	40.461	0.598
LinJ.03.0360	hypothetical protein, conserved	38.549	0.575
LinJ.03.0370	hypothetical protein, conserved	52.884	0.358
LinJ.03.0380	hypothetical protein, conserved	38.194	0.653
LinJ.03.0390	MFS transporter, putative	34.852	0.675
LinJ.03.0400	PTP1-interacting protein, 39 kDa, putative	45.534	0.467
LinJ.03.0430	TLD domain protein, conserved	43.953	0.503
LinJ.03.0440	hypothetical protein	47.631	0.491
LinJ.03.0450	hypothetical protein, conserved	45.166	0.49
LinJ.03.0460	hypothetical protein, conserved	37.098	0.618
LinJ.03.0470	hypothetical protein, conserved	45.753	0.488
LinJ.03.0480	phosphate-Repressible Phosphate Permease-like protein	33.933	0.694
LinJ.03.0490	hypothetical protein, conserved	45.432	0.476
LinJ.03.0500	hypothetical protein, conserved	39.572	0.568
LinJ.03.0510	hypothetical protein, conserved	42.622	0.518
LinJ.03.0520	26S protease regulatory subunit, putative,serine peptidase, Clan SJ, family S16, putative	35.228	0.656
LinJ.03.0530	hypothetical protein, conserved	45.686	0.476
LinJ.03.0540	hypothetical protein	47.127	0.461
LinJ.03.0550	quinone oxidoreductase, putative	35.907	0.633
LinJ.03.0570	DNA repair helicase, putative	46.048	0.479
LinJ.03.0580	arginine N-methyltransferase, putative	34.188	0.683
LinJ.03.0590	kinase-like protein	36.946	0.636
LinJ.03.0600	MP99, putative,mitochondrial	40.49	0.532
LinJ.03.0610	hypothetical protein, conserved	41.523	0.531
LinJ.03.0620	hypothetical protein, conserved	40.524	0.579
LinJ.03.0630	hypothetical protein	42.315	0.552
LinJ.03.0640	hypothetical protein, conserved	39.35	0.602
LinJ.03.0650	hypothetical protein, conserved	42.678	0.504
LinJ.03.0660	hypothetical protein	46.366	0.491
LinJ.03.0670	hypothetical protein, conserved	32.46	0.705
LinJ.03.0680	hypothetical protein, conserved	42.648	0.519
LinJ.03.0690	hypothetical protein, conserved	35.903	0.683
LinJ.03.0700	hypothetical protein, conserved	47.926	0.476
LinJ.03.0710	hypothetical protein, conserved	45.633	0.498
LinJ.03.0730	hypothetical protein, conserved	40.666	0.543
LinJ.03.0740	hypothetical protein, conserved	38.629	0.582
LinJ.03.0750	hypothetical protein, conserved	37.575	0.584
LinJ.03.0760	serine/threonine-protein kinase, putative,protein kinase, putative	42.559	0.539
LinJ.03.0780	hypothetical protein, conserved	45.268	0.48
LinJ.03.0790	6-phosphofructo-2-kinase/fructose-2,6-biphosphatase, putative	43.036	0.524
LinJ.03.0800	hypothetical protein	42.489	0.505
LinJ.03.0810	hypothetical protein, conserved	49.001	0.43
LinJ.03.0830	hypothetical protein, conserved	45.802	0.465
LinJ.03.0840	hypothetical protein, conserved	44.227	0.499
LinJ.03.0850	hypothetical protein, conserved	43.24	0.498
LinJ.03.0860	hypothetical protein, conserved	43.027	0.51
LinJ.03.0870	hypothetical protein, conserved	40.282	0.539
LinJ.03.0880	peter pan protein, putative	36.041	0.603
LinJ.03.0890	inorganic pyrophosphatase, putative	39.087	0.641
LinJ.03.0900	hypothetical protein, conserved	44.034	0.555
LinJ.03.0910	hypothetical protein	34.874	0.646
LinJ.03.0920	hypothetical protein, conserved	45.918	0.445
LinJ.03.0930	hypothetical protein, conserved	47.426	0.48
LinJ.03.0950	hypothetical protein, conserved	54.687	0.386
LinJ.03.0960	eukaryotic initiation factor 2a, putative	47.106	0.474
LinJ.03.0970	aminoalcohol phosphotransferase, putative	37.497	0.581
LinJ.04.0010	calcium-translocating P-type ATPase	50.7	0.414
LinJ.04.0020	folate/biopterin transporter, putative	39.248	0.581
LinJ.04.0030	cAMP-specific phosphodiesterase, putative	50.276	0.451
LinJ.04.0040	hypothetical protein	45.644	0.53
LinJ.04.0060	hypothetical protein, conserved	43.562	0.526
LinJ.04.0070	DNA topoisomerase type IB small subunit	42.537	0.523
LinJ.04.0080	hypothetical protein, conserved	52.61	0.49
LinJ.04.0100	hypothetical protein, conserved	50.691	0.437
LinJ.04.0110	hypothetical protein, conserved	49.14	0.456
LinJ.04.0120	hypothetical protein, conserved	49.717	0.395
LinJ.04.0130	exosome complex exonuclease RRP40, putative	46.382	0.487
LinJ.04.0150	hypothetical protein, conserved	55.104	0.331
LinJ.04.0160	hypothetical protein, conserved in leishmania	31.212	0.715
LinJ.04.0170	surface antigen-like protein	41.868	0.588
LinJ.04.0180	surface antigen-like protein	39.313	0.607
LinJ.04.0200	surface antigen-like protein	35.99	0.606
LinJ.04.0210	hypothetical protein	39.933	0.579
LinJ.04.0220	hypothetical protein, conserved	44.012	0.515
LinJ.04.0230	hypothetical protein, conserved	43.326	0.558
LinJ.04.0240	RNA pseudouridylate synthase-like protein	44.852	0.48
LinJ.04.0250	hypothetical protein, conserved	42.711	0.508
LinJ.04.0260	hypothetical protein, conserved	37.659	0.613
LinJ.04.0270	adenosine monophosphate deaminase, putative,AMP deaminase, putative	39.356	0.585
LinJ.04.0280	hypothetical protein, conserved	37.952	0.615
LinJ.04.0290	hypothetical protein, conserved	40.335	0.475
LinJ.04.0300	beta-fructofuranosidase, putative	28.609	0.759
LinJ.04.0310	beta-fructofuranosidase, putative	28.759	0.708
LinJ.04.0320	mitochondrial exoribonuclease DSS-1, putative	43.89	0.513
LinJ.04.0340	hypothetical protein, conserved	44.992	0.507
LinJ.04.0360	hypothetical protein, conserved	38.041	0.571
LinJ.04.0370	hypothetical protein	43.237	0.531
LinJ.04.0380	anaphase promoting complex, subunit 10-like protein	44.597	0.508
LinJ.04.0390	hypothetical protein, conserved	49.94	0.444
LinJ.04.0400	hypothetical protein, conserved	36.807	0.64
LinJ.04.0410	hypothetical protein, conserved	39.753	0.58
LinJ.04.0420	serine/threonine protein kinase-like protein	44.179	0.508
LinJ.04.0430	calpain-like cysteine peptidase, putative,cysteine peptidase, Clan CA, family C2, putative	36.129	0.666
LinJ.04.0440	adenylosuccinate lyase, putative (ASL)	37.199	0.614
LinJ.04.0450	hypothetical protein, conserved	46.812	0.484
LinJ.04.0480	hypothetical protein, conserved	38.348	0.64
LinJ.04.0490	hypothetical protein, conserved	46.845	0.488
LinJ.04.0500	hypothetical protein	48.608	0.451
LinJ.04.0510	palmitoyl acyltransferase 1, putative	44.494	0.513
LinJ.04.0520	hypothetical protein, conserved	47.691	0.46
LinJ.04.0530	hypothetical protein, conserved	43.609	0.508
LinJ.04.0540	hypothetical protein, conserved	39.25	0.571
LinJ.04.0550	tyrosine phosphatase, putative	41.381	0.557
LinJ.04.0560	hypothetical protein, conserved	46.081	0.494
LinJ.04.0570	spermidine synthase, putative	37.953	0.634
LinJ.04.0580	hypothetical protein	42.718	0.514
LinJ.04.0590	hypothetical protein	47.361	0.459
LinJ.04.0610	hypothetical protein	52.119	0.413
LinJ.04.0620	hypothetical protein	59.243	0.292
LinJ.04.0630	hypothetical protein, conserved	45.022	0.594
LinJ.04.0640	hypothetical protein	44.594	0.487
LinJ.04.0650	serine-threonine protein kinase-like protein	45.267	0.483
LinJ.04.0690	hypothetical protein	44.238	0.484
LinJ.04.0710	hypothetical protein, conserved	41.007	0.546
LinJ.04.0720	hypothetical protein	47.38	0.492
LinJ.04.0730	hypothetical protein, conserved	42.789	0.519
LinJ.04.0740	hypothetical protein, conserved	47.304	0.449
LinJ.04.0750	60S ribosomal protein L10, putative	28.162	0.804
LinJ.04.0760	nascent polypeptide associated complex subunit- like protein, copy 2	38.283	0.629
LinJ.04.0780	heat shock protein, putative	42.926	0.538
LinJ.04.0790	hypothetical protein, conserved	42.495	0.504
LinJ.04.0800	hypothetical protein, conserved	38.879	0.58
LinJ.04.0810	hypothetical protein, conserved	35.503	0.654
LinJ.04.0820	Peptide deformylase 2,metalloprotease-like protein	40.114	0.588
LinJ.04.0830	hypothetical protein, conserved	45.352	0.487
LinJ.04.0840	tyrosine phospatase-like protein	45.823	0.474
LinJ.04.0850	rhomboid-like protein,serine peptidase, Clan S-, family S54, putative	38.537	0.607
LinJ.04.0860	hypothetical protein, conserved	47.411	0.443
LinJ.04.0870	hypothetical protein	45.015	0.492
LinJ.04.0890	hypothetical protein, conserved	40.978	0.533
LinJ.04.0900	hypothetical protein	43.781	0.504
LinJ.04.0910	hypothetical protein, conserved	44.572	0.489
LinJ.04.0940	chaperone protein DNAj, putative	37.638	0.633
LinJ.04.0950	60S ribosomal protein L10, putative	28.162	0.804
LinJ.04.0960	adenylate kinase, putative	37.397	0.638
LinJ.04.0970	hypothetical protein, conserved	49.645	0.41
LinJ.04.0980	hypothetical protein	52.479	0.414
LinJ.04.0990	hypothetical protein, conserved	42.37	0.519
LinJ.04.1000	hypothetical protein, conserved	37.655	0.6
LinJ.04.1010	chloride channel protein, putative	39.449	0.583
LinJ.04.1020	hypothetical protein, conserved	39.353	0.503
LinJ.04.1040	acyltransferase-like protein, copy 1	36.914	0.629
LinJ.04.1050	acyltransferase-like protein, copy 2	38.922	0.583
LinJ.04.1060	hypothetical protein	49.082	0.477
LinJ.04.1080	hypothetical protein, conserved	42.968	0.546
LinJ.04.1090	hypothetical protein, conserved	43.824	0.53
LinJ.04.1100	hypothetical protein, conserved	46.261	0.48
LinJ.04.1120	proton motive ATPase, putative	43.887	0.493
LinJ.04.1130	hypothetical protein, conserved	42.423	0.515
LinJ.04.1140	cytochrome c oxidase assembly factor, putative	39.129	0.608
LinJ.04.1150	hypothetical protein	44.917	0.471
LinJ.04.1170	fructose-1,6-bisphosphatase, cytosolic, putative	38.79	0.623
LinJ.04.1180	hypothetical protein	56.136	0.331
LinJ.04.1190	RNA-binding protein, putative	40.365	0.61
LinJ.04.1200	hypothetical protein, conserved	49.462	0.442
LinJ.04.1210	tRNA nucleotidyltransferase, putative	49.397	0.441
LinJ.04.1230	protein kinase, putative,casein kinase I, putative	43.612	0.576
LinJ.04.1240	hypothetical protein, conserved	47.013	0.468
LinJ.04.1250	actin (ACT)	32.131	0.712
LinJ.05.0010	hypothetical protein, conserved	54.497	0.336
LinJ.05.0040	paraflagellar rod component par4, putative	45.941	0.441
LinJ.05.0050	hypothetical protein, conserved	47.505	0.435
LinJ.05.0060	major vault protein, putative	44.778	0.513
LinJ.05.0080	hypothetical protein, conserved	46.822	0.465
LinJ.05.0100	phosphoprotein phosphatase, putative	37.217	0.619
LinJ.05.0120	hypothetical protein, conserved	42.41	0.517
LinJ.05.0130	protein kinase, putative	43.276	0.53
LinJ.05.0140	nucleolar RNA helicase II, putative	36.839	0.632
LinJ.05.0150	hypothetical protein, conserved	39.964	0.571
LinJ.05.0160	hypothetical protein, unknown function	46.227	0.471
LinJ.05.0170	hypothetical protein, conserved	51.728	0.43
LinJ.05.0180	dihydrolipoamide branched chain transacylase, putative	38.738	0.593
LinJ.05.0190	hypothetical protein, conserved	41.119	0.524
LinJ.05.0200	hypothetical protein, conserved	39.133	0.598
LinJ.05.0210	hypothetical protein, conserved	46.404	0.472
LinJ.05.0220	dual specificity phosphatase-like protein	42.191	0.551
LinJ.05.0230	hydrogenase, putative	45.654	0.513
LinJ.05.0260	hypothetical protein, conserved	41.872	0.532
LinJ.05.0270	hypothetical protein, conserved	47.445	0.467
LinJ.05.0280	protein tyrosine phosphatase, putative	38.939	0.63
LinJ.05.0300	phosphate carrier protein, mitochondrial precursor-like protein	41.206	0.549
LinJ.05.0310	hypothetical protein, conserved	47.204	0.454
LinJ.05.0330	DNA replication licensing factor MCM8, putative	40.633	0.549
LinJ.05.0340	hypothetical protein, conserved	37.5	0.551
LinJ.05.0350	trypanothione reductase (TRYR)	34.637	0.656
LinJ.05.0360	ATP-dependent RNA helicase, putative	42.066	0.501
LinJ.05.0370	hypothetical protein, conserved	43.805	0.532
LinJ.05.0380	microtubule-associated protein, putative	32.617	0.718
LinJ.05.0390	protein kinase, putative	39.116	0.602
LinJ.05.0400	structural maintenance of chromosome (SMC), putative	37.114	0.614
LinJ.05.0410	hypothetical protein, conserved	41.1	0.539
LinJ.05.0430	hypothetical protein, conserved	42.894	0.544
LinJ.05.0440	hypothetical protein, conserved	43.514	0.529
LinJ.05.0460	GTPase, putative	47.423	0.438
LinJ.05.0470	hypothetical protein, unknown function	54.476	0.351
LinJ.05.0480	monocarboxylate transporter-like protein	39.782	0.593
LinJ.05.0490	hypothetical protein, conserved	50.579	0.418
LinJ.05.0500	ATPase alpha subunit	25.891	0.841
LinJ.05.0510	ATPase alpha subunit	25.891	0.841
LinJ.05.0520	nuclear receptor binding factor-like protein	37.146	0.608
LinJ.05.0530	kinetoplast-associated protein-like protein	47.96	0.444
LinJ.05.0550	protein kinase, putative,cdc2-related kinase, putative	41.691	0.558
LinJ.05.0560	hypothetical protein, conserved	42.178	0.531
LinJ.05.0570	hypothetical protein, conserved	35.894	0.633
LinJ.05.0580	hypothetical protein, conserved	42.334	0.574
LinJ.05.0590	ATP-dependent RNA helicase, putative	42.271	0.535
LinJ.05.0600	hypothetical protein, conserved	39.193	0.595
LinJ.05.0610	hypothetical protein, conserved	43.348	0.508
LinJ.05.0620	hypothetical protein, conserved	51.712	0.446
LinJ.05.0630	kinesin, putative	40.752	0.555
LinJ.05.0640	hypothetical protein, conserved	42.377	0.534
LinJ.05.0650	hypothetical protein, conserved	42.562	0.52
LinJ.05.0660	nitroreductase-like protein	36.847	0.612
LinJ.05.0670	hypothetical protein, conserved	47.829	0.443
LinJ.05.0680	sre-2/carboxylate carrier-like protein	39.057	0.603
LinJ.05.0690	hypothetical protein, conserved	45.155	0.487
LinJ.05.0700	hypothetical protein, conserved	45.762	0.466
LinJ.05.0710	CYC2-like cyclin, putative	41.788	0.556
LinJ.05.0720	phophatase-like protein	46.472	0.49
LinJ.05.0730	hypothetical protein, conserved	44.013	0.505
LinJ.05.0740	hypothetical protein, conserved	39.077	0.583
LinJ.05.0750	hypothetical protein, conserved	37.435	0.619
LinJ.05.0760	kinesin-like protein	44.797	0.494
LinJ.05.0770	hypothetical protein, unknown function	48.361	0.452
LinJ.05.0790	hypothetical protein, conserved	43.404	0.536
LinJ.05.0800	MYND zinc finger (ZnF) domain-like protein	42.081	0.551
LinJ.05.0820	hypothetical protein, conserved	40.923	0.564
LinJ.05.0830	methylthioadenosine phosphorylase, putative	31.597	0.772
LinJ.05.0840	hypothetical protein, unknown function	45.518	0.486
LinJ.05.0850	hypothetical protein, conserved	45.062	0.514
LinJ.05.0870	hypothetical protein, conserved	47.652	0.449
LinJ.05.0880	hypothetical protein, conserved	37.345	0.57
LinJ.05.0890	hypothetical protein, conserved	38.605	0.581
LinJ.05.0900	surface antigen-like protein	36.189	0.697
LinJ.05.0910	hypothetical protein, conserved	42.313	0.516
LinJ.05.0920	paraflagellar rod protein, putative	46.689	0.499
LinJ.05.0930	ubiquitin-conjugating enzyme, putative	45.122	0.482
LinJ.05.0940	hypothetical protein, conserved	46.649	0.476
LinJ.05.0950	glutaminyl cyclase, putative	43.939	0.496
LinJ.05.0960	dipeptidyl-peptidase III, putative,metallo-peptidase, Clan M-, Family M49	34.187	0.675
LinJ.05.0970	3-mercaptopyruvate sulfurtransferase (MST)	37.551	0.632
LinJ.05.0980	NADH-ubiquinone oxidoreductase, mitochondrial, putative	32.903	0.711
LinJ.05.1010	methyltransferase-like protein	41.062	0.535
LinJ.05.1020	hypothetical protein, conserved	45.944	0.492
LinJ.05.1040	stomatin-like protein	52.78	0.406
LinJ.05.1050	hypothetical protein, unknown function	53.944	0.367
LinJ.05.1060	ATPase, putative	50.524	0.439
LinJ.05.1070	hypothetical protein, conserved	41.671	0.528
LinJ.05.1080	hypothetical protein, conserved	36.899	0.637
LinJ.05.1090	double-strand-break repair protein rad21 homolog, putative	40.602	0.589
LinJ.05.1100	hypothetical protein, conserved	36.855	0.658
LinJ.05.1110	hypothetical protein, conserved	38.93	0.602
LinJ.05.1130	hypothetical protein, conserved	34.429	0.645
LinJ.05.1140	vacuolar ATPase subunit-like protein	31.959	0.696
LinJ.05.1150	hypothetical protein, unknown function	47.41	0.461
LinJ.05.1160	fatty acid elongase, putative	35.071	0.679
LinJ.05.1170	hypothetical protein, conserved	37.132	0.604
LinJ.05.1180	hypothetical protein, conserved	48.167	0.459
LinJ.05.1200	protein phosphatase type 1 regulator-like protein	51.001	0.381
LinJ.05.1210	surface antigen-like protein	41.235	0.54
LinJ.06.0020	hypothetical protein, conserved	44.455	0.501
LinJ.06.0030	hypothetical protein, conserved	40.054	0.567
LinJ.06.0040	hypothetical protein, conserved	44.048	0.541
LinJ.06.0050	pumilio/PUF RNA binding protein 5, putative (PUF5)	37.844	0.621
LinJ.06.0060	hypothetical protein, conserved	46.608	0.449
LinJ.06.0080	ATP-binding cassette protein subfamily G, member 1, putative (ABCG1)	35.14	0.613
LinJ.06.0090	ATP-binding cassette protein subfamily G, member 2, putative (ABCG2)	36.077	0.603
LinJ.06.0100	ATP-binding cassette protein subfamily G, member 3, putative (ABCG3)	29.909	0.689
LinJ.06.0110	hypothetical protein, conserved	43.119	0.516
LinJ.06.0140	proteasome beta 6 subunit, putative,20S proteasome beta 6 subunit, putative	37.698	0.659
LinJ.06.0160	hypothetical protein, conserved	40.519	0.578
LinJ.06.0180	kinesin-like protein	45.153	0.471
LinJ.06.0190	hypothetical protein, conserved	45.07	0.514
LinJ.06.0200	hypothetical protein, conserved	42.009	0.535
LinJ.06.0210	hypothetical protein, conserved	46.947	0.499
LinJ.06.0220	hypothetical protein, conserved	41.274	0.595
LinJ.06.0230	hypothetical protein, conserved	44.479	0.575
LinJ.06.0240	hypothetical protein, conserved	42.895	0.541
LinJ.06.0250	hypothetical protein, conserved	42.117	0.532
LinJ.06.0260	5'-3' exonuclease, putative	36.702	0.631
LinJ.06.0270	hypothetical protein, conserved	33.909	0.677
LinJ.06.0280	hypothetical protein, conserved	46.319	0.489
LinJ.06.0290	ribonuclease H1, putative	48.995	0.492
LinJ.06.0310	folate/biopterin transporter, putative	34.262	0.672
LinJ.06.0320	hypothetical protein, conserved	48.516	0.429
LinJ.06.0330	hypothetical protein, conserved	48.764	0.447
LinJ.06.0340	oligopeptidase B-like protein,serine peptidase, clan SC, family S9A-like protein	44.322	0.53
LinJ.06.0350	NAD(p)-dependent steroid dehydrogenase-like protein	53.675	0.443
LinJ.06.0360	hypothetical protein, conserved	55.717	0.316
LinJ.06.0370	glutamine synthetase, putative	52.667	0.405
LinJ.06.0380	hypothetical protein, conserved	57.625	0.334
LinJ.06.0390	hypothetical protein, conserved	57.562	0.345
LinJ.06.0410	60S ribosomal protein L19, putative	30.645	0.78
LinJ.06.0430	60S ribosomal protein L19, putative	30.761	0.782
LinJ.06.0440	hypothetical protein, conserved	48.152	0.452
LinJ.06.0450	hypothetical protein, conserved	42.754	0.547
LinJ.06.0460	hypothetical protein, conserved	46.721	0.504
LinJ.06.0470	hypothetical protein, unknown function	43.288	0.514
LinJ.06.0480	ATP-NAD kinase-like protein	40.466	0.562
LinJ.06.0490	hypothetical protein, conserved	41.291	0.557
LinJ.06.0500	hypothetical protein, conserved	46.001	0.527
LinJ.06.0510	hypothetical protein, conserved	37.003	0.62
LinJ.06.0520	hypothetical protein, conserved	44.721	0.519
LinJ.06.0530	hypothetical protein, unknown function	42.905	0.505
LinJ.06.0540	hypothetical protein, conserved	48.622	0.439
LinJ.06.0550	hypothetical protein, conserved	39.882	0.58
LinJ.06.0560	hypothetical protein, conserved	46.749	0.483
LinJ.06.0570	hypothetical protein, conserved	41.429	0.548
[truncated: 6,487 more rows]

## Sheet: Lmaj
ENC and CAI values of the shortlisted genes in Leishmania major Friedlin
[truncated: 7,146 more rows]

## Sheet: Lmex
ENC and CAI values of the shortlisted genes in Leishmania mexicana MHOM GT 2001 U1103
[truncated: 6,963 more rows]

[truncated: 7 more sheets: Ltar, Tbg, Tcl, Tbt, Tclbe, Tev, Tvx]
