# Supplementary material for: Data in support of large scale comparative codon usage analysis in Leishmania and Trypanosomatids
Source: Data Brief. 2015 Jun 18;4:269–72. doi: 10.1016/j.dib.2015.06.003 (PMC4510541; doi:10.1016/j.dib.2015.06.003)
Supplement: Supplementary file 1 — Supplementary data [file mmc1.zip › Table S4.xls]

## Sheet: Codon context count
Table S4. Counts of all possible di-codon context pairs in 13 Trypanosomatid species
Di-codon context	Lmaj	Lbraz	Ldon	Linf	Lmex	Ltar	Tbg	Tbt	Tcl	Tclbe	Tev	Tvx	Cfas
AAA -> AAA	271	439	293	318	286	621	1814	2840	2444	3070	2370	2578	324
AAA -> AAG	1037	1184	1104	1140	1114	1323	2515	3295	2970	3004	2938	3176	1038
AAA -> AAC	611	618	605	629	636	804	1363	1913	1849	1681	1655	1982	574
AAA -> AAU	241	384	219	255	247	461	1704	2150	2280	2303	1930	1802	198
AAA -> ACA	420	575	358	370	386	611	1659	2562	1789	1712	2149	2179	358
AAA -> ACC	414	368	404	434	409	436	868	1277	1154	823	1086	856	317
AAA -> ACG	731	640	742	780	776	820	1287	1638	1192	1481	1457	1488	555
AAA -> ACU	185	273	197	196	200	362	1224	1635	1217	872	1459	1046	138
AAA -> AGA	131	181	126	131	102	208	692	879	933	1005	859	953	122
AAA -> AGG	236	331	218	219	256	355	1063	1173	1303	1099	1234	1235	144
AAA -> CGA	210	302	192	207	219	376	884	984	674	853	947	759	124
AAA -> CGC	604	614	560	591	545	735	919	1031	906	1060	977	1152	459
AAA -> CGG	383	436	379	401	421	498	1117	1198	805	963	1169	717	219
AAA -> CGU	209	303	217	233	235	375	1051	1159	885	1128	1100	875	170
AAA -> AGC	515	676	639	654	576	721	1041	1416	1422	993	1263	1551	514
AAA -> AGU	241	352	202	219	236	374	1278	1462	1411	1298	1415	1208	202
AAA -> UCA	193	247	165	172	169	306	1004	1264	944	892	1175	708	145
AAA -> UCC	264	323	273	282	262	325	629	727	868	824	701	522	184
AAA -> UCG	535	411	466	482	472	581	770	831	804	606	761	596	278
AAA -> UCU	190	259	171	176	185	328	772	966	689	763	862	589	128
AAA -> AUA	151	178	126	134	141	235	1158	1700	1771	919	1434	1336	124
AAA -> AUC	464	501	390	418	447	458	688	911	1110	613	821	871	298
AAA -> AUU	222	383	215	237	233	419	1309	1538	2021	1720	1554	1380	282
AAA -> AUG	592	697	535	576	574	803	1705	2054	2349	1950	1908	1993	399
AAA -> UUC	264	291	226	236	244	333	710	970	991	549	912	607	215
AAA -> UUU	146	269	143	148	165	278	1018	1261	1244	1365	1140	914	139
AAA -> UAC	356	388	349	375	350	449	1018	1192	1112	990	1135	640	188
AAA -> UAU	102	158	92	96	102	180	1035	1250	1075	845	1179	645	31
AAA -> UGC	235	284	245	256	252	327	707	1273	692	644	979	749	125
AAA -> UGU	74	133	71	73	78	163	818	1110	833	557	899	544	47
AAA -> UGG	241	269	218	235	247	320	728	1081	886	898	946	782	115
AAA -> CUA	132	232	141	146	139	223	901	1432	768	578	1206	693	58
AAA -> CUC	503	585	500	525	540	664	1326	1533	1409	1037	1493	983	308
AAA -> CUG	944	1027	889	928	987	1364	1862	2242	1827	1701	2138	1690	362
AAA -> CUU	232	363	221	226	225	410	2078	2479	1830	1640	2229	1390	119
AAA -> UUA	32	84	43	42	36	92	728	955	845	782	851	466	40
AAA -> UUG	188	217	151	161	195	326	1179	1495	1264	1494	1390	1092	142
AAA -> CCA	228	364	236	243	241	376	1430	1776	1117	1453	1584	986	192
AAA -> CCC	343	318	281	295	359	359	1022	1334	939	739	1114	584	257
AAA -> CCG	570	571	569	598	618	595	1190	1392	866	869	1291	771	245
AAA -> CCU	184	242	191	198	213	337	1088	1266	735	541	1143	549	115
AAA -> CAC	438	554	421	431	435	616	1082	1436	1349	971	1261	1252	292
AAA -> CAU	134	258	117	125	149	270	1113	1255	1047	860	1280	759	84
AAA -> CAA	196	317	164	167	196	370	1575	2250	1496	1729	1956	1492	142
AAA -> CAG	644	796	604	631	676	935	1576	1910	1598	1482	1808	1698	358
AAA -> GUA	192	334	185	203	202	377	837	1110	969	747	1000	672	170
AAA -> GUC	496	494	471	492	473	536	586	805	836	667	643	591	344
AAA -> GUG	1026	1211	892	905	961	1236	1822	1943	2102	1559	1915	1651	677
AAA -> GUU	234	340	215	228	248	365	1359	1623	1440	980	1520	1253	220
AAA -> GCA	756	942	715	745	655	1000	1596	2681	1778	1396	2158	2083	761
AAA -> GCC	955	924	1020	1041	968	983	990	1438	1338	896	1196	1045	884
AAA -> GCG	1055	1358	1128	1179	1132	1483	1240	1764	1466	946	1505	1490	958
AAA -> GCU	426	556	404	423	489	696	1222	1546	1289	583	1381	914	503
AAA -> GGA	368	501	368	382	362	543	1127	1544	1598	1323	1393	1234	456
AAA -> GGC	1338	1284	1391	1437	1383	1347	953	1370	1468	1264	1206	1296	1384
AAA -> GGG	661	716	641	674	675	776	1170	1419	1635	1349	1297	1158	626
AAA -> GGU	525	624	430	456	574	829	1552	1788	1696	936	1649	1022	461
AAA -> GAC	1327	1332	1270	1338	1328	1370	1351	2034	1773	1484	1712	1487	1138
AAA -> GAU	545	658	536	575	602	900	2056	2774	2124	1819	2363	1231	488
AAA -> GAA	544	731	567	605	530	930	2361	3532	2796	3376	2954	2224	697
AAA -> GAG	1699	2052	1690	1776	1684	2020	2593	3188	2676	2576	2962	2147	1572
AAA -> UAA	11	15	10	9	13	13	82	106	101	109	122	81	8
AAA -> UAG	15	22	16	19	18	17	51	78	59	61	75	60	20
AAA -> UGA	23	31	30	33	26	33	84	106	81	104	104	88	18
AAG -> AAA	1196	1367	1207	1254	1256	1636	3386	4225	3728	2973	3822	2487	1108
AAG -> AAG	6924	6085	6043	6554	6378	5517	4245	4771	4974	5282	4516	4361	9326
AAG -> AAC	3087	2717	2705	2967	2953	2483	1737	1960	2134	1810	1868	2009	3672
AAG -> AAU	811	926	757	796	851	1076	1742	2054	1898	2069	1900	1522	704
AAG -> ACA	1311	1615	1284	1307	1396	1601	1219	1528	1570	1678	1408	1907	1414
AAG -> ACC	1319	1320	1189	1246	1439	1166	585	705	915	761	667	789	1443
AAG -> ACG	4258	3491	3752	4058	3894	3012	1237	1464	1658	2202	1385	1741	5374
AAG -> ACU	607	738	581	607	651	815	764	880	883	702	831	791	443
AAG -> AGA	401	588	403	421	414	494	886	959	1037	775	997	898	317
AAG -> AGG	1119	1203	1036	1098	1153	984	1407	1528	1540	1400	1457	1476	590
AAG -> CGA	1299	1433	1190	1221	1243	1364	1334	1446	1437	1182	1465	1499	903
AAG -> CGC	4646	4188	4329	4652	4481	3573	1610	1723	1866	1152	1686	2527	5311
AAG -> CGG	2893	2393	2702	2843	2917	2258	1981	2122	2061	1546	2072	1878	3843
AAG -> CGU	1490	1487	1336	1403	1408	1661	1792	2038	1804	1508	1807	1859	1502
AAG -> AGC	3124	2663	2789	2943	2867	2237	1301	1432	1631	1361	1359	1743	3203
AAG -> AGU	865	1013	849	897	928	1048	1343	1487	1322	1320	1371	1322	1033
AAG -> UCA	701	998	711	720	757	979	1058	1239	1221	901	1152	1195	643
AAG -> UCC	1376	1312	1258	1333	1387	1185	677	778	1027	774	738	955	1739
AAG -> UCG	2623	2249	2370	2578	2556	1950	1006	1083	1292	953	1044	1263	3199
AAG -> UCU	817	903	773	808	807	954	882	982	974	814	947	919	747
AAG -> AUA	435	464	432	451	432	521	1014	1236	985	601	1138	1117	202
AAG -> AUC	2373	1932	2102	2311	2254	1695	676	850	940	776	785	866	2670
AAG -> AUU	972	1004	937	993	1003	1103	1314	1492	1394	1414	1412	1372	1251
AAG -> AUG	3121	2998	2912	3172	3079	2860	1927	2091	2075	2160	2108	2309	3596
AAG -> UUC	1991	1819	1829	2003	2007	1493	1120	1272	1262	656	1213	1331	2364
AAG -> UUU	1059	1124	959	1006	980	1137	1937	2100	1906	1606	2045	1823	1192
AAG -> UAC	3185	2972	2867	3087	3044	2545	1530	1701	1852	1688	1580	1773	3368
AAG -> UAU	572	702	552	571	574	735	1157	1269	1064	942	1238	965	493
AAG -> UGC	1713	1593	1496	1615	1535	1389	996	1347	1231	790	1207	1527	1421
AAG -> UGU	484	574	418	464	474	569	906	1040	1211	679	979	1045	437
AAG -> UGG	1550	1546	1387	1542	1497	1325	1316	1485	1715	1236	1419	1448	1587
AAG -> CUA	711	826	604	631	680	767	720	1025	891	403	862	903	356
AAG -> CUC	2625	2424	2322	2592	2578	2176	950	1135	1452	764	1072	1734	2720
AAG -> CUG	6646	5481	5831	6200	6211	4667	1663	2121	2752	1965	1904	2813	8471
AAG -> CUU	1150	1363	1058	1108	1140	1342	1605	1808	1989	1332	1730	1950	902
AAG -> UUA	149	258	140	154	166	243	1126	1294	1030	683	1241	853	95
AAG -> UUG	982	1339	980	1008	1096	1189	2470	2708	2322	1871	2633	2408	802
AAG -> CCA	1110	1249	1004	1032	1077	1153	954	1180	1553	1150	1059	1423	982
AAG -> CCC	1348	1159	1207	1268	1237	1174	640	724	1049	671	690	800	2011
AAG -> CCG	3775	2813	3456	3666	3413	2640	869	1017	1417	1324	934	1349	4285
AAG -> CCU	753	814	763	811	818	879	668	775	933	675	703	759	723
AAG -> CAC	2882	2663	2542	2701	2643	2267	1330	1600	1937	1120	1495	2197	3100
AAG -> CAU	770	741	714	740	762	909	1098	1195	1160	1005	1150	1230	485
AAG -> CAA	1009	1164	961	988	1031	1219	2143	2616	2017	1447	2406	2201	712
AAG -> CAG	5458	4777	4981	5280	5089	4364	2765	3083	3401	2513	2877	3401	6176
AAG -> GUA	788	996	751	804	835	1082	1425	1616	1322	675	1576	1067	463
AAG -> GUC	1577	1441	1451	1556	1572	1326	804	857	1118	834	841	1159	1578
AAG -> GUG	5805	5271	5185	5568	5610	4566	3103	3343	3136	2906	3235	3585	7308
AAG -> GUU	856	907	810	861	923	1007	2114	2261	2116	1267	2207	1642	602
AAG -> GCA	2804	2956	2561	2666	2771	2812	2576	3142	3121	2944	2869	3948	3240
AAG -> GCC	3287	2805	2891	3150	3126	2333	1363	1642	2038	1801	1530	2197	3789
AAG -> GCG	7148	5869	6425	6958	6914	4772	2335	2613	2813	3126	2467	3274	9362
AAG -> GCU	1910	1996	1730	1858	1868	1943	2117	2318	2158	1492	2162	1621	1702
AAG -> GGA	776	1024	731	752	801	1032	1896	2168	2069	1926	2058	1786	960
AAG -> GGC	3949	3058	3427	3742	3546	2770	1419	1592	2004	1856	1483	2394	4266
AAG -> GGG	1510	1537	1395	1470	1498	1340	1714	1870	1681	1762	1796	1698	1508
AAG -> GGU	1416	1554	1231	1297	1384	1497	2095	2371	1905	1496	2264	1681	1249
AAG -> GAC	4904	4258	4437	4804	4777	3589	2339	2742	3230	2764	2528	3611	6149
AAG -> GAU	2167	2294	2053	2158	2311	2519	3268	3631	3290	3389	3329	2518	1853
AAG -> GAA	1844	2130	1812	1903	1911	2494	4869	5481	5122	4799	5133	4373	1587
AAG -> GAG	8704	7718	7627	8236	8111	6708	5307	5895	6348	6308	5600	6113	10895
AAG -> UAA	96	100	65	87	99	78	106	125	79	80	133	112	166
AAG -> UAG	141	128	132	152	136	116	70	88	90	97	86	124	208
AAG -> UGA	148	133	132	138	132	122	95	116	110	116	125	152	173
AAC -> AAA	599	868	611	633	675	854	1926	2778	2040	1758	2442	1836	631
AAC -> AAG	3294	2895	2875	3077	3114	2671	1837	2391	2273	1818	2102	2975	3824
AAC -> AAC	3279	3182	2954	3114	3182	2859	2333	2803	2441	2640	2555	2491	5837
AAC -> AAU	682	812	591	648	640	919	1713	1922	1772	1675	1850	1589	716
AAC -> ACA	1244	1546	1157	1235	1238	1646	1624	2067	1667	1573	1822	2322	1538
AAC -> ACC	2534	2684	2288	2426	2626	2247	1397	1730	1736	1438	1558	1458	4290
AAC -> ACG	3188	2602	2823	3071	3117	2428	1162	1336	1518	1910	1270	2038	4496
AAC -> ACU	704	1062	703	752	736	1011	1182	1370	1238	893	1306	1287	758
AAC -> AGA	286	363	259	286	316	446	679	826	712	526	799	858	267
AAC -> AGG	591	608	531	564	624	625	765	874	937	628	849	1095	277
AAC -> CGA	541	614	521	519	541	627	662	751	673	620	743	488	409
AAC -> CGC	3033	2581	2775	2964	2925	2215	1262	1334	1270	1298	1322	1064	4359
AAC -> CGG	781	676	734	768	806	552	568	644	612	418	592	452	900
AAC -> CGU	799	810	713	764	838	862	1204	1269	923	1055	1261	841	727
AAC -> AGC	3858	3518	3577	3702	3619	3286	1697	2086	2209	1810	1937	2331	5341
AAC -> AGU	927	1096	809	831	950	1179	1620	1794	1583	1389	1699	1604	950
AAC -> UCA	557	708	556	563	619	867	919	1094	948	676	978	726	521
AAC -> UCC	1520	1527	1398	1491	1538	1364	899	976	1045	1010	941	854	1956
AAC -> UCG	1927	1808	1735	1838	1806	1542	744	807	900	641	788	921	2061
AAC -> UCU	723	921	731	776	795	914	958	1051	830	737	1020	758	669
AAC -> AUA	355	422	337	355	341	502	916	1126	1009	433	1022	836	177
AAC -> AUC	2959	2762	2617	2844	2861	2354	1345	1625	1572	1275	1558	1424	3910
AAC -> AUU	1123	1300	1033	1086	1136	1236	1821	1968	2162	1544	1893	1916	1141
AAC -> AUG	2570	2392	2303	2470	2486	2262	1792	2046	2029	1926	1953	1987	2886
AAC -> UUC	2450	2195	2231	2427	2408	1908	1486	1668	1541	972	1498	1276	3346
AAC -> UUU	1159	1299	1049	1078	1190	1362	1577	1742	1722	1513	1660	1686	1248
AAC -> UAC	2853	2731	2643	2802	2813	2334	1221	1347	1448	1175	1251	1378	3232
AAC -> UAU	395	456	388	403	424	554	853	922	723	503	881	745	343
AAC -> UGC	1818	1607	1601	1727	1700	1563	1075	1343	1220	967	1273	1327	1784
AAC -> UGU	409	454	344	358	351	526	941	984	923	617	998	794	304
AAC -> UGG	1192	1112	1035	1111	1159	996	819	963	920	702	910	1102	1292
AAC -> CUA	315	356	329	340	349	334	492	712	458	158	578	288	172
AAC -> CUC	2275	2300	2130	2229	2304	1974	1206	1386	1510	841	1303	1182	3276
AAC -> CUG	2555	2292	2212	2382	2427	1818	884	1094	1273	927	1004	1020	3013
AAC -> CUU	938	935	847	892	950	962	1508	1729	1431	958	1684	1149	931
AAC -> UUA	159	285	165	169	178	258	627	753	593	294	708	385	149
AAC -> UUG	1276	1227	1190	1242	1307	1311	1127	1177	1185	896	1145	1223	1034
AAC -> CCA	836	1120	814	834	910	952	1079	1308	1169	760	1196	791	1051
AAC -> CCC	1567	1538	1337	1439	1578	1234	1065	1110	1172	874	1080	764	2327
AAC -> CCG	2545	2041	2265	2427	2424	1687	833	943	988	841	909	793	3196
AAC -> CCU	703	829	695	715	721	827	907	962	892	624	939	600	667
AAC -> CAC	1751	1749	1517	1628	1660	1388	992	1102	1274	811	1081	1037	2419
AAC -> CAU	424	437	360	379	418	508	697	795	824	502	739	606	224
AAC -> CAA	524	618	488	505	548	602	1118	1406	1192	714	1264	873	560
AAC -> CAG	1810	1694	1613	1737	1789	1471	938	1106	1183	788	1067	1171	2242
AAC -> GUA	484	609	447	475	506	609	775	917	758	336	855	601	316
AAC -> GUC	2283	2012	2108	2216	2329	1866	983	1118	943	1208	1059	1020	2981
AAC -> GUG	3740	3192	3187	3479	3485	2846	1454	1546	1763	1948	1517	2032	5179
AAC -> GUU	921	968	854	902	934	983	1472	1599	1524	1102	1551	1494	1007
AAC -> GCA	1727	1805	1686	1754	1601	1829	1492	1816	1497	1299	1627	2345	2610
AAC -> GCC	4337	3475	4001	4186	4066	3092	1427	1711	1739	2040	1553	1765	6391
AAC -> GCG	4195	3177	3899	4201	4002	2823	1111	1303	1280	1522	1211	1997	6228
AAC -> GCU	1659	1534	1536	1625	1583	1731	1358	1498	1327	876	1399	1422	1598
AAC -> GGA	790	842	786	824	778	879	911	1092	983	790	992	840	803
AAC -> GGC	4802	3763	4566	4789	4605	3431	1338	1853	1528	1933	1563	1771	6187
AAC -> GGG	1339	1159	1210	1284	1379	1127	847	903	1212	940	858	1042	1550
AAC -> GGU	1525	1500	1396	1447	1548	1576	1705	1845	1457	1391	1803	1200	1767
AAC -> GAC	3897	3523	3618	3888	3781	3089	1711	2082	2006	1964	1902	2251	5240
AAC -> GAU	1313	1355	1234	1309	1272	1555	1741	1951	1961	1588	1841	1494	1348
AAC -> GAA	1185	1270	1211	1276	1152	1462	2012	2329	1946	1595	2161	2144	1149
AAC -> GAG	4314	3901	3854	4145	4076	3505	1995	2203	2713	2188	2111	2768	5669
AAC -> UAA	21	25	24	23	19	20	46	59	67	31	65	46	47
AAC -> UAG	24	33	23	23	29	28	25	27	33	15	34	54	42
AAC -> UGA	61	55	56	62	59	70	52	67	71	67	75	50	71
AAU -> AAA	121	214	106	114	148	218	1237	1527	1484	1903	1415	1115	124
AAU -> AAG	315	496	304	326	274	457	1155	1420	1315	1261	1286	1136	252
AAU -> AAC	333	503	324	341	333	494	1292	1480	1389	1301	1383	962	292
AAU -> AAU	118	223	120	129	128	256	1491	1651	1420	2185	1560	919	174
AAU -> ACA	204	383	190	200	208	434	954	1197	876	1149	1036	823	207
AAU -> ACC	382	479	357	380	383	522	871	1010	846	795	954	604	288
AAU -> ACG	448	550	439	463	495	605	792	868	794	1202	823	741	395
AAU -> ACU	138	265	133	142	149	325	733	837	620	659	752	546	148
AAU -> AGA	71	125	66	71	77	162	366	423	444	347	386	350	69
AAU -> AGG	97	189	91	95	111	156	498	541	485	383	529	430	74
AAU -> CGA	323	434	304	308	332	450	426	447	456	580	466	428	203
AAU -> CGC	877	880	861	897	797	825	734	760	804	741	756	785	694
AAU -> CGG	347	389	362	378	383	366	473	504	463	504	487	384	197
AAU -> CGU	324	377	305	316	318	504	831	875	836	902	849	733	236
AAU -> AGC	481	627	456	470	456	604	865	1015	985	656	962	867	394
AAU -> AGU	164	285	147	147	160	293	950	1118	910	761	1034	724	190
AAU -> UCA	117	254	146	148	137	279	768	975	757	1068	854	686	119
AAU -> UCC	190	299	189	195	211	339	893	864	849	1186	869	695	186
AAU -> UCG	313	333	311	323	286	426	597	684	624	668	637	647	229
AAU -> UCU	145	200	160	167	176	343	801	894	798	1114	827	647	177
AAU -> AUA	71	92	61	69	84	148	716	839	745	460	790	547	26
AAU -> AUC	408	498	376	393	420	544	988	1103	1292	593	1091	746	180
AAU -> AUU	233	277	224	237	248	441	1470	1647	1659	1595	1631	1298	133
AAU -> AUG	421	574	370	403	412	623	1395	1536	1401	1139	1504	1096	213
AAU -> UUC	318	357	290	301	302	372	813	921	814	665	883	703	282
AAU -> UUU	176	300	167	184	182	371	1053	1203	1221	1649	1197	1039	213
AAU -> UAC	260	352	265	272	279	374	874	946	929	940	907	686	332
AAU -> UAU	85	133	87	93	93	161	725	860	850	856	792	508	85
AAU -> UGC	167	233	161	161	175	242	552	681	651	614	641	654	160
AAU -> UGU	64	121	62	62	64	134	666	735	642	607	727	551	52
AAU -> UGG	114	185	111	107	126	219	551	620	630	774	599	522	119
AAU -> CUA	128	160	113	123	123	208	346	446	294	279	409	286	68
AAU -> CUC	600	693	564	604	565	692	776	892	983	731	888	801	546
AAU -> CUG	855	772	777	820	758	789	751	772	777	769	744	813	616
AAU -> CUU	332	377	283	296	303	504	1051	1189	1100	1297	1171	1030	274
AAU -> UUA	63	130	51	54	62	133	625	738	761	861	695	468	108
AAU -> UUG	303	386	294	308	317	461	1171	1279	1276	1767	1255	1050	445
AAU -> CCA	342	488	351	359	349	508	832	910	888	994	880	749	239
AAU -> CCC	400	498	384	400	400	480	886	950	771	786	944	672	386
AAU -> CCG	712	728	648	688	734	693	573	660	673	918	610	565	395
AAU -> CCU	245	357	237	240	277	437	713	795	805	738	765	550	198
AAU -> CAC	637	667	611	625	636	742	795	873	854	631	838	647	392
AAU -> CAU	216	269	237	243	253	332	673	745	649	892	680	544	118
AAU -> CAA	310	412	330	337	329	409	954	1124	1021	1037	1054	720	192
AAU -> CAG	874	957	851	864	859	988	944	1108	1008	1036	1023	869	685
AAU -> GUA	246	378	204	246	241	387	1107	1223	1050	736	1221	975	132
AAU -> GUC	718	845	634	676	723	799	1126	1201	1256	1226	1148	1125	490
AAU -> GUG	1444	1677	1332	1382	1396	1720	2470	2688	2673	2438	2560	2477	1124
AAU -> GUU	338	458	300	315	381	551	2225	2341	2085	1681	2356	1875	263
AAU -> GCA	796	1108	755	774	760	1075	1940	2364	2085	2055	2191	1993	807
AAU -> GCC	1323	1532	1287	1327	1302	1531	1820	2114	2119	2225	1948	1996	1131
AAU -> GCG	1513	1737	1426	1514	1549	1726	1695	1975	1825	2207	1881	1862	1682
AAU -> GCU	626	902	561	588	648	904	2740	2103	1839	1405	1966	1689	704
AAU -> GGA	321	482	323	338	370	552	1431	1631	1711	1661	1554	1216	423
AAU -> GGC	1389	1734	1277	1327	1344	1499	1419	1617	1875	1987	1538	1761	1258
AAU -> GGG	560	781	514	546	614	772	1222	1336	1391	1445	1265	1317	607
AAU -> GGU	502	708	445	461	554	805	2078	2259	1901	1785	2184	1550	679
AAU -> GAC	1184	1552	1078	1143	1211	1480	2058	2296	2330	2333	2137	2100	902
AAU -> GAU	496	717	483	506	535	819	2665	2907	2404	2651	2750	1886	380
AAU -> GAA	494	708	465	514	562	837	4060	3755	3149	3350	3500	2622	511
AAU -> GAG	1483	1801	1371	1431	1419	1765	3072	3422	3592	3383	3135	3049	1238
AAU -> UAA	1	6	2	3	5	7	47	66	40	50	64	30	14
AAU -> UAG	10	10	9	10	10	10	31	40	43	39	41	20	12
AAU -> UGA	11	4	7	8	5	9	32	37	45	79	48	28	18
ACA -> AAA	328	424	307	328	327	562	1550	2226	1457	1815	1942	1840	362
ACA -> AAG	1352	1650	1253	1331	1406	1672	1629	1991	1753	1547	1856	2265	1186
ACA -> AAC	1186	1327	1075	1126	1104	1355	1400	2016	1593	1288	1698	1843	1244
ACA -> AAU	314	479	333	340	320	597	1513	1730	1257	1662	1660	1182	363
ACA -> ACA	787	1142	705	724	796	1196	1902	2742	1571	2384	2257	2137	1761
ACA -> ACC	890	1006	809	817	971	1008	995	1298	953	912	1185	883	1199
ACA -> ACG	1857	1737	1530	1601	1592	1860	1195	1509	1353	1554	1322	1629	2221
ACA -> ACU	427	627	394	412	426	725	1407	1581	1032	1016	1468	1021	485
ACA -> AGA	182	257	181	189	196	258	400	528	507	614	483	779	162
ACA -> AGG	420	434	378	388	439	473	726	754	748	680	744	1123	210
ACA -> CGA	363	489	344	360	400	565	652	721	570	803	693	767	523
ACA -> CGC	1274	1403	1175	1227	1231	1420	779	822	883	874	864	1550	2122
ACA -> CGG	656	699	582	594	629	752	786	856	775	879	855	869	944
ACA -> CGU	437	612	390	407	460	677	803	833	808	1060	823	818	808
ACA -> AGC	1313	1308	1203	1252	1264	1308	969	1202	1048	878	1034	1744	1337
ACA -> AGU	489	616	412	441	487	638	1012	1089	924	993	1055	1066	426
ACA -> UCA	582	796	572	586	623	966	1215	1407	1105	949	1317	908	609
ACA -> UCC	954	998	828	844	982	1165	812	912	874	965	855	627	718
ACA -> UCG	1381	1435	1268	1320	1340	1478	983	1085	1106	983	1026	938	1120
ACA -> UCU	551	665	522	517	573	885	950	1062	711	982	997	659	461
ACA -> AUA	125	216	108	110	137	228	730	1058	972	572	942	690	114
ACA -> AUC	580	719	515	547	576	664	585	747	661	595	661	700	537
ACA -> AUU	278	446	256	271	286	494	1125	1255	1160	1191	1258	1023	376
ACA -> AUG	970	1149	895	892	981	1238	1437	1549	1714	1357	1528	1547	619
ACA -> UUC	466	584	437	471	463	599	886	1050	770	556	989	772	231
ACA -> UUU	321	495	343	355	377	546	1556	1674	1531	1595	1642	1298	240
ACA -> UAC	589	640	527	543	537	698	792	911	782	622	870	711	222
ACA -> UAU	141	217	163	173	166	306	790	948	655	622	864	476	53
ACA -> UGC	576	554	549	567	525	685	623	763	714	628	692	887	142
ACA -> UGU	219	241	184	189	202	366	694	750	586	683	732	550	77
ACA -> UGG	489	539	437	468	500	648	743	827	770	866	851	776	194
ACA -> CUA	264	426	244	246	243	443	643	891	702	366	815	640	165
ACA -> CUC	1028	1279	922	960	1081	1302	1172	1353	1079	1126	1319	1520	963
ACA -> CUG	1812	2217	1637	1710	1906	2264	1470	1730	1592	1443	1612	2144	1461
ACA -> CUU	508	644	429	440	487	856	1768	2008	1599	1500	1891	1661	301
ACA -> UUA	74	152	83	90	96	153	641	1079	629	585	745	458	62
ACA -> UUG	452	572	395	414	503	713	1090	1326	1163	1215	1208	1186	188
ACA -> CCA	1048	1460	1007	1065	1135	1499	1578	1888	1373	1632	1732	1497	1498
ACA -> CCC	909	1027	856	891	985	1025	978	1044	989	907	1008	791	1444
ACA -> CCG	2193	2229	2040	2144	2253	2319	1273	1479	1500	1662	1395	1338	2584
ACA -> CCU	686	841	590	630	696	1010	1122	1191	891	797	1165	907	691
ACA -> CAC	1113	1147	869	946	981	1437	861	988	1106	1115	908	1566	1296
ACA -> CAU	373	375	332	341	364	612	838	1082	749	860	929	820	235
ACA -> CAA	435	558	403	448	409	727	1207	1582	1394	1453	1397	1629	522
ACA -> CAG	1477	1598	1373	1447	1494	1873	1195	1397	1440	1192	1253	2052	1593
ACA -> GUA	262	498	249	243	300	572	730	919	567	579	788	727	274
ACA -> GUC	735	922	674	688	757	825	554	647	651	612	595	822	505
ACA -> GUG	1824	2452	1703	1749	1787	2440	1455	1670	1984	1349	1583	2034	1303
ACA -> GUU	337	534	311	316	334	540	1281	1402	1287	938	1321	1176	241
ACA -> GCA	1558	2055	1565	1604	1663	2077	1626	2689	1652	1704	2131	2647	3065
ACA -> GCC	1961	1906	1779	1863	1904	1920	966	1395	1269	1140	1191	1351	1908
ACA -> GCG	3149	3265	2858	2964	2974	3166	1294	1918	1701	1373	1570	2077	2799
ACA -> GCU	1030	1269	997	1035	1015	1352	1177	1541	1066	775	1343	1253	1183
ACA -> GGA	418	575	398	409	447	688	825	1343	849	976	1068	1073	537
ACA -> GGC	1415	1546	1382	1408	1419	1548	665	1016	868	881	873	1476	1149
ACA -> GGG	868	985	778	797	885	1063	763	974	880	1023	846	1097	854
ACA -> GGU	593	741	535	542	594	848	1126	1380	825	746	1272	869	505
ACA -> GAC	1707	1846	1588	1646	1730	1927	1098	1596	1421	1153	1369	1648	1621
ACA -> GAU	737	845	737	744	722	1122	1514	1827	1269	1235	1687	1215	591
ACA -> GAA	647	849	568	607	617	1042	1648	2387	1545	1935	1947	1887	606
ACA -> GAG	2573	3018	2464	2520	2588	3105	1816	2091	1943	2106	1984	2248	2415
ACA -> UAA	9	16	10	11	10	14	23	36	31	27	46	25	12
ACA -> UAG	16	18	14	13	15	22	19	28	23	7	25	54	9
ACA -> UGA	28	17	26	27	28	32	29	28	40	62	42	46	15
ACC -> AAA	546	669	493	506	516	637	1194	1677	1296	913	1420	928	551
ACC -> AAG	2232	2188	1982	2127	2319	1830	859	1146	1142	667	1007	1273	2570
ACC -> AAC	1876	2052	1737	1800	1945	1737	1237	1568	1449	1073	1354	1347	3009
ACC -> AAU	491	646	425	441	484	626	1166	1026	1107	715	973	775	341
ACC -> ACA	1312	1752	1172	1187	1333	1622	1354	1699	1489	1234	1550	1360	1991
ACC -> ACC	3620	3721	3113	3343	3666	2923	1103	1257	1279	2142	1198	980	6603
ACC -> ACG	2652	2514	2309	2434	2518	2058	817	1100	1381	1257	875	1115	3662
ACC -> ACU	1217	1497	1027	1071	1113	1440	1224	1434	1096	911	1289	987	1364
ACC -> AGA	199	287	195	195	216	265	259	331	386	219	286	381	143
ACC -> AGG	300	381	326	338	363	311	323	392	437	260	367	563	127
ACC -> CGA	353	362	325	331	342	403	333	371	331	266	354	190	271
ACC -> CGC	1875	1607	1686	1801	1803	1308	599	622	641	688	633	487	3493
ACC -> CGG	442	429	415	430	485	372	282	308	362	233	294	261	422
ACC -> CGU	596	606	535	547	590	633	524	546	562	469	529	387	653
ACC -> AGC	2496	2539	2350	2445	2557	2071	839	1053	1097	805	937	1073	2897
ACC -> AGU	693	885	601	649	734	838	834	883	805	552	855	709	608
ACC -> UCA	939	1253	931	945	1037	1195	788	883	842	613	849	647	841
ACC -> UCC	2439	2352	2229	2307	2518	2168	873	921	1015	1275	937	747	3228
ACC -> UCG	2334	2185	2199	2242	2276	1792	539	606	732	613	567	707	2701
ACC -> UCU	1353	1631	1297	1330	1451	1618	792	853	786	676	804	752	1609
ACC -> AUA	335	447	298	313	328	399	759	894	719	383	755	507	183
ACC -> AUC	2769	2712	2518	2706	2834	2305	1053	1305	1200	1206	1126	1000	3491
ACC -> AUU	985	1155	888	916	987	1029	1360	1508	1482	1496	1446	1219	786
ACC -> AUG	1947	1938	1806	1904	1938	1913	1155	1204	1343	1118	1197	1128	1448
ACC -> UUC	2859	2639	2617	2773	2807	2197	1059	1174	1153	668	1140	863	5172
ACC -> UUU	1286	1417	1210	1262	1348	1439	1040	1077	1026	1042	1031	991	1765
ACC -> UAC	1856	1859	1696	1820	1815	1463	471	599	549	354	507	564	3854
ACC -> UAU	372	501	365	379	391	466	302	384	490	170	324	312	421
ACC -> UGC	1064	1076	940	1017	1044	968	419	505	599	410	477	558	1694
ACC -> UGU	314	407	281	300	334	355	364	417	401	252	404	434	386
ACC -> UGG	568	589	480	527	581	485	214	249	316	257	219	341	636
ACC -> CUA	275	374	268	287	293	325	328	464	319	189	380	207	132
ACC -> CUC	2091	2068	1921	2033	2191	1659	849	926	888	651	924	699	2901
ACC -> CUG	1455	1512	1370	1418	1538	1202	595	655	846	634	661	599	1360
ACC -> CUU	891	950	819	833	892	904	1083	1131	972	697	1079	742	800
ACC -> UUA	204	261	181	182	172	260	416	456	398	211	448	335	157
ACC -> UUG	1101	1070	1052	1108	1132	1005	617	625	662	546	617	712	808
ACC -> CCA	1034	1299	920	954	1073	1126	773	821	762	664	749	642	1102
ACC -> CCC	1144	1238	1066	1110	1270	1057	505	567	553	500	506	399	1444
ACC -> CCG	1897	1651	1715	1746	1962	1405	554	580	701	725	582	497	2049
ACC -> CCU	960	1096	893	941	974	1067	680	704	642	566	699	543	859
ACC -> CAC	1223	1365	1074	1150	1253	1084	535	591	699	470	552	473	1978
ACC -> CAU	447	469	385	394	413	456	467	485	479	411	472	403	266
ACC -> CAA	402	505	391	389	435	463	629	778	697	502	705	529	393
ACC -> CAG	1065	1276	983	1045	1195	928	463	555	653	427	498	597	1029
ACC -> GUA	495	565	505	505	518	604	731	806	647	496	759	445	436
ACC -> GUC	2663	2171	2421	2656	2643	1787	881	941	833	1146	906	771	3776
ACC -> GUG	2984	2354	2608	2791	2851	2173	1116	1227	1418	1674	1194	1233	3157
ACC -> GUU	1035	994	942	985	1025	994	1324	1500	1288	1335	1365	936	994
ACC -> GCA	2003	2001	1827	1893	1883	1756	1337	1551	1252	1290	1416	1564	3439
ACC -> GCC	4777	3793	4337	4546	4726	3091	1128	1297	1218	1714	1180	1194	7999
ACC -> GCG	3517	2481	3134	3232	3281	2169	874	1050	1011	1605	903	1187	4666
ACC -> GCU	2048	2100	1918	1969	2026	2030	1286	1413	1188	1038	1329	914	2588
ACC -> GGA	568	599	530	552	595	581	624	748	656	655	682	471	677
ACC -> GGC	3953	2972	3603	3772	3634	2395	707	1000	1068	1189	843	877	5133
ACC -> GGG	1095	927	968	1033	1166	830	506	594	656	513	552	552	1318
ACC -> GGU	1276	1179	1078	1132	1240	1136	1061	1102	946	684	1103	649	1683
ACC -> GAC	2799	2558	2569	2698	2748	2198	960	1292	1181	1116	1129	1260	4509
ACC -> GAU	1174	1344	1052	1105	1210	1301	1237	1570	1422	1145	1341	1016	1376
ACC -> GAA	838	893	808	849	868	928	1158	1589	1165	967	1311	1038	815
ACC -> GAG	2967	2817	2608	2917	2907	2352	1018	1164	1312	1128	1047	1346	3944
ACC -> UAA	10	15	9	9	6	10	16	22	22	7	22	17	9
ACC -> UAG	13	12	16	15	15	11	13	10	9	3	12	17	7
ACC -> UGA	13	16	13	15	20	16	19	19	23	17	29	28	12
ACG -> AAA	660	598	606	654	668	770	1258	1544	1095	1316	1354	1172	481
ACG -> AAG	3377	2912	2893	3142	3111	2589	1801	2019	2108	2284	1939	1858	4333
ACG -> AAC	2571	2165	2346	2484	2601	2002	949	1104	909	1483	1013	1445	3638
ACG -> AAU	743	768	686	717	775	841	922	1036	817	1481	980	832	723
ACG -> ACA	1734	1730	1537	1604	1634	1712	1004	1436	1036	1761	1136	1188	1942
ACG -> ACC	1927	1751	1604	1791	1795	1268	492	641	632	1082	543	594	2112
ACG -> ACG	4547	3657	4191	4479	4468	2915	896	1043	964	3014	977	1259	7452
ACG -> ACU	903	1044	835	886	1026	1015	570	634	666	891	612	604	891
ACG -> AGA	314	326	306	314	282	354	390	430	452	444	440	499	264
ACG -> AGG	682	712	646	773	699	637	774	801	868	1055	805	748	491
ACG -> CGA	896	848	805	841	864	769	563	615	597	547	590	812	986
ACG -> CGC	3350	2546	3023	3203	3125	2239	663	709	751	613	698	1656	3359
ACG -> CGG	1959	1692	1847	1935	1824	1387	883	910	1015	1084	880	994	3373
ACG -> CGU	1219	1088	1097	1137	1097	1174	800	829	839	873	867	992	2221
ACG -> AGC	2823	2408	2602	2783	2701	2113	730	827	789	897	778	1235	4133
ACG -> AGU	975	1006	888	930	972	906	849	901	850	1028	870	837	1862
ACG -> UCA	1037	1176	956	977	1165	1254	726	820	781	901	784	865	1348
ACG -> UCC	1647	1350	1524	1666	1787	1374	519	569	661	673	552	710	2178
ACG -> UCG	3409	2717	3069	3235	3197	2432	745	813	793	1050	808	902	5121
ACG -> UCU	1134	1234	1130	1215	1170	1218	599	637	713	757	627	744	1454
ACG -> AUA	368	379	343	377	358	415	504	638	586	565	598	527	222
ACG -> AUC	1941	1504	1641	1813	1681	1270	408	522	593	734	449	631	2327
ACG -> AUU	965	1035	916	964	957	922	752	817	970	1220	792	862	1265
ACG -> AUG	2706	2696	2553	2726	2681	2350	1351	1493	1462	2043	1419	1259	4304
ACG -> UUC	1752	1380	1452	1628	1628	1236	714	797	762	657	745	871	1041
ACG -> UUU	1151	1142	1052	1097	1141	1165	1295	1334	1487	1492	1329	1453	905
ACG -> UAC	2554	2422	2303	2491	2655	1973	973	1102	1256	1163	1006	1059	2156
ACG -> UAU	571	606	517	537	589	677	767	832	785	652	809	664	331
ACG -> UGC	1765	1526	1624	1741	1646	1392	650	742	824	673	712	1029	1687
ACG -> UGU	511	633	457	484	540	612	654	682	792	551	667	613	631
ACG -> UGG	1655	1618	1516	1595	1578	1308	880	988	1287	1140	974	1084	2472
ACG -> CUA	809	856	770	807	788	813	658	844	692	408	783	699	449
ACG -> CUC	2757	2354	2636	2767	2645	1984	739	843	1149	925	826	1493	3687
ACG -> CUG	7433	5829	6274	7014	6687	4651	1533	1721	2227	3146	1620	2378	11562
ACG -> CUU	1468	1374	1364	1436	1353	1448	1294	1396	1597	1716	1400	1764	1129
ACG -> UUA	165	261	179	183	194	279	624	718	614	493	659	476	172
ACG -> UUG	1495	1386	1295	1371	1469	1431	1364	1431	1392	1430	1395	1315	1391
ACG -> CCA	1815	1965	1759	1804	1920	1762	936	1119	1006	1194	1055	1282	2304
ACG -> CCC	1282	1046	1233	1299	1237	1205	560	641	755	769	600	803	2082
ACG -> CCG	5207	3599	4783	5045	4710	3107	752	881	1176	1621	829	1189	7305
ACG -> CCU	1216	1225	1117	1212	1188	1171	638	692	789	940	679	787	1418
ACG -> CAC	2834	2454	2501	2660	2662	2153	707	788	961	1112	774	1737	3926
ACG -> CAU	893	821	850	879	860	956	662	781	692	955	720	807	676
ACG -> CAA	969	930	899	932	881	1029	1088	1309	852	1032	1156	1521	902
ACG -> CAG	4995	4287	4567	4782	4709	3701	1398	1513	1820	2114	1448	2132	8150
ACG -> GUA	704	830	671	677	686	799	840	968	836	666	922	610	535
ACG -> GUC	1562	1161	1379	1430	1498	1124	418	481	522	849	468	689	1416
ACG -> GUG	5517	4625	4921	5243	5448	3824	1823	1972	2108	3779	1895	1842	9112
ACG -> GUU	815	689	791	840	820	790	1198	1239	1027	1284	1196	976	652
ACG -> GCA	3089	2817	2957	3058	3072	2757	1645	2133	1534	2183	1914	1890	3591
ACG -> GCC	3094	2238	3067	3228	3111	2103	779	982	970	1186	873	1001	3449
ACG -> GCG	7105	5069	6679	7019	6782	4299	1423	1699	1482	3530	1551	1760	10828
ACG -> GCU	1987	1765	1863	1924	1891	1748	1220	1330	1199	1271	1242	1059	1996
ACG -> GGA	612	520	563	583	650	602	1062	1191	999	1036	1142	823	725
ACG -> GGC	2322	1631	2052	2214	2136	1644	707	893	979	1142	768	1166	2740
ACG -> GGG	1302	1085	1156	1244	1336	1040	978	1077	1115	1199	1026	1000	1410
ACG -> GGU	1004	910	825	860	967	947	1118	1185	1116	990	1174	846	1316
ACG -> GAC	3477	2801	3035	3292	3459	2355	1124	1365	1342	1796	1270	1566	3860
ACG -> GAU	1548	1365	1428	1497	1676	1436	1626	1749	1378	2316	1710	1212	1147
ACG -> GAA	1104	1049	1051	1088	1111	1343	1847	2119	1809	2166	2003	1771	882
ACG -> GAG	6308	5156	5691	6097	6290	4518	2711	2952	2992	4564	2823	2460	7926
ACG -> UAA	32	28	30	29	24	37	28	33	32	21	38	21	26
ACG -> UAG	46	46	42	46	52	42	27	30	31	21	31	45	53
ACG -> UGA	49	35	57	60	53	46	25	33	37	59	30	41	71
ACU -> AAA	103	150	92	117	89	170	551	730	594	322	653	500	90
ACU -> AAG	300	340	242	251	238	322	579	595	557	236	570	483	129
ACU -> AAC	281	452	277	293	266	451	669	806	680	263	753	626	195
ACU -> AAU	96	171	75	69	94	187	1207	770	571	374	733	452	88
ACU -> ACA	283	498	244	258	280	553	690	816	602	614	750	601	364
ACU -> ACC	566	839	547	572	578	825	646	669	538	370	642	454	631
ACU -> ACG	429	623	433	465	455	632	502	565	537	550	542	423	493
ACU -> ACU	256	528	265	288	277	424	610	667	486	418	636	492	452
ACU -> AGA	52	97	71	71	60	120	166	191	197	90	175	234	29
ACU -> AGG	79	134	64	70	83	131	262	255	261	92	250	259	27
ACU -> CGA	352	405	340	351	361	454	369	396	322	354	381	375	218
ACU -> CGC	1147	1210	1121	1155	1181	1068	589	611	584	418	612	580	801
ACU -> CGG	375	464	405	419	380	444	432	482	377	359	469	373	201
ACU -> CGU	397	546	372	386	427	530	629	643	576	514	629	579	391
ACU -> AGC	542	573	527	524	557	602	411	482	440	181	444	502	235
ACU -> AGU	192	254	170	170	189	280	467	497	437	285	484	554	123
ACU -> UCA	402	566	386	414	430	657	979	1125	830	767	1074	831	363
ACU -> UCC	713	869	714	720	691	961	1043	1100	851	904	1061	760	577
ACU -> UCG	704	869	698	720	667	881	734	787	620	510	778	633	511
ACU -> UCU	474	759	478	486	494	898	1028	1117	782	1142	1064	877	627
ACU -> AUA	71	109	74	74	77	124	384	459	317	161	430	330	27
ACU -> AUC	494	569	445	477	436	538	517	572	528	241	537	422	205
ACU -> AUU	202	362	204	216	222	433	948	1031	900	602	988	770	174
ACU -> AUG	339	407	285	301	331	492	664	739	531	320	724	587	114
ACU -> UUC	507	604	497	510	485	701	729	806	670	402	800	534	483
ACU -> UUU	360	423	299	313	330	483	1030	1125	885	1148	1073	899	400
ACU -> UAC	319	418	330	359	306	406	556	630	558	395	579	520	238
ACU -> UAU	81	140	80	85	81	181	481	542	502	364	525	367	75
ACU -> UGC	315	326	296	313	316	405	436	546	395	248	487	486	110
ACU -> UGU	113	166	118	120	134	258	479	504	487	317	499	429	75
ACU -> UGG	190	207	181	179	180	247	351	387	347	389	375	265	60
ACU -> CUA	181	273	170	177	175	270	426	546	250	240	447	319	111
ACU -> CUC	1052	1236	994	1033	1049	1167	868	939	872	705	891	811	1116
ACU -> CUG	990	1114	961	986	1008	1081	1116	886	673	803	824	771	705
ACU -> CUU	531	660	495	527	520	728	1056	1122	1624	1248	1121	995	468
ACU -> UUA	105	152	93	96	91	140	546	619	578	470	589	399	116
ACU -> UUG	396	532	372	394	402	590	885	993	980	1107	934	925	246
ACU -> CCA	511	758	515	526	576	738	878	996	764	859	949	713	473
ACU -> CCC	630	681	567	597	619	756	766	794	631	655	769	497	905
ACU -> CCG	874	884	816	854	892	885	670	720	635	593	683	510	897
ACU -> CCU	528	627	494	521	552	732	740	882	649	753	781	590	614
ACU -> CAC	600	775	568	587	578	766	659	726	633	360	698	503	400
ACU -> CAU	254	327	229	243	245	392	584	608	715	418	643	498	144
ACU -> CAA	275	415	256	279	284	404	793	934	727	676	893	566	209
ACU -> CAG	825	1053	688	721	797	892	887	1005	861	574	937	745	432
ACU -> GUA	271	504	293	301	333	569	908	1035	804	477	955	795	164
ACU -> GUC	1112	1410	1020	1065	1183	1273	985	1032	903	796	1028	981	761
ACU -> GUG	1523	1966	1420	1510	1669	2068	2085	2173	1879	2210	1998	2062	967
ACU -> GUU	498	812	452	475	545	808	1839	1919	1671	1177	1869	1732	521
ACU -> GCA	1272	1757	1216	1260	1352	1821	1611	2045	1394	1188	1796	1812	1427
ACU -> GCC	2280	2659	2104	2210	2437	2449	1234	1364	1468	1282	1294	1333	2230
ACU -> GCG	1964	2253	1839	1968	2026	1970	1340	1665	1330	1766	1420	1537	2479
ACU -> GCU	1311	1716	1155	1296	1318	1754	1556	1742	1562	1075	1603	1586	2275
ACU -> GGA	445	623	389	407	460	669	1104	1250	989	895	1181	933	337
ACU -> GGC	1742	1984	1629	1696	1775	1711	930	1049	1119	1380	1009	1439	1158
ACU -> GGG	628	841	569	577	706	794	838	958	924	900	886	995	451
ACU -> GGU	735	1072	656	673	773	1008	1387	1483	1346	847	1467	1207	653
ACU -> GAC	962	1457	894	943	1029	1338	1307	1577	1400	830	1479	1592	712
ACU -> GAU	481	790	439	451	480	816	1630	1779	1593	765	1672	1306	399
ACU -> GAA	458	627	403	434	431	811	1782	2035	1587	1147	1829	1604	355
ACU -> GAG	1119	1671	1050	1130	1186	1544	1782	2034	1990	1375	1895	2070	734
ACU -> UAA	5	3	4	4	2	7	16	21	17	13	22	30	7
ACU -> UAG	8	16	7	5	12	6	8	11	19	9	15	17	3
ACU -> UGA	21	17	17	18	16	21	27	40	25	27	42	38	8
AGA -> AAA	168	251	154	170	169	330	803	1055	1184	1006	1015	1054	158
AGA -> AAG	400	450	380	391	394	510	863	1001	1069	668	1001	1056	287
AGA -> AAC	353	385	361	368	357	520	668	771	834	605	795	830	208
AGA -> AAU	111	198	103	113	134	211	710	843	930	861	811	709	89
AGA -> ACA	150	233	143	147	147	234	438	522	476	425	553	713	163
AGA -> ACC	205	201	172	176	202	235	307	350	361	227	337	307	103
AGA -> ACG	307	298	273	288	282	364	371	410	414	394	387	491	178
AGA -> ACU	117	156	89	92	109	165	364	426	338	211	405	397	62
AGA -> AGA	90	169	110	116	98	174	429	525	554	526	538	564	150
AGA -> AGG	188	202	147	163	168	210	668	682	721	601	736	765	130
AGA -> CGA	119	224	131	134	139	211	374	403	353	423	455	447	124
AGA -> CGC	376	386	362	373	342	395	431	452	466	483	477	692	257
AGA -> CGG	198	268	201	204	232	216	412	442	405	490	441	425	199
AGA -> CGU	144	192	134	141	141	235	498	480	436	513	485	430	133
AGA -> AGC	551	659	512	542	533	718	551	628	700	544	639	761	442
AGA -> AGU	205	261	187	187	224	300	678	751	715	583	721	576	170
AGA -> UCA	106	133	92	98	90	138	277	294	273	217	297	275	55
AGA -> UCC	121	168	132	140	167	187	211	227	292	185	223	190	41
AGA -> UCG	214	188	211	232	200	263	198	238	241	158	253	224	87
AGA -> UCU	115	102	90	90	94	180	177	200	214	176	202	223	54
AGA -> AUA	51	55	42	51	61	91	320	400	400	304	410	282	35
AGA -> AUC	138	152	138	139	121	160	253	312	311	197	276	208	78
AGA -> AUU	72	132	73	80	78	129	369	440	538	541	431	432	59
AGA -> AUG	180	206	169	176	167	269	589	577	702	587	599	687	142
AGA -> UUC	89	106	86	92	73	96	192	227	244	126	250	187	33
AGA -> UUU	73	115	71	77	72	123	328	389	408	352	415	322	25
AGA -> UAC	100	103	107	108	108	141	221	253	303	177	257	281	33
AGA -> UAU	32	52	39	35	36	68	319	333	350	178	337	208	8
AGA -> UGC	157	251	153	166	144	220	279	318	284	190	331	374	69
AGA -> UGU	61	68	50	50	60	113	320	360	291	309	339	278	35
AGA -> UGG	112	144	115	118	130	172	274	294	334	222	311	343	56
AGA -> CUA	60	91	52	60	54	92	228	296	211	129	265	204	23
AGA -> CUC	260	270	194	194	225	257	338	371	342	256	350	375	109
AGA -> CUG	303	373	263	286	363	379	385	457	544	439	431	521	147
AGA -> CUU	97	188	102	109	128	198	540	600	543	428	585	520	65
AGA -> UUA	16	35	20	23	28	35	222	249	213	118	257	172	29
AGA -> UUG	114	98	85	95	70	99	343	361	415	297	356	444	41
AGA -> CCA	143	194	120	119	154	218	403	445	321	258	409	363	86
AGA -> CCC	157	218	143	149	162	203	291	319	288	223	318	266	93
AGA -> CCG	226	253	226	244	246	257	273	285	280	302	314	332	139
AGA -> CCU	110	175	118	129	128	163	265	339	279	183	295	240	50
AGA -> CAC	245	290	221	228	217	301	396	430	509	290	436	603	146
AGA -> CAU	92	102	93	99	93	160	346	384	385	345	377	349	60
AGA -> CAA	128	171	115	121	105	192	529	698	555	473	638	666	100
AGA -> CAG	328	389	279	285	317	418	475	570	696	453	546	776	193
AGA -> GUA	88	124	87	87	98	130	281	345	263	177	341	256	66
AGA -> GUC	202	274	192	201	195	234	228	251	262	193	259	224	126
AGA -> GUG	308	408	303	313	301	376	525	567	713	510	593	749	272
AGA -> GUU	106	146	96	111	118	164	449	524	481	346	506	463	72
AGA -> GCA	408	465	380	405	378	484	588	708	656	409	699	908	380
AGA -> GCC	488	514	460	474	450	436	386	476	543	414	454	515	325
AGA -> GCG	627	698	622	633	572	561	429	524	590	482	520	752	509
AGA -> GCU	303	385	290	287	299	397	872	677	432	278	634	457	197
AGA -> GGA	256	291	231	235	228	301	578	682	613	566	672	621	347
AGA -> GGC	761	753	694	707	719	721	457	543	573	457	503	859	617
AGA -> GGG	347	384	345	358	325	355	547	564	574	610	576	528	324
AGA -> GGU	346	398	313	326	341	429	579	643	684	436	627	526	250
AGA -> GAC	630	762	618	640	609	730	554	668	797	558	620	875	470
AGA -> GAU	322	357	310	317	307	446	745	837	913	629	817	698	239
AGA -> GAA	344	437	329	338	333	521	1010	1183	1097	1218	1166	1201	374
AGA -> GAG	878	1000	846	874	920	1049	987	1048	1226	1139	1059	1243	992
AGA -> UAA	4	5	7	7	3	9	12	21	18	21	31	21	4
AGA -> UAG	7	7	6	5	10	7	18	30	20	8	31	22	4
AGA -> UGA	14	18	11	12	15	17	28	37	40	48	41	39	16
AGG -> AAA	279	344	253	269	293	432	1312	1435	1347	999	1371	1147	146
AGG -> AAG	935	898	858	893	932	914	1508	1656	1875	1270	1609	1717	588
AGG -> AAC	418	548	403	423	458	490	725	774	1010	734	785	955	254
AGG -> AAU	191	320	184	201	204	281	895	938	981	974	1010	678	103
AGG -> ACA	315	393	317	321	337	411	505	614	555	504	603	854	198
AGG -> ACC	318	374	270	282	319	311	297	339	427	270	336	341	169
AGG -> ACG	710	650	610	678	701	539	533	570	621	836	547	818	466
AGG -> ACU	176	276	191	198	230	289	388	416	394	262	408	339	70
AGG -> AGA	170	251	141	158	149	209	425	508	578	449	519	555	140
AGG -> AGG	329	368	297	362	355	371	757	828	1087	1076	858	873	210
AGG -> CGA	370	436	360	391	394	410	549	613	675	574	612	796	196
AGG -> CGC	1081	948	938	981	972	822	736	780	917	555	766	1380	468
AGG -> CGG	649	613	585	622	709	549	942	984	956	750	978	902	546
AGG -> CGU	402	471	379	391	383	392	778	850	947	793	826	952	272
AGG -> AGC	736	719	672	716	791	711	692	722	912	591	696	842	541
AGG -> AGU	306	371	258	272	331	345	655	816	755	587	687	668	263
AGG -> UCA	232	329	214	233	247	290	470	510	462	249	479	562	105
AGG -> UCC	267	286	250	253	291	279	291	312	408	326	299	298	119
AGG -> UCG	569	540	540	568	581	431	456	484	526	403	459	533	326
AGG -> UCU	259	296	244	245	276	358	384	422	387	297	422	419	89
AGG -> AUA	113	117	83	100	89	118	325	371	396	242	382	247	27
AGG -> AUC	275	327	222	242	286	277	254	302	499	242	319	333	137
AGG -> AUU	178	234	157	162	182	228	447	501	603	511	493	438	70
AGG -> AUG	547	644	468	550	530	538	681	727	791	926	747	831	281
AGG -> UUC	281	284	237	271	269	209	415	455	466	220	451	422	93
AGG -> UUU	194	300	159	179	208	214	676	728	733	513	738	574	83
AGG -> UAC	405	412	359	388	383	371	533	557	643	412	560	460	138
AGG -> UAU	151	161	98	102	113	145	492	532	459	283	516	339	39
AGG -> UGC	452	444	385	440	430	430	438	505	494	325	507	685	172
AGG -> UGU	176	196	134	137	146	212	474	499	533	299	494	428	121
AGG -> UGG	318	404	299	314	334	340	505	537	720	460	539	621	233
AGG -> CUA	154	223	149	153	126	184	287	367	386	211	357	398	59
AGG -> CUC	508	510	476	506	471	441	390	460	633	329	446	674	241
AGG -> CUG	1144	1186	914	1007	1038	792	546	645	1018	951	635	1021	611
AGG -> CUU	331	447	300	325	310	398	680	726	910	630	768	853	135
AGG -> UUA	35	70	28	27	40	65	455	488	358	154	496	254	18
AGG -> UUG	272	323	225	243	273	284	1194	1138	799	443	1151	768	125
AGG -> CCA	307	384	303	316	357	406	395	440	505	452	427	534	189
AGG -> CCC	352	389	328	338	348	312	289	307	391	431	301	387	209
AGG -> CCG	754	626	694	724	694	574	387	440	481	580	404	579	407
AGG -> CCU	261	370	223	231	255	296	291	331	431	371	339	363	98
AGG -> CAC	596	666	531	569	643	585	605	634	717	436	652	1217	287
AGG -> CAU	246	330	249	257	257	288	447	460	607	519	464	690	90
AGG -> CAA	358	434	294	294	335	388	895	1047	878	658	986	1118	192
AGG -> CAG	1242	1152	1122	1183	1222	1070	1006	1116	1378	937	1126	1531	727
AGG -> GUA	174	244	147	156	190	201	431	448	367	250	440	308	66
AGG -> GUC	274	336	284	303	310	284	308	338	404	299	323	325	97
AGG -> GUG	874	982	713	826	835	664	836	898	975	1023	905	919	469
AGG -> GUU	210	232	156	171	203	234	762	800	878	502	793	557	71
AGG -> GCA	677	716	667	681	698	742	911	1053	877	862	1000	1309	507
AGG -> GCC	730	806	683	769	699	552	527	598	766	644	582	740	449
AGG -> GCG	1339	1055	1140	1205	1207	928	843	941	917	1084	887	1199	726
AGG -> GCU	497	600	488	521	494	557	752	785	883	569	782	775	254
AGG -> GGA	199	264	167	177	226	293	801	854	771	614	858	670	259
AGG -> GGC	770	659	703	764	714	650	592	628	808	682	597	826	472
AGG -> GGG	356	345	311	328	340	313	667	695	568	463	718	591	160
AGG -> GGU	322	430	303	319	359	364	818	853	807	587	827	666	163
AGG -> GAC	926	1026	825	940	1058	773	1003	1072	1275	1087	1076	1298	712
AGG -> GAU	517	587	455	473	568	627	1454	1597	1557	1317	1565	1235	279
AGG -> GAA	467	617	436	460	496	662	2176	2338	2065	1858	2303	1886	440
AGG -> GAG	1632	1576	1512	1634	1807	1475	2063	2194	2426	2169	2122	2205	1539
AGG -> UAA	15	28	17	17	15	15	33	44	46	24	36	49	7
AGG -> UAG	29	34	25	25	27	19	24	25	32	13	30	32	13
AGG -> UGA	32	34	27	29	29	33	47	54	84	70	68	62	46
CGA -> AAA	361	408	400	399	398	598	780	880	823	1012	865	855	207
CGA -> AAG	1126	1060	1075	1100	1155	1458	1185	1265	1263	1151	1240	1248	685
CGA -> AAC	697	783	713	732	818	983	750	853	723	587	833	915	323
CGA -> AAU	222	321	226	229	255	380	670	797	634	778	759	688	143
CGA -> ACA	325	402	317	325	327	447	579	660	487	586	633	729	318
CGA -> ACC	439	449	395	399	433	475	434	488	352	382	458	322	227
CGA -> ACG	694	596	621	640	612	739	596	616	430	519	603	623	445
CGA -> ACU	212	247	204	205	212	306	447	472	330	312	489	362	119
CGA -> AGA	188	212	189	195	189	282	386	381	383	545	401	535	133
CGA -> AGG	321	338	305	318	331	382	698	742	645	650	736	714	211
CGA -> CGA	495	602	475	488	513	594	428	483	468	723	488	508	537
CGA -> CGC	1525	1476	1504	1569	1479	1426	700	800	750	946	736	1083	1966
CGA -> CGG	849	792	845	865	814	753	760	790	652	931	775	592	996
CGA -> CGU	595	659	516	534	588	688	687	719	571	1114	709	654	839
CGA -> AGC	1007	970	984	1011	907	1100	631	711	650	565	689	740	677
CGA -> AGU	354	476	351	370	350	469	735	784	609	733	785	625	253
CGA -> UCA	298	292	301	302	287	361	347	386	402	314	380	379	215
CGA -> UCC	443	415	415	432	392	430	303	396	290	418	327	280	279
CGA -> UCG	575	533	556	568	502	540	352	361	415	362	356	333	491
CGA -> UCU	284	304	269	296	276	355	299	320	321	312	315	314	225
CGA -> AUA	102	147	91	98	99	146	379	439	394	340	440	329	38
CGA -> AUC	468	491	436	454	473	480	364	416	384	299	388	296	182
CGA -> AUU	229	298	224	236	253	362	579	617	614	723	604	526	167
CGA -> AUG	529	652	511	532	522	625	860	904	835	861	896	920	380
CGA -> UUC	395	359	366	388	369	384	429	454	379	396	437	379	186
CGA -> UUU	311	337	299	305	308	393	624	659	564	949	637	551	165
CGA -> UAC	528	557	501	524	514	549	503	543	467	479	532	430	257
CGA -> UAU	165	186	153	158	143	223	392	422	434	414	417	352	50
CGA -> UGC	561	578	546	563	573	625	401	438	444	457	426	533	325
CGA -> UGU	204	321	185	192	192	293	462	445	403	397	448	389	91
CGA -> UGG	581	592	537	550	561	608	512	558	495	626	559	496	319
CGA -> CUA	299	447	301	305	340	408	466	514	424	337	543	462	142
CGA -> CUC	1444	1605	1341	1372	1469	1320	803	824	671	641	760	701	932
CGA -> CUG	2072	2366	1886	1961	2061	1982	1038	1166	1198	1305	1137	1140	1497
CGA -> CUU	680	874	669	682	712	897	1086	1175	973	992	1161	940	402
CGA -> UUA	77	87	73	77	65	112	312	319	310	303	310	275	75
CGA -> UUG	311	389	315	318	284	445	583	592	664	800	587	633	199
CGA -> CCA	483	580	424	421	488	577	634	720	496	576	716	598	511
CGA -> CCC	500	570	480	491	514	428	509	540	412	351	517	329	593
CGA -> CCG	930	843	872	899	915	745	572	585	542	522	591	563	751
CGA -> CCU	336	445	318	333	360	401	432	456	332	255	467	372	314
CGA -> CAC	941	1061	874	927	931	951	631	691	770	706	698	805	1147
CGA -> CAU	326	392	326	329	361	415	456	492	491	656	482	424	204
CGA -> CAA	444	559	417	435	429	588	736	866	672	952	835	798	337
CGA -> CAG	1490	1578	1450	1481	1562	1527	1139	1202	1133	1320	1179	1226	1788
CGA -> GUA	224	325	224	231	219	303	424	449	363	318	451	312	147
CGA -> GUC	606	640	551	586	561	571	335	342	362	331	365	305	375
CGA -> GUG	1193	1298	1131	1169	1199	1196	984	1034	1149	912	1066	988	880
CGA -> GUU	275	341	257	269	277	357	634	652	579	488	651	572	195
CGA -> GCA	673	809	668	677	698	796	738	812	651	562	771	912	608
CGA -> GCC	930	959	964	992	903	817	536	569	541	594	540	569	941
CGA -> GCG	1292	1158	1206	1257	1207	1043	699	758	787	691	742	787	1108
CGA -> GCU	488	560	470	512	494	551	1158	665	466	371	667	471	392
CGA -> GGA	359	442	370	382	395	428	473	507	503	565	505	444	431
CGA -> GGC	1133	1125	1102	1139	1081	1091	451	506	528	638	516	641	964
CGA -> GGG	608	570	557	582	580	625	566	603	561	624	594	512	533
CGA -> GGU	492	611	449	464	474	612	699	745	591	507	694	537	355
CGA -> GAC	1076	1221	1058	1108	1094	1253	654	691	647	610	684	784	925
CGA -> GAU	522	629	530	539	577	768	761	786	676	705	754	560	474
CGA -> GAA	538	702	511	526	527	740	862	972	884	1196	922	888	534
CGA -> GAG	2017	2051	1935	2029	2036	2072	1314	1412	1435	1545	1419	1385	2159
CGA -> UAA	11	15	10	11	9	14	30	35	29	33	38	33	14
CGA -> UAG	14	26	15	15	19	19	18	16	31	23	19	23	25
CGA -> UGA	44	46	46	45	43	33	23	32	37	68	37	35	51
CGC -> AAA	1053	1120	1065	1116	1083	1080	1047	1129	1109	888	1128	1217	1029
CGC -> AAG	5752	4913	5234	5531	5415	3961	1661	1762	1830	1629	1731	2252	6783
CGC -> AAC	4807	3980	4247	4544	4456	3308	1456	1555	1506	1498	1525	1718	7321
CGC -> AAU	975	1119	898	949	945	1090	1005	1190	1035	1039	1025	1043	880
CGC -> ACA	1762	1748	1616	1687	1696	1967	1054	1151	1193	1168	1114	1895	1827
CGC -> ACC	4292	3841	3969	4173	4300	3068	866	917	998	1162	891	1323	7229
CGC -> ACG	3875	2990	3600	3805	3634	2636	1021	1089	1304	1304	1059	1798	5021
CGC -> ACU	1306	1518	1246	1289	1315	1500	815	873	899	585	895	1159	1248
CGC -> AGA	534	577	530	549	533	554	424	452	458	357	464	684	517
CGC -> AGG	920	873	813	875	851	736	626	638	774	657	670	965	687
CGC -> CGA	1066	1064	1086	1103	1076	1090	573	628	603	547	596	689	763
CGC -> CGC	6763	5347	6338	6716	6328	4541	1543	1596	1618	1575	1588	1985	10027
CGC -> CGG	1595	1280	1573	1658	1590	1232	792	787	835	592	783	824	1829
CGC -> CGU	2107	2226	1943	2366	2055	2013	1485	1496	1252	1290	1508	1239	3095
CGC -> AGC	5914	4979	5634	5929	5620	4064	1156	1225	1509	1403	1257	1765	9835
CGC -> AGU	1732	1829	1583	1661	1666	1599	1210	1267	1225	1078	1247	1287	2702
CGC -> UCA	823	895	822	870	856	958	785	935	786	604	830	874	768
CGC -> UCC	2760	2303	2641	2725	2697	2058	856	961	976	928	861	932	4060
CGC -> UCG	2310	1674	2179	2261	2134	1703	660	712	756	660	710	869	2705
CGC -> UCU	1466	1558	1437	1505	1432	1435	725	744	710	738	744	826	1603
CGC -> AUA	491	508	460	480	444	520	718	787	702	515	744	843	215
CGC -> AUC	5004	4262	4591	4873	4765	3679	1191	1241	1438	1454	1238	1515	6290
CGC -> AUU	1962	2243	1942	2003	1991	1968	1654	1751	1837	1792	1791	1956	2316
CGC -> AUG	4041	3554	3802	4025	3863	3356	1693	1736	1816	2036	1689	2343	4348
CGC -> UUC	4332	3623	4026	4251	4111	3246	1392	1438	1529	992	1400	1440	6567
CGC -> UUU	1732	2210	1784	1856	1896	2067	1286	1302	1467	1519	1315	1616	2692
CGC -> UAC	4571	4210	4225	4462	4340	3509	1239	1321	1622	1306	1279	1422	6932
CGC -> UAU	887	955	808	821	886	978	649	649	737	530	651	795	550
CGC -> UGC	3069	2534	2772	2980	2775	2258	1040	1067	1183	1383	1072	1297	3765
CGC -> UGU	790	842	682	706	688	875	777	818	880	698	789	932	774
CGC -> UGG	1878	1751	1736	1855	1836	1507	797	832	844	746	820	1134	1684
CGC -> CUA	551	632	515	523	529	519	432	428	472	325	424	529	294
CGC -> CUC	3944	3459	3664	3841	3800	2857	1128	1190	1188	859	1135	1278	6166
CGC -> CUG	3753	3355	3281	3634	3642	2530	1024	1073	1469	1450	1036	1635	4771
CGC -> CUU	1591	1672	1527	1624	1621	1626	1208	1227	1224	1136	1253	1515	1672
CGC -> UUA	244	338	229	236	217	306	486	520	444	202	517	453	256
CGC -> UUG	1460	1336	1367	1408	1341	1321	877	890	1074	638	912	1221	933
CGC -> CCA	731	862	704	733	744	796	541	576	526	557	543	759	740
CGC -> CCC	1467	1238	1353	1424	1474	1158	590	587	596	557	634	576	1924
CGC -> CCG	1595	1188	1520	1633	1532	1049	440	453	546	610	444	632	1584
CGC -> CCU	917	807	864	902	772	851	398	420	511	391	421	556	745
CGC -> CAC	3370	3166	3131	3336	3330	2557	982	1036	1242	1220	1056	1404	5637
CGC -> CAU	1074	1155	1070	1147	1117	1112	657	674	736	685	686	839	749
CGC -> CAA	1060	1037	1049	1079	1086	1090	731	801	720	742	804	953	750
CGC -> CAG	3912	3374	3491	3739	3735	2757	1008	1110	1261	1022	1054	1517	3952
CGC -> GUA	723	700	684	705	728	708	679	781	525	351	716	564	551
CGC -> GUC	3694	2966	3405	3569	3440	2328	820	872	766	907	803	991	4667
CGC -> GUG	5371	3976	4589	5086	4870	3377	1539	1621	1812	2171	1629	2295	5389
CGC -> GUU	1494	1355	1400	1479	1448	1378	1196	1216	1117	927	1182	1411	1438
CGC -> GCA	2013	1819	1938	2000	1961	1660	919	956	902	729	940	1973	2032
CGC -> GCC	5306	4179	5050	6179	5023	3290	967	1048	1130	1084	985	1555	5886
CGC -> GCG	4654	3139	4082	4519	4149	2521	796	833	900	818	821	1966	3722
CGC -> GCU	2311	1999	2109	2343	2185	1879	962	1001	958	541	972	1298	2247
CGC -> GGA	871	796	892	919	869	703	537	577	490	481	567	742	819
CGC -> GGC	6164	4568	5673	6137	5645	3398	876	959	1036	1304	961	1540	7213
CGC -> GGG	1586	1220	1492	1579	1614	1029	684	709	863	673	722	882	1746
CGC -> GGU	2076	1773	1845	2000	2024	1582	1285	1381	1143	1107	1323	1195	2484
CGC -> GAC	6051	4518	5372	5793	5548	3466	1193	1264	1395	1281	1213	1789	7959
CGC -> GAU	2353	1949	2218	2316	2093	1845	1132	1232	1285	1258	1151	1241	2649
CGC -> GAA	1723	1571	1693	1769	1669	1494	1050	1128	1172	969	1107	1571	1308
CGC -> GAG	7437	5904	6675	7274	7039	4657	1690	1820	2190	2065	1772	2931	8229
CGC -> UAA	39	43	36	36	38	26	30	32	24	22	42	33	34
CGC -> UAG	45	41	45	51	45	34	21	22	28	14	24	50	40
CGC -> UGA	105	79	95	93	84	74	36	39	35	67	44	70	87
CGG -> AAA	427	446	389	401	446	536	987	1108	949	848	1022	813	329
CGG -> AAG	1481	1394	1346	1424	1478	1433	1664	1797	1688	1468	1762	1309	2186
CGG -> AAC	789	767	703	761	767	693	750	825	654	617	807	714	674
CGG -> AAU	272	351	257	275	292	297	795	752	728	833	765	514	242
CGG -> ACA	562	562	463	489	517	537	541	565	441	514	574	636	649
CGG -> ACC	465	477	439	452	482	428	329	351	381	344	339	259	517
CGG -> ACG	1288	1016	1142	1236	1264	853	614	667	577	755	636	587	1890
CGG -> ACU	237	323	208	215	268	305	346	374	309	281	357	310	215
CGG -> AGA	304	270	249	260	236	285	425	439	403	403	474	411	236
CGG -> AGG	504	473	434	469	506	456	761	808	807	714	849	742	379
CGG -> CGA	1171	1108	1142	1187	1192	1039	747	779	737	920	774	779	1259
CGG -> CGC	3991	3340	3906	4054	3862	2748	1194	1259	1239	1030	1235	1666	5261
CGG -> CGG	2361	1805	2160	2259	2236	1489	1404	1498	1359	1327	1468	1072	4052
CGG -> CGU	1442	1324	1356	1566	1451	1413	1229	1255	1292	1481	1229	1157	2428
CGG -> AGC	1148	930	1080	1142	1120	859	605	658	736	745	664	674	1364
CGG -> AGU	400	486	369	397	415	416	635	659	659	663	639	509	664
CGG -> UCA	480	522	461	484	542	539	547	585	495	482	583	485	506
CGG -> UCC	678	498	571	602	707	498	472	516	434	505	495	429	884
CGG -> UCG	1316	1015	1187	1227	1266	894	750	769	614	503	763	566	1731
CGG -> UCU	537	496	548	572	534	535	440	507	423	427	471	377	516
CGG -> AUA	171	169	151	160	178	204	358	427	312	292	398	257	75
CGG -> AUC	598	475	483	530	542	428	301	325	337	349	331	285	349
CGG -> AUU	353	362	315	327	349	357	624	648	622	629	632	461	288
CGG -> AUG	1241	1099	1146	1227	1269	1051	977	1017	1081	1147	1003	793	1564
CGG -> UUC	850	673	708	781	763	615	766	789	734	392	794	584	363
CGG -> UUU	695	603	611	631	698	616	1067	1075	1020	1135	1040	804	379
CGG -> UAC	1742	1563	1579	1675	1721	1375	1007	1063	1139	954	1047	758	1355
CGG -> UAU	438	474	403	422	458	431	747	748	663	652	731	515	311
CGG -> UGC	1653	1459	1543	1637	1600	1312	756	776	821	600	776	845	1681
CGG -> UGU	531	559	434	459	504	523	594	644	674	554	631	526	664
CGG -> UGG	1620	1464	1453	1526	1548	1269	959	1016	1089	986	983	850	2770
CGG -> CUA	580	621	565	581	582	531	503	615	526	459	554	442	333
CGG -> CUC	2036	1641	1965	2057	1961	1485	876	924	1038	666	887	855	2729
CGG -> CUG	5302	3902	4678	5034	4767	3106	1361	1476	1728	1599	1458	1458	7152
CGG -> CUU	1206	1049	1207	1267	1233	1181	1124	1226	1277	1269	1210	1011	982
CGG -> UUA	102	162	94	106	123	177	663	695	505	355	671	317	121
CGG -> UUG	900	747	751	795	804	822	1578	1712	1216	931	1651	988	782
CGG -> CCA	959	879	972	992	979	843	598	616	645	625	630	646	1157
CGG -> CCC	967	746	943	987	920	692	436	442	587	468	441	393	2115
CGG -> CCG	2003	1432	1956	2066	1867	1325	650	679	765	710	677	620	2805
CGG -> CCU	600	560	595	630	601	600	407	402	448	438	415	321	610
CGG -> CAC	2573	2239	2432	2550	2460	1903	1001	1139	1138	872	1036	1148	2898
CGG -> CAU	877	766	822	877	860	790	788	839	687	941	836	735	585
CGG -> CAA	1257	1268	1225	1263	1187	1180	1276	1366	905	1182	1330	1002	1093
CGG -> CAG	5383	4580	5084	5292	5195	3901	2070	2200	2291	2143	2167	1817	8501
CGG -> GUA	331	352	298	311	342	392	422	449	393	359	442	272	298
CGG -> GUC	643	612	566	598	667	475	308	329	401	331	319	268	688
CGG -> GUG	2183	1866	1981	2040	2143	1545	1035	1073	1228	1497	1023	881	4068
CGG -> GUU	340	366	328	347	381	357	709	746	674	591	740	479	310
CGG -> GCA	1074	1046	1075	1133	1106	1008	876	983	775	1018	923	1005	1588
CGG -> GCC	1267	1007	1206	1255	1262	889	603	668	683	766	636	645	2184
CGG -> GCG	2006	1600	1878	1962	1992	1380	985	1032	1067	1283	996	963	2644
CGG -> GCU	710	676	691	724	636	679	786	782	698	660	765	553	742
CGG -> GGA	263	284	246	250	297	291	579	617	572	601	601	378	495
CGG -> GGC	969	715	833	869	899	719	537	576	659	690	559	556	1307
CGG -> GGG	404	418	362	380	425	367	654	654	540	612	661	439	634
CGG -> GGU	372	387	307	339	412	388	741	757	730	587	745	468	363
CGG -> GAC	1250	1087	1108	1156	1303	970	957	1013	1039	1002	990	972	1889
CGG -> GAU	622	650	566	596	636	642	1103	1144	1100	1341	1132	803	773
CGG -> GAA	678	653	657	681	658	818	1579	1693	1573	1625	1620	1200	744
CGG -> GAG	2818	2472	2602	2703	2855	2327	2522	2571	2519	2776	2497	1929	5002
CGG -> UAA	30	26	23	21	26	24	35	44	27	34	44	21	60
CGG -> UAG	50	47	50	52	52	46	40	45	46	44	48	55	89
CGG -> UGA	81	67	74	75	82	70	40	41	57	69	52	72	99
CGU -> AAA	160	254	144	149	185	252	645	780	576	572	678	588	113
CGU -> AAG	520	638	494	538	536	643	974	1048	1062	560	1049	761	383
CGU -> AAC	530	605	470	483	531	630	975	1039	894	584	1034	631	307
CGU -> AAU	177	278	170	179	196	308	979	861	697	573	809	586	139
CGU -> ACA	264	368	247	265	272	522	682	774	565	530	720	559	236
CGU -> ACC	514	636	440	469	528	677	1007	856	610	422	737	430	492
CGU -> ACG	492	669	423	456	479	658	688	693	626	486	718	488	725
CGU -> ACU	240	370	181	194	172	388	1048	574	425	331	556	437	180
CGU -> AGA	106	135	97	95	109	166	253	277	291	203	285	309	63
CGU -> AGG	161	217	158	164	164	186	434	457	516	222	446	333	96
CGU -> CGA	687	726	627	659	705	821	511	531	513	814	549	520	607
CGU -> CGC	2752	2415	2565	2715	2701	2203	1129	1176	1021	1442	1160	1305	3537
CGU -> CGG	924	820	841	1025	902	861	837	869	751	798	845	612	947
CGU -> CGU	1173	1614	1006	1412	1150	1208	1154	1184	940	1678	1160	1147	1565
CGU -> AGC	919	1002	864	897	895	985	729	731	814	481	704	633	621
CGU -> AGU	307	414	269	278	292	447	723	752	692	540	746	552	309
CGU -> UCA	222	284	205	212	243	344	630	643	536	621	653	712	236
CGU -> UCC	460	496	475	494	472	610	827	842	736	806	823	736	426
CGU -> UCG	465	435	430	468	393	506	553	562	464	422	567	644	418
CGU -> UCU	371	359	305	324	364	510	635	721	646	788	663	729	308
CGU -> AUA	73	153	80	86	103	185	474	534	431	314	493	480	43
CGU -> AUC	761	834	692	713	770	910	800	859	752	624	884	689	477
CGU -> AUU	386	594	361	378	428	724	1245	1290	1174	1335	1275	1076	430
CGU -> AUG	563	689	511	544	539	793	1247	1297	1076	931	1271	860	443
CGU -> UUC	626	637	554	582	577	678	1208	1279	862	715	1252	889	495
CGU -> UUU	494	520	457	481	439	654	1185	1267	910	1803	1251	1264	417
CGU -> UAC	500	551	488	502	507	586	1078	1121	887	920	1110	789	551
CGU -> UAU	115	161	107	118	139	221	714	768	604	675	728	551	180
CGU -> UGC	606	574	535	567	548	646	860	872	692	726	855	891	371
CGU -> UGU	228	284	180	195	210	358	743	763	611	694	742	617	202
CGU -> UGG	364	385	345	351	369	458	732	730	640	816	721	528	290
CGU -> CUA	270	328	266	274	266	388	437	464	345	489	444	536	200
CGU -> CUC	1682	1622	1546	1656	1691	1647	1184	1173	978	1263	1133	1036	2966
CGU -> CUG	1936	1992	1708	1991	1880	1819	963	1008	907	1837	1000	1177	3104
CGU -> CUU	925	1027	840	882	925	1059	1213	1278	1101	2221	1195	1511	1113
CGU -> UUA	78	79	68	76	71	150	560	591	457	535	584	461	115
CGU -> UUG	421	494	409	435	418	574	1381	1418	1019	1441	1393	1086	411
CGU -> CCA	470	674	427	620	491	526	493	515	492	739	492	606	663
CGU -> CCC	585	574	563	553	638	595	559	550	465	633	562	505	1457
CGU -> CCG	895	787	816	835	858	731	420	425	401	556	425	530	1453
CGU -> CCU	493	649	483	571	534	576	407	421	403	621	402	597	835
CGU -> CAC	1287	1270	1219	1263	1329	1351	976	1033	992	1067	1021	852	1417
CGU -> CAU	492	607	477	509	508	699	761	850	599	1208	775	628	422
CGU -> CAA	518	624	477	521	560	693	799	852	582	1160	850	684	477
CGU -> CAG	1884	1873	1748	1830	1926	1877	1161	1371	1223	1567	1197	1063	2109
CGU -> GUA	409	552	382	399	442	658	1095	1211	815	823	1139	976	435
CGU -> GUC	1625	1624	1368	1425	1579	1559	1174	1236	1124	1460	1222	1148	2329
CGU -> GUG	2651	2712	2337	2490	2580	2775	2852	3001	2695	4027	2907	2778	4594
CGU -> GUU	751	911	646	680	711	987	2000	2115	1827	1905	2007	2060	1025
CGU -> GCA	1220	1285	1153	1223	1189	1517	1550	1701	1381	1379	1554	1770	1653
CGU -> GCC	2459	2256	2264	2359	2364	2107	1465	1543	1632	1672	1531	1932	4441
CGU -> GCG	2689	2315	2381	2534	2547	2187	1657	1772	1391	1862	1645	1742	4739
CGU -> GCU	1199	1371	1069	1146	1124	1430	1522	1546	1406	1083	1435	1796	1568
CGU -> GGA	532	685	522	525	540	771	1048	1084	1086	1134	1090	977	629
CGU -> GGC	2575	2488	2385	2504	2491	2262	1242	1307	1446	1532	1304	1703	4087
CGU -> GGG	905	911	786	820	891	947	1251	1271	1397	1546	1261	1198	1561
CGU -> GGU	1112	1316	928	986	1065	1263	1916	2008	1647	1571	1942	1766	1935
CGU -> GAC	2159	2266	1985	2097	2106	2175	2094	2249	2034	2025	2189	2031	2440
CGU -> GAU	1034	1148	953	1001	1081	1286	2194	2317	1827	1811	2224	1902	923
CGU -> GAA	840	873	785	812	854	1161	2334	2526	1758	2134	2232	1746	686
CGU -> GAG	2908	3138	2606	2854	3047	3045	3510	3798	3387	3243	3513	3094	3069
CGU -> UAA	14	15	11	11	16	17	34	40	28	26	44	22	45
CGU -> UAG	29	22	22	24	20	16	32	39	27	29	35	40	32
CGU -> UGA	35	35	43	42	45	35	36	36	46	75	45	50	56
AGC -> AAA	817	1022	803	826	753	941	1459	2003	1807	1219	1821	1776	648
AGC -> AAG	3278	2799	3090	3273	3181	2774	1320	1551	1632	1105	1477	2231	3397
AGC -> AAC	3878	3631	3646	3777	3777	3212	1878	2262	1938	1900	2047	2587	5358
AGC -> AAU	851	1075	774	797	802	1068	1338	1474	1447	1237	1383	1313	744
AGC -> ACA	1503	1581	1434	1497	1530	1856	1267	1547	1363	973	1438	2079	1426
AGC -> ACC	4158	3736	3734	3858	4047	3307	1099	1252	1435	1573	1183	1669	5079
AGC -> ACG	3141	2607	2927	3073	3025	2329	895	1010	1368	1451	956	1808	4005
AGC -> ACU	1376	1758	1279	1348	1338	1678	955	1145	1301	916	1043	1375	1095
AGC -> AGA	558	617	532	540	537	621	617	718	782	468	722	861	508
AGC -> AGG	846	835	812	846	799	799	670	767	900	587	758	1002	670
AGC -> CGA	677	665	690	705	683	739	456	516	485	505	506	420	563
AGC -> CGC	3445	2748	3312	3439	3212	2410	883	962	1021	903	933	988	5137
AGC -> CGG	900	613	840	877	792	626	373	407	512	428	407	405	1100
AGC -> CGU	1068	986	1007	1047	1049	1044	746	799	740	760	765	704	1334
AGC -> AGC	12347	8172	8018	9126	9216	6267	1936	2371	2650	2890	2155	2829	13434
AGC -> AGU	2107	2321	1893	1934	2036	2222	1757	1880	1895	1487	1827	1769	2848
AGC -> UCA	859	1040	805	846	875	988	553	787	828	414	626	704	705
AGC -> UCC	3886	2322	2317	2819	2579	1897	711	754	964	991	740	748	3022
AGC -> UCG	2055	1672	1902	1973	1933	1564	480	530	679	576	515	703	2057
AGC -> UCU	1307	1429	1224	1292	1641	1460	629	699	855	752	646	748	1103
AGC -> AUA	336	409	355	374	336	416	570	697	613	325	654	593	119
AGC -> AUC	2946	2587	2793	2920	2796	2315	950	1068	1150	1232	991	1143	3365
AGC -> AUU	1198	1333	1122	1165	1223	1227	1239	1358	1551	1171	1315	1480	989
AGC -> AUG	2341	2140	2199	2374	2320	2047	1130	1231	1379	1167	1225	1486	2152
AGC -> UUC	2616	2253	2428	2582	2496	1925	811	847	955	693	855	899	3574
AGC -> UUU	1229	1399	1081	1153	1341	1354	747	824	1078	1179	797	995	1266
AGC -> UAC	2574	2278	2296	2406	2417	1947	729	851	1036	647	770	928	3160
AGC -> UAU	468	477	424	453	454	529	443	505	499	294	459	448	274
AGC -> UGC	2236	2002	1963	2096	2017	1659	684	865	961	819	818	992	2322
AGC -> UGU	670	679	556	580	651	733	521	585	674	413	642	679	549
AGC -> UGG	1204	1162	1032	1130	1070	911	338	414	603	501	392	623	1332
AGC -> CUA	308	321	297	317	306	315	212	313	301	183	282	247	148
AGC -> CUC	2289	2185	2123	2228	2221	1723	626	707	1014	774	668	762	3101
AGC -> CUG	1946	1663	1767	1858	1867	1278	449	558	834	1154	487	935	2086
AGC -> CUU	998	1034	908	971	894	959	750	852	997	813	814	910	913
AGC -> UUA	186	244	202	201	193	250	332	481	374	169	369	270	168
AGC -> UUG	1063	972	986	1007	995	945	475	535	675	467	518	836	633
AGC -> CCA	800	915	817	838	833	838	548	618	648	479	593	686	878
AGC -> CCC	1417	1370	1405	1453	1481	1192	563	601	745	484	571	500	2154
AGC -> CCG	1705	1205	1615	1679	1591	1083	412	465	544	492	444	509	2086
AGC -> CCU	858	910	836	870	822	882	451	489	689	490	466	524	947
AGC -> CAC	1907	1903	1806	1892	1887	1509	593	806	960	787	645	930	2666
AGC -> CAU	587	613	560	573	577	676	504	596	559	630	554	544	349
AGC -> CAA	627	721	630	660	626	647	638	812	740	614	765	716	511
AGC -> CAG	1639	1423	1547	1653	1586	1312	502	607	849	635	578	1000	1948
AGC -> GUA	572	690	506	520	546	649	656	734	652	280	681	559	401
AGC -> GUC	2933	2414	2810	3005	2711	2102	749	821	890	948	791	902	3521
AGC -> GUG	3365	2880	3128	3348	3208	2486	1025	1101	1428	1704	1097	1633	3843
AGC -> GUU	1295	1230	1223	1296	1179	1298	1098	1177	1295	876	1151	1348	1162
AGC -> GCA	2037	2017	2019	2075	2090	1922	1072	1324	1223	818	1212	1928	2787
AGC -> GCC	5304	4230	5184	5352	5060	3561	1078	1344	1358	1190	1175	1688	5639
AGC -> GCG	4180	3031	3866	4091	3992	2549	808	940	1010	902	858	2069	4957
AGC -> GCU	2662	2620	2401	2549	2462	2324	1021	1101	1300	633	1074	1341	2520
AGC -> GGA	1193	1228	1098	1153	1173	1081	934	1111	953	976	1003	1106	1324
AGC -> GGC	7255	5655	7259	7493	6850	4818	1369	1729	1966	2087	1549	2187	8286
AGC -> GGG	2034	1659	1798	1921	2035	1511	876	976	1174	1276	925	1109	3145
AGC -> GGU	2663	2556	2437	2528	2659	2336	1799	1991	1930	1360	1869	1378	3442
AGC -> GAC	5607	4704	5167	5426	5274	3891	1372	1717	1816	1763	1530	2324	6448
AGC -> GAU	2108	2173	1945	2017	2001	2200	1527	1714	2106	1482	1628	1585	2057
AGC -> GAA	1431	1441	1350	1379	1405	1480	1472	1755	1663	1136	1604	1821	1205
AGC -> GAG	5120	4354	4672	5075	4870	3640	1627	1795	2019	1775	1685	2542	6234
AGC -> UAA	35	35	33	33	39	33	27	33	31	15	36	42	59
AGC -> UAG	36	31	34	34	34	29	9	14	18	13	13	40	44
AGC -> UGA	96	80	80	76	68	78	28	38	56	59	45	91	109
AGU -> AAA	136	216	120	133	138	228	1011	1175	994	857	1126	805	143
AGU -> AAG	401	484	355	364	380	481	901	990	925	601	949	827	385
AGU -> AAC	428	607	390	409	457	588	1132	1206	1089	667	1192	908	342
AGU -> AAU	155	273	129	133	159	273	1093	1185	946	896	1098	730	200
AGU -> ACA	226	382	201	211	225	472	672	737	614	587	693	661	274
AGU -> ACC	444	676	450	452	524	661	654	740	641	445	633	440	396
AGU -> ACG	437	617	410	437	429	574	523	569	550	677	532	509	585
AGU -> ACU	212	391	200	202	226	433	566	627	573	541	595	494	205
AGU -> AGA	126	179	116	116	134	217	313	357	374	268	360	378	113
AGU -> AGG	158	233	146	145	165	236	483	494	492	274	477	421	123
AGU -> CGA	469	567	456	464	479	580	488	519	414	466	506	423	371
AGU -> CGC	1462	1538	1441	1496	1518	1240	731	799	668	589	791	897	1549
AGU -> CGG	546	510	504	515	552	481	504	519	444	407	519	459	660
AGU -> CGU	524	769	529	559	615	686	783	882	792	874	820	860	688
AGU -> AGC	1111	1276	1066	1093	1063	1243	995	1114	1019	639	1056	1067	1073
AGU -> AGU	394	556	369	374	388	578	1146	1179	1002	807	1132	946	598
AGU -> UCA	148	265	157	164	168	249	718	808	649	584	710	621	149
AGU -> UCC	307	420	304	306	315	412	808	847	773	706	829	681	217
AGU -> UCG	264	349	284	289	294	294	603	661	479	362	628	580	270
AGU -> UCU	252	329	218	225	279	372	775	801	709	718	779	821	219
AGU -> AUA	81	121	71	74	85	115	367	454	285	228	409	312	28
AGU -> AUC	474	504	395	402	457	553	571	620	548	389	618	483	267
AGU -> AUU	235	362	231	237	272	405	919	1006	885	947	980	746	188
AGU -> AUG	408	474	350	377	397	613	776	853	614	690	820	688	346
AGU -> UUC	459	461	434	449	437	521	984	1072	784	431	1036	701	287
AGU -> UUU	346	383	327	343	323	424	1252	1418	1119	1366	1339	1070	249
AGU -> UAC	262	288	254	268	280	343	868	903	841	573	832	577	250
AGU -> UAU	85	147	73	75	86	123	684	775	592	515	750	490	63
AGU -> UGC	378	432	338	354	388	432	815	818	560	412	879	685	258
AGU -> UGU	127	207	122	128	128	205	855	923	687	528	892	648	138
AGU -> UGG	176	267	179	188	203	237	639	690	578	548	703	412	180
AGU -> CUA	135	210	133	139	140	231	250	269	190	194	261	241	95
AGU -> CUC	895	922	834	870	930	971	611	633	701	613	618	667	1295
AGU -> CUG	929	943	799	844	898	836	540	586	551	790	487	602	1203
AGU -> CUU	489	631	467	493	489	654	836	902	850	1094	889	965	611
AGU -> UUA	69	118	61	72	81	134	619	744	541	476	664	437	70
AGU -> UUG	303	443	310	322	329	393	1239	1359	1053	1049	1287	947	321
AGU -> CCA	321	421	269	288	369	445	503	547	442	516	535	543	411
AGU -> CCC	461	523	424	425	463	499	544	577	478	483	556	375	745
AGU -> CCG	641	615	644	649	669	585	395	407	386	433	396	337	894
AGU -> CCU	349	440	318	334	366	461	482	514	505	553	496	439	393
AGU -> CAC	651	846	640	644	721	793	708	819	678	535	744	631	678
AGU -> CAU	254	374	230	251	233	441	525	600	468	694	575	493	175
AGU -> CAA	278	408	274	269	305	415	691	771	626	803	741	519	309
AGU -> CAG	845	990	750	768	875	870	642	714	860	641	691	757	989
AGU -> GUA	283	457	258	275	301	481	815	940	723	542	894	739	242
AGU -> GUC	1034	1153	878	922	1093	1065	916	970	1043	898	963	1075	954
AGU -> GUG	1548	1740	1370	1415	1552	1799	1851	1987	1865	1917	1955	1925	2127
AGU -> GUU	563	706	471	507	564	718	1865	2011	1923	1377	1946	1720	663
AGU -> GCA	1089	1379	985	1001	1059	1474	1495	1665	1492	1203	1620	1745	1320
AGU -> GCC	2080	2019	1858	1929	2004	1921	1591	1711	1747	1337	1597	1762	2232
AGU -> GCG	2056	2065	1898	1992	1960	1771	1300	1441	1441	1581	1361	1776	3768
AGU -> GCU	1110	1454	1009	1062	1126	1386	1528	1824	1820	1067	1768	1786	1422
AGU -> GGA	649	792	606	625	653	922	1546	1686	1555	1352	1618	1187	791
AGU -> GGC	2499	2716	2323	2415	2468	2400	1654	1821	2084	1745	1742	2212	3072
AGU -> GGG	913	1104	865	906	967	1014	1516	1614	1634	1312	1551	1303	1695
AGU -> GGU	1151	1461	991	1005	1150	1452	2634	2714	2314	1684	2683	2017	1967
AGU -> GAC	1816	2146	1676	1743	1868	1927	2123	2340	2430	1978	2275	2359	1786
AGU -> GAU	803	1120	743	784	855	1161	2550	2682	2885	1999	2652	2138	827
AGU -> GAA	626	831	607	607	650	966	2571	3059	2314	2038	2667	2008	690
AGU -> GAG	1796	2036	1581	1660	1757	1955	2588	2859	2911	2214	2711	2720	2250
AGU -> UAA	4	12	4	5	6	3	26	27	25	23	39	28	8
AGU -> UAG	10	15	11	11	9	7	20	27	40	13	27	28	7
AGU -> UGA	18	26	18	20	25	23	45	57	47	45	66	36	29
UCA -> AAA	187	388	190	204	232	367	992	1191	1010	1109	1166	916	170
UCA -> AAG	846	1057	865	887	951	1128	1381	1575	1506	1389	1471	1373	717
UCA -> AAC	542	713	526	538	596	698	915	1094	893	739	1016	819	494
UCA -> AAU	156	334	183	182	186	350	966	1036	825	1058	1016	780	194
UCA -> ACA	429	670	416	433	485	775	1244	1414	1140	1075	1331	1080	675
UCA -> ACC	503	698	481	494	562	673	824	1038	712	536	873	609	583
UCA -> ACG	1022	1073	989	1036	1088	1222	888	1013	1020	1090	966	910	1089
UCA -> ACU	267	453	286	297	310	463	985	1073	783	702	1032	739	291
UCA -> AGA	142	180	126	135	142	181	424	456	391	440	480	408	130
UCA -> AGG	282	362	262	273	296	401	613	717	700	615	667	718	117
UCA -> CGA	335	410	328	344	363	453	532	637	530	561	560	401	301
UCA -> CGC	1040	1075	1013	1038	1009	1114	714	713	717	743	677	772	1301
UCA -> CGG	612	647	575	621	678	732	707	746	701	813	717	495	515
UCA -> CGU	386	504	387	393	435	612	783	827	734	1238	792	756	522
UCA -> AGC	739	904	705	728	798	892	611	786	682	567	663	858	696
UCA -> AGU	307	391	264	269	316	477	821	901	674	643	827	813	297
UCA -> UCA	716	1010	715	730	760	1155	1208	1266	998	1163	1242	713	616
UCA -> UCC	1036	1101	971	978	1115	1166	865	935	907	1085	866	630	719
UCA -> UCG	1783	1697	1714	1772	1765	1913	1004	1065	1036	1210	942	653	1383
UCA -> UCU	738	850	701	733	757	1139	1163	1172	739	992	1089	726	642
UCA -> AUA	53	128	65	71	76	149	404	537	488	316	543	427	37
UCA -> AUC	236	431	238	254	276	335	376	432	456	226	405	413	169
UCA -> AUU	83	216	84	91	93	231	699	770	663	687	756	682	142
UCA -> AUG	473	734	464	489	509	668	976	1062	1143	866	1043	1055	381
UCA -> UUC	378	499	343	350	371	478	738	777	643	460	751	582	138
UCA -> UUU	258	417	240	239	248	416	1351	1442	1337	1355	1441	1091	167
UCA -> UAC	292	386	284	302	306	442	593	628	555	489	616	453	152
UCA -> UAU	101	138	97	99	97	197	621	649	492	424	649	378	31
UCA -> UGC	391	445	363	386	387	537	495	538	584	496	523	501	132
UCA -> UGU	182	246	179	177	214	302	668	782	567	514	706	472	58
UCA -> UGG	450	494	372	399	426	588	709	753	721	766	732	545	166
UCA -> CUA	240	382	216	221	226	393	796	864	620	302	804	614	120
UCA -> CUC	866	1113	790	805	916	1025	1037	1170	852	795	1118	973	577
UCA -> CUG	1575	1919	1447	1492	1653	1992	1661	1632	1662	1419	1572	1465	1057
UCA -> CUU	473	634	416	428	459	705	1775	1848	1493	1376	1828	1434	201
UCA -> UUA	82	146	76	79	91	187	733	721	511	552	650	432	62
UCA -> UUG	424	583	432	463	441	697	1721	1246	1014	1442	1193	1049	204
UCA -> CCA	999	1384	933	966	1091	1410	1379	1513	1184	1247	1427	961	1336
UCA -> CCC	869	1094	764	812	926	1023	1017	1072	957	1022	1040	627	1343
UCA -> CCG	2136	2118	2026	2060	2209	2179	1143	1228	1253	1348	1184	788	2157
UCA -> CCU	697	866	687	704	769	1032	1033	1142	720	702	1064	848	684
UCA -> CAC	683	785	620	643	719	924	692	707	918	732	717	792	692
UCA -> CAU	278	345	272	268	303	453	726	760	758	712	754	715	163
UCA -> CAA	343	443	297	309	345	525	1087	1191	1109	952	1159	965	290
UCA -> CAG	1305	1469	1287	1320	1312	1656	1175	1353	1428	1311	1252	1419	1045
UCA -> GUA	157	310	135	132	146	329	539	631	497	305	549	494	131
UCA -> GUC	427	584	407	417	453	560	408	445	489	297	428	521	267
UCA -> GUG	993	1397	944	998	996	1388	1178	1268	1320	828	1217	1324	641
UCA -> GUU	211	363	212	217	204	343	951	981	903	501	970	922	130
UCA -> GCA	1064	1463	1049	1080	1087	1391	1229	1639	1258	974	1392	1367	1571
UCA -> GCC	1251	1402	1177	1233	1243	1196	728	853	958	633	771	780	1353
UCA -> GCG	2476	2114	2029	2155	2079	2104	1094	1269	1235	996	1164	1210	2086
UCA -> GCU	791	1059	721	735	778	985	963	1034	949	512	1005	869	817
UCA -> GGA	241	306	219	220	282	397	617	726	663	669	681	556	254
UCA -> GGC	808	854	789	806	756	842	524	601	676	639	569	780	597
UCA -> GGG	529	642	506	520	570	648	709	777	692	809	747	582	395
UCA -> GGU	320	463	325	349	362	503	886	993	678	613	928	717	279
UCA -> GAC	813	929	810	814	836	976	739	918	940	657	850	811	826
UCA -> GAU	360	533	341	357	361	609	1097	1206	963	830	1138	799	291
UCA -> GAA	340	484	335	343	384	595	965	1181	1075	1118	1070	947	269
UCA -> GAG	1382	1772	1335	1345	1477	1771	1380	1549	1561	1379	1483	1471	1437
UCA -> UAA	10	12	9	7	11	8	38	44	39	34	47	26	16
UCA -> UAG	19	27	18	20	17	21	32	37	39	24	42	35	17
UCA -> UGA	32	41	33	34	33	47	33	38	43	91	45	40	27
UCC -> AAA	396	438	386	395	392	545	990	1134	1075	972	1105	915	335
UCC -> AAG	2028	1866	1893	1957	2009	1748	1047	1210	1346	1308	1138	1447	2086
UCC -> AAC	1598	1538	1512	1560	1578	1485	1160	1294	1342	1141	1240	1176	2132
UCC -> AAU	359	526	336	342	398	518	869	1039	994	1073	914	821	296
UCC -> ACA	1141	1437	1143	1180	1201	1632	1279	1405	1254	1286	1339	1215	1164
UCC -> ACC	2805	2835	2723	2813	2924	2522	1119	1161	1256	1239	1174	943	5134
UCC -> ACG	2452	2001	2301	2434	2433	2114	885	934	1093	1461	912	984	2711
UCC -> ACU	1054	1427	1017	1068	1163	1366	1148	1203	1093	1005	1146	1076	1093
UCC -> AGA	197	268	215	215	248	312	338	384	392	307	385	426	122
UCC -> AGG	376	421	355	374	408	387	435	453	587	456	436	501	114
UCC -> CGA	250	258	258	262	267	351	326	350	300	298	341	222	144
UCC -> CGC	1452	1244	1321	1418	1348	1176	835	841	883	768	842	602	2417
UCC -> CGG	369	346	359	378	400	343	318	358	423	464	333	224	273
UCC -> CGU	452	471	415	419	476	512	818	892	716	631	805	526	515
UCC -> AGC	4056	2406	2306	2809	2924	2029	742	816	1005	1075	804	829	2861
UCC -> AGU	680	803	585	615	719	856	956	1071	926	865	985	802	641
UCC -> UCA	1078	1519	1030	1067	1178	1425	915	980	1034	881	879	918	1068
UCC -> UCC	3017	3046	2917	2987	3272	2709	1036	1109	1277	1398	1058	1045	5594
UCC -> UCG	4331	3083	3276	3519	3670	2537	615	660	909	1016	642	871	3689
UCC -> UCU	1985	1985	1896	1952	1956	2100	1074	1185	1079	1229	1095	1032	3076
UCC -> AUA	286	391	307	317	312	406	659	699	699	506	715	595	119
UCC -> AUC	2859	2614	2632	2780	2877	2126	973	1030	1276	1329	1025	958	3168
UCC -> AUU	908	1043	896	931	972	1152	1365	1543	1623	1642	1449	1497	791
UCC -> AUG	2264	2039	2090	2183	2283	2146	1441	1600	1753	1917	1458	1488	1746
UCC -> UUC	2843	2650	2677	2822	2900	2319	1121	1171	1399	921	1146	1112	4815
UCC -> UUU	1328	1401	1229	1277	1332	1386	1276	1300	1374	1602	1286	1486	1513
UCC -> UAC	1586	1530	1456	1502	1578	1337	562	577	716	538	581	628	2972
UCC -> UAU	339	381	315	312	341	418	338	368	390	308	372	367	249
UCC -> UGC	1050	978	953	1015	960	872	447	483	644	545	469	651	1299
UCC -> UGU	292	353	283	298	295	461	452	463	518	382	450	584	281
UCC -> UGG	477	472	447	467	499	473	248	266	407	359	261	355	392
UCC -> CUA	252	342	256	266	294	371	493	509	426	259	472	358	134
UCC -> CUC	2529	2342	2346	2440	2507	2159	1074	1138	1217	902	1155	978	4293
UCC -> CUG	1821	1668	1609	1692	1835	1601	812	869	1141	1064	888	873	1535
UCC -> CUU	797	872	746	771	832	974	1428	1508	1446	1110	1490	1259	771
UCC -> UUA	209	280	199	204	197	301	447	528	472	318	464	311	145
UCC -> UUG	1430	1355	1365	1371	1393	1373	693	746	923	1121	707	871	984
UCC -> CCA	840	1043	780	798	886	1047	870	929	896	850	887	748	1017
UCC -> CCC	1083	1130	943	993	1065	1126	688	709	639	519	707	570	1871
UCC -> CCG	1621	1340	1534	1588	1704	1363	544	564	741	756	578	558	2160
UCC -> CCU	937	969	862	886	959	1091	850	852	776	1084	851	727	1498
UCC -> CAC	942	966	879	912	974	945	678	697	794	1017	692	605	1556
UCC -> CAU	313	361	306	322	368	453	599	611	650	648	631	538	197
UCC -> CAA	259	351	246	266	277	362	611	679	601	569	677	488	264
UCC -> CAG	943	969	877	901	1040	911	691	875	799	775	693	735	963
UCC -> GUA	442	490	399	431	423	521	675	740	514	448	702	409	226
UCC -> GUC	2455	1954	2243	2384	2434	1344	772	805	763	1135	793	685	3365
UCC -> GUG	2611	2053	2378	2555	2512	2029	1208	1258	1462	2251	1256	1088	2158
UCC -> GUU	897	797	792	865	841	959	1306	1354	1058	1143	1324	977	740
UCC -> GCA	1490	1502	1430	1491	1505	1407	953	1088	893	1044	1027	900	1989
UCC -> GCC	3600	2853	3443	3638	3753	2358	962	1006	1055	1295	990	880	5892
UCC -> GCG	4614	2233	2795	3325	3160	1960	763	768	797	1556	743	841	3002
UCC -> GCU	1716	1625	1655	1735	1679	1730	1191	1226	1148	1026	1139	905	2119
UCC -> GGA	315	348	320	333	356	370	431	486	464	434	481	355	254
UCC -> GGC	2735	1833	2344	2561	2435	1551	563	647	740	1081	629	590	2938
UCC -> GGG	673	555	569	597	733	525	455	494	566	692	483	418	455
UCC -> GGU	808	800	730	764	859	836	1016	1061	937	972	1056	601	877
UCC -> GAC	2270	1803	2124	2235	2236	1678	834	926	912	931	886	750	3157
UCC -> GAU	838	835	819	828	850	904	1114	1163	1019	1212	1128	699	799
UCC -> GAA	564	525	570	605	581	687	848	881	615	782	882	609	419
UCC -> GAG	2308	1892	2051	2169	2314	1845	1074	1106	1244	1349	1087	1146	2427
UCC -> UAA	12	23	18	18	13	20	19	24	28	29	21	24	21
UCC -> UAG	21	21	22	23	23	25	10	8	18	7	9	23	29
UCC -> UGA	41	35	39	35	46	39	31	38	34	35	43	31	21
UCG -> AAA	572	517	520	552	590	751	849	939	754	632	892	694	368
UCG -> AAG	2751	2428	2528	2714	2689	2438	1372	1499	1514	1206	1392	1212	3118
UCG -> AAC	1967	1614	1788	1875	1889	1666	582	630	674	579	617	683	2478
UCG -> AAU	681	681	651	700	682	804	672	734	659	746	705	602	541
UCG -> ACA	1379	1434	1280	1308	1379	1458	705	841	692	761	782	640	1272
UCG -> ACC	1728	1423	1580	1643	1645	1220	403	444	571	431	430	454	1798
UCG -> ACG	3499	2657	3174	3351	3424	2452	642	705	693	1459	715	717	4037
UCG -> ACU	961	1043	912	957	977	1058	536	596	490	499	558	494	701
UCG -> AGA	336	346	306	321	323	389	382	424	342	273	395	436	217
UCG -> AGG	845	774	723	770	782	737	652	698	719	722	662	605	442
UCG -> CGA	751	691	741	742	692	563	422	441	460	382	433	452	686
UCG -> CGC	3022	2412	2794	3009	2816	1945	615	600	726	679	597	1136	3156
UCG -> CGG	1701	1299	1636	1713	1651	1064	775	793	716	740	775	628	2425
UCG -> CGU	1120	998	1005	1085	1094	1048	811	846	736	838	803	894	1791
UCG -> AGC	2214	1867	2092	2182	2198	1671	493	542	649	480	530	744	2485
UCG -> AGU	841	912	763	800	822	836	677	758	675	720	717	701	1207
UCG -> UCA	1518	1594	1393	1419	1511	1583	996	1131	1030	1004	1046	931	1328
UCG -> UCC	2485	2247	2261	2312	2714	1661	659	693	750	750	678	870	2783
UCG -> UCG	6008	4015	4253	5044	4847	3097	850	894	956	1276	852	925	5347
UCG -> UCU	3195	1933	1658	2106	2028	1662	838	848	721	838	855	853	2016
UCG -> AUA	339	366	280	278	311	359	332	367	393	302	357	345	152
UCG -> AUC	1347	1101	1188	1264	1250	1018	285	327	401	366	332	310	1406
UCG -> AUU	786	779	731	754	729	796	540	592	591	677	577	660	882
UCG -> AUG	2800	2428	2454	2636	2555	2285	1074	1160	1206	1323	1091	952	3631
UCG -> UUC	1253	1054	1158	1236	1214	943	709	787	769	445	716	806	839
UCG -> UUU	942	1056	906	936	909	1003	1248	1267	1195	1199	1259	1330	766
UCG -> UAC	1894	1705	1668	1781	1769	1401	833	835	1105	1183	832	872	1692
UCG -> UAU	450	525	423	435	445	531	703	815	721	528	743	579	323
UCG -> UGC	1450	1371	1315	1370	1385	1191	609	679	782	731	637	873	1305
UCG -> UGU	513	519	470	496	515	595	721	711	779	622	716	732	550
UCG -> UGG	1680	1392	1504	1616	1606	1256	998	1032	1107	1192	999	997	2130
UCG -> CUA	702	795	669	708	675	745	635	719	628	292	679	646	417
UCG -> CUC	3001	2507	2780	2892	2843	2032	786	814	1008	709	808	1176	3444
UCG -> CUG	6275	5138	5513	5937	5669	3990	1452	1543	2047	2089	1541	1857	8713
UCG -> CUU	1410	1443	1369	1428	1323	1441	1469	1499	1428	1335	1483	1650	1038
UCG -> UUA	235	333	188	194	211	312	693	733	548	357	692	447	136
UCG -> UUG	1544	1515	1439	1499	1529	1616	1398	1448	1336	1493	1456	1371	1213
UCG -> CCA	2084	2113	2048	2128	2120	1899	779	878	798	909	784	1157	1987
UCG -> CCC	1987	1403	1822	1901	1678	1387	541	554	710	686	531	724	2796
UCG -> CCG	5210	3713	5134	5341	4894	3103	674	720	948	1159	698	904	5750
UCG -> CCU	1515	1504	1483	1493	1498	1339	605	633	767	661	620	695	1731
UCG -> CAC	2464	2123	2309	2401	2396	1838	685	749	827	674	721	1151	3293
UCG -> CAU	847	842	787	808	779	831	638	699	701	744	672	712	591
UCG -> CAA	887	881	824	857	786	834	977	975	784	703	941	860	700
UCG -> CAG	4502	3700	4254	4440	4352	3190	1473	1537	1634	1802	1490	1440	6408
UCG -> GUA	445	608	438	454	480	550	665	702	560	360	648	409	327
UCG -> GUC	1041	903	967	1014	1007	822	352	397	389	358	369	429	1124
UCG -> GUG	3455	2988	3124	3242	3263	2734	1287	1356	1402	2361	1297	1330	5030
UCG -> GUU	564	561	504	513	549	578	936	971	782	681	973	858	523
UCG -> GCA	2113	1927	2069	2152	1987	1985	1038	1164	921	952	1126	1132	1872
UCG -> GCC	2462	1839	2385	2433	2270	1732	564	610	721	685	582	804	2749
UCG -> GCG	5792	3234	4488	4997	4316	3004	904	994	1005	1440	935	1180	4687
UCG -> GCU	1551	1313	1551	1600	1527	1410	810	855	876	737	815	775	1560
UCG -> GGA	356	399	353	368	387	431	626	657	817	591	631	447	395
UCG -> GGC	1351	949	1176	1276	1175	963	442	496	639	685	472	685	1929
UCG -> GGG	872	729	764	794	876	681	688	736	704	801	704	596	867
UCG -> GGU	615	630	584	595	668	670	927	996	1259	791	955	633	1067
UCG -> GAC	1806	1528	1593	1688	1740	1427	682	761	880	786	738	891	2183
UCG -> GAU	878	815	802	854	833	868	1131	1286	1069	1376	1191	989	734
UCG -> GAA	709	626	682	722	619	849	1120	1235	1016	1041	1167	984	498
UCG -> GAG	3610	3100	3193	3452	3470	2700	1671	1817	1894	1929	1754	1695	4227
UCG -> UAA	29	44	34	35	36	36	43	45	52	38	47	31	57
UCG -> UAG	91	78	95	98	101	63	70	65	54	36	69	37	131
UCG -> UGA	76	71	73	69	83	75	51	58	63	74	60	50	130
UCU -> AAA	96	135	109	109	85	172	537	648	533	444	607	486	101
UCU -> AAG	267	342	272	297	249	347	624	658	550	326	597	421	167
UCU -> AAC	313	435	313	324	339	428	658	717	641	367	702	511	265
UCU -> AAU	92	158	101	110	106	208	595	737	540	520	644	464	130
UCU -> ACA	418	561	390	411	456	719	660	727	579	650	706	631	332
UCU -> ACC	805	1046	782	801	807	999	602	638	539	547	627	498	848
UCU -> ACG	665	727	654	665	662	840	566	630	571	545	599	464	628
UCU -> ACU	369	592	333	349	366	601	603	650	470	560	633	597	482
UCU -> AGA	62	92	64	64	72	121	242	235	187	184	191	255	45
UCU -> AGG	115	124	116	123	120	167	239	265	241	166	252	275	32
UCU -> CGA	353	420	328	351	377	499	364	384	368	522	386	346	233
UCU -> CGC	1523	1358	1413	1462	1427	1266	590	612	650	599	587	702	1391
UCU -> CGG	473	487	478	499	507	622	457	470	398	508	459	331	273
UCU -> CGU	517	657	493	505	545	772	787	834	638	827	763	735	596
UCU -> AGC	706	720	687	698	693	722	399	444	410	326	410	514	356
UCU -> AGU	236	294	231	224	254	387	482	532	455	331	488	578	209
UCU -> UCA	684	905	708	710	720	1119	1243	1295	1177	1463	1301	1037	734
UCU -> UCC	1412	1523	1384	1424	1460	1824	1343	1438	1308	1527	1361	1137	1844
UCU -> UCG	2126	1428	1542	1589	1616	1745	944	955	891	1072	947	699	1381
UCU -> UCU	963	1186	938	988	951	1426	1407	1465	1224	2278	1331	1282	2078
UCU -> AUA	89	131	87	89	95	193	379	428	285	325	416	396	42
UCU -> AUC	695	749	671	695	672	669	552	565	597	423	541	452	404
UCU -> AUU	280	428	268	269	279	590	942	1130	881	1099	1030	907	377
UCU -> AUG	503	634	466	485	509	741	842	911	597	718	790	579	205
UCU -> UUC	943	1079	904	913	889	1171	892	952	934	728	939	639	864
UCU -> UUU	553	700	552	585	616	864	1282	1354	1231	2213	1314	1091	801
UCU -> UAC	412	397	428	444	434	489	535	593	529	461	585	366	376
UCU -> UAU	113	167	119	130	98	185	459	523	426	434	495	347	124
UCU -> UGC	481	437	465	488	432	540	450	497	441	421	480	461	248
UCU -> UGU	237	227	190	201	204	351	545	542	470	593	529	649	163
UCU -> UGG	210	248	215	237	244	328	312	353	323	432	328	284	96
UCU -> CUA	282	404	276	289	290	471	510	535	412	335	524	493	191
UCU -> CUC	2001	1995	1788	1892	1959	2131	1015	1086	994	1142	1058	953	2923
UCU -> CUG	1731	1813	1657	1747	1755	1895	975	1044	1013	1115	1023	1017	1384
UCU -> CUU	788	1086	777	797	789	1128	1315	1381	1393	1799	1353	1479	1108
UCU -> UUA	136	261	131	143	158	249	679	634	584	761	612	406	184
UCU -> UUG	717	830	679	708	688	917	1123	1125	1159	1926	1127	946	453
UCU -> CCA	861	1046	894	904	893	1147	1002	1083	888	959	1010	856	864
UCU -> CCC	1060	1159	995	1040	1126	1236	794	856	827	862	844	694	2084
UCU -> CCG	1509	1402	1475	1533	1499	1496	657	745	663	803	700	578	1843
UCU -> CCU	877	974	864	899	882	1121	789	843	770	1098	813	783	1721
UCU -> CAC	897	827	812	859	847	975	621	644	690	582	645	539	852
UCU -> CAU	305	366	311	326	326	539	684	715	608	725	689	552	252
UCU -> CAA	323	392	331	336	326	458	844	935	688	767	858	588	306
UCU -> CAG	1012	1164	971	994	1035	1261	938	992	984	1045	982	858	695
UCU -> GUA	381	528	390	405	430	677	799	873	678	616	821	847	210
UCU -> GUC	1517	1551	1415	1484	1528	1359	887	982	878	1001	954	978	1597
UCU -> GUG	2212	2237	1910	2009	2130	2513	1759	1887	1716	2271	1828	1957	1751
UCU -> GUU	681	882	618	693	1036	1119	1737	1846	1710	1793	1762	1730	869
UCU -> GCA	1708	1870	1506	1640	1632	2051	1496	1663	1232	1365	1518	1546	1685
UCU -> GCC	2987	2675	2865	2986	2927	2678	1170	1252	1258	1637	1221	1285	3961
UCU -> GCG	4597	2722	2717	3266	3309	2448	1235	1334	1221	1790	1282	1376	3653
UCU -> GCU	1622	1774	1563	1611	1639	1999	1517	1636	1462	1560	1567	1565	2740
UCU -> GGA	458	586	436	443	498	618	834	925	770	862	872	823	364
UCU -> GGC	1977	1865	1827	1912	1963	1689	694	789	831	1069	724	1199	2058
UCU -> GGG	625	773	636	644	764	825	715	771	793	848	741	926	494
UCU -> GGU	847	935	754	785	850	1072	1323	1430	1195	1326	1357	1404	1129
UCU -> GAC	1241	1486	1137	1220	1248	1430	1051	1151	1104	884	1118	1165	1370
UCU -> GAU	568	708	554	587	569	808	1432	1546	1377	1051	1493	1351	606
UCU -> GAA	441	604	466	492	498	745	1279	1396	1173	1209	1303	1282	385
UCU -> GAG	1350	1540	1227	1307	1350	1589	1672	1884	2015	1325	1702	1647	907
UCU -> UAA	9	7	8	9	10	7	26	31	33	20	39	25	16
UCU -> UAG	18	23	23	25	10	18	32	39	35	24	38	18	35
UCU -> UGA	31	22	40	43	31	39	29	31	40	70	31	36	27
AUA -> AAA	91	136	103	106	95	172	811	1191	964	897	1061	1006	84
AUA -> AAG	343	415	359	372	384	466	1087	1312	1207	787	1229	1255	205
AUA -> AAC	264	285	245	258	248	322	741	1023	857	517	909	847	152
AUA -> AAU	59	119	91	100	79	149	756	911	822	774	869	710	59
AUA -> ACA	167	215	130	138	143	215	810	1187	898	486	1023	818	104
AUA -> ACC	234	220	184	203	206	217	555	718	644	215	586	495	78
AUA -> ACG	264	337	267	291	279	359	718	916	717	416	811	659	174
AUA -> ACU	77	133	69	73	84	129	635	766	779	322	704	503	37
AUA -> AGA	31	45	29	28	31	49	226	336	325	281	302	255	24
AUA -> AGG	70	85	57	62	56	81	416	519	426	249	491	345	29
AUA -> CGA	115	181	118	122	134	199	481	543	459	382	511	439	106
AUA -> CGC	456	555	445	465	431	533	607	689	792	505	617	695	404
AUA -> CGG	254	263	238	254	277	293	558	600	544	482	594	468	134
AUA -> CGU	172	202	144	155	167	244	628	648	577	512	648	544	112
AUA -> AGC	237	243	231	247	246	278	434	662	563	233	516	563	143
AUA -> AGU	71	100	71	83	61	123	522	636	527	331	595	415	62
AUA -> UCA	173	208	158	175	167	269	679	795	816	452	779	525	77
AUA -> UCC	273	314	276	284	313	347	594	664	695	455	627	397	166
AUA -> UCG	418	433	426	452	418	478	696	758	759	467	733	597	151
AUA -> UCU	181	194	149	152	179	270	810	884	635	421	840	555	74
AUA -> AUA	28	57	31	34	35	66	495	588	555	223	925	331	18
AUA -> AUC	191	207	178	187	185	195	399	482	499	162	447	275	60
AUA -> AUU	114	132	88	92	113	170	752	827	784	439	808	518	53
AUA -> AUG	238	367	232	242	244	290	845	933	904	471	941	762	91
AUA -> UUC	255	267	208	232	260	312	801	932	726	337	905	630	99
AUA -> UUU	172	229	164	171	168	291	1362	1514	1484	1075	1523	1076	90
AUA -> UAC	213	224	218	228	210	260	681	794	676	433	720	516	85
AUA -> UAU	87	75	60	62	71	165	719	756	643	426	772	356	12
AUA -> UGC	245	226	219	227	225	274	578	687	618	315	668	548	80
AUA -> UGU	70	108	61	68	86	133	548	555	538	377	565	447	25
AUA -> UGG	205	207	186	203	205	248	537	599	478	404	610	456	70
AUA -> CUA	99	110	67	69	77	131	326	435	240	138	388	251	30
AUA -> CUC	319	376	307	311	345	353	541	587	574	300	554	518	121
AUA -> CUG	554	620	495	516	521	608	743	838	775	482	786	777	208
AUA -> CUU	149	172	130	134	158	220	913	997	813	543	949	701	66
AUA -> UUA	32	59	33	36	41	88	592	662	583	365	593	309	22
AUA -> UUG	179	214	169	171	183	265	809	924	1085	663	926	689	93
AUA -> CCA	299	385	246	250	297	381	622	776	685	478	697	658	116
AUA -> CCC	285	321	253	267	299	335	532	560	577	414	557	351	159
AUA -> CCG	563	636	519	554	556	557	690	772	710	559	748	628	248
AUA -> CCU	205	202	167	192	173	282	559	609	489	267	591	458	68
AUA -> CAC	306	364	273	277	318	403	456	548	615	324	500	602	200
AUA -> CAU	122	125	103	104	110	172	439	480	366	387	506	385	47
AUA -> CAA	154	229	117	122	142	246	800	962	808	549	894	634	63
AUA -> CAG	477	545	447	466	470	642	788	949	863	687	860	936	214
AUA -> GUA	61	103	59	60	69	115	296	405	328	128	368	241	30
AUA -> GUC	162	193	147	154	170	211	260	310	302	201	296	320	55
AUA -> GUG	395	494	338	348	360	450	679	747	1617	376	775	743	143
AUA -> GUU	86	105	66	69	81	140	627	693	570	284	679	544	32
AUA -> GCA	264	375	252	260	274	364	793	1241	967	367	1018	805	149
AUA -> GCC	402	454	408	417	381	448	532	742	555	308	654	519	158
AUA -> GCG	552	666	525	558	591	599	734	959	824	482	817	692	262
AUA -> GCU	221	254	174	195	173	268	623	767	534	240	723	483	85
AUA -> GGA	70	122	79	84	59	159	391	537	452	256	515	240	65
AUA -> GGC	329	401	320	332	363	408	335	432	409	270	420	415	105
AUA -> GGG	176	232	154	160	185	218	359	420	414	293	427	298	75
AUA -> GGU	131	183	110	110	123	195	458	521	518	208	509	340	61
AUA -> GAC	520	565	456	510	471	550	584	793	774	423	688	693	219
AUA -> GAU	166	216	177	184	186	271	710	804	659	507	773	504	81
AUA -> GAA	203	228	188	196	194	320	797	1111	904	680	944	716	92
AUA -> GAG	661	813	646	674	710	859	994	1128	1065	814	1054	958	343
AUA -> UAA	4	7	4	5	6	6	25	32	39	24	45	26	3
AUA -> UAG	10	12	8	9	15	12	11	18	25	18	19	24	4
AUA -> UGA	12	34	15	15	15	18	23	28	42	30	36	24	6
AUC -> AAA	613	772	561	584	597	751	1168	1608	1475	882	1463	990	480
AUC -> AAG	3615	3110	3093	3376	3370	2738	1212	1456	1507	1131	1350	1537	3177
AUC -> AAC	3008	2751	2737	2933	3007	2351	1434	1623	1811	1278	1573	1545	3676
AUC -> AAU	553	715	523	541	577	735	965	1065	1121	985	1027	886	339
AUC -> ACA	1099	1288	1057	1097	1096	1385	1104	1419	1355	1182	1287	1202	881
AUC -> ACC	2733	2508	2453	2610	2713	2138	971	1095	1352	1183	1012	1095	3959
AUC -> ACG	2891	2386	2626	2831	2785	2057	839	939	1094	1534	960	1093	2962
AUC -> ACU	792	976	702	743	780	1043	861	976	1505	805	934	1003	560
AUC -> AGA	150	142	140	142	139	169	259	350	331	138	335	309	69
AUC -> AGG	259	287	257	280	271	278	362	405	461	325	384	441	103
AUC -> CGA	371	431	342	355	398	501	420	475	385	395	471	283	244
AUC -> CGC	2878	2258	2550	2708	2678	1876	780	840	964	912	848	751	3956
AUC -> CGG	707	533	614	665	669	484	372	408	520	366	393	305	574
AUC -> CGU	699	734	636	688	706	697	896	954	623	654	937	484	612
AUC -> AGC	2637	2397	2430	2566	2507	2071	771	917	1022	1169	909	1169	2936
AUC -> AGU	579	689	540	562	539	693	867	934	870	612	900	724	450
AUC -> UCA	576	742	526	531	578	752	419	482	508	523	472	503	552
AUC -> UCC	1857	1780	1702	1798	1908	1500	575	603	728	775	612	517	2139
AUC -> UCG	1706	1604	1532	1640	1672	1288	361	383	1087	517	389	481	2041
AUC -> UCU	869	1011	786	819	865	1055	536	576	581	632	561	574	688
AUC -> AUA	290	333	277	287	265	346	631	703	651	413	693	561	112
AUC -> AUC	3022	2627	2723	2993	2961	2332	965	1051	1113	1004	1108	872	3675
AUC -> AUU	1142	1303	1070	1149	1150	1226	1529	1563	1449	1511	1511	1234	970
AUC -> AUG	2534	2310	2202	2436	2455	2110	1248	1533	1321	1444	1326	1230	2224
AUC -> UUC	2933	2623	2536	2793	2777	2103	673	749	897	570	714	692	3781
AUC -> UUU	1232	1300	1162	1214	1313	1319	822	874	954	1162	832	799	1401
AUC -> UAC	2376	2115	2145	2328	2281	1835	504	586	599	738	554	600	2483
AUC -> UAU	352	417	309	321	350	373	297	357	281	282	333	272	267
AUC -> UGC	1565	1363	1385	1521	1468	1252	463	596	584	506	541	690	1848
AUC -> UGU	331	400	286	299	313	401	376	423	341	342	397	343	208
AUC -> UGG	679	643	597	653	688	593	188	220	256	240	211	342	845
AUC -> CUA	241	295	230	245	275	294	249	319	288	204	270	207	114
AUC -> CUC	2289	2122	2005	2143	2201	1669	730	800	1072	590	835	765	2436
AUC -> CUG	2153	1878	1920	2122	2175	1472	497	549	731	674	555	683	1975
AUC -> CUU	789	848	712	757	841	876	1000	1012	934	844	1001	756	630
AUC -> UUA	167	242	155	162	172	221	302	340	342	174	320	208	154
AUC -> UUG	1192	1023	1095	1130	1164	1095	452	480	578	632	472	649	1050
AUC -> CCA	694	761	638	652	774	794	624	708	768	652	675	604	811
AUC -> CCC	1047	1063	915	983	997	991	617	624	843	527	686	472	1639
AUC -> CCG	2010	1650	1723	1916	1913	1300	427	445	796	557	440	464	2060
AUC -> CCU	794	846	746	791	823	815	638	655	697	610	619	552	813
AUC -> CAC	1689	1513	1518	1627	1612	1178	699	782	935	626	744	635	2304
AUC -> CAU	410	401	371	373	412	408	422	449	470	526	428	394	228
AUC -> CAA	456	568	421	451	471	451	571	699	822	430	645	564	512
AUC -> CAG	2010	1785	1726	1892	1938	1410	543	636	956	547	597	898	2548
AUC -> GUA	387	446	345	371	344	434	593	643	561	232	607	411	240
AUC -> GUC	2187	1788	1992	2139	2051	1491	692	750	768	603	730	664	2771
AUC -> GUG	2725	2314	2392	2592	2541	1931	1012	1047	1257	889	1032	1110	3273
AUC -> GUU	887	844	780	839	874	855	1090	1155	1087	725	1145	834	828
AUC -> GCA	1218	1339	1124	1176	1095	1234	918	1084	1005	649	1002	1177	1585
AUC -> GCC	3741	3155	3510	3707	3586	2613	982	1134	1226	1012	1067	1221	5194
AUC -> GCG	3179	2257	2823	3049	2874	1909	735	805	851	595	774	1004	3636
AUC -> GCU	1369	1484	1276	1376	1283	1434	893	1000	1017	496	951	867	1162
AUC -> GGA	398	417	401	413	372	436	472	524	479	210	502	349	285
AUC -> GGC	3621	2612	3254	3547	3211	2307	616	774	713	524	695	814	4153
AUC -> GGG	900	693	815	877	852	674	456	516	540	431	499	399	699
AUC -> GGU	1069	1036	951	1006	989	997	920	1008	850	467	988	580	1019
AUC -> GAC	4453	3695	3963	4221	4083	3219	1211	1407	1538	973	1319	1239	5486
AUC -> GAU	1447	1487	1375	1439	1423	1630	1266	1362	1367	745	1298	822	1204
AUC -> GAA	1132	1116	1064	1113	1035	1130	1118	1301	1079	548	1214	970	843
AUC -> GAG	4717	3890	4195	4502	4478	3483	1243	1382	1417	806	1295	1350	5163
AUC -> UAA	24	17	21	23	16	18	18	29	185	23	27	12	41
AUC -> UAG	46	15	19	21	32	20	3	8	23	7	6	17	38
AUC -> UGA	42	39	45	46	44	43	21	34	30	24	28	32	27
AUU -> AAA	74	162	79	77	106	172	924	1127	1168	885	1042	833	192
AUU -> AAG	314	497	301	316	284	447	998	1117	1293	793	1056	963	550
AUU -> AAC	297	449	285	299	283	462	1137	1220	1253	686	1166	858	399
AUU -> AAU	107	160	93	93	111	195	949	1042	969	808	1032	718	142
AUU -> ACA	248	405	244	247	235	410	941	1137	901	901	1046	836	186
AUU -> ACC	428	603	360	385	441	538	787	893	860	516	801	600	516
AUU -> ACG	553	666	558	561	549	575	789	842	802	733	814	617	523
AUU -> ACU	168	287	162	171	193	301	843	942	889	603	904	682	163
AUU -> AGA	35	40	41	44	47	58	250	290	372	223	292	306	40
AUU -> AGG	72	93	77	85	86	102	460	471	534	273	474	369	31
AUU -> CGA	475	560	469	473	499	724	594	637	641	813	617	598	301
AUU -> CGC	1747	1805	1765	1842	1703	1550	1072	1112	1121	1076	1077	1303	1965
AUU -> CGG	642	649	591	616	638	592	740	788	734	696	787	569	528
AUU -> CGU	550	751	507	521	560	761	1267	1346	1158	1412	1284	1112	592
AUU -> AGC	481	651	459	463	484	561	633	688	837	446	677	657	404
AUU -> AGU	128	215	130	132	157	238	840	862	781	503	869	642	122
AUU -> UCA	280	388	273	273	273	426	1017	1218	1081	1199	1156	1059	186
AUU -> UCC	513	655	448	479	461	615	1133	1183	1231	1133	1176	1087	487
AUU -> UCG	609	590	591	624	631	618	815	871	746	708	841	861	458
AUU -> UCU	326	511	294	318	321	596	1218	1311	1231	1602	1243	1135	314
AUU -> AUA	114	126	91	91	103	167	631	745	592	431	734	478	42
AUU -> AUC	622	760	598	644	657	713	783	835	937	604	826	730	567
AUU -> AUU	375	489	343	370	379	539	1749	2506	1693	1927	1880	1304	408
AUU -> AUG	574	760	547	564	574	694	1247	1412	1298	1150	1360	1078	569
AUU -> UUC	658	702	619	649	628	747	1046	1170	1415	691	1120	984	568
AUU -> UUU	369	576	336	349	389	601	1328	1423	1844	2284	1396	1369	431
AUU -> UAC	475	566	481	482	488	590	984	1119	1476	1216	1082	1001	906
AUU -> UAU	137	199	134	140	145	224	851	916	1110	1098	935	726	164
AUU -> UGC	499	526	477	519	468	509	753	846	892	764	801	926	438
AUU -> UGU	129	185	128	132	144	275	847	944	902	843	957	756	141
AUU -> UGG	310	346	314	324	296	355	661	713	811	710	717	581	374
AUU -> CUA	218	336	224	236	246	332	439	558	365	334	514	462	154
AUU -> CUC	1528	1629	1424	1509	1485	1508	1238	1323	1409	1236	1253	1242	2159
AUU -> CUG	1517	1597	1397	1475	1457	1453	868	931	1047	1113	898	1104	2038
AUU -> CUU	653	837	649	678	707	984	1864	1976	1773	2401	1926	1588	671
AUU -> UUA	118	174	115	115	105	203	777	892	928	974	861	633	167
AUU -> UUG	618	701	619	650	614	735	1473	1582	1789	2271	1576	1481	697
AUU -> CCA	694	837	627	658	618	868	1132	1232	1164	1423	1197	1079	564
AUU -> CCC	665	796	609	648	667	675	1216	1244	1270	1045	1211	863	1217
AUU -> CCG	1223	1190	1189	1283	1218	913	820	842	827	1072	823	684	1119
AUU -> CCU	529	722	510	544	522	784	1114	1192	1023	1198	1145	1023	488
AUU -> CAC	1136	1244	1067	1108	1162	1286	1088	1114	1143	1057	1151	951	987
AUU -> CAU	313	490	305	313	348	493	925	990	777	1271	1007	750	211
AUU -> CAA	543	659	554	576	567	737	1239	1398	1047	1481	1377	922	332
AUU -> CAG	1605	1974	1593	1652	1628	1760	1418	1569	1520	1707	1506	1422	1495
AUU -> GUA	400	530	373	390	395	586	1135	1244	1018	978	1211	948	193
AUU -> GUC	1260	1332	1119	1170	1214	1270	1174	1292	1451	1334	1231	1456	1108
AUU -> GUG	2553	2655	2291	2448	2596	2568	2654	2771	3100	3571	2725	2790	2421
AUU -> GUU	567	682	505	539	552	712	2458	2599	2315	2277	2547	2193	564
AUU -> GCA	810	1192	730	757	833	1100	1884	2427	1863	2093	1959	1888	717
AUU -> GCC	2065	2135	1882	1971	1990	1898	1804	2159	2151	2515	1905	2016	1962
AUU -> GCG	1894	1973	1658	1862	1930	1694	1552	1755	1644	2454	1690	1716	2249
AUU -> GCU	726	936	668	716	772	1019	1732	1962	1865	1750	1893	1901	680
AUU -> GGA	295	357	279	290	307	445	1275	1356	1288	1410	1349	980	293
AUU -> GGC	1574	1881	1544	1634	1765	1608	1212	1334	1683	1960	1290	1736	1756
AUU -> GGG	538	692	491	537	622	688	1175	1269	1453	1596	1184	1176	598
AUU -> GGU	658	882	561	593	711	850	1839	1990	1845	1643	1993	1752	588
AUU -> GAC	1288	1827	1269	1319	1456	1567	2172	2596	2456	2432	2302	2639	1418
AUU -> GAU	606	892	612	647	665	936	2502	2728	2475	2305	2405	2274	517
AUU -> GAA	514	749	495	519	582	911	2454	2677	2555	2467	2630	2517	525
AUU -> GAG	1702	2136	1710	1779	1726	1972	2793	3003	3365	3533	2960	3311	1823
AUU -> UAA	8	15	10	12	13	19	34	42	40	35	48	38	28
AUU -> UAG	23	25	31	33	18	21	40	49	52	30	47	45	25
AUU -> UGA	34	29	31	31	35	25	41	67	47	49	62	39	21
AUG -> AAA	708	742	613	651	645	899	1941	2344	2167	1773	2230	1725	415
AUG -> AAG	3796	3586	3409	3696	3604	3399	3092	3213	3551	2858	3208	3344	4192
AUG -> AAC	2874	2751	2604	2863	2865	2498	1744	1891	1993	1490	1862	1751	3388
AUG -> AAU	681	941	691	722	720	1022	1765	1929	1753	2415	1936	1533	491
AUG -> ACA	1143	1402	1025	1106	1086	1437	1685	1842	1543	1609	1780	1538	1099
AUG -> ACC	1496	1386	1301	1385	1444	1370	756	808	1000	598	787	832	1411
AUG -> ACG	3370	3034	2997	3193	3264	2610	1432	1562	1507	2418	1498	1369	4324
AUG -> ACU	552	803	519	557	611	792	1047	1107	1268	1264	1080	879	338
AUG -> AGA	253	254	202	218	219	319	716	682	778	508	713	635	123
AUG -> AGG	668	761	577	622	662	663	1133	1185	1589	1031	1192	1098	227
AUG -> CGA	935	1085	879	913	920	1038	1073	1139	984	1190	1127	1089	661
AUG -> CGC	3620	3258	3452	3664	3539	3052	1383	1454	1460	1251	1413	2122	3497
AUG -> CGG	2329	1955	2118	2230	2224	1830	1644	1808	1652	2145	1711	1485	3362
AUG -> CGU	1276	1201	1080	1140	1175	1430	1524	1638	1519	1849	1535	1679	1484
AUG -> AGC	2784	2412	2557	2689	2551	2335	1264	1347	1685	1316	1308	1574	2794
AUG -> AGU	795	961	752	764	843	949	1491	1633	1524	1297	1537	1239	826
AUG -> UCA	791	1006	703	748	852	1046	1273	1385	1315	1239	1335	1046	708
AUG -> UCC	1624	1497	1469	1559	1613	1393	889	946	931	875	902	929	2147
AUG -> UCG	2527	2184	2216	2350	2342	1987	1274	1365	1229	1341	1324	1120	2809
AUG -> UCU	1006	1147	877	932	937	1221	1159	1241	1107	1253	1183	1081	877
AUG -> AUA	383	385	358	374	384	393	948	1019	1153	625	1055	701	125
AUG -> AUC	1958	1664	1746	1884	1832	1557	804	913	1052	696	868	858	2108
AUG -> AUU	925	1062	869	939	979	1069	1538	1646	1701	1760	1629	1335	855
AUG -> AUG	3206	2996	2895	3103	3174	2990	2533	2647	2885	3984	2568	2102	3253
AUG -> UUC	1978	1624	1679	1840	1869	1448	1174	1322	1208	736	1271	1125	2191
AUG -> UUU	1022	1129	899	966	959	1166	1999	2167	2142	1961	2088	1789	911
AUG -> UAC	2418	2148	2106	2317	2301	2008	1525	1722	1889	1408	1598	1463	2633
AUG -> UAU	441	558	405	477	442	639	1061	1175	970	981	1146	881	297
AUG -> UGC	1688	1581	1519	1650	1635	1548	1048	1207	1278	1035	1094	1292	1392
AUG -> UGU	436	539	385	404	414	584	1001	1080	1106	863	1049	896	397
AUG -> UGG	1415	1553	1322	1421	1450	1306	1404	1563	1608	1219	1473	1237	1498
AUG -> CUA	621	780	620	648	630	791	811	931	803	499	842	801	274
AUG -> CUC	2388	2272	2259	2362	2291	2042	1365	1469	1526	1276	1410	1739	2325
AUG -> CUG	5467	4819	4938	5304	5209	4297	1996	2153	2404	2780	2093	2411	6817
AUG -> CUU	1116	1137	1053	1099	1063	1374	2186	2301	2057	2016	2233	2133	696
AUG -> UUA	123	227	110	122	130	228	1000	1164	932	662	1072	632	88
AUG -> UUG	928	1029	838	872	947	1082	2172	2279	2082	1990	2268	1609	849
AUG -> CCA	1256	1496	1217	1224	1230	1508	1201	1343	1317	1283	1247	1378	1032
AUG -> CCC	1356	1298	1319	1405	1381	1328	866	923	972	949	896	917	1716
AUG -> CCG	3442	3055	3290	3531	3365	2808	1095	1138	1289	1729	1141	1183	3723
AUG -> CCU	801	944	751	783	808	1017	949	1007	998	1054	961	1016	559
AUG -> CAC	2459	2380	2215	2351	2432	2170	1248	1423	1899	1188	1336	1628	2679
AUG -> CAU	746	799	697	726	699	961	1094	1171	1130	1596	1146	1091	465
AUG -> CAA	921	1058	942	981	957	1239	1904	2070	1772	1577	2059	1822	597
AUG -> CAG	4783	4380	4384	4599	4552	4209	2345	2574	2844	2865	2464	2723	5526
AUG -> GUA	481	724	449	480	493	673	902	1008	1002	623	993	756	267
AUG -> GUC	1251	1151	1111	1178	1272	1050	664	716	802	742	680	793	1192
AUG -> GUG	4276	3995	3823	4099	4274	3563	2312	2485	2975	2850	2349	2313	5357
AUG -> GUU	578	684	544	572	591	650	1635	1744	1594	1072	1651	1329	369
AUG -> GCA	1872	2175	1856	1900	1986	2134	1908	2220	2202	2105	2033	2326	1771
AUG -> GCC	2653	2504	2547	2702	2624	2233	1138	1244	1434	1268	1217	1539	3117
AUG -> GCG	5379	4700	4802	5150	5205	3969	1830	2060	2142	3223	1914	2176	6216
AUG -> GCU	1330	1463	1241	1344	1335	1486	1517	1730	1699	1424	1652	1625	1123
AUG -> GGA	551	631	532	561	579	765	1365	1482	1473	1206	1484	1100	673
AUG -> GGC	2996	2727	2738	2921	2817	2503	1045	1126	1709	1555	1054	1544	3449
AUG -> GGG	1367	1421	1175	1251	1424	1245	1209	1267	1549	1463	1233	1201	1226
AUG -> GGU	1071	1132	969	1048	1125	1160	1642	1806	1551	1321	1760	1287	1170
AUG -> GAC	3971	3763	3631	3898	3980	3301	2033	2369	2485	2330	2138	2628	5000
AUG -> GAU	1619	1734	1513	1571	1673	1876	2595	2740	2551	2837	2661	1956	1191
AUG -> GAA	1322	1465	1217	1254	1297	1702	3404	3598	3514	2772	3459	2867	1020
AUG -> GAG	6556	6357	6012	6435	6468	5790	4742	4380	4627	4852	4186	4292	7252
AUG -> UAA	55	52	56	56	71	51	60	73	64	66	68	47	74
AUG -> UAG	80	78	80	88	91	71	61	69	55	42	58	53	102
AUG -> UGA	93	86	89	92	87	92	59	76	90	123	94	67	77
UUC -> AAA	526	600	513	531	531	606	1076	1390	1284	654	1301	888	364
UUC -> AAG	3193	2737	2847	3052	3025	2518	1569	1830	1823	1131	1669	1767	3121
UUC -> AAC	3120	2806	2871	3097	3119	2489	1666	1907	1940	1002	1786	1689	4190
UUC -> AAU	578	719	561	593	582	740	1098	1258	1249	867	1196	1085	390
UUC -> ACA	1106	1319	944	1022	1111	1345	1367	1570	1479	886	1429	1160	800
UUC -> ACC	2763	2608	2509	2635	2759	2103	1105	1195	1298	838	1135	968	4327
UUC -> ACG	2931	2237	2571	2768	2776	2100	1060	1126	1238	1319	1106	1042	3478
UUC -> ACU	956	1154	855	893	916	1108	1195	1290	1103	926	1235	1094	709
UUC -> AGA	188	281	169	170	181	238	419	464	390	182	474	405	90
UUC -> AGG	308	338	268	290	311	318	561	626	672	360	602	678	142
UUC -> CGA	391	441	361	372	381	498	493	542	422	282	539	401	256
UUC -> CGC	3360	2754	2986	3234	3120	2189	1219	1367	1287	1118	1280	1027	4921
UUC -> CGG	702	641	605	671	678	557	473	516	511	369	492	375	641
UUC -> CGU	880	923	808	850	878	906	1287	1358	1134	1002	1305	882	1050
UUC -> AGC	2583	2289	2376	2547	2394	2059	1008	1104	1247	915	1069	1071	3242
UUC -> AGU	665	803	608	628	635	804	1053	1203	1082	672	1146	995	639
UUC -> UCA	629	832	589	611	636	836	754	909	865	681	815	783	529
UUC -> UCC	2482	2386	2313	2421	2483	1959	1091	1154	1230	1167	1129	898	3381
UUC -> UCG	2087	1798	1946	2072	2093	1567	671	744	776	697	721	743	2465
UUC -> UCU	1328	1441	1152	1244	1216	1406	1008	1048	926	1071	1012	952	1364
UUC -> AUA	247	290	219	233	239	299	679	787	655	253	727	504	97
UUC -> AUC	2691	2359	2293	2525	2533	1856	1060	1177	1164	702	1097	915	3263
UUC -> AUU	1229	1406	1176	1258	1251	1297	1615	1773	1678	1179	1724	1596	1208
UUC -> AUG	2550	2335	2320	2529	2516	2206	1753	1876	1909	1229	1827	1513	2637
UUC -> UUC	3716	3430	3428	3653	3650	2917	1883	1993	1871	977	1922	1326	4862
UUC -> UUU	1754	1939	1636	1738	1664	1724	2107	2148	2094	2092	2157	1755	2148
UUC -> UAC	3087	2830	2748	2998	2942	2355	1125	1215	1222	1164	1158	920	3738
UUC -> UAU	428	520	410	425	432	557	592	640	647	406	629	519	379
UUC -> UGC	2044	1807	1795	1968	1931	1594	882	993	1091	853	947	780	2392
UUC -> UGU	436	516	407	430	418	567	791	805	788	588	803	719	488
UUC -> UGG	1123	1012	1000	1072	1098	931	637	684	760	551	666	723	1310
UUC -> CUA	331	367	281	307	343	380	443	676	494	171	499	359	140
UUC -> CUC	2755	2748	2539	2697	2726	2067	1292	1393	1529	704	1390	1063	3507
UUC -> CUG	3037	2569	2599	2884	2913	2068	1019	1239	1588	1009	1053	1204	2955
UUC -> CUU	967	1050	893	982	943	1071	1791	1837	1582	1065	1855	1327	902
UUC -> UUA	206	316	177	174	192	257	474	501	562	344	500	311	181
UUC -> UUG	1469	1379	1344	1438	1359	1490	1123	1203	1145	1117	1145	1049	1409
UUC -> CCA	629	718	594	621	658	780	781	854	834	621	806	809	647
UUC -> CCC	1156	1158	997	1054	1108	942	1002	1034	918	641	1021	740	2147
UUC -> CCG	1609	1287	1446	1560	1606	1095	614	649	730	685	620	622	1853
UUC -> CCU	870	927	809	835	825	936	857	938	869	725	914	737	940
UUC -> CAC	1962	1741	1788	1881	1856	1537	946	985	1250	640	1002	866	3061
UUC -> CAU	516	476	461	489	520	513	773	764	817	521	769	655	353
UUC -> CAA	484	484	449	478	449	499	699	801	748	381	790	649	573
UUC -> CAG	2458	2027	2140	2340	2383	1799	900	1006	1233	853	980	1050	3284
UUC -> GUA	292	347	265	286	276	411	587	651	453	119	637	356	164
UUC -> GUC	1658	1329	1581	1693	1597	1004	767	832	747	356	806	606	2564
UUC -> GUG	2570	2111	2144	2457	2440	1778	1203	1319	1180	593	1281	1107	3611
UUC -> GUU	730	746	641	697	660	696	1334	1412	1163	459	1398	957	797
UUC -> GCA	883	888	853	889	850	872	894	996	798	324	944	951	1003
UUC -> GCC	3195	2396	2867	3019	2967	1893	1062	1185	1000	476	1097	964	4622
UUC -> GCG	2430	1687	2240	2425	2251	1454	787	852	815	358	812	1004	3117
UUC -> GCU	1069	1107	1009	1092	1017	1043	1160	1259	1028	383	1216	880	1165
UUC -> GGA	368	315	323	338	319	378	482	568	449	121	528	353	302
UUC -> GGC	3022	2132	2804	2988	2789	1820	792	914	872	388	835	752	3958
UUC -> GGG	711	529	625	667	652	511	518	565	523	260	554	439	651
UUC -> GGU	998	947	855	900	897	949	1346	1387	1060	447	1372	722	1177
UUC -> GAC	3973	2916	3602	3838	3710	2650	1252	1397	1194	551	1339	1080	5116
UUC -> GAU	1260	1171	1122	1199	1196	1331	1293	1431	1326	469	1397	940	1241
UUC -> GAA	773	752	770	784	759	810	928	1104	844	228	1010	748	607
UUC -> GAG	3785	3091	3292	3573	3552	2586	1245	1363	1314	550	1320	1419	4377
UUC -> UAA	37	36	33	33	32	30	27	65	98	24	44	33	65
UUC -> UAG	50	48	55	59	50	41	20	34	40	18	34	44	59
UUC -> UGA	62	51	65	69	71	61	24	38	37	46	40	46	47
UUU -> AAA	90	142	99	114	95	143	804	1011	875	1053	918	712	202
UUU -> AAG	365	517	340	355	344	452	1051	1154	1254	1170	1107	958	620
UUU -> AAC	471	607	406	421	474	523	1224	1363	1239	1066	1312	938	631
UUU -> AAU	127	228	133	143	152	224	986	1079	1104	1284	1062	935	205
UUU -> ACA	275	367	301	297	285	464	932	1052	923	1145	1026	923	235
UUU -> ACC	573	730	569	588	636	664	1036	1055	999	915	967	781	731
UUU -> ACG	618	616	596	629	606	669	899	942	837	1209	902	703	726
UUU -> ACU	282	368	280	287	284	396	974	1051	868	1106	1022	888	189
UUU -> AGA	55	81	46	52	63	100	259	303	400	337	307	391	51
UUU -> AGG	128	127	107	109	130	131	489	549	529	474	526	454	61
UUU -> CGA	369	456	324	345	371	568	520	536	501	664	524	528	256
UUU -> CGC	1523	1384	1479	1528	1434	1215	903	909	987	1062	913	1160	1376
UUU -> CGG	514	506	506	528	515	564	612	631	620	706	639	529	344
UUU -> CGU	418	526	401	424	432	636	1244	1261	1077	1458	1280	1168	497
UUU -> AGC	629	719	572	591	636	627	728	766	893	616	768	724	601
UUU -> AGU	181	279	194	195	201	311	915	977	861	794	986	861	215
UUU -> UCA	364	539	377	372	415	665	1283	1340	1281	1625	1317	1243	277
UUU -> UCC	915	985	871	922	952	1179	1492	1547	1719	1643	1520	1421	936
UUU -> UCG	977	838	913	964	905	1028	1029	1063	1087	1205	1052	1192	595
UUU -> UCU	583	766	548	580	585	975	1570	1671	1628	2414	1618	1549	632
UUU -> AUA	101	136	97	103	108	151	559	670	668	570	635	639	51
UUU -> AUC	740	853	701	742	758	779	847	935	882	977	892	927	686
UUU -> AUU	421	629	382	393	412	629	1667	1782	1854	2654	1764	1800	566
UUU -> AUG	660	777	641	686	703	801	1418	1523	1647	1730	1476	1272	727
UUU -> UUC	1111	1204	1036	1095	1093	1246	1480	1604	1941	1567	1585	1588	1003
UUU -> UUU	611	848	517	575	561	1036	1997	1928	2143	5023	2072	2011	576
UUU -> UAC	946	898	859	893	909	949	1236	1344	1363	1514	1304	1343	1089
UUU -> UAU	219	299	199	211	231	332	974	1056	1100	1412	1059	1016	288
UUU -> UGC	581	608	533	561	526	581	841	904	1107	1073	878	1074	383
UUU -> UGU	220	254	181	188	200	322	1098	1099	1074	1375	1114	1048	152
UUU -> UGG	401	401	370	391	382	445	880	939	925	1095	902	901	344
UUU -> CUA	315	382	247	261	310	455	623	732	635	493	694	647	182
UUU -> CUC	2215	2251	2084	2154	2141	2202	1517	1596	1802	1606	1584	1592	3456
UUU -> CUG	2056	1964	1916	2019	1966	2003	1294	1363	1503	1731	1369	1403	2417
UUU -> CUU	898	1103	852	892	893	1221	2343	2441	2545	3601	2414	2178	1156
UUU -> UUA	117	197	122	130	122	226	908	1010	974	1360	964	750	159
UUU -> UUG	766	780	705	745	705	908	1656	1882	1864	3582	1796	1753	759
UUU -> CCA	620	751	584	599	654	824	1148	1205	1089	1271	1177	1038	552
UUU -> CCC	770	868	698	707	771	853	1142	1162	1314	1151	1137	949	1400
UUU -> CCG	1189	1046	1115	1162	1139	1060	751	804	821	1138	784	665	886
UUU -> CCU	656	766	671	698	682	877	1127	1172	1172	1134	1157	979	643
UUU -> CAC	1381	1501	1286	1338	1371	1414	1215	1281	1260	1173	1286	1038	1267
UUU -> CAU	367	533	363	376	411	622	1076	1086	1133	1276	1119	967	295
UUU -> CAA	495	620	487	501	520	646	1079	1128	961	1213	1129	833	369
UUU -> CAG	1692	1893	1592	1643	1623	1817	1498	1600	1571	1845	1544	1403	1558
UUU -> GUA	439	565	425	449	457	669	1187	1279	1120	1089	1258	1117	268
UUU -> GUC	1532	1571	1385	1444	1572	1369	1408	1569	1489	1785	1466	1677	1723
UUU -> GUG	3693	3555	3335	3504	3541	3333	2868	3034	3584	4102	3005	2941	3733
UUU -> GUU	814	905	764	793	851	1007	3010	3210	2921	3274	3157	2695	932
UUU -> GCA	954	1197	884	928	948	1252	1726	1913	1629	2100	1792	1840	871
UUU -> GCC	2630	2638	2440	2559	2489	2328	1844	1934	2116	3041	1917	2024	3500
UUU -> GCG	2382	2132	2133	2258	2268	1964	1605	1708	1704	2948	1666	1723	2877
UUU -> GCU	965	1297	871	920	947	1168	2131	2288	1987	2249	2235	1991	894
UUU -> GGA	339	516	375	387	406	547	1225	1363	1258	1528	1298	987	398
UUU -> GGC	2418	2585	2322	2438	2580	2213	1327	1426	1861	2390	1372	1996	2945
UUU -> GGG	753	859	685	747	807	798	1195	1232	1396	1613	1216	1061	760
UUU -> GGU	992	1226	772	841	946	1133	2766	2918	2408	2532	2832	2273	1054
UUU -> GAC	1851	2402	1751	1824	2006	2054	2459	2742	2693	3083	2526	2521	2061
UUU -> GAU	831	1031	762	788	852	1074	2751	2834	2762	3164	2782	2626	824
UUU -> GAA	615	714	574	594	643	837	2192	2328	2030	2363	2278	1868	537
UUU -> GAG	2083	2527	2059	2164	2185	2318	2955	3087	3356	3721	2963	3036	2253
UUU -> UAA	12	25	13	16	16	13	51	168	92	60	120	57	64
UUU -> UAG	43	38	40	42	44	40	42	80	75	63	71	63	58
UUU -> UGA	49	43	46	50	50	39	60	87	97	115	81	66	43
UAU -> AAA	58	110	60	63	76	94	546	643	559	450	576	439	44
UAU -> AAG	184	209	172	178	179	272	655	825	690	306	707	528	113
UAU -> AAC	214	281	203	218	218	278	690	791	671	412	747	423	102
UAU -> AAU	68	108	61	71	99	132	601	706	628	491	678	445	36
UAU -> ACA	108	164	93	99	123	269	429	510	387	373	481	368	58
UAU -> ACC	184	275	180	186	215	278	414	457	359	286	421	313	117
UAU -> ACG	231	281	218	232	249	328	443	483	416	322	484	370	100
UAU -> ACU	74	134	67	67	77	151	369	437	264	226	406	289	41
UAU -> AGA	41	39	42	48	45	69	204	225	202	125	226	182	11
UAU -> AGG	60	84	56	54	59	92	273	285	238	128	267	246	9
UAU -> CGA	246	386	236	252	260	358	403	420	334	323	391	304	162
UAU -> CGC	919	849	864	895	838	886	602	654	692	596	656	741	658
UAU -> CGG	343	381	323	326	322	360	408	438	396	328	428	254	179
UAU -> CGU	286	416	250	261	287	441	787	919	768	711	810	685	168
UAU -> AGC	269	322	242	256	281	339	401	424	422	210	410	369	133
UAU -> AGU	96	113	82	79	89	151	426	475	390	241	446	370	55
UAU -> UCA	102	164	87	82	95	188	483	573	437	434	529	379	47
UAU -> UCC	194	230	184	189	170	230	507	558	577	582	545	410	139
UAU -> UCG	224	224	222	230	248	282	449	468	424	385	441	382	129
UAU -> UCU	102	143	101	108	120	184	498	531	460	513	526	404	102
UAU -> AUA	62	83	48	91	59	149	481	506	363	292	540	247	13
UAU -> AUC	237	256	211	223	207	314	456	508	565	344	503	356	89
UAU -> AUU	166	222	152	166	192	309	896	968	904	795	971	733	79
UAU -> AUG	242	297	225	234	245	387	758	812	812	535	798	603	112
UAU -> UUC	273	405	252	271	283	323	752	851	836	415	808	432	161
UAU -> UUU	194	242	185	199	187	333	1090	1193	1100	1424	1149	913	132
UAU -> UAC	326	342	316	329	323	406	870	994	965	701	893	550	242
UAU -> UAU	104	120	94	104	81	156	792	1091	767	689	829	415	55
UAU -> UGC	180	211	155	160	164	232	508	1033	500	354	537	509	110
UAU -> UGU	77	97	46	48	48	123	533	642	1235	404	542	398	44
UAU -> UGG	127	152	127	133	134	213	475	482	514	531	505	335	85
UAU -> CUA	138	149	111	124	139	182	268	320	261	196	309	244	61
UAU -> CUC	705	725	624	666	624	757	616	692	680	526	656	662	617
UAU -> CUG	872	769	834	896	848	808	578	639	527	576	623	682	654
UAU -> CUU	380	406	326	337	351	472	1030	1091	1041	1245	1076	898	275
UAU -> UUA	38	107	42	39	42	96	472	549	572	500	544	305	58
UAU -> UUG	235	272	214	218	211	321	1136	1235	1037	1248	1208	696	286
UAU -> CCA	222	316	232	237	246	327	492	544	530	487	535	421	137
UAU -> CCC	291	304	250	276	282	359	522	532	512	429	530	459	354
UAU -> CCG	506	496	495	526	507	467	469	485	478	438	481	432	273
UAU -> CCU	193	239	185	202	198	260	419	441	434	388	435	327	106
UAU -> CAC	629	652	608	638	616	743	608	672	1044	533	637	551	456
UAU -> CAU	225	275	211	227	230	300	629	661	539	656	637	455	98
UAU -> CAA	335	364	315	317	316	405	700	722	686	624	717	444	256
UAU -> CAG	965	1042	955	988	936	1012	799	854	860	770	828	713	910
UAU -> GUA	162	263	157	160	173	307	572	598	499	406	592	434	93
UAU -> GUC	515	624	515	518	505	608	666	706	694	600	677	521	472
UAU -> GUG	1131	1280	1007	1060	1136	1304	1483	1613	1468	1214	1575	1287	791
UAU -> GUU	281	360	257	265	285	425	1430	1518	1330	907	1414	1096	131
UAU -> GCA	386	583	353	379	363	605	941	1139	880	724	1061	779	207
UAU -> GCC	807	856	712	752	744	864	1007	1045	1028	1009	1042	984	582
UAU -> GCG	905	919	820	877	893	899	891	1041	883	994	1025	934	555
UAU -> GCU	324	432	305	331	351	518	967	1047	834	589	1029	844	198
UAU -> GGA	175	260	173	174	199	317	794	844	756	598	840	509	133
UAU -> GGC	893	961	820	867	879	883	865	1120	1011	889	958	921	702
UAU -> GGG	266	371	249	267	303	364	714	735	807	567	713	534	242
UAU -> GGU	285	416	255	271	322	445	1227	1341	921	728	1285	889	270
UAU -> GAC	787	973	703	722	818	950	1242	1411	1427	1025	1315	1102	561
UAU -> GAU	328	428	317	332	340	477	1581	1652	1387	1166	1591	1077	234
UAU -> GAA	279	382	252	270	280	441	2549	1849	1424	1317	1783	1132	267
UAU -> GAG	1018	1132	952	977	975	1188	1569	1656	1872	1497	1654	1427	871
UAU -> UAA	4	11	7	8	4	6	22	31	30	23	34	14	8
UAU -> UAG	19	23	17	18	14	14	20	28	22	18	26	27	18
UAU -> UGA	12	10	17	16	15	18	24	25	33	40	34	28	6
UAC -> AAA	434	576	445	459	467	655	1235	1704	1338	962	1445	870	298
UAC -> AAG	3016	2603	2640	2875	2808	2400	1590	1832	1836	1654	1724	1858	3282
UAC -> AAC	3113	2929	2762	2991	3029	2506	1611	1833	2089	1672	1765	1497	4074
UAC -> AAU	646	765	575	593	604	769	1131	1254	1284	1166	1202	1175	333
UAC -> ACA	1178	1265	1051	1068	1074	1397	1066	1277	1089	1027	1133	1019	865
UAC -> ACC	2261	2146	2054	2198	2262	1747	989	1073	1263	1122	998	849	3329
UAC -> ACG	2795	2347	2583	2767	2770	2151	963	1080	1177	1233	1050	1174	3617
UAC -> ACU	660	816	550	592	571	824	839	937	778	577	831	767	420
UAC -> AGA	221	277	216	231	214	283	481	523	529	314	556	434	88
UAC -> AGG	464	548	365	414	431	431	630	641	736	542	665	754	210
UAC -> CGA	523	664	502	528	566	644	481	525	445	503	524	332	365
UAC -> CGC	3586	3213	3285	3488	3482	2571	1165	1177	1386	1459	1168	1064	5678
UAC -> CGG	925	786	886	912	896	683	427	457	575	454	453	356	835
UAC -> CGU	950	1026	864	897	941	1017	1105	1178	975	1019	1143	909	798
UAC -> AGC	2723	2590	2501	2651	2646	2170	1052	1251	1559	1086	1145	1268	3207
UAC -> AGU	624	806	553	590	681	815	1017	1108	1032	892	1070	902	515
UAC -> UCA	390	590	398	420	443	587	495	572	504	316	519	432	248
UAC -> UCC	1137	1096	1067	1124	1149	1011	631	656	877	718	631	576	1742
UAC -> UCG	1844	1541	1647	1766	1703	1266	527	569	710	722	556	669	1746
UAC -> UCU	547	626	505	534	552	619	577	617	468	510	589	502	402
UAC -> AUA	308	334	305	325	328	406	593	697	678	364	634	551	110
UAC -> AUC	2469	2319	2263	2430	2462	2005	919	1030	1216	959	989	822	3464
UAC -> AUU	1111	1284	1071	1123	1095	1148	1334	1482	1378	1650	1417	1489	877
UAC -> AUG	2604	2501	2325	2500	2498	2262	1372	1484	1824	1909	1450	1570	2653
UAC -> UUC	2626	2323	2267	2461	2435	1919	1234	1310	1351	1003	1287	836	3597
UAC -> UUU	1468	1507	1389	1427	1481	1470	1397	1524	1584	1832	1456	1614	1363
UAC -> UAC	3343	3266	3084	3282	3286	2663	1104	1214	1635	1241	1163	1166	4015
UAC -> UAU	553	583	498	508	516	597	682	741	560	470	699	580	310
UAC -> UGC	1894	1716	1731	1850	1828	1476	835	895	1059	947	861	819	2162
UAC -> UGU	412	489	352	378	398	518	636	675	776	516	656	625	284
UAC -> UGG	1236	1213	1145	1234	1229	1053	589	645	735	781	629	642	1453
UAC -> CUA	338	449	351	363	387	416	323	446	344	145	350	314	205
UAC -> CUC	2915	2790	2704	2817	2889	2203	1059	1189	1407	844	1137	920	3932
UAC -> CUG	3197	2730	2842	3081	3122	2246	895	978	1144	1010	960	1076	3904
UAC -> CUU	1112	1254	1018	1073	1047	1165	1410	1504	1317	1022	1455	1130	1073
UAC -> UUA	123	212	127	132	129	193	339	381	317	194	362	229	121
UAC -> UUG	1199	1132	1066	1117	1163	1183	954	1017	871	989	985	834	951
UAC -> CCA	623	823	593	610	716	743	648	687	721	502	644	501	731
UAC -> CCC	1165	1194	1046	1116	1147	972	566	583	747	678	605	571	1828
UAC -> CCG	2069	1643	1832	1984	1924	1325	577	589	798	719	562	555	2190
UAC -> CCU	603	645	589	614	601	632	511	530	483	421	512	308	453
UAC -> CAC	2113	1982	1875	1991	2029	1645	862	900	1127	906	896	859	2860
UAC -> CAU	495	494	434	451	474	551	594	612	564	455	621	539	231
UAC -> CAA	636	679	582	601	631	671	736	824	860	632	811	578	598
UAC -> CAG	2347	2085	2043	2210	2182	1742	842	946	1083	930	896	942	2799
UAC -> GUA	530	604	471	481	509	564	610	656	617	275	613	342	302
UAC -> GUC	2266	2050	2067	2243	2235	1606	742	826	968	907	781	678	3386
UAC -> GUG	4132	3528	3599	3869	3911	3001	1336	1410	1636	1942	1371	1449	4866
UAC -> GUU	1017	1090	974	1038	1067	997	1237	1299	1298	1265	1246	1104	950
UAC -> GCA	1279	1402	1219	1278	1314	1360	900	1050	1046	910	1019	885	1565
UAC -> GCC	3508	3087	3305	3526	3497	2503	1083	1254	1336	1763	1150	978	5582
UAC -> GCG	3466	2738	3159	3432	3311	2270	892	911	1047	1325	880	1009	4270
UAC -> GCU	1331	1415	1181	1260	1174	1300	963	1035	908	743	983	849	1057
UAC -> GGA	565	583	519	555	575	587	636	724	701	474	660	476	398
UAC -> GGC	3982	3322	3630	3870	3817	2715	992	1238	1465	1639	1122	1052	5676
UAC -> GGG	942	823	836	907	1001	764	563	623	829	704	593	502	995
UAC -> GGU	1123	1231	1025	1076	1134	1221	1321	1390	1294	1168	1317	901	1129
UAC -> GAC	4072	3607	3781	4018	3911	2955	1437	1672	1933	1546	1545	1595	5726
UAC -> GAU	1327	1369	1184	1257	1238	1421	1424	1529	1621	1330	1492	1135	830
UAC -> GAA	1063	1106	1019	1060	1054	1220	1406	1629	1432	1052	1525	1131	744
UAC -> GAG	4600	4081	4089	4420	4562	3535	1570	1663	2055	2068	1619	1794	5422
UAC -> UAA	39	33	26	30	43	36	29	35	33	29	37	25	50
UAC -> UAG	75	65	59	65	63	47	23	27	35	16	31	35	86
UAC -> UGA	71	65	60	62	63	67	31	35	49	67	39	33	75
UGC -> AAA	406	503	386	402	417	494	936	1977	1057	631	1534	940	244
UGC -> AAG	1815	1591	1622	1720	1642	1507	1030	1341	1203	1139	1193	1456	1688
UGC -> AAC	1833	1673	1623	1750	1756	1622	1116	1431	1338	1190	1304	1479	1908
UGC -> AAU	417	550	357	374	368	497	817	1067	899	709	987	908	267
UGC -> ACA	899	952	788	815	816	1096	894	1549	1060	672	1096	1274	456
UGC -> ACC	1961	1841	1767	1948	1910	1652	706	824	912	935	747	914	2159
UGC -> ACG	1994	1566	1755	1884	1882	1615	771	925	1043	1030	849	1326	2300
UGC -> ACU	715	947	623	665	693	868	703	797	860	550	756	1202	406
UGC -> AGA	258	282	205	222	224	353	417	485	464	321	477	509	141
UGC -> AGG	397	463	345	371	407	406	534	588	678	522	609	739	282
UGC -> CGA	448	473	431	450	464	505	465	470	387	335	494	393	216
UGC -> CGC	2507	2026	2221	2364	2233	1694	876	907	1020	992	930	1112	2787
UGC -> CGG	669	535	626	652	619	578	437	469	542	348	441	385	645
UGC -> CGU	836	843	732	796	747	899	915	911	740	981	906	789	711
UGC -> AGC	2543	2247	2346	2424	2331	2110	1021	1176	1332	1260	1128	1480	2583
UGC -> AGU	729	900	693	718	791	908	1083	1163	1095	853	1150	1090	578
UGC -> UCA	458	526	428	462	436	540	655	744	581	379	680	681	215
UGC -> UCC	1233	1107	1180	1254	1237	1124	651	696	779	622	698	751	1252
UGC -> UCG	1185	976	1013	1057	1065	997	493	589	559	533	530	714	1036
UGC -> UCU	743	783	679	719	716	863	585	670	685	492	616	697	464
UGC -> AUA	215	234	178	193	171	273	438	575	565	230	535	564	51
UGC -> AUC	2297	1937	1907	2045	2054	1717	722	827	935	944	838	1176	2223
UGC -> AUU	847	1001	774	828	788	890	1130	1323	1240	1001	1198	1368	688
UGC -> AUG	1741	1555	1546	1662	1669	1540	1063	1150	1226	1189	1118	1181	1640
UGC -> UUC	1989	1675	1803	1957	1930	1613	912	972	1139	748	942	910	2400
UGC -> UUU	1030	1032	912	973	908	1020	1090	1152	1240	1294	1111	1195	873
UGC -> UAC	1778	1645	1637	1752	1763	1427	692	719	872	978	710	899	2018
UGC -> UAU	300	319	292	303	277	380	449	468	503	290	473	487	191
UGC -> UGC	1870	1580	1656	1804	1682	1451	747	845	1045	1291	812	938	1986
UGC -> UGU	533	552	441	463	483	603	658	666	780	563	700	747	541
UGC -> UGG	950	849	861	908	881	769	429	460	594	476	466	532	938
UGC -> CUA	253	281	276	291	259	299	326	512	337	189	379	320	102
UGC -> CUC	1811	1605	1660	1715	1723	1487	762	826	979	612	829	1050	2560
UGC -> CUG	1910	1692	1636	1808	1773	1408	623	691	975	1165	679	1027	2002
UGC -> CUU	801	742	714	747	739	822	967	1077	1144	783	1040	1018	596
UGC -> UUA	116	175	105	116	121	189	371	424	371	164	424	287	85
UGC -> UUG	969	834	847	904	829	866	705	753	985	542	744	911	498
UGC -> CCA	518	649	491	528	547	634	549	720	585	456	598	950	429
UGC -> CCC	964	904	929	990	944	831	555	607	617	601	594	672	1135
UGC -> CCG	1326	1090	1182	1266	1195	913	428	489	544	604	479	748	1490
UGC -> CCU	639	627	558	598	604	695	476	530	539	456	490	607	524
UGC -> CAC	1362	1243	1250	1316	1326	1199	688	776	782	610	710	950	1511
UGC -> CAU	454	436	411	434	389	484	494	533	601	471	527	547	191
UGC -> CAA	397	428	381	395	371	469	598	692	605	449	668	713	215
UGC -> CAG	1484	1326	1356	1481	1415	1223	651	704	726	657	708	906	1420
UGC -> GUA	355	461	336	358	346	435	518	650	437	250	589	367	186
UGC -> GUC	1963	1598	1782	1970	1868	1389	546	632	740	792	581	837	2273
UGC -> GUG	2637	2085	2323	2598	2464	1907	1017	1104	1300	2261	1047	1273	2571
UGC -> GUU	773	779	694	744	756	772	893	1004	1008	797	973	941	621
UGC -> GCA	952	968	915	1019	962	1028	725	870	768	508	806	995	757
UGC -> GCC	2671	2259	2530	3455	2519	1809	690	931	840	1202	776	1142	2516
UGC -> GCG	2290	1692	2043	2196	2075	1528	613	713	734	669	664	1252	1698
UGC -> GCU	1226	1179	1095	1196	1124	1237	792	862	811	734	811	920	958
UGC -> GGA	459	467	445	464	480	490	561	663	698	394	641	554	401
UGC -> GGC	3116	2443	2856	3055	2880	1981	798	1029	1070	1198	909	1297	3171
UGC -> GGG	1038	839	898	993	974	734	617	655	975	698	633	758	1086
UGC -> GGU	1055	1115	951	1034	1046	1035	1136	1182	1256	1322	1150	905	1067
UGC -> GAC	2592	2146	2261	2502	2365	1777	821	1086	1158	1189	965	1372	2836
UGC -> GAU	1001	948	848	933	869	983	982	1080	1190	985	1046	886	840
UGC -> GAA	658	729	646	682	614	746	979	1272	929	677	1144	1141	380
UGC -> GAG	2749	2327	2478	2662	2555	1981	1050	1210	1369	1153	1146	1674	2771
UGC -> UAA	22	19	24	23	20	16	18	35	38	16	29	27	24
UGC -> UAG	33	37	31	32	31	29	17	24	21	22	22	32	24
UGC -> UGA	48	66	46	47	47	48	41	47	51	103	54	70	45
UGU -> AAA	77	93	77	73	71	130	563	726	543	386	624	462	54
UGU -> AAG	178	268	164	167	174	236	614	664	692	332	642	537	90
UGU -> AAC	180	245	163	171	178	278	635	690	651	363	689	497	76
UGU -> AAU	78	116	63	59	71	142	607	658	627	415	629	475	60
UGU -> ACA	120	180	105	112	139	306	451	577	506	371	492	485	88
UGU -> ACC	204	289	181	182	252	346	462	532	472	329	516	343	149
UGU -> ACG	230	284	222	243	250	356	502	514	538	360	533	409	194
UGU -> ACU	103	203	89	91	93	226	416	443	421	238	442	392	55
UGU -> AGA	60	68	50	54	60	112	241	242	230	162	245	218	24
UGU -> AGG	102	138	79	86	73	127	325	358	356	178	354	314	27
UGU -> CGA	228	239	185	204	211	282	295	331	301	330	321	278	146
UGU -> CGC	745	745	669	676	698	664	537	537	619	499	554	628	673
UGU -> CGG	286	288	240	248	271	288	370	363	367	313	390	347	262
UGU -> CGU	274	370	236	249	279	368	632	659	644	707	636	675	216
UGU -> AGC	429	481	350	371	397	534	611	654	608	379	627	630	158
UGU -> AGU	141	226	142	141	143	266	648	668	631	367	665	615	85
UGU -> UCA	83	140	92	95	112	191	492	537	490	333	536	449	57
UGU -> UCC	190	210	143	153	185	262	610	653	551	405	657	530	123
UGU -> UCG	181	202	164	170	137	226	454	490	398	218	458	434	131
UGU -> UCU	130	185	128	133	120	282	549	553	526	527	555	578	93
UGU -> AUA	44	60	35	40	47	111	300	347	246	205	350	263	15
UGU -> AUC	281	321	236	250	267	424	446	507	842	322	480	379	119
UGU -> AUU	155	239	123	138	147	266	783	850	719	713	824	695	103
UGU -> AUG	236	360	213	224	242	371	656	683	576	543	681	608	125
UGU -> UUC	255	333	247	253	252	344	748	752	777	474	764	533	165
UGU -> UUU	216	283	174	177	191	339	1051	1143	1078	1342	1096	981	129
UGU -> UAC	160	219	155	157	174	224	534	559	592	394	557	381	167
UGU -> UAU	61	80	33	38	52	104	469	513	464	365	528	317	58
UGU -> UGC	260	299	233	260	258	346	661	687	570	475	703	618	142
UGU -> UGU	110	190	99	104	119	195	767	748	681	594	799	613	109
UGU -> UGG	140	194	122	137	138	173	473	488	459	424	518	371	142
UGU -> CUA	124	219	112	110	97	164	264	295	235	185	286	287	57
UGU -> CUC	679	731	610	637	658	732	544	587	637	504	606	662	772
UGU -> CUG	772	769	658	701	767	712	472	514	649	721	533	617	884
UGU -> CUU	334	435	326	347	340	457	866	932	918	950	873	966	352
UGU -> UUA	46	57	30	32	48	60	416	439	404	321	459	306	46
UGU -> UUG	218	259	197	221	198	290	966	1002	1029	845	1050	794	227
UGU -> CCA	206	243	183	199	201	253	471	556	454	330	444	411	164
UGU -> CCC	243	278	189	204	243	309	512	503	451	328	460	441	362
UGU -> CCG	393	390	333	364	378	364	335	331	340	378	331	365	475
UGU -> CCU	223	274	165	186	213	274	361	380	366	332	377	392	209
UGU -> CAC	360	409	293	310	368	411	460	478	624	412	486	466	291
UGU -> CAU	150	216	120	124	143	225	402	445	435	516	431	377	99
UGU -> CAA	166	198	130	140	177	220	459	485	491	444	488	339	128
UGU -> CAG	492	554	365	391	476	525	621	658	660	558	634	525	524
UGU -> GUA	251	297	220	227	229	427	655	732	664	453	738	540	114
UGU -> GUC	723	835	641	668	730	838	786	864	835	763	810	758	767
UGU -> GUG	1457	1492	1139	1267	1333	1644	1711	1765	1805	1779	1737	1688	1670
UGU -> GUU	366	464	291	319	388	526	1404	1498	1478	1069	1456	1337	383
UGU -> GCA	583	680	523	552	580	917	1016	1204	1072	884	1067	1187	507
UGU -> GCC	1143	1121	955	1014	1101	1178	1103	1163	1171	1545	1165	1427	1393
UGU -> GCG	1277	1205	1147	1234	1168	1218	946	994	1023	1410	959	1184	2060
UGU -> GCU	629	726	534	573	578	822	1175	1229	1240	911	1204	1321	512
UGU -> GGA	266	346	240	247	256	480	1138	1254	1268	837	1217	916	265
UGU -> GGC	1163	1250	1065	1099	1115	1198	1192	1265	1287	1218	1260	1404	1054
UGU -> GGG	422	542	416	431	492	577	995	1042	1303	880	1046	877	610
UGU -> GGU	472	649	432	450	495	716	1778	1894	1681	1005	1808	1587	568
UGU -> GAC	848	952	723	741	879	979	1329	1436	1518	1000	1427	1303	598
UGU -> GAU	416	527	407	414	415	624	1605	1792	1618	1174	1690	1360	274
UGU -> GAA	348	486	299	319	326	566	1590	1880	2377	1098	1678	1244	326
UGU -> GAG	968	1100	877	913	949	1149	1822	1933	2051	1539	1905	1796	886
UGU -> UAA	4	6	2	2	2	4	21	40	27	22	40	11	11
UGU -> UAG	4	7	3	3	8	5	19	23	26	17	23	14	7
UGU -> UGA	11	15	6	6	14	10	35	39	55	63	40	39	16
UGG -> AAA	408	489	394	409	404	556	1005	1243	1225	948	1188	1004	228
UGG -> AAG	1799	1775	1636	1761	1729	1642	1465	1656	1842	1739	1603	1535	2078
UGG -> AAC	1350	1241	1230	1323	1300	1186	957	1071	1235	812	1030	1237	1573
UGG -> AAU	473	569	432	443	462	503	1046	1165	983	1088	1115	897	376
UGG -> ACA	597	749	508	549	594	693	625	734	729	667	747	829	532
UGG -> ACC	591	620	507	535	603	475	376	414	571	404	392	454	863
UGG -> ACG	1507	1316	1388	1459	1459	1065	624	702	826	1058	687	880	1942
UGG -> ACU	327	438	299	316	350	424	440	495	495	396	491	379	222
UGG -> AGA	207	233	218	230	215	266	361	431	519	426	420	426	134
UGG -> AGG	517	564	469	504	526	504	783	783	856	944	844	695	294
UGG -> CGA	531	605	540	555	546	578	416	453	449	642	440	556	394
UGG -> CGC	2190	1947	2013	2140	2091	1698	732	794	868	862	760	1183	2601
UGG -> CGG	1206	1058	1076	1099	1129	932	727	782	687	897	772	664	1618
UGG -> CGU	749	850	739	754	785	855	935	1053	917	1146	981	928	774
UGG -> AGC	1359	1182	1160	1277	1264	1049	648	702	935	852	707	817	1409
UGG -> AGU	510	621	425	452	471	536	783	884	900	682	899	637	501
UGG -> UCA	393	481	331	357	370	503	593	628	540	498	608	581	226
UGG -> UCC	658	618	610	639	703	541	426	448	683	460	435	504	856
UGG -> UCG	1110	995	1020	1067	1069	843	559	591	627	571	587	609	1573
UGG -> UCU	470	497	416	439	453	549	464	477	508	465	474	452	314
UGG -> AUA	211	244	184	199	217	221	438	530	504	390	494	342	87
UGG -> AUC	1024	880	920	1011	985	827	381	428	559	488	432	583	1068
UGG -> AUU	530	587	477	496	495	560	808	877	799	835	870	615	488
UGG -> AUG	1636	1571	1537	1588	1659	1574	1240	1277	1331	1481	1244	1096	1785
UGG -> UUC	914	837	839	920	951	718	613	633	677	364	631	620	1153
UGG -> UUU	550	614	514	537	523	563	973	1022	966	1051	1020	834	466
UGG -> UAC	1250	1157	1108	1182	1223	1022	688	760	828	782	746	723	1471
UGG -> UAU	322	348	292	320	328	359	632	653	576	479	643	493	220
UGG -> UGC	1213	1088	1089	1169	1165	1043	668	686	787	1084	735	812	1141
UGG -> UGU	365	471	334	349	408	460	672	682	718	601	717	561	461
UGG -> UGG	1139	1236	1066	1146	1116	1044	778	809	1222	956	828	788	1459
UGG -> CUA	316	363	286	308	292	360	358	428	476	306	399	404	153
UGG -> CUC	1205	1094	1095	1160	1143	951	608	682	843	437	652	855	1546
UGG -> CUG	2520	2209	2308	2461	2466	1882	753	842	1314	1575	797	1206	3034
UGG -> CUU	597	633	566	588	597	734	858	944	1060	988	912	1037	443
UGG -> UUA	75	96	69	78	72	114	531	550	426	303	542	257	35
UGG -> UUG	496	610	460	489	499	566	1137	1194	909	789	1149	876	471
UGG -> CCA	421	548	426	439	421	467	418	459	530	420	466	562	311
UGG -> CCC	494	524	442	467	475	430	352	386	444	326	369	418	642
UGG -> CCG	987	828	909	973	941	729	379	418	599	523	403	485	1080
UGG -> CCU	301	341	277	294	294	342	310	331	365	392	330	361	208
UGG -> CAC	1088	1004	985	1050	1045	921	583	634	810	607	618	888	1172
UGG -> CAU	384	382	361	382	333	395	522	552	590	647	550	511	199
UGG -> CAA	466	538	404	430	457	536	559	717	593	646	661	693	310
UGG -> CAG	1923	1776	1764	1885	1842	1557	887	992	1052	1229	956	1081	2268
UGG -> GUA	314	417	307	319	315	453	519	582	506	349	535	339	162
UGG -> GUC	719	662	619	652	723	563	327	350	473	414	349	419	812
UGG -> GUG	2273	2023	1970	2125	2221	1763	1183	1204	1343	1632	1204	1144	2764
UGG -> GUU	318	365	271	285	323	382	853	934	829	552	923	675	285
UGG -> GCA	972	1078	896	938	938	1075	803	1008	920	824	912	1066	1038
UGG -> GCC	1341	1171	1233	1345	1267	1017	574	631	742	593	596	687	1852
UGG -> GCG	1789	1525	1525	1691	1601	1239	810	883	829	1070	857	901	1603
UGG -> GCU	677	762	645	695	645	705	572	638	699	526	618	598	678
UGG -> GGA	373	500	348	362	419	489	767	869	771	855	831	598	482
UGG -> GGC	1546	1382	1375	1537	1520	1151	521	580	1060	950	541	887	1901
UGG -> GGG	489	530	451	474	510	464	537	537	536	651	552	437	560
UGG -> GGU	694	761	578	627	661	631	936	971	956	629	951	723	454
UGG -> GAC	1633	1571	1514	1599	1617	1308	972	1065	1349	960	1037	1283	2113
UGG -> GAU	766	808	713	748	774	874	1441	1559	1449	1284	1431	1137	601
UGG -> GAA	597	702	578	600	618	814	1416	1681	1654	1249	1599	1303	420
UGG -> GAG	2382	2115	2125	2257	2289	1937	1642	1781	2082	1946	1716	1608	2927
UGG -> UAA	20	20	18	20	18	28	37	42	51	36	51	47	38
UGG -> UAG	54	60	48	49	50	48	33	41	42	31	42	61	54
UGG -> UGA	41	48	34	38	42	34	46	56	67	96	67	72	46
UUA -> AAA	45	103	49	50	54	86	670	951	961	929	799	512	95
UUA -> AAG	213	282	198	197	200	295	930	1098	1147	933	1024	871	294
UUA -> AAC	123	201	118	125	116	169	631	747	619	506	669	501	235
UUA -> AAU	39	81	38	42	38	124	815	892	698	901	810	535	95
UUA -> ACA	74	142	74	78	87	160	705	887	597	567	847	466	128
UUA -> ACC	78	148	75	82	96	142	533	633	352	272	595	239	136
UUA -> ACG	143	193	136	135	166	233	710	772	593	621	743	458	234
UUA -> ACU	52	84	45	47	53	95	663	757	520	400	716	403	55
UUA -> AGA	43	37	29	34	28	30	234	280	324	292	260	213	38
UUA -> AGG	46	57	41	45	42	67	415	443	475	329	445	341	33
UUA -> CGA	65	105	58	60	55	117	470	496	363	384	424	275	38
UUA -> CGC	205	300	224	220	217	322	558	609	543	498	603	459	160
UUA -> CGG	149	179	116	126	129	197	576	599	463	530	577	315	76
UUA -> CGU	80	167	69	73	85	165	712	729	579	662	715	540	93
[truncated: 1,906 more rows]
