# Supplementary material for: Data in support of large scale comparative codon usage analysis in Leishmania and Trypanosomatids
Source: Data Brief. 2015 Jun 18;4:269–72. doi: 10.1016/j.dib.2015.06.003 (PMC4510541; doi:10.1016/j.dib.2015.06.003)
Supplement: Supplementary file 1 — Supplementary data [file mmc1.zip › Table S5.xls]

## Sheet: Amino acid context
Table S5. Counts of all possible amino acid pair contexts in the 13 Trypanosomatid species
Amino acid pair	Lmaj	Lbraz	Ldon	Linf	Lmex	Ltar	Tbg	Tbt	Tcl	Tclbe	Tevansi	Tvivax	Cfas
Cys -> Trp	1090	1043	983	1045	1019	942	902	948	1053	900	984	903	1080
Trp -> Trp	1139	1236	1066	1146	1116	1044	778	809	1222	956	828	788	1459
Ile -> Trp	1194	1196	1097	1180	1189	1196	1386	1532	1545	1354	1538	1379	1289
Asn -> Trp	1306	1297	1146	1218	1285	1215	1370	1583	1550	1476	1509	1624	1411
Tyr -> Trp	1363	1365	1272	1367	1363	1266	1064	1127	1249	1312	1134	977	1538
Met -> Trp	1415	1553	1322	1421	1450	1306	1404	1563	1608	1219	1473	1237	1498
Trp -> Phe	1464	1451	1353	1457	1474	1281	1586	1655	1643	1415	1651	1454	1619
Trp -> His	1472	1386	1346	1432	1378	1316	1105	1186	1400	1254	1168	1399	1371
Phe -> Trp	1524	1413	1370	1463	1480	1376	1517	1623	1685	1646	1568	1624	1654
His -> Trp	1534	1425	1397	1473	1503	1395	1248	1351	1351	1286	1313	1284	1529
Trp -> Tyr	1572	1505	1400	1502	1551	1381	1320	1413	1404	1261	1389	1216	1691
Trp -> Cys	1578	1559	1423	1518	1573	1503	1340	1368	1505	1685	1452	1373	1602
Trp -> Met	1636	1571	1537	1588	1659	1574	1240	1277	1331	1481	1244	1096	1785
Trp -> Ile	1765	1711	1581	1706	1697	1608	1627	1835	1862	1713	1796	1540	1643
Lys -> Trp	1791	1815	1605	1777	1744	1645	2044	2566	2601	2134	2365	2230	1702
Trp -> Asn	1823	1810	1662	1766	1762	1689	2003	2236	2218	1900	2145	2134	1949
Cys -> Met	1977	1915	1759	1886	1911	1911	1719	1833	1802	1732	1799	1789	1765
Met -> Cys	2124	2120	1904	2054	2049	2132	2049	2287	2384	1898	2143	2188	1789
Trp -> Pro	2203	2241	2054	2173	2131	1968	1459	1594	1938	1661	1568	1826	2241
Trp -> Lys	2207	2264	2030	2170	2133	2198	2470	2899	3067	2687	2791	2539	2306
Cys -> Tyr	2299	2263	2117	2250	2266	2135	2144	2259	2431	2027	2268	2084	2434
Cys -> His	2326	2304	2074	2184	2226	2319	2044	2232	2442	2009	2154	2340	2092
Trp -> Gln	2389	2314	2168	2315	2299	2093	1446	1709	1645	1875	1617	1774	2578
Trp -> Asp	2399	2379	2227	2347	2391	2182	2413	2624	2798	2244	2468	2420	2714
Asn -> Cys	2458	2415	2168	2308	2290	2465	3234	3743	3436	2805	3639	3326	2300
Asp -> Trp	2458	2365	2244	2363	2372	2200	2000	2256	2320	1990	2084	1994	2618
Cys -> Lys	2476	2455	2249	2362	2304	2367	3143	4708	3495	2488	3993	3395	2076
Lys -> Cys	2506	2584	2230	2408	2339	2448	3427	4770	3967	2670	4064	3865	2030
Cys -> Asn	2508	2584	2206	2354	2373	2539	3175	3846	3515	2677	3609	3359	2311
Cys -> Gln	2539	2506	2232	2407	2439	2437	2329	2539	2482	2108	2498	2483	2287
Tyr -> Cys	2563	2513	2284	2436	2438	2349	2512	3245	3570	2221	2596	2351	2600
His -> Met	2669	2569	2405	2546	2609	2618	2278	2420	2669	1986	2360	2269	2444
Cys -> Cys	2773	2621	2429	2631	2542	2595	2833	2946	3076	2923	3014	2916	2778
Pro -> Trp	2806	2855	2568	2691	2745	2509	2072	2315	2707	2232	2179	2146	2942
Ile -> Cys	2839	2808	2556	2766	2704	2844	3565	4051	3875	3147	3929	3710	2740
Tyr -> Met	2846	2798	2550	2734	2743	2649	2130	2296	2636	2444	2248	2173	2765
Met -> Tyr	2859	2706	2511	2794	2743	2647	2586	2897	2859	2389	2744	2344	2930
Thr -> Trp	2902	2953	2614	2769	2839	2688	2188	2451	2720	2652	2419	2466	3362
Gln -> Trp	2908	2889	2659	2804	2836	2682	2223	2411	2472	2070	2353	2385	3231
His -> Cys	2911	3054	2605	2742	2770	2864	2590	2732	3196	2465	2757	3117	2818
Trp -> Glu	2979	2817	2703	2857	2907	2751	3058	3462	3736	3195	3315	2911	3347
Asn -> Met	2991	2966	2673	2873	2898	2885	3187	3582	3430	3065	3457	3083	3099
Met -> Phe	3000	2753	2578	2806	2828	2614	3173	3489	3350	2697	3359	2914	3102
Trp -> Thr	3022	3123	2702	2859	3006	2657	2065	2345	2621	2525	2317	2542	3559
Asn -> His	3028	3122	2725	2875	2967	2970	3157	3515	3601	2836	3338	2834	3153
Trp -> Gly	3102	3173	2752	3000	3110	2735	2761	2957	3323	3085	2875	2645	3397
Met -> His	3205	3179	2912	3077	3131	3131	2342	2594	3029	2784	2482	2719	3144
Met -> Met	3206	2996	2895	3103	3174	2990	2533	2647	2885	3984	2568	2102	3253
Phe -> Met	3210	3112	2961	3215	3219	3007	3171	3399	3556	2959	3303	2785	3364
Met -> Ile	3266	3111	2973	3197	3195	3019	3290	3578	3906	3081	3552	2894	3088
Phe -> Cys	3281	3185	2916	3147	3075	3064	3612	3801	4060	3889	3742	3621	3415
Gly -> Trp	3316	3115	2876	3105	3192	2785	2728	3066	3598	2990	3003	2600	3588
Ile -> Met	3346	3437	2981	3242	3273	3094	3340	3878	3523	3065	3627	3070	2884
Lys -> Phe	3460	3503	3157	3393	3396	3241	4785	5603	5403	4176	5310	4675	3910
Tyr -> His	3462	3403	3128	3307	3349	3239	2693	2845	3274	2550	2791	2404	3645
Cys -> Phe	3490	3323	3136	3360	3281	3316	3801	4019	4234	3858	3913	3619	3567
Asn -> Gln	3518	3681	3282	3443	3525	3470	3954	4744	4404	3575	4408	3633	3679
Met -> Asn	3555	3692	3295	3585	3585	3520	3509	3820	3746	3905	3798	3284	3879
Asn -> Tyr	3593	3672	3383	3570	3609	3423	3673	4075	3950	3474	3831	3317	3992
Trp -> Val	3624	3467	3167	3381	3582	3161	2882	3070	3151	2947	3011	2577	4023
Ile -> Tyr	3640	3596	3347	3561	3545	3447	4036	4528	4785	4193	4396	3471	3917
Tyr -> Lys	3692	3498	3317	3575	3530	3421	4026	5004	4423	3372	4452	3695	3737
Lys -> Met	3713	3695	3447	3748	3653	3663	3632	4145	4424	4110	4016	4302	3995
His -> Lys	3769	3632	3481	3628	3702	3574	3446	4182	4294	3249	3976	4644	3662
His -> Tyr	3795	3887	3484	3649	3697	3494	2947	3581	3436	2658	3101	2807	4388
Glu -> Trp	3818	3741	3384	3608	3664	3283	3363	3644	3678	3394	3559	3267	3961
Gln -> Cys	3824	3932	3448	3664	3673	3676	3325	3652	3515	2596	3650	3881	3596
His -> Asn	3830	4136	3610	3830	3868	3929	3884	4228	4450	3457	4050	3987	5033
Cys -> Ile	3839	3792	3253	3494	3474	3681	3819	4429	4547	3415	4225	4445	3199
Asp -> Cys	3973	3741	3503	3694	3725	3643	3943	4690	4211	3305	4343	4119	3712
Ile -> His	3976	4137	3637	3802	3962	3940	4029	4363	4306	4191	4336	3717	3977
Val -> Trp	4009	3949	3627	3847	3887	3585	3366	3581	3730	3454	3505	3279	4512
Tyr -> Asn	4041	4083	3601	3873	3950	3685	4033	4584	4672	3741	4392	3540	4545
Gln -> Met	4089	3892	3742	3964	3965	3861	3459	3722	3878	3373	3582	3393	4277
Asn -> Phe	4103	4151	3737	3990	4082	4013	4929	5534	5298	4799	5238	4704	5089
Phe -> Lys	4174	3996	3799	4052	3995	3719	4500	5385	5236	4008	4995	4325	4307
Ser -> Trp	4197	4035	3749	4037	4048	3793	3244	3508	3739	3798	3415	3216	4296
Lys -> Tyr	4215	4220	3860	4129	4070	3909	4740	5412	5103	4465	5132	4023	4080
Lys -> His	4224	4216	3794	3997	3989	4062	4623	5486	5493	3956	5186	5438	3961
Phe -> His	4226	4251	3898	4084	4158	4086	4010	4116	4460	3610	4176	3526	4976
Tyr -> Gln	4283	4170	3895	4116	4065	3830	3077	3346	3489	2956	3252	2677	4563
Ile -> Asn	4288	4479	3974	4224	4305	4214	5982	6884	6833	5048	6576	5564	4767
Phe -> Asn	4296	4360	3971	4254	4327	3976	4974	5607	5532	4219	5356	4647	5416
His -> Phe	4310	4331	3936	4100	4166	4042	3978	4451	4336	4177	4266	4005	4952
Tyr -> Tyr	4326	4311	3992	4223	4206	3822	3448	4040	3927	3101	3584	2711	4622
Asn -> Lys	4329	4473	3896	4150	4211	4200	6155	8116	7112	6740	7245	7062	4831
Tyr -> Ile	4353	4498	4050	4358	4343	4331	4679	5191	5104	4404	5054	4198	4632
Asn -> Asn	4412	4720	3989	4232	4283	4528	6829	7856	7022	7801	7348	5961	7019
Trp -> Ser	4500	4394	3962	4231	4330	4021	3473	3730	4193	3528	3710	3600	4879
Met -> Lys	4504	4328	4022	4347	4249	4298	5033	5557	5718	4631	5438	5069	4607
Cys -> Pro	4512	4455	4030	4335	4325	4273	3687	4116	3896	3485	3773	4586	4788
Glu -> Cys	4547	4438	4129	4428	4433	4305	5336	6210	5688	4199	5775	5643	4256
Tyr -> Phe	4561	4477	4093	4358	4386	4045	4473	4878	4871	4674	4700	3795	5253
Lys -> Ile	4617	4462	4202	4544	4510	4431	6159	7727	8221	6043	7144	6942	4827
Gln -> Phe	4635	4577	4243	4491	4568	4206	4389	4868	4601	4432	4747	4486	4929
Gln -> Asn	4660	4574	4281	4500	4506	4657	4914	5734	5435	5208	5339	5239	5103
Pro -> Cys	4679	4377	4213	4441	4472	4639	3742	4155	4383	3434	3898	4270	4153
Phe -> Tyr	4680	4547	4216	4527	4514	4193	3927	4255	4332	4496	4150	3798	5494
His -> Ile	4706	4883	4304	4583	4560	4794	4764	5332	5583	3895	5076	4568	4720
Asp -> His	4714	4682	4443	4668	4763	4563	3808	4122	4346	3454	3989	3893	5261
Gln -> Ile	4722	4763	4241	4567	4621	4475	4854	5648	5336	4784	5369	4858	4892
Cys -> Glu	4723	4642	4300	4576	4444	4442	5441	6295	6726	4467	5873	5855	4363
Lys -> Asn	4750	4645	4286	4647	4687	4824	6546	8077	8161	7863	7353	7315	5148
Trp -> Ala	4779	4536	4299	4669	4451	4036	2759	3160	3190	3013	2983	3252	5171
Cys -> Asp	4857	4573	4239	4590	4528	4363	4737	5394	5484	4348	5128	4921	4548
Arg -> Trp	4873	4740	4485	4714	4778	4354	3779	3967	4122	3856	3933	3972	5352
Thr -> Cys	4877	4929	4449	4731	4741	5041	4319	4909	4798	3762	4670	4986	4802
Ala -> Trp	5013	4693	4718	5005	4924	4332	2952	3287	3369	3671	3238	4182	5970
Ile -> Lys	5050	5092	4496	4831	4836	4746	6200	7811	7614	5375	7201	6584	4688
Phe -> Gln	5129	5024	4668	4962	4975	4761	4176	4535	4513	4292	4443	3935	5784
Asn -> Ile	5149	5351	4648	4984	5090	5225	7256	8308	8439	5900	7985	6767	5567
Gln -> Tyr	5156	5191	4766	5042	5114	4851	4786	4278	5121	3596	4137	3574	5356
Trp -> Leu	5209	5005	4784	5084	5069	4607	4245	4640	5028	4398	4451	4635	5682
Ile -> Gln	5245	5760	4858	5159	5216	5246	5359	6213	6016	5401	5879	5376	5164
Pro -> Met	5263	5062	4848	5138	5166	5032	3739	3878	3909	3774	3809	3421	5518
Trp -> Arg	5400	5257	5055	5282	5292	4833	3954	4296	4296	4917	4217	4452	5815
Phe -> Ile	5429	5673	4868	5254	5301	5011	6427	7124	6901	6335	6839	6381	5871
Asp -> Gln	5504	5568	5042	5356	5493	4976	4618	5241	5059	4037	4861	4653	6015
Asp -> Met	5553	5356	5056	5378	5446	5232	4712	5264	5403	4077	4938	4521	5438
Met -> Asp	5590	5497	5144	5469	5653	5177	4628	5109	5036	5167	4799	4584	6191
Ile -> Phe	5619	5697	5025	5408	5535	5373	6032	6662	7320	6119	6490	5550	6370
His -> His	5621	5874	5204	5559	5640	5363	3558	3752	4174	3625	3689	3474	7443
Tyr -> Pro	5672	5660	5222	5565	5621	5085	4204	4391	4703	4062	4304	3574	6072
Met -> Gln	5704	5438	5326	5580	5509	5448	4249	4644	4616	4442	4523	4545	6123
Leu -> Trp	5723	5645	5188	5557	5585	5152	4480	4808	5406	5455	4737	4790	5977
His -> Gln	5778	5781	5349	5535	5824	5303	3916	4222	4186	3620	4125	3819	6019
Ile -> Ile	5898	6034	5399	5847	5848	5754	7934	9300	8273	6714	8932	6303	5905
Asp -> Tyr	5955	5876	5427	5804	5734	5281	5124	5746	5472	4409	5397	4326	7055
Thr -> Met	5962	6190	5539	5823	5931	5993	4607	4985	5050	4838	4868	4521	6485
Met -> Gly	5985	5911	5414	5781	5945	5673	5261	5681	6282	5545	5531	5132	6518
His -> Asp	6085	5940	5629	5932	5971	5694	4589	4944	5359	4920	4733	5052	7239
Cys -> Thr	6226	6262	5530	5940	6035	6465	4905	6161	5812	4485	5431	6345	5807
Glu -> Phe	6461	6318	5864	6338	6299	5883	7448	8184	8098	7770	7831	6858	6692
Thr -> Tyr	6483	6803	5981	6387	6540	6170	5132	5948	5577	4342	5484	4673	7350
Tyr -> Asp	6514	6377	5985	6329	6307	5803	5684	6264	6368	5067	5943	4909	7351
Asp -> Asn	6519	6591	5729	6160	6174	6298	7043	8249	7897	7047	7666	6859	7322
Met -> Thr	6561	6625	5842	6241	6405	6209	4920	5319	5318	5889	5145	4618	7172
Met -> Val	6586	6554	5927	6329	6630	5936	5513	5953	6373	5287	5673	5191	7185
Gly -> Cys	6587	6167	5878	6219	6203	5929	6201	7050	6708	6037	6721	6528	6133
Pro -> Tyr	6679	6646	6185	6525	6611	6175	4894	5210	5243	4464	5061	4186	7302
Gln -> Lys	6695	6666	6178	6662	6643	7056	7930	9465	8728	8207	8648	8324	7479
Pro -> Asn	6710	6894	6331	6620	6739	6679	6734	7308	7023	6410	7058	5936	7975
Gly -> Met	6741	6463	6088	6468	6574	6016	5622	6151	6350	6098	5958	5597	7324
Cys -> Arg	6810	6470	6019	6372	6286	6276	6044	6320	6348	5688	6357	6387	6130
Glu -> Tyr	6840	6504	6094	6467	6554	6114	6383	7050	6703	6373	6684	5460	6493
Met -> Pro	6855	6793	6577	6943	6784	6661	4111	4411	4576	5015	4245	4494	7030
His -> Glu	6857	6366	6315	6715	6731	6398	6024	6774	6521	6513	6185	6051	7099
Asn -> Asp	6890	7147	6413	6846	6799	6943	8175	9236	8701	8536	8630	7731	7870
Tyr -> Glu	6960	6701	6312	6727	6871	6384	7094	6797	6783	5934	6581	5484	7304
Arg -> Met	7101	6844	6607	7054	6890	6632	6047	6258	6301	6488	6205	6434	7158
Glu -> Met	7123	7161	6539	6954	7134	6679	6412	7072	6867	7307	6634	6648	8074
Asp -> Phe	7174	7036	6649	7058	7084	6628	6985	7803	8020	6400	7317	6444	9246
Glu -> Ile	7178	7256	6601	7076	7054	7100	9231	10522	11679	9467	9968	8811	7442
Phe -> Phe	7192	7421	6617	7061	6968	6923	7467	7673	8049	9659	7736	6680	8589
Gln -> Asp	7192	7055	6733	7153	7259	6635	5137	5830	5739	5166	5453	5669	8299
Phe -> Glu	7256	7084	6695	7115	7139	6551	7320	7882	7544	6862	7571	7071	7774
Asp -> Lys	7259	6900	6618	7103	7052	6589	7550	9726	8801	7204	8624	8551	7336
Lys -> Gln	7307	7054	6710	7066	6992	6888	8059	9859	8512	7171	9047	8792	7388
Asn -> Pro	7350	7599	6731	7102	7393	6818	6888	7638	7358	6535	7323	5484	8459
Glu -> His	7427	7020	6699	7078	7272	6642	5814	6338	6523	5606	6104	6659	7640
Asn -> Glu	7476	7680	6901	7366	7209	7569	11139	11709	11400	10516	10907	10583	8567
Tyr -> Thr	7491	7428	6796	7209	7341	7145	5512	6254	5733	5166	5804	5149	8547
Phe -> Pro	7499	7521	6914	7236	7443	7367	7422	7818	7747	7366	7616	6539	9068
Gly -> Tyr	7501	7339	6724	7268	7367	6549	6311	7021	7133	5962	6719	5318	8456
Thr -> Asn	7558	8060	6954	7270	7589	7796	9063	10056	8383	8339	9164	8502	9601
Pro -> Lys	7601	7561	7058	7594	7553	7255	7847	9390	7991	7992	8651	7167	7832
Pro -> Ile	7647	8053	7177	7523	7605	7688	7087	8285	7693	6911	7577	6495	8146
Thr -> His	7737	7733	6808	7200	7356	7856	5313	6049	6034	5701	5696	6807	8921
Glu -> Asn	7743	7709	7169	7614	7552	8086	9682	11448	11232	11497	10556	9999	8388
Gly -> His	7744	7254	7155	7575	7708	7069	5524	6006	6216	5551	5734	6590	8481
Met -> Glu	7878	7822	7229	7689	7765	7492	8146	7978	8141	7624	7645	7159	8272
Val -> Cys	7900	7475	6765	8229	7450	7310	6768	7421	7737	7302	7172	7314	7762
Phe -> Asp	7915	7520	7237	7649	7764	7109	7755	8404	7975	7267	8044	7167	9242
Gln -> His	7981	7795	7347	7637	7734	7123	5014	5688	5366	4842	5375	5638	9723
Cys -> Gly	7991	7651	7303	7773	7738	7211	8215	8984	9538	7552	8664	8298	8222
Val -> Met	7996	7936	7242	7771	7909	7196	6771	7196	7379	6955	7062	6075	8647
Ser -> Cys	8007	7896	7197	7589	7576	7878	7262	7886	7667	6476	7741	7927	7303
Cys -> Leu	8033	7799	7171	7629	7552	7486	7282	8052	8663	6981	7902	8245	8181
Cys -> Ser	8045	7983	7358	7697	7670	8303	7852	8593	8235	6368	8300	8649	6775
Asn -> Arg	8070	8046	7522	7930	8068	7790	8468	9248	8615	8002	9039	7908	8412
Tyr -> Gly	8231	7967	7507	7987	8230	7296	7112	8015	7784	6767	7488	5784	9545
Tyr -> Ser	8252	8445	7589	8029	8177	7842	7063	7802	7860	6609	7407	6663	8465
Lys -> Pro	8311	7530	7707	8111	7976	7513	7861	9464	8609	7422	8518	7221	8810
His -> Thr	8392	8362	7571	7997	8201	8801	5408	6245	6526	5652	5922	7029	10119
His -> Pro	8403	8141	7692	8043	8378	7908	5475	5744	6222	5336	5728	5312	9282
Ile -> Asp	8480	8682	7852	8320	8284	8173	8445	9690	9269	7385	8785	8171	8925
Arg -> Cys	8488	8110	7599	8092	7870	7865	7144	7505	7310	6632	7410	7795	8270
Cys -> Val	8525	8011	7426	8151	8114	7938	7530	8249	8267	8164	7931	7741	8585
Tyr -> Arg	8564	8669	7889	8306	8341	7835	6966	7442	7276	6502	7287	6261	9161
Ser -> Tyr	8576	8419	7837	8207	8305	7942	7368	8022	7902	6394	7684	6433	9666
Pro -> His	8628	8473	8222	8535	8613	8296	5689	5981	6261	5599	5873	5887	10312
Thr -> Phe	8702	8684	7907	8409	8579	8366	8309	9037	8284	7560	8749	7681	10237
Asp -> Ile	8723	8767	7971	8417	8507	8325	10260	11501	11257	8098	10822	9082	8871
Ser -> Met	8789	8449	8023	8544	8573	8500	6239	6817	6692	6681	6427	6248	8461
Phe -> Arg	8836	8458	8060	8573	8494	7920	8479	9062	8530	8014	8881	7998	9685
Asn -> Thr	8842	9571	8090	8669	8952	9218	8715	10415	9295	9619	9521	9819	12120
Thr -> Lys	8898	8931	7868	8456	8674	8552	9421	11928	10002	9100	10741	10319	9702
Ile -> Glu	8929	8932	8298	8783	8725	8675	9399	10602	10385	8848	10097	9822	8789
Lys -> Asp	8943	8542	8296	8875	9018	8378	9014	11181	10417	9456	9932	8847	9628
Ile -> Pro	9008	9409	8142	8738	8857	8695	8991	9659	9849	8802	9389	7836	9302
Gln -> Thr	9032	8946	8451	8918	8993	8504	6940	8770	7022	7387	7805	7969	11506
Met -> Arg	9081	8514	8308	8787	8739	8332	7473	7906	7982	7974	7691	8108	9354
Thr -> Ile	9113	9653	8206	8784	8879	8821	9125	10806	10088	8966	9982	8681	9707
Ala -> Cys	9129	8082	8153	8774	8425	7981	6004	6992	6941	6799	6455	8340	8627
Lys -> Thr	9245	9020	8507	8998	9151	8823	8843	11689	10378	10231	10442	10797	10042
His -> Gly	9298	8624	8572	8977	9083	8379	6262	6763	7371	6868	6592	7613	10174
Val -> Tyr	9315	8866	8377	8934	9116	8286	7206	7851	7585	7470	7603	6329	9884
Pro -> Phe	9339	8927	8354	8857	8966	8617	8082	8307	8072	7915	8149	7269	10463
Gly -> Phe	9349	8825	8488	9065	9102	8115	8693	9290	9797	8840	9056	7739	10875
Leu -> Met	9403	9200	8575	9091	9200	8691	7936	8624	8817	8379	8287	7776	9428
Val -> Asn	9409	9373	8453	8969	9289	9044	10454	11134	10689	9558	10637	9603	10712
Gln -> Gly	9411	9270	8694	9141	9338	8599	7819	8728	8422	7737	8281	8657	10141
Gly -> Gln	9426	8957	8639	9067	9225	7962	7407	8335	7909	7068	7852	8806	11363
Lys -> Lys	9428	9075	8647	9266	9034	9097	11960	15131	14116	14329	13646	12602	11796
Phe -> Thr	9504	9399	8625	9119	9373	8849	8568	9281	8745	8344	8822	7559	11195
Met -> Ser	9527	9207	8574	9042	9138	8931	7350	7917	7791	7321	7589	6989	10161
Arg -> Asn	9542	9655	8735	9257	9413	9191	10378	11198	10626	9683	10958	9981	10683
Phe -> Gly	9601	9109	8761	9306	9396	8349	9651	10373	9827	9279	10007	8583	11245
Arg -> Tyr	9634	9385	8867	9315	9348	8597	7894	8310	8308	6980	8165	6900	10404
Ile -> Thr	9654	10024	8812	9350	9504	9367	9853	11830	11796	8896	10882	9603	10143
Ile -> Arg	9683	9614	9020	9505	9490	9191	10388	11411	10967	9694	11062	9576	9824
Val -> His	9758	9218	8875	9373	9534	9230	7047	7609	7494	6985	7317	7536	10766
Ile -> Gly	9759	9508	8959	9583	9559	8985	9508	10681	10644	9268	10371	9079	9697
Asn -> Leu	9799	9913	8955	9459	9643	9444	10564	12167	11641	9778	11584	9695	10632
His -> Val	9902	9471	8952	9412	9624	9198	7850	8459	8321	8113	8084	8035	10933
Gly -> Asn	10026	9906	9191	9735	9938	9658	11378	12799	12253	12501	12144	10631	12045
Tyr -> Val	10034	9799	9047	9634	9821	8812	8076	8626	8510	7516	8269	6911	10991
Arg -> Phe	10072	9767	9358	9894	9783	9295	9568	10062	9316	9112	9980	9032	11498
Ser -> His	10128	10351	9532	9899	10130	10377	7653	8403	8611	8480	8039	8202	11464
Asn -> Val	10174	10139	9066	9691	9995	9761	11612	12633	12052	10675	12267	11599	11492
Pro -> Asp	10278	9554	9390	9891	10004	9157	8091	8911	8574	7389	8410	7574	11743
Val -> Ile	10304	10540	9242	9916	10137	9603	11800	12727	12925	10099	12176	10073	10725
Thr -> Gln	10443	10622	9560	10043	10204	10017	7660	9073	8444	7970	8287	9771	13230
Gly -> Ile	10542	10603	9605	10307	10398	9760	10612	11738	12144	10926	11385	10453	10429
Lys -> Gly	10543	10298	9614	10210	10223	10134	11926	14122	14056	11912	13146	12269	10910
Met -> Leu	10643	10264	9818	10407	10270	9814	9530	10297	9804	9223	9918	9325	11049
Cys -> Ala	10771	9830	9742	11239	10107	9737	7060	7966	7659	7863	7452	9428	10401
His -> Ser	10842	11163	10187	10576	10737	10842	7867	8515	8271	7487	8254	8811	11970
Leu -> Cys	10889	10606	9819	10516	10406	10316	9613	10668	11883	9453	10272	10694	10830
Asn -> Ser	10922	11576	10215	10651	10753	11436	11711	13358	12438	11716	12546	11460	12793
Lys -> Val	10974	10994	9960	10617	10824	10495	12050	13558	13039	9635	12937	11620	11362
Glu -> Pro	10987	9883	10092	10795	10357	9429	9162	10079	9997	9659	9607	8253	11566
Ser -> Asn	11020	11585	10349	10747	10969	11298	11858	13408	11988	10923	12574	11394	13174
Asn -> Gly	11228	10969	10517	11016	11192	10641	10951	12536	12058	11932	11757	10697	13274
Met -> Ala	11234	10842	10446	11096	11150	9822	6393	7254	7477	8020	6816	7666	12227
Tyr -> Leu	11252	10995	10259	10863	10952	10042	9080	10041	9518	8495	9665	7990	12137
Arg -> Ile	11425	11553	10541	11112	11212	10966	10655	11660	11744	10703	11529	10653	11276
Lys -> Ser	11444	11406	10666	11264	11202	10988	11761	13667	13605	11499	12788	12571	12015
Ala -> Tyr	11515	10682	10377	11196	11142	9823	7013	8344	7959	7010	7546	6615	12727
Ile -> Val	11670	11486	10407	11119	11247	10763	12670	13656	14374	11598	13346	12254	11658
Gly -> Lys	11673	11084	10690	11363	11385	10874	13243	16049	16147	13372	14669	13793	12786
Val -> Phe	11695	11189	10473	11305	11358	10243	11082	11919	11508	12818	11506	10514	13171
Val -> Lys	11703	11475	10601	11230	11362	10761	13023	15057	14871	12014	14066	12650	12867
His -> Arg	11704	11682	10947	11563	11610	10992	7342	7795	7807	7207	7800	8287	13100
Phe -> Val	11728	11129	10540	11323	11394	10267	12364	13306	12657	11777	13008	11456	13792
Ser -> Lys	11775	11692	11131	11711	11649	11920	12483	14573	13646	11168	13741	13103	11635
Asp -> Pro	11785	11282	10671	11423	11606	10140	9503	10585	9860	8940	9875	7959	12774
Gln -> Val	11837	11770	10823	11402	11719	10764	8832	9683	9169	7630	9337	8778	12560
Leu -> Asn	11873	12100	10868	11499	11553	11325	13133	14541	13526	11586	13747	12693	13535
Ile -> Ser	11914	12725	11022	11598	11780	12178	12920	14427	14698	12178	13895	12461	11450
Gln -> Pro	11952	11039	11209	11698	11661	10150	7448	8495	7754	7021	7777	6972	15304
Tyr -> Ala	12006	11432	11054	11835	11647	10319	7644	8522	7962	8057	8189	7262	14016
Gly -> Pro	12047	11557	11446	12126	12460	10648	9617	10816	10364	9648	10215	9396	14816
Leu -> Tyr	12060	12380	11083	11680	11851	11153	9791	10639	10673	10029	10240	9071	13491
Arg -> His	12119	12044	11445	12091	12106	11112	8046	8662	8873	8945	8519	9694	13642
Ala -> Met	12254	11618	11229	11929	11793	10657	8358	8353	8115	8976	7828	8112	14115
Pro -> Gln	12399	12046	11593	12318	12660	11111	8560	9463	8525	8551	8998	7924	16204
His -> Leu	12560	12843	11644	12224	12396	12133	9423	10213	10172	9198	10012	9616	13821
Arg -> Lys	12662	12176	11792	12381	12484	12147	13429	14916	14775	12071	14471	14017	12894
Lys -> Glu	12791	12631	11696	12520	12236	12152	15130	18096	16942	17059	16649	14857	14751
Ile -> Leu	12815	13233	11746	12459	12767	12507	13813	15205	15326	13938	14677	13023	12785
Gln -> Glu	12828	12464	11616	12474	12804	11755	10022	11437	11114	12080	10594	10745	13852
Thr -> Asp	12885	13006	11742	12376	13054	12493	10496	12755	11006	10356	11657	10815	14215
Pro -> Glu	12908	12538	11932	12686	12868	11946	10618	12057	12231	11513	11102	10099	14652
Ser -> Gln	12963	12911	12288	12773	12865	12441	10269	11441	11102	10617	10827	10345	14428
Leu -> Ile	12964	13135	11869	12574	12546	12048	13072	14660	14187	12202	13966	12146	12970
Ser -> Phe	13148	13352	12279	12885	13076	12804	12411	13211	12818	12592	12879	11802	15279
Ser -> Ile	13231	13693	12414	12965	13111	13055	12122	13623	13385	12190	13113	12399	12645
Glu -> Lys	13276	13438	12232	13044	13214	12990	15583	18464	18664	19389	16952	16291	15782
Ala -> Asn	13379	12932	12675	13334	13016	11939	10220	12132	10593	10263	11132	11943	16509
Phe -> Ser	13423	13675	12459	13147	13151	13416	12602	13526	13595	13500	13153	12432	14876
Lys -> Arg	13621	13459	12688	13420	13394	12881	14736	16240	15251	13671	15770	15828	13704
Gln -> Ser	13622	14013	12754	13310	13765	13079	10243	11079	10880	10057	10625	10621	16052
Glu -> Gln	13678	12948	12276	13207	13393	11886	11811	13010	11216	10604	11640	11707	14911
Asp -> Arg	13759	12799	12550	13504	13572	11848	10815	11507	11314	9598	11202	10296	14724
Pro -> Gly	14020	13472	13062	13735	14247	12055	9661	10532	11578	10276	10163	10122	15000
His -> Ala	14097	12409	13085	13856	13670	12194	7058	7822	7735	8527	7436	10393	16486
Ala -> His	14100	12906	13100	13827	13942	12757	7058	8267	7998	7139	7505	9950	15815
Glu -> Thr	14169	13837	12945	13856	14042	13804	13929	15846	13694	14666	14513	13961	16795
Asp -> Thr	14287	14306	12833	13502	14127	14035	11042	12645	12032	10993	11842	12271	15962
Lys -> Leu	14294	14199	12880	13721	13993	13463	16608	20227	18379	14250	18749	16975	14375
Phe -> Ala	14508	13342	13297	14090	13737	11974	11209	12135	11077	11879	11679	11377	18049
Ala -> Ile	14782	14727	13696	14508	14511	13456	12488	14698	13103	12505	13635	13380	15751
Leu -> Lys	14924	14845	13909	14708	14450	14056	16775	19543	19219	14507	18372	17117	14918
Val -> Gln	15066	14706	13591	15077	14657	13577	10581	11436	11935	9992	11165	10852	17121
Ala -> Phe	15131	13941	13934	14787	14415	12850	11364	12686	11604	11935	11959	11755	18472
Phe -> Leu	15132	15106	13759	14683	14613	14348	14483	15873	16223	16783	15263	13636	17223
Leu -> His	15401	15419	14217	14948	14981	14652	11519	12454	12262	11306	12145	11701	17686
Leu -> Phe	15897	15842	14702	15504	15433	14635	15314	16304	16048	15503	15867	14460	18042
Thr -> Glu	16014	16080	14643	15642	15998	15643	13762	16371	14343	15388	14839	14424	17677
Asn -> Ala	16176	15270	15151	15969	15511	14711	13583	14884	13711	13629	13776	15069	21151
Arg -> Pro	16241	15443	15445	16340	16031	14322	10680	11293	11143	11409	11184	11667	19528
Ile -> Ala	16441	16220	15030	16044	15782	14580	13182	16035	14502	12961	14453	14289	17839
Arg -> Asp	17462	16200	15998	16976	16980	14981	13844	14870	14545	13624	14415	14188	19732
Asp -> Asp	17697	16097	16677	17436	17456	15788	14929	16509	14653	14835	15461	12220	21387
Asp -> Ser	17768	17661	16592	17361	17630	16633	14995	15867	14980	13602	15080	14238	18353
Glu -> Asp	17889	16726	16323	17409	17331	15779	15435	16550	15979	15433	15517	13717	21006
Thr -> Arg	17919	17634	16629	17462	17537	16744	12986	13956	13849	13488	13721	16276	22239
Arg -> Gln	18004	17039	16751	17523	17659	15681	11825	13199	12294	12609	12712	13151	20219
Asp -> Glu	18175	16817	16586	17629	17627	15789	17488	19001	17510	16563	17513	15451	20545
Lys -> Ala	18341	17406	16874	18020	17923	16022	13439	17144	16001	13184	15268	16572	21199
Asp -> Leu	18409	17801	16586	17769	17729	16503	15124	16710	16500	13619	15914	14571	20233
Gly -> Glu	18629	17510	17061	17977	18256	16095	18800	20835	19664	18894	19767	16878	23725
Pro -> Arg	18700	17412	17440	18517	18000	16097	12050	12830	12845	12205	12663	12658	22191
Gln -> Ala	18776	17244	17136	18106	18098	15331	9176	11553	10534	9457	10451	12410	20569
Ala -> Lys	18859	17601	17196	18536	18328	15622	13630	16789	15247	13808	15297	17088	20985
Val -> Asp	18891	17888	17159	18160	18674	16815	16600	18063	17332	15333	17282	15495	21918
Glu -> Gly	18951	17789	17236	18452	18496	16848	19503	21552	20780	19970	20406	17321	23620
Thr -> Gly	18976	18190	17111	17899	18783	17504	14401	17243	15335	15056	15892	15473	20646
Pro -> Thr	18981	18961	17655	18613	18860	17904	12756	14225	12726	13393	13410	11335	24336
Pro -> Val	19029	18078	17182	18160	18712	17270	14063	15013	14474	14368	14551	13199	21870
Ser -> Asp	19108	18780	17711	18553	18671	17879	15652	17410	17501	14949	16627	15861	21084
Glu -> Ser	19202	18907	18046	18984	19122	18397	18022	20164	18992	17914	18671	17575	21700
Arg -> Thr	19265	18793	17576	18481	18838	18054	14270	14767	13513	12810	14355	16177	22747
Gly -> Asp	19494	17886	17940	18767	19316	16729	16173	18044	16902	16074	16923	14636	21759
Ser -> Glu	19677	19205	18069	19156	19375	18822	18267	20517	19500	17295	19115	18872	20948
Val -> Gly	20593	19708	18597	20514	20416	17951	20015	21404	20078	18898	20644	18326	23573
Leu -> Asp	20595	19821	18687	19804	20032	18107	17745	18315	17435	15380	17756	16568	23070
Gln -> Gln	20604	19354	18795	21306	19839	17146	12675	14447	11609	13016	13189	11497	31391
Gly -> Thr	20722	19936	18552	19671	20376	19323	15860	18502	17140	16903	17219	17697	22308
Val -> Thr	20877	20975	18728	19749	20929	19557	17388	19368	17433	17936	18352	16524	23156
Gly -> Arg	21079	19298	19663	20686	20413	18138	17574	18858	18156	17585	18569	18730	24212
Asp -> Gly	21520	19376	20400	21274	21506	18039	16714	18625	17531	19558	17560	15968	25147
Asp -> Val	21678	20550	19723	20854	21290	19569	18823	20366	19563	17796	19588	17565	26506
Val -> Pro	21846	20808	19796	20997	21295	19559	16038	16908	15915	15352	16526	15318	24835
Thr -> Pro	21934	21626	20371	21339	22042	20864	13403	14999	13816	14837	14181	12985	27669
Arg -> Glu	22280	20994	20587	21954	22241	20021	21097	22683	21732	21937	21732	21279	25076
Thr -> Val	22337	22487	20360	21474	22397	21190	18168	19931	18425	19367	18842	17831	24814
Gly -> Leu	22453	21966	20611	21806	22139	19820	18840	20476	19945	19054	19750	18749	25928
Ala -> Gln	22544	21010	21068	22318	22151	19084	11302	13264	12467	11330	12245	15493	27583
Val -> Glu	22591	22292	20368	21658	22168	20290	21879	23663	22388	20185	22785	19964	26625
Leu -> Gly	22724	22132	20647	21794	22253	20040	19356	21260	21106	19662	20192	19943	24062
Glu -> Val	22738	23074	20773	21936	22513	20770	20719	22497	21030	18361	21369	19176	25569
Gln -> Arg	22996	22001	21380	22392	22240	19827	16101	16345	15459	15145	16144	15910	28119
Thr -> Thr	23407	24666	20715	21932	22928	22176	15407	19091	15615	20110	16982	15727	33623
Arg -> Gly	23778	21833	21816	23089	22954	19902	18578	19723	19190	18587	19423	19265	28148
Glu -> Arg	23844	22590	21596	23090	23230	20932	21364	22820	21856	21590	22047	22391	26676
Gln -> Leu	24621	24263	22666	24778	24050	21723	18098	19931	17747	16262	19077	18005	27144
Arg -> Val	24749	23342	22125	23552	23837	21253	20026	21298	20173	20698	20822	20101	28628
Val -> Arg	24771	23514	22449	23740	24308	21810	19839	21017	20510	19124	20508	20770	29068
Gly -> Val	25100	24038	22366	24460	24621	21732	20943	22610	23144	23059	21715	20023	29309
Leu -> Gln	25389	25165	23392	24786	24786	23069	20427	21391	19909	19142	20692	18202	27980
Leu -> Thr	25448	25812	23126	24286	25141	23680	19468	22715	20092	19843	21316	19469	30075
Leu -> Glu	26773	25897	24126	25974	26185	23871	23333	25770	25110	24214	24563	23774	27222
Ser -> Arg	27490	26104	26096	27263	27011	25446	20226	21715	20879	20303	20902	20664	30574
Thr -> Leu	27537	27552	24924	26512	26915	25668	21781	24702	23497	21854	23188	23248	30450
Ala -> Asp	27930	23870	25580	27308	26448	21897	15016	17666	15970	14406	16140	16391	32660
Glu -> Leu	28678	28052	26286	28072	28217	25348	26457	28377	26185	25080	27017	24762	30326
Arg -> Ser	28950	27217	27338	28603	28187	26415	20645	22351	21783	19414	21649	21841	34088
Val -> Val	29002	28849	26029	29060	28226	25067	26548	27980	27356	25830	27346	24987	37084
Leu -> Val	29394	28534	26398	28436	28299	25638	24791	26432	25411	25060	25743	25199	32033
Pro -> Pro	29400	26782	27753	28917	29083	25367	15852	17023	16119	17925	16539	13446	39860
Thr -> Ser	29576	30444	27554	28718	29862	29698	19436	21631	19592	19379	20557	20027	35087
Glu -> Glu	29630	28589	26485	28591	29201	26237	29971	33330	30025	35074	30717	26088	39040
Val -> Ser	29675	29081	26638	28112	29107	28217	23960	25849	24842	24352	24947	24407	32469
Ser -> Val	30082	29476	27520	29101	29586	28423	24434	26237	24940	24891	25369	24859	32002
Leu -> Pro	30295	29737	27948	29468	29389	28380	20268	21582	21378	21468	20980	19629	34795
Pro -> Leu	30306	30085	28003	29635	29605	27994	20480	21767	21211	20908	21214	20083	34971
Ser -> Pro	30837	29657	29572	30582	30793	28984	17263	18539	17974	18595	17795	16131	39350
Gly -> Ser	30933	28557	29154	30233	30542	27623	23246	25739	25127	24475	24362	22296	35394
Ser -> Thr	30994	31825	29096	30318	31226	31424	19720	22099	20801	21009	20896	21086	35903
Ser -> Gly	31887	29838	29709	31013	31489	28155	23778	26227	26034	24674	24970	23811	38074
Pro -> Ala	33750	28635	31668	33472	32259	26268	14107	15532	14828	16232	14725	14225	43789
Asp -> Ala	33860	29673	31380	33142	32729	27713	18837	21070	20014	21607	19751	21682	41693
Ala -> Arg	34935	30515	32135	34202	33276	27552	19393	21264	20499	19455	20238	26767	38793
Arg -> Leu	35158	34038	32073	34163	33928	30486	26894	28656	27580	26438	28052	27864	38950
Arg -> Ala	35360	31417	32934	35790	33637	28411	21527	22431	21032	19855	21481	26592	39842
Gly -> Gly	35525	31585	33001	34271	34967	28212	24855	26950	25405	29177	25804	22357	49444
Pro -> Ser	36095	31851	31549	33581	33778	30383	18435	19884	19006	19863	18901	17590	38915
Val -> Leu	36139	35592	33032	35273	35304	32379	29027	30790	30297	31461	29943	29132	40952
Ala -> Gly	36255	30437	33621	35285	34778	27794	18947	22131	20574	21911	20562	22485	45005
Arg -> Arg	36650	34221	34443	37137	35643	31360	26179	27591	26973	28192	27619	29306	44855
Ala -> Glu	37964	34639	34293	37048	36473	30111	22742	26330	23446	25021	23815	24581	46304
Ala -> Pro	38392	31396	33096	35824	35235	28594	15474	17141	16516	17088	16039	16702	42912
Glu -> Ala	38637	35219	34984	37636	37639	32032	24570	27887	25853	25317	25275	26945	45332
Ser -> Leu	39130	39442	36051	37788	38076	37394	31659	33279	32408	31789	32041	30877	41931
Ala -> Thr	39538	37738	37324	38836	39135	34014	20155	24426	20152	21510	21980	24046	50856
Gly -> Ala	40223	34516	37901	39651	39241	31217	21362	23851	22450	23201	22482	24696	47200
Leu -> Ser	40317	40754	37377	39281	39598	38495	31248	33895	33471	31762	32907	32516	44602
Leu -> Arg	40501	39103	37189	40370	39427	35754	32696	34379	32564	32079	33482	32010	47076
Val -> Ala	41450	38861	38011	40179	39943	33783	26238	29057	26358	27429	27428	28575	49964
Thr -> Ala	42145	39144	39295	41069	41461	36462	20496	25814	21296	24120	22756	24165	55922
Leu -> Ala	43138	40665	39552	42416	41403	35863	26026	30359	27214	27402	28022	31854	48531
Ala -> Val	44301	41542	40668	44434	43082	36711	28207	30974	28438	30116	29269	29080	55887
Ala -> Leu	52309	49433	48126	51104	50029	44489	34231	37700	36504	35648	35602	39838	60425
Leu -> Leu	52600	51729	48611	51092	51258	47999	44268	48465	46716	48929	46275	43044	58836
Ala -> Ser	56981	48657	52843	55437	53235	47560	26187	29277	27261	29239	27405	30582	65337
Ser -> Ala	60352	50420	52663	56128	54644	47346	26510	29741	28380	26933	27942	31510	66381
Ser -> Ser	67891	57570	53547	58096	59831	53677	32452	35372	34014	35115	33251	32378	68745
Ala -> Ala	107149	86720	100394	106000	100487	74659	38318	45531	37846	46082	40620	45666	156692
