# Supplementary material for: Data in support of large scale comparative codon usage analysis in Leishmania and Trypanosomatids
Source: Data Brief. 2015 Jun 18;4:269–72. doi: 10.1016/j.dib.2015.06.003 (PMC4510541; doi:10.1016/j.dib.2015.06.003)
Supplement: Supplementary file 1 — Supplementary data [file mmc1.zip › Table S6.xls]

## Sheet: Sheet1
Table S6. Percentage of genes belonging to a particular GO process having CAI > 0.5 in the 6 Leishmania species
GO process ID	GO process	Lbraz	Ldon	Linf	Lmaj	Lmex	Ltar
GO:0000042	protein targeting to Golgi	0	100	0	0	0	0
GO:0000079	regulation of cyclin-dependent protein kinase activity	20	80	40	20	20	33.3333
GO:0000154	rRNA modification	50	100	50	50	50	50
GO:0000226	microtubule cytoskeleton organization	33.3333	100	25	25	0	0
GO:0001510	RNA methylation	0	100	0	0	0	0
GO:0003333	amino acid transmembrane transport	50	50	50	0	50	100
GO:0005975	carbohydrate metabolic process	71.4286	96.875	77.7778	71.4286	79.4118	70.9677
GO:0006000	fructose metabolic process	100	100	100	66.6667	100	100
GO:0006006	glucose metabolic process	100	100	100	100	100	100
GO:0006007	glucose catabolic process	100	100	100	100	100	100
GO:0006021	inositol biosynthetic process	100	100	100	100	100	100
GO:0006044	N-acetylglucosamine metabolic process	100	100	100	100	100	100
GO:0006066	alcohol metabolic process	100	100	100	100	100	100
GO:0006071	glycerol metabolic process	40	80	40	40	40	25
GO:0006091	generation of precursor metabolites and energy	100	100	100	100	100	100
GO:0006094	gluconeogenesis	100	100	100	100	100	100
GO:0006096	glycolysis	90	100	100	88.8889	87.5	100
GO:0006102	isocitrate metabolic process	100	100	100	100	100	100
GO:0006139	nucleobase-containing compound metabolic process	38.4615	86.6667	46.6667	20	26.6667	33.3333
GO:0006147	guanine catabolic process	0	100	100	0	0	100
GO:0006163	purine nucleotide metabolic process	100	100	100	100	100	100
GO:0006164	purine nucleotide biosynthetic process	100	100	100	100	100	100
GO:0006177	GMP biosynthetic process	100	100	100	100	100	100
GO:0006184	GTP catabolic process	71.875	92	73.3333	79.6296	70.9677	70
GO:0006188	IMP biosynthetic process	100	100	100	100	100	100
GO:0006207	'de novo' pyrimidine nucleobase biosynthetic process	100	100	100	100	100	100
GO:0006221	pyrimidine nucleotide biosynthetic process	100	100	100	100	100	100
GO:0006222	UMP biosynthetic process	100	100	100	100	100	100
GO:0006231	dTMP biosynthetic process	100	100	100	100	100	100
GO:0006241	CTP biosynthetic process	25	100	0	0	0	0
GO:0006259	DNA metabolic process	22.2222	66.6667	33.3333	20	10	22.2222
GO:0006260	DNA replication	58.6207	89.6552	66.6667	62.069	62.069	65.5172
GO:0006265	DNA topological change	100	100	100	83.3333	100	100
GO:0006270	DNA-dependent DNA replication initiation	0	100	100	100	100	100
GO:0006275	regulation of DNA replication	100	100	100	100	100	100
GO:0006278	RNA-dependent DNA replication	42.8571	100	0	0	0	0
GO:0006281	DNA repair	22.7273	77.7778	27.2727	27.2727	27.2727	35
GO:0006289	nucleotide-excision repair	40	75	25	25	25	50
GO:0006298	mismatch repair	14.2857	85.7143	28.5714	14.2857	14.2857	33.3333
GO:0006302	double-strand break repair	0	100	0	0	0	50
GO:0006303	double-strand break repair via nonhomologous end joining	33.3333	66.6667	33.3333	0	0	33.3333
GO:0006306	DNA methylation	0	100	0	0	0	0
GO:0006308	DNA catabolic process	33.3333	100	75	60	50	66.6667
GO:0006310	DNA recombination	75	100	75	50	50	50
GO:0006334	nucleosome assembly	100	100	100	100	100	100
GO:0006364	rRNA processing	80	100	88.8889	80	90	90
GO:0006370	7-methylguanosine mRNA capping	0	100	0	0	0	0
GO:0006378	mRNA polyadenylation	100	100	100	100	0	0
GO:0006383	transcription from RNA polymerase III promoter	0	100	0	0	0	0
GO:0006396	RNA processing	23.8095	80.9524	47.619	23.8095	40	40
GO:0006400	tRNA modification	0	100	100	100	0	100
GO:0006412	translation	92.1569	96.6667	96.5517	93.3333	94.5455	88.3721
GO:0006413	translational initiation	75	81.8182	72.7273	66.6667	72.7273	60
GO:0006414	translational elongation	100	100	100	92.3077	90	80
GO:0006415	translational termination	40	80	60	33.3333	50	40
GO:0006418	tRNA aminoacylation for protein translation	75	100	100	60	100	60
GO:0006419	alanyl-tRNA aminoacylation	100	100	100	100	100	100
GO:0006420	arginyl-tRNA aminoacylation	100	100	100	100	100	100
GO:0006421	asparaginyl-tRNA aminoacylation	100	100	100	100	100	100
GO:0006422	aspartyl-tRNA aminoacylation	100	100	100	100	100	100
GO:0006423	cysteinyl-tRNA aminoacylation	100	100	100	100	100	100
GO:0006424	glutamyl-tRNA aminoacylation	100	100	100	100	100	100
GO:0006425	glutaminyl-tRNA aminoacylation	100	100	100	100	100	100
GO:0006426	glycyl-tRNA aminoacylation	100	100	100	100	100	100
GO:0006427	histidyl-tRNA aminoacylation	100	100	100	100	100	100
GO:0006428	isoleucyl-tRNA aminoacylation	100	100	100	100	100	100
GO:0006429	leucyl-tRNA aminoacylation	100	100	100	100	100	100
GO:0006430	lysyl-tRNA aminoacylation	50	100	100	100	100	100
GO:0006431	methionyl-tRNA aminoacylation	100	100	100	100	100	100
GO:0006432	phenylalanyl-tRNA aminoacylation	100	100	100	100	100	100
GO:0006434	seryl-tRNA aminoacylation	100	100	100	100	100	100
GO:0006457	protein folding	58.5366	94.5946	62.7907	67.2414	61.9048	68.5714
GO:0006461	protein complex assembly	100	100	100	50	50	100
GO:0006464	cellular protein modification process	55.1724	100	59.2593	43.3333	46.6667	54.8387
GO:0006465	signal peptide processing	100	100	0	0	100	100
GO:0006468	protein phosphorylation	42.246	89.6739	47.9167	34.3284	37.1134	50.8108
GO:0006470	protein dephosphorylation	25	100	33.3333	25	33.3333	50
GO:0006479	protein methylation	100	100	100	50	33.3333	50
GO:0006481	C-terminal protein methylation	0	100	0	0	0	0
GO:0006486	protein glycosylation	66.6667	100	57.1429	33.3333	66.6667	100
GO:0006499	N-terminal protein myristoylation	0	100	0	0	0	0
GO:0006505	GPI anchor metabolic process	100	100	100	0	100	0
GO:0006506	GPI anchor biosynthetic process	42.8571	100	50	37.5	37.5	42.8571
GO:0006508	proteolysis	69.863	95	75.3623	68.3544	70.7317	73.6842
GO:0006511	ubiquitin-dependent protein catabolic process	42.8571	85.7143	41.3793	28.5714	39.2857	51.8519
GO:0006520	cellular amino acid metabolic process	83.3333	100	100	71.4286	85.7143	83.3333
GO:0006525	arginine metabolic process	100	100	100	100	100	100
GO:0006526	arginine biosynthetic process	75	100	60	66.6667	80	100
GO:0006529	asparagine biosynthetic process	100	100	50	50	50	50
GO:0006535	cysteine biosynthetic process from serine	100	100	100	100	100	100
GO:0006537	glutamate biosynthetic process	100	100	100	100	100	100
GO:0006542	glutamine biosynthetic process	0	0	0	0	0	0
GO:0006546	glycine catabolic process	66.6667	100	75	75	75	100
GO:0006555	methionine metabolic process	100	100	100	100	100	100
GO:0006556	S-adenosylmethionine biosynthetic process	100	100	100	100	100	100
GO:0006563	L-serine metabolic process	100	100	100	100	100	100
GO:0006566	threonine metabolic process	100	100	100	100	100	100
GO:0006614	SRP-dependent cotranslational protein targeting to membrane	100	100	100	100	100	100
GO:0006621	protein retention in ER lumen	100	100	100	0	100	100
GO:0006629	lipid metabolic process	57.1429	100	45.4545	29.6296	33.3333	45
GO:0006631	fatty acid metabolic process	100	100	100	66.6667	66.6667	66.6667
GO:0006633	fatty acid biosynthetic process	88.8889	100	90	75	75	100
GO:0006635	fatty acid beta-oxidation	0	100	0	0	0	0
GO:0006644	phospholipid metabolic process	0	100	0	0	0	100
GO:0006696	ergosterol biosynthetic process	100	100	100	100	100	100
GO:0006725	cellular aromatic compound metabolic process	50	100	50	50	50	100
GO:0006729	tetrahydrobiopterin biosynthetic process	0	100	100	100	100	100
GO:0006730	one-carbon metabolic process	100	100	100	100	100	100
GO:0006741	NADP biosynthetic process	100	100	100	100	100	100
GO:0006744	ubiquinone biosynthetic process	0	100	0	0	0	50
GO:0006750	glutathione biosynthetic process	100	100	100	50	50	100
GO:0006754	ATP biosynthetic process	83.3333	66.6667	80	66.6667	60	50
GO:0006777	Mo-molybdopterin cofactor biosynthetic process	0	100	0	0	0	0
GO:0006783	heme biosynthetic process	0	100	0	0	0	0
GO:0006784	heme a biosynthetic process	100	100	100	100	100	100
GO:0006796	phosphate-containing compound metabolic process	100	100	100	100	100	100
GO:0006807	nitrogen compound metabolic process	0	0	0	0	0	0
GO:0006810	transport	67.8571	100	68.75	60	60	59.2593
GO:0006811	ion transport	50	100	50	50	33.3333	50
GO:0006812	cation transport	72.2222	94.7368	78.9474	47.3684	60	70.5882
GO:0006813	potassium ion transport	100	100	100	100	100	100
GO:0006814	sodium ion transport	100	100	100	100	100	100
GO:0006817	phosphate ion transport	80	100	75	100	66.6667	100
GO:0006821	chloride transport	100	100	75	75	75	75
GO:0006855	drug transmembrane transport	50	100	0	0	0	50
GO:0006869	lipid transport	66.6667	100	100	50	100	100
GO:0006878	cellular copper ion homeostasis	100	100	100	100	100	100
GO:0006886	intracellular protein transport	64.5161	93.5484	71.875	58.0645	61.2903	65.625
GO:0006887	exocytosis	100	100	100	0	0	100
GO:0006888	ER to Golgi vesicle-mediated transport	80	100	80	80	100	80
GO:0006891	intra-Golgi vesicle-mediated transport	0	100	0	0	0	100
GO:0006904	vesicle docking involved in exocytosis	80	80	80	80	80	80
GO:0006909	phagocytosis	33.3333	66.6667	66.6667	0	0	33.3333
GO:0006950	response to stress	50	100	50	50	50	50
GO:0007018	microtubule-based movement	64.0625	94.7368	63.6364	51.4706	55.2239	58.9286
GO:0007031	peroxisome organization	100	100	100	100	100	100
GO:0007034	vacuolar transport	0	100	100	100	100	100
GO:0007050	cell cycle arrest	0	100	0	0	0	0
GO:0007067	mitosis	100	100	0	0	0	100
GO:0007154	cell communication	100	100	100	66.6667	66.6667	100
GO:0007155	cell adhesion	100	100	75	83.3333	87.5	100
GO:0007165	signal transduction	66.6667	100	55.5556	62.5	55.5556	40
GO:0007205	protein kinase C-activating G-protein coupled receptor signaling pathway	75	100	40	20	40	40
GO:0007264	small GTPase mediated signal transduction	50	100	50	50	33.3333	40
GO:0008033	tRNA processing	16.6667	66.6667	57.1429	14.2857	14.2857	50
GO:0008104	protein localization	0	100	0	0	0	0
GO:0008152	metabolic process	73.0769	91.7355	75.7576	60.1449	64.8855	72.807
GO:0008272	sulfate transport	0	100	100	100	100	100
GO:0008295	spermidine biosynthetic process	100	100	100	100	100	100
GO:0008299	isoprenoid biosynthetic process	83.3333	100	83.3333	83.3333	83.3333	100
GO:0008380	RNA splicing	0	100	0	0	0	0
GO:0008612	peptidyl-lysine modification to hypusine	50	100	50	50	50	50
GO:0008616	queuosine biosynthetic process	0	50	50	0	0	50
GO:0008643	carbohydrate transport	66.6667	100	80	0	80	50
GO:0008652	cellular amino acid biosynthetic process	100	100	50	50	100	50
GO:0008654	phospholipid biosynthetic process	50	100	60	25	60	75
GO:0009058	biosynthetic process	68.1818	90.4762	72.7273	72.7273	77.2727	63.1579
GO:0009059	macromolecule biosynthetic process	0	0	0	0	0	0
GO:0009088	threonine biosynthetic process	100	100	100	100	100	100
GO:0009103	lipopolysaccharide biosynthetic process	50	100	50	50	50	66.6667
GO:0009107	lipoate biosynthetic process	100	100	100	100	100	100
GO:0009116	nucleoside metabolic process	100	100	100	88.8889	88.8889	100
GO:0009168	purine ribonucleoside monophosphate biosynthetic process	80	100	80	66.6667	83.3333	83.3333
GO:0009190	cyclic nucleotide biosynthetic process	58.3333	100	50	50	45.4545	28.5714
GO:0009229	thiamine diphosphate biosynthetic process	100	100	0	0	100	100
GO:0009236	cobalamin biosynthetic process	0	0	0	0	0	0
GO:0009264	deoxyribonucleotide catabolic process	100	100	100	100	100	100
GO:0009298	GDP-mannose biosynthetic process	100	100	100	100	100	100
GO:0009308	amine metabolic process	0	100	0	0	0	0
GO:0009311	oligosaccharide metabolic process	100	100	100	0	100	100
GO:0009396	folic acid-containing compound biosynthetic process	66.6667	75	50	33.3333	25	33.3333
GO:0009405	pathogenesis	33.3333	66.6667	33.3333	33.3333	33.3333	50
GO:0009435	NAD biosynthetic process	66.6667	100	100	100	100	66.6667
GO:0009443	pyridoxal 5'-phosphate salvage	100	100	100	100	100	100
GO:0009451	RNA modification	23.8095	90	33.3333	19.0476	23.8095	25
GO:0009966	regulation of signal transduction	100	100	100	100	100	100
GO:0009987	cellular process	88.8889	85.7143	88.8889	88.8889	88.8889	87.5
GO:0015031	protein transport	81.8182	80	81.8182	72.7273	72.7273	72.7273
GO:0015780	nucleotide-sugar transport	100	100	100	100	100	100
GO:0015936	coenzyme A metabolic process	100	100	100	100	100	100
GO:0015937	coenzyme A biosynthetic process	33.3333	100	33.3333	0	0	0
GO:0015986	ATP synthesis coupled proton transport	100	66.6667	66.6667	100	100	100
GO:0015991	ATP hydrolysis coupled proton transport	86.6667	91.6667	92.8571	93.3333	86.6667	90.9091
GO:0015992	proton transport	100	100	100	100	100	66.6667
GO:0016042	lipid catabolic process	0	100	100	0	0	0
GO:0016070	RNA metabolic process	0	100	0	0	0	0
GO:0016117	carotenoid biosynthetic process	50	100	0	0	0	0
GO:0016192	vesicle-mediated transport	50	77.7778	60	54.5455	63.6364	54.5455
GO:0016226	iron-sulfur cluster assembly	75	100	50	50	0	50
GO:0016310	phosphorylation	100	100	100	100	100	100
GO:0016311	dephosphorylation	26.6667	83.3333	38.8889	21.0526	15.7895	33.3333
GO:0016559	peroxisome fission	66.6667	83.3333	66.6667	66.6667	66.6667	80
GO:0016567	protein ubiquitination	75	100	100	50	60	80
GO:0016568	chromatin modification	100	100	100	0	0	100
GO:0016570	histone modification	50	100	50	50	50	50
GO:0016575	histone deacetylation	100	100	0	100	0	0
GO:0016998	cell wall macromolecule catabolic process	50	100	50	50	50	0
GO:0017183	peptidyl-diphthamide biosynthetic process from peptidyl-histidine	50	100	50	50	0	50
GO:0018342	protein prenylation	0	100	0	0	0	0
GO:0019307	mannose biosynthetic process	100	100	0	0	0	0
GO:0019538	protein metabolic process	100	100	100	100	100	100
GO:0019752	carboxylic acid metabolic process	66.6667	100	100	66.6667	50	50
GO:0022900	electron transport chain	100	100	100	100	100	100
GO:0030001	metal ion transport	77.7778	83.3333	75	71.4286	66.6667	66.6667
GO:0030036	actin cytoskeleton organization	50	100	50	0	0	100
GO:0030163	protein catabolic process	77.7778	100	87.5	87.5	87.5	87.5
GO:0030488	tRNA methylation	100	100	100	0	0	100
GO:0031047	gene silencing by RNA	100	100	100	100	100	100
GO:0031123	RNA 3'-end processing	50	100	50	50	50	50
GO:0031388	organic acid phosphorylation	0	100	0	0	0	100
GO:0032012	regulation of ARF protein signal transduction	25	100	75	25	25	25
GO:0032065	cortical protein anchoring	50	100	0	0	0	0
GO:0032259	methylation	33.3333	85.7143	42.8571	33.3333	33.3333	50
GO:0032312	regulation of ARF GTPase activity	28.5714	85.7143	42.8571	14.2857	14.2857	16.6667
GO:0032313	regulation of Rab GTPase activity	43.75	85.7143	50	43.75	50	40
GO:0033014	tetrapyrrole biosynthetic process	0	100	0	0	0	100
GO:0035556	intracellular signal transduction	16.6667	100	40	40	40	50
GO:0042073	intraflagellar transport	0	100	0	0	0	0
GO:0042176	regulation of protein catabolic process	100	100	100	100	100	100
GO:0042254	ribosome biogenesis	66.6667	85.7143	77.7778	66.6667	88.8889	75
GO:0042256	mature ribosome assembly	100	100	100	100	100	100
GO:0043039	tRNA aminoacylation	100	100	100	100	100	100
GO:0043044	ATP-dependent chromatin remodeling	100	100	100	100	100	100
GO:0043461	proton-transporting ATP synthase complex assembly	100	100	100	100	100	100
GO:0044237	cellular metabolic process	50	85.7143	71.4286	42.8571	71.4286	57.1429
GO:0044249	cellular biosynthetic process	100	100	100	0	100	100
GO:0044267	cellular protein metabolic process	75	100	91.6667	83.3333	83.3333	70
GO:0045454	cell redox homeostasis	52.6316	94.1176	66.6667	52.6316	58.8235	68.4211
GO:0046488	phosphatidylinositol metabolic process	0	100	0	0	0	25
GO:0046854	phosphatidylinositol phosphorylation	60	100	66.6667	66.6667	66.6667	66.6667
GO:0046952	ketone body catabolic process	100	100	100	100	100	50
GO:0048034	heme O biosynthetic process	100	100	100	100	100	100
GO:0048870	cell motility	100	100	50	50	50	100
GO:0051156	glucose 6-phosphate metabolic process	100	100	100	100	100	100
GO:0051205	protein insertion into membrane	50	100	50	50	50	50
GO:0051258	protein polymerization	50	100	25	33.3333	33.3333	33.3333
GO:0051260	protein homooligomerization	80	100	40	20	60	66.6667
GO:0051276	chromosome organization	75	100	75	75	75	50
GO:0051603	proteolysis involved in cellular protein catabolic process	93.3333	100	85.7143	90	85.7143	85.7143
GO:0051726	regulation of cell cycle	66.6667	66.6667	66.6667	33.3333	66.6667	50
GO:0055085	transmembrane transport	65.1163	97.4359	68.75	54.1667	58.4906	63.6364
GO:0055114	oxidation-reduction process	71.7949	93.75	73.2759	63.7931	66.9492	72.1739
GO:0071266	'de novo' L-methionine biosynthetic process	100	100	100	100	100	100
GO:0071267	L-methionine salvage	100	100	100	100	100	100
