# Supplementary material for: Data in support of large scale comparative codon usage analysis in Leishmania and Trypanosomatids
Source: Data Brief. 2015 Jun 18;4:269–72. doi: 10.1016/j.dib.2015.06.003 (PMC4510541; doi:10.1016/j.dib.2015.06.003)
Supplement: Supplementary file 1 — Supplementary data [file mmc1.zip › Table S7.xls]

## Sheet: Sheet1
Table S7. Variation in the CAI values of single copy orthologous genes in the 6 Leishmania species
Protein/Gene name	Predicted GO process	GO process IDs	Linf	Lmaj	Lmex	Lbraz	Ltar	Ldon	Std. Dev	Mean	CoV	% CoV
eukaryotic translation release factor, putative	translational termination	GO:0006415	0.653	0.378	0.666	0.607	0.607	0.703	0.115865	0.602333	0.19236	19.236
fatty acid elongase, putative	fatty acid biosynthesis	GO:0006633	0.609	0.591	0.588	0.41	0.544	0.67	0.0878081	0.568667	0.154411	15.4411
mitogen-activated protein kinase	protein phosphorylation	GO:0006468	0.266	0.255	0.25	0.282	0.333	0.346	0.0410837	0.288667	0.142322	14.2322
hypothetical protein, conserved	translational initiation	GO:0006413	0.303	0.281	0.274	0.3	0.361	0.38	0.0436658	0.3165	0.137965	13.7965
calpain-like cysteine peptidase, putative	proteolysis	GO:0006508	0.301	0.283	0.272	0.298	0.348	0.376	0.0403584	0.313	0.128941	12.8941
hypothetical protein, conserved	ubiquitin-dependent protein catabolic process	GO:0006511	0.318	0.291	0.293	0.32	0.369	0.395	0.0421284	0.331	0.127276	12.7276
protein kinase, putative	protein phosphorylation	GO:0006468	0.342	0.313	0.315	0.314	0.38	0.42	0.0440712	0.347333	0.126884	12.6884
protein kinase, putative	protein phosphorylation	GO:0006468	0.415	0.349	0.363	0.386	0.417	0.492	0.0511143	0.403667	0.126625	12.6625
hypothetical protein, conserved	metabolic process	GO:0008152	0.313	0.281	0.316	0.343	0.371	0.396	0.0420127	0.336667	0.12479	12.479
hypothetical protein, conserved	RNA splicing	GO:0008380	0.427	0.346	0.421	0.455	0.416	0.508	0.0529959	0.428833	0.123582	12.3582
hypothetical protein, conserved	metabolic process	GO:0008152	0.316	0.285	0.293	0.34	0.353	0.394	0.0407795	0.330167	0.123512	12.3512
co-chaperone, GrpE, putative	protein folding	GO:0006457, GO:0030150	0.291	0.285	0.26	0.291	0.322	0.367	0.037195	0.302667	0.122891	12.2891
glycerophosphoryl diester phosphodiesterase, putative	glycerol metabolic process, lipid metabolic process	GO:0006071, GO:0006629	0.333	0.32	0.299	0.324	0.365	0.416	0.0418063	0.342833	0.121944	12.1944
succinyl-coA:3-ketoacid-coenzyme A transferase, mitochondrial precursor, putative	ketone body catabolic process, metabolic process	GO:0046952	0.596	0.54	0.555	0.614	0.457	0.656	0.0691395	0.569667	0.121368	12.1368
mitogen-activated protein kinase	protein phosphorylation	GO:0006468	0.365	0.331	0.317	0.352	0.373	0.439	0.0427571	0.362833	0.117842	11.7842
3,2-trans-enoyl-CoA isomerase, mitochondrial precursor-like protein	metabolic process	GO:0008152	0.476	0.437	0.452	0.433	0.397	0.553	0.0532391	0.458	0.116243	11.6243
hypothetical protein, conserved	7 mtheyl guanosine mRNA capping	GO:0006370	0.36	0.331	0.341	0.381	0.424	0.438	0.0438608	0.379167	0.115677	11.5677
phosphate carrier protein, mitochondrial precursor-like protein	transport	GO:0006810	0.549	0.512	0.51	0.495	0.442	0.622	0.0601687	0.521667	0.115339	11.5339
hypothetical protein, conserved	mRNA polyadenylation	GO:0006378	0.327	0.307	0.307	0.305	0.35	0.403	0.0383688	0.333167	0.115164	11.5164
phospholipase A2-like protein, putative	lipid catabolic process	GO:0016042	0.534	0.486	0.48	0.45	0.461	0.605	0.0578884	0.502667	0.115163	11.5163
hypothetical protein, conserved	oxidation-reduction process, superoxide metabolic process	GO:0055114, GO:0006801	0.367	0.344	0.357	0.394	0.447	0.446	0.0449388	0.3925	0.114494	11.4494
phosphoacetylglucosamine mutase-like protein	carbohydrate metabolic process	GO:0005975	0.363	0.323	0.333	0.359	0.393	0.438	0.0421446	0.368167	0.114472	11.4472
protein kinase, putative	protein phosphorylation	GO:0006468	0.345	0.306	0.328	0.348	0.365	0.424	0.0402674	0.352667	0.11418	11.418
hypothetical protein, conserved	lipid metabolic process	GO:0006629	0.438	0.382	0.39	0.445	0.466	0.515	0.0493788	0.439333	0.112395	11.2395
cysteine conjugate beta-lyase, aminotransferase- like protein	biosynthetic process	GO:0009058	0.418	0.369	0.358	0.413	0.413	0.488	0.0459366	0.409833	0.112086	11.2086
GTPase activator-like protein	regulation of Rab GTPase activity	GO:0032313	0.357	0.338	0.331	0.407	0.384	0.439	0.0420095	0.376	0.111727	11.1727
translation initiation factor 2 subunit, putative	cellular biosynthetic process, cellular metabolic process	GO:0044249	0.541	0.43	0.538	0.528	0.514	0.612	0.0585164	0.527167	0.111002	11.1002
aquaglyceroporin	transport	GO:0006810	0.453	0.407	0.447	0.459	0.545	0.526	0.0521936	0.472833	0.110385	11.0385
lipoate protein ligase, putative	cellular protein modification process, lipoate biosynthetic process	GO:0006464, GO:0009107	0.44	0.409	0.426	0.525	0.517	0.51	0.0517355	0.471167	0.109803	10.9803
elongation factor-2 kinase-like protein	protein phosphorylation	GO:0006468	0.491	0.455	0.476	0.523	0.416	0.569	0.0533129	0.488333	0.109173	10.9173
hypothetical protein, unknown function	phagocytosis	GO:0006909	0.526	0.483	0.452	0.486	0.457	0.598	0.0546211	0.500333	0.109169	10.9169
co-chaperone GrpE, putative	protein folding	GO:0006457, GO:0030150	0.453	0.409	0.421	0.402	0.4	0.523	0.0474412	0.434667	0.109144	10.9144
RNA triphosphatase, putative	7 mtheyl guanosine mRNA capping	GO:0006370	0.385	0.372	0.389	0.42	0.486	0.46	0.0456844	0.418667	0.109119	10.9119
hypothetical protein, conserved	intracellular protein transport	GO:0006886, GO:0000059	0.35	0.325	0.326	0.366	0.38	0.43	0.0394178	0.362833	0.108639	10.8639
short chain dehydrogenase-like protein	metabolic process	GO:0008152	0.531	0.444	0.5	0.508	0.469	0.603	0.0551848	0.509167	0.108383	10.8383
chaperonin containing t-complex protein, putative	cellular protein metabolic process, protein folding	GO:0006457	0.659	0.632	0.655	0.574	0.522	0.712	0.0676481	0.625667	0.108122	10.8122
coronin, putative	microtubule cytoskeleton organization	GO:0000226	0.355	0.329	0.343	0.367	0.405	0.435	0.040153	0.372333	0.107842	10.7842
clathrin coat assembly protein, putative	receptor-mediated endocytosis	GO:0006898	0.416	0.374	0.389	0.432	0.45	0.502	0.0459409	0.427167	0.107548	10.7548
chaperonin HSP60, mitochondrial precursor, putative	cellular protein metabolic process, protein refolding	GO:0044267	0.574	0.554	0.54	0.554	0.453	0.636	0.0591487	0.551833	0.107186	10.7186
hypothetical protein, conserved	transport	GO:0006810	0.405	0.386	0.381	0.393	0.457	0.491	0.0447947	0.418833	0.106951	10.6951
hypoxanthine-guanine phosphoribosyltransferase	nucleoside metabolic process, purine ribonucleoside salvage	GO:0006166, GO:0043101	0.657	0.617	0.658	0.622	0.517	0.721	0.0674863	0.632	0.106782	10.6782
2-oxoisovalerate dehydrogenase beta subunit, mitochondrial precursor, putative	metabolic process	GO:0008152	0.504	0.472	0.463	0.52	0.412	0.563	0.0520692	0.489	0.106481	10.6481
hypothetical protein, conserved	metabolic process	GO:0008152	0.473	0.432	0.43	0.537	0.503	0.552	0.0518591	0.487833	0.106305	10.6305
dihydrolipoamide dehydrogenase, putative	cell redox homeostasis, oxidation-reduction process	GO:0045454	0.349	0.337	0.336	0.32	0.376	0.424	0.0377465	0.357	0.105733	10.5733
vesicle-associated membrane protein, putative	transport, vesicle-mediated transport	GO:0016192	0.531	0.529	0.526	0.495	0.434	0.602	0.0547385	0.5195	0.105368	10.5368
small GTP-binding protein Rab28, putative	GTP catabolic process, intracellular protein transport, nucleocytoplasmic transport, protein transport, signal transduction, small GTPase mediated signal transduction	GO:0006886, GO:0006913, GO:0007264	0.465	0.417	0.441	0.531	0.505	0.544	0.0508898	0.483833	0.10518	10.518
hypothetical protein, conserved	transport	GO:0006810	0.385	0.366	0.374	0.403	0.456	0.466	0.0427582	0.408333	0.104714	10.4714
hypothetical protein, conserved	protein transport	GO:0015031	0.359	0.329	0.359	0.379	0.414	0.437	0.0397178	0.3795	0.104658	10.4658
aspartyl aminopeptidase, putative	proteolysis	GO:0006508	0.368	0.331	0.361	0.357	0.408	0.44	0.03945	0.3775	0.104503	10.4503
endonuclease III, putative	DNA repair, base-excision repair	GO:0006284	0.41	0.377	0.379	0.444	0.438	0.492	0.0439257	0.423333	0.103761	10.3761
QA-SNARE protein putative	vesicle-mediated transport	GO:0016192	0.339	0.323	0.345	0.386	0.387	0.424	0.0379825	0.367333	0.103401	10.3401
thioredoxin-like protein	cell redox homeostasis	GO:0045454	0.5	0.457	0.454	0.455	0.525	0.581	0.051079	0.495333	0.103121	10.3121
hypothetical protein, conserved	calcium ion homeostasis	GO:0055074	0.617	0.596	0.542	0.568	0.503	0.674	0.059852	0.583333	0.102603	10.2603
vacuolar protein sorting-like protein	vesicle docking involved in exocytosis, vesicle-mediated transport	GO:0006904, GO:0016192	0.366	0.335	0.351	0.372	0.384	0.446	0.0384326	0.375667	0.102305	10.2305
fatty acid elongase, putative	fatty acid biosynthesis, long chain fatty acid biosynthesis	GO:0006633, GO:0042759	0.668	0.672	0.527	0.677	0.641	0.724	0.0666476	0.6515	0.102299	10.2299
hypothetical protein, conserved	ribosome biogenesis	GO:0042254	0.381	0.349	0.365	0.368	0.4	0.46	0.0395546	0.387167	0.102164	10.2164
mitochondrial carrier protein-like protein	transport	GO:0006810	0.48	0.47	0.465	0.452	0.402	0.55	0.0479016	0.469833	0.101955	10.1955
pre-mRNA cleavage complex II Clp1-like protein	mRNA 3'-end processing	GO:0031124, GO:0006378, GO:0006388	0.509	0.454	0.476	0.444	0.471	0.58	0.0498478	0.489	0.101938	10.1938
vacuolar protein sorting-associated protein 4	regulation of autophagy	GO:0010506	0.614	0.59	0.616	0.581	0.486	0.668	0.060325	0.5925	0.101814	10.1814
SNF7-like protein	protein transport	GO:0015031	0.621	0.562	0.571	0.537	0.523	0.682	0.0592374	0.582667	0.101666	10.1666
endonuclease V, putative	DNA repair	GO:0006281	0.478	0.415	0.442	0.447	0.457	0.552	0.0472331	0.465167	0.10154	10.154
NAD dependent deacetylase, putative	chromatin silencing	GO:0006342, GO:0006476	0.482	0.446	0.423	0.432	0.485	0.552	0.0475857	0.47	0.101246	10.1246
presenilin-like aspartic peptidase, putative	intracellular signal transduction	GO:0035556	0.481	0.443	0.42	0.488	0.51	0.558	0.0488904	0.483333	0.101152	10.1152
hypothetical protein, conserved	regulation of transcription, DNA-templated	GO:0006355	0.414	0.387	0.395	0.418	0.474	0.493	0.0433101	0.430167	0.100682	10.0682
adenosine deaminase-like protein	RNA processing	GO:0006396	0.404	0.359	0.383	0.426	0.42	0.48	0.0414681	0.412	0.100651	10.0651
proteasome regulatory non-ATP-ase subunit, putative	proteolysis	GO:0006508	0.594	0.537	0.543	0.501	0.554	0.664	0.05679	0.5655	0.100424	10.0424
unspecified product	cellular metabolic process	GO:0044237	0.389	0.37	0.351	0.391	0.401	0.467	0.0395799	0.394833	0.100245	10.0245
protein kinase, putative	protein phosphorylation	GO:0006468	0.427	0.409	0.387	0.458	0.43	0.512	0.0435863	0.437167	0.0997018	9.97018
hypothetical protein, conserved	cellular protein complex assembly	GO:0043623, GO:0006461	0.293	0.293	0.29	0.321	0.323	0.372	0.0314367	0.315333	0.0996936	9.96936
RNA pseudouridylate synthase-like protein	RNA modification, pseudouridine synthesis	GO:0001522	0.448	0.423	0.409	0.428	0.473	0.532	0.0449952	0.452167	0.0995102	9.95102
protein kinase, putative	protein phosphorylation	GO:0006468	0.335	0.327	0.336	0.353	0.392	0.415	0.0357417	0.359667	0.0993744	9.93744
RNA editing complex protein MP61	RNA processing	GO:0006396	0.447	0.414	0.404	0.417	0.45	0.524	0.0439621	0.442667	0.099312	9.9312
mitochondrial carrier protein-like protein	transport	GO:0006810	0.486	0.441	0.434	0.449	0.499	0.559	0.047354	0.478	0.0990669	9.90669
small GTPase, putative	GTP catabolic process, intracellular protein transport, nucleocytoplasmic transport, protein transport, signal transduction, small GTPase mediated signal transduction	GO:0006886, GO:0006913, GO:0007264	0.483	0.461	0.431	0.509	0.431	0.552	0.0472627	0.477833	0.0989105	9.89105
hypothetical protein, conserved	RNA processing	GO:0006396	0.4	0.402	0.364	0.398	0.452	0.476	0.0409227	0.415333	0.0985298	9.85298
acyl-CoA dehydrogenase, mitochondrial precursor, putative	metabolic process, oxidation-reduction process	GO:0008152	0.425	0.39	0.419	0.429	0.384	0.501	0.0417931	0.424667	0.098414	9.8414
tryptophanyl-tRNA synthetase, putative	tRNA aminoacylation for protein translation, tryptophanyl-tRNA aminoacylation	GO:0006412, GO:0006436	0.537	0.477	0.512	0.521	0.459	0.604	0.0509182	0.518333	0.0982345	9.82345
proteasome alpha 5 subunit, putative	proteolysis involved in cellular protein catabolic process, ubiquitin-dependent protein catabolic process	GO:0006511	0.627	0.581	0.625	0.597	0.507	0.685	0.0591901	0.603667	0.0980509	9.80509
hypothetical protein, conserved	calcium ion transmembrane transport	GO:0070588	0.497	0.422	0.455	0.493	0.482	0.564	0.0475931	0.4855	0.098029	9.8029
hypothetical protein, conserved	RNA modification, pseudouridine synthesis	GO:0001522	0.426	0.398	0.385	0.435	0.46	0.502	0.0425707	0.434333	0.0980139	9.80139
putative dual-specificity protein phosphatase, putative	dephosphorylation, protein dephosphorylation	GO:0006470	0.39	0.371	0.369	0.385	0.406	0.474	0.0390764	0.399167	0.097895	9.7895
cell division related protein kinase 2	protein phosphorylation	GO:0006468	0.416	0.386	0.384	0.393	0.441	0.489	0.0409361	0.418167	0.0978943	9.78943
myosin heavy chain kinase a-like protein	protein phosphorylation	GO:0006468	0.501	0.455	0.436	0.473	0.513	0.57	0.0478943	0.491333	0.0974783	9.74783
adenylate kinase, putative	nucleobase-containing compound metabolic process, nucleotide phosphorylation	GO:0006139	0.457	0.434	0.405	0.494	0.477	0.534	0.0454991	0.466833	0.0974632	9.74632
mevalonate kinase, putative	isoprenoid biosynthetic process	GO:0008299, GO:0016310	0.465	0.454	0.417	0.441	0.503	0.544	0.0458112	0.470667	0.0973326	9.73326
tyrosyl-DNA phosphodiesterase-like protein	DNA repair	GO:0006281	0.471	0.404	0.461	0.476	0.49	0.547	0.0461797	0.474833	0.0972546	9.72546
mismatch repair protein MSH8, putative	mismatch repair	GO:0006298	0.409	0.377	0.38	0.397	0.418	0.486	0.0399771	0.411167	0.0972284	9.72284
iron superoxide dismutase, putative	oxidation-reduction process, superoxide metabolic process	GO:0055114, GO:0006801	0.661	0.647	0.615	0.678	0.532	0.712	0.0622942	0.640833	0.0972081	9.72081
phopshatase, putative	dephosphorylation, protein dephosphorylation	GO:0006470	0.417	0.371	0.405	0.457	0.44	0.49	0.0417229	0.43	0.09703	9.703
3-oxoacyl-(acyl-carrier protein) reductase-like protein	metabolic process	GO:0008152	0.554	0.486	0.477	0.561	0.554	0.618	0.0525078	0.541667	0.0969374	9.69374
A/G-specific adenine glycosylase, putative	DNA repair, base-excision repair	GO:0006284	0.406	0.376	0.37	0.386	0.404	0.477	0.0389688	0.403167	0.0966568	9.66568
ribosome biogenesis regulatory protein (RRS1), putative	ribosome biogenesis	GO:0042254	0.559	0.493	0.552	0.508	0.506	0.634	0.0523565	0.542	0.0965987	9.65987
beta propeller protein, putative	rRNA processing	GO:0006364	0.466	0.422	0.465	0.45	0.414	0.538	0.0442738	0.459167	0.096422	9.6422
protein-tyrosine phosphatase 1-like protein	dephosphorylation, protein dephosphorylation	GO:0006470	0.499	0.447	0.449	0.533	0.498	0.571	0.0480489	0.4995	0.0961941	9.61941
transporter, putative	cation transport, transmembrane transport	GO:0006812	0.434	0.412	0.409	0.43	0.482	0.517	0.0430147	0.447333	0.0961581	9.61581
tubulin-tyrosine ligase-like protein	cellular protein modification process	GO:0006464	0.46	0.434	0.464	0.454	0.453	0.561	0.0452813	0.471	0.0961387	9.61387
hypothetical protein, conserved	oxidation-reduction process, ubiquinone biosynthetic process	GO:0019538, GO:0006744	0.376	0.346	0.35	0.355	0.389	0.442	0.03617	0.376333	0.0961115	9.61115
glycerol-3-phosphate dehydrogenase [NAD ], glycosomal	carbohydrate metabolic process, glycerol-3-phosphate catabolic process, glycerol-3-phosphate metabolic process, oxidation-reduction process	GO:0005975, GO:0046168, GO:0055114	0.688	0.647	0.696	0.685	0.551	0.738	0.0640336	0.6675	0.0959305	9.59305
hypothetical protein, conserved	RNA metabolic process	GO:0016070	0.477	0.423	0.446	0.476	0.514	0.551	0.0460843	0.481167	0.0957763	9.57763
haloacid dehalogenase-like hydrolase-like protein	metabolic process	GO:0008152	0.522	0.461	0.477	0.475	0.5	0.593	0.0483267	0.504667	0.0957596	9.57596
lysyl-tRNA synthetase, putative	lysyl-tRNA aminoacylation, tRNA aminoacylation for protein translation	GO:0006430, GO:0006412	0.634	0.597	0.603	0.566	0.527	0.695	0.0576252	0.603667	0.0954587	9.54587
protein kinase, putative	protein phosphorylation	GO:0006468	0.39	0.362	0.381	0.391	0.427	0.469	0.038495	0.403333	0.0954422	9.54422
dephospho-CoA kinase, putative	coenzyme A biosynthetic process	GO:0015937	0.428	0.402	0.394	0.395	0.424	0.501	0.0404228	0.424	0.0953367	9.53367
RAD51/dmc1 protein	DNA metabolic process, reciprocal meiotic recombination	GO:0007131	0.564	0.55	0.496	0.507	0.523	0.639	0.0520336	0.5465	0.0952125	9.52125
mitogen-activated protein kinase kinase 3, putative	protein phosphorylation	GO:0006468	0.404	0.373	0.382	0.4	0.423	0.482	0.0390879	0.410667	0.0951817	9.51817
QA-SNARE protein putative	vesicle-mediated transport	GO:0016192	0.378	0.382	0.378	0.455	0.399	0.461	0.0389123	0.408833	0.0951789	9.51789
glutamine synthetase, putative	glutamine biosynthetic process, nitrogen compound metabolic process	GO:0006542, GO:0006807	0.405	0.363	0.401	0.418	0.445	0.479	0.0398284	0.4185	0.0951694	9.51694
ubiquitin fusion degradation protein, putative	ubiquitin-dependent protein catabolic process	GO:0006511	0.426	0.401	0.407	0.467	0.486	0.502	0.0426493	0.448167	0.095164	9.5164
PIF1 helicase-like protein, putative	DNA recombination	GO:0006310, GO:0051276, GO:0000723	0.517	0.465	0.455	0.5	0.479	0.585	0.0473388	0.500167	0.0946462	9.46462
protein kinase, putative	protein phosphorylation	GO:0006468	0.486	0.432	0.476	0.441	0.488	0.56	0.0454742	0.4805	0.0946393	9.46393
cullin-like protein	ubiquitin-dependent protein catabolic process	GO:0006511	0.354	0.343	0.345	0.401	0.378	0.432	0.0354894	0.3755	0.0945125	9.45125
soluble n-ethylmaleimide sensitive factor, putative	intracellular protein transport	GO:0006886	0.64	0.631	0.614	0.586	0.524	0.698	0.0581231	0.6155	0.0944324	9.44324
3-ketoacyl-CoA thiolase-like protein	metabolic process	GO:0008150, GO:0008152	0.634	0.62	0.639	0.603	0.516	0.693	0.0582297	0.6175	0.0942991	9.42991
D-3-phosphoglycerate dehydrogenase-like protein	metabolic process, oxidation-reduction process	GO:0008152	0.417	0.363	0.416	0.442	0.439	0.485	0.0401248	0.427	0.0939691	9.39691
ubiquitin-conjugating enzyme protein, putative	post-translational protein modification	GO:0043687, GO:0051246	0.594	0.547	0.572	0.493	0.539	0.649	0.0531551	0.565667	0.093969	9.3969
trifunctional enzyme alpha subunit, mitochondrial precursor-like protein	fatty acid metabolic process, metabolic process, oxidation-reduction process	GO:0006631	0.609	0.594	0.604	0.573	0.502	0.673	0.0556013	0.5925	0.0938418	9.38418
inositol phosphorylceramide synthase	ethanolamine biosynthetic process	GO:0046335	0.494	0.477	0.458	0.458	0.451	0.572	0.0454489	0.485	0.093709	9.3709
unspecified product	protein phosphorylation	GO:0006468	0.424	0.396	0.415	0.469	0.479	0.503	0.0419412	0.447667	0.0936885	9.36885
DNA polymerase epsilon subunit b, putative	DNA replication, DNA-dependent DNA replication	GO:0006261	0.382	0.36	0.367	0.396	0.418	0.46	0.0371614	0.397167	0.0935662	9.35662
acidocalcisomal exopolyphosphatase, putative	polyphosphate metabolic process	GO:0006797	0.409	0.382	0.394	0.396	0.396	0.487	0.0383649	0.410667	0.0934211	9.34211
ubiquitin hydrolase, putative	ubiquitin-dependent protein catabolic process	GO:0006511	0.347	0.332	0.33	0.358	0.374	0.42	0.0336239	0.360167	0.0933565	9.33565
1-acyl-sn-glycerol-3-phosphateacyltransferase-l ik eprotein, putative	metabolic process	GO:0008152	0.498	0.431	0.477	0.506	0.499	0.574	0.0464101	0.4975	0.0932867	9.32867
protein phosphatase, putative	dephosphorylation, protein dephosphorylation	GO:0006470	0.504	0.474	0.461	0.451	0.489	0.578	0.0458494	0.492833	0.0930322	9.30322
hypothetical protein, unknown function	nucleobase-containing compound metabolic process	GO:0006139	0.388	0.373	0.371	0.374	0.397	0.467	0.0367097	0.395	0.0929359	9.29359
protein kinase, putative	protein phosphorylation	GO:0006468	0.523	0.495	0.477	0.457	0.493	0.591	0.0470021	0.506	0.0928896	9.28896
protein kinase, putative	protein phosphorylation	GO:0006468	0.477	0.435	0.458	0.436	0.494	0.552	0.044053	0.475333	0.0926781	9.26781
aminotransferase, putative	metabolic process	GO:0008152	0.46	0.46	0.432	0.45	0.407	0.533	0.0423509	0.457	0.0926716	9.26716
hypothetical protein, conserved	response to stress	GO:0006950	0.46	0.448	0.458	0.407	0.436	0.534	0.042334	0.457167	0.0926008	9.26008
hypothetical protein, conserved	DNA replication	GO:0006260	0.412	0.386	0.397	0.441	0.46	0.49	0.0399099	0.431	0.0925984	9.25984
hypothetical protein, conserved	RNA processing	GO:0006396	0.423	0.396	0.397	0.396	0.43	0.497	0.0391378	0.423167	0.0924879	9.24879
diphthine synthase-like protein	metabolic process, peptidyl-diphthamide biosynthetic process from peptidyl-histidine	GO:0017183	0.461	0.447	0.426	0.494	0.526	0.537	0.0445125	0.481833	0.0923816	9.23816
dual specificity protein phosphatase, putative	dephosphorylation, protein dephosphorylation	GO:0006470	0.547	0.505	0.474	0.529	0.567	0.617	0.0498173	0.539833	0.0922828	9.22828
adenylate kinase, putative	nucleobase-containing compound metabolic process, nucleotide phosphorylation	GO:0006139	0.519	0.487	0.502	0.576	0.479	0.596	0.048484	0.5265	0.0920874	9.20874
fatty-acid desaturase, putative	fatty acid biosynthetic process, lipid metabolic process, oxidation-reduction process	GO:0006633, GO:0055114	0.689	0.601	0.647	0.641	0.575	0.74	0.0595463	0.648833	0.0917745	9.17745
hypothetical protein, conserved	cell cycle process	GO:0022402	0.532	0.491	0.474	0.475	0.507	0.598	0.0470549	0.512833	0.0917548	9.17548
hypothetical protein, conserved	cytidine to uridine editing	GO:0016554, GO:0048255	0.449	0.397	0.428	0.464	0.488	0.514	0.0418649	0.456667	0.0916749	9.16749
MCAK-like kinesin, putative	microtubule-based movement	GO:0007018	0.354	0.328	0.367	0.373	0.39	0.429	0.0341921	0.3735	0.0915451	9.15451
adaptor complex AP-1 medium subunit, putative	intracellular protein transport, vesicle-mediated transport	GO:0006886, GO:0016192	0.626	0.587	0.618	0.543	0.544	0.687	0.0549888	0.600833	0.0915209	9.15209
calcium-transporting ATPase, putative	cation transport	GO:0006754, GO:0006816, GO:0008152	0.535	0.492	0.495	0.487	0.484	0.605	0.0472511	0.516333	0.0915128	9.15128
mitogen-activated protein kinase 5, putative	protein phosphorylation	GO:0006468	0.465	0.46	0.415	0.463	0.462	0.547	0.0428517	0.468667	0.0914332	9.14332
rab11B GTPase, putative	GTP catabolic process, intracellular protein transport, nucleocytoplasmic transport, protein transport, signal transduction, small GTPase mediated signal transduction	GO:0006886, GO:0006913, GO:0007264	0.557	0.529	0.509	0.484	0.545	0.628	0.0495015	0.542	0.0913312	9.13312
hypothetical protein, conserved	flagellum assembly	GO:0009296	0.357	0.34	0.343	0.365	0.37	0.432	0.0335822	0.367833	0.0912974	9.12974
hypothetical protein, conserved	metabolic process	GO:0008152	0.412	0.389	0.385	0.444	0.438	0.488	0.0388793	0.426	0.091266	9.1266
mitogen activated kinase-like protein	protein phosphorylation, signal transduction	GO:0006468, GO:0007165	0.381	0.363	0.358	0.379	0.407	0.454	0.0356071	0.390333	0.0912223	9.12223
hypothetical protein, conserved	metabolic process	GO:0008152	0.389	0.364	0.379	0.373	0.417	0.461	0.0361907	0.397167	0.0911222	9.11222
proteasome alpha 1 subunit, putative	proteolysis involved in cellular protein catabolic process, ubiquitin-dependent protein catabolic process	GO:0006511	0.584	0.557	0.521	0.586	0.498	0.642	0.0514185	0.564667	0.09106	9.106
exosome complex exonuclease RRP45 homolog, putative	RNA processing	GO:0006396	0.568	0.521	0.491	0.562	0.524	0.634	0.050044	0.55	0.0909891	9.09891
ADP/ATP mitochondrial carrier-like protein	transport	GO:0006810	0.544	0.548	0.55	0.535	0.451	0.602	0.0488944	0.538333	0.0908256	9.08256
2-oxoglutarate dehydrogenase, e3 component, lipoamidedehydrogenase-like protein	cell redox homeostasis, oxidation-reduction process	GO:0045454	0.532	0.471	0.476	0.549	0.518	0.598	0.0475689	0.524	0.0907803	9.07803
RNA editing complex protein MP67	RNA processing	GO:0006396	0.415	0.387	0.392	0.437	0.442	0.492	0.038775	0.4275	0.0907017	9.07017
coproporphyrinogen III oxidase	oxidation-reduction process, porphyrin-containing compound biosynthetic process	GO:0055114, GO:0006779	0.488	0.466	0.499	0.582	0.56	0.562	0.0476672	0.526167	0.0905934	9.05934
hypothetical protein, conserved	RNA metabolic process	GO:0016070	0.431	0.396	0.419	0.43	0.441	0.513	0.039677	0.438333	0.0905179	9.05179
hypothetical protein, conserved	7-methylguanosine mRNA capping	GO:0006370	0.425	0.401	0.412	0.426	0.473	0.504	0.0397765	0.440167	0.0903668	9.03668
ADP-ribosylation factor GTPase activating protein 1, putative	regulation of ARF GTPase activity	GO:0032312	0.53	0.472	0.474	0.511	0.491	0.595	0.0462576	0.512167	0.0903175	9.03175
hypothetical protein, conserved	RNA modification, pseudouridine synthesis	GO:0001522	0.419	0.404	0.391	0.402	0.447	0.494	0.0384677	0.426167	0.0902645	9.02645
translation initiation factor-like protein	translational initiation	GO:0006413	0.718	0.696	0.686	0.621	0.589	0.752	0.0610377	0.677	0.0901591	9.01591
mitochondrial carrier protein-like protein	transport	GO:0006810	0.441	0.415	0.423	0.409	0.462	0.516	0.0400583	0.444333	0.0901537	9.01537
SNARE protein, putative	intracellular protein transport	GO:0006886	0.508	0.497	0.451	0.515	0.577	0.567	0.0467179	0.519167	0.0899864	8.99864
protein kinase, putative	protein phosphorylation	GO:0006468	0.442	0.432	0.406	0.436	0.438	0.524	0.0401481	0.446333	0.0899508	8.99508
protein kinase, putative	protein phosphorylation	GO:0006468	0.461	0.416	0.437	0.468	0.453	0.538	0.0415568	0.462167	0.0899173	8.99173
hypothetical protein, conserved	protein folding	GO:0006457	0.44	0.407	0.421	0.477	0.471	0.518	0.0409667	0.455667	0.0899049	8.99049
hypothetical protein, conserved	regulation of transcription, DNA-templated	GO:0006355	0.481	0.458	0.464	0.424	0.487	0.553	0.0429577	0.477833	0.0899011	8.99011
vacuolar protein sorting complex subunit, putative	intracellular protein transport	GO:0006886	0.406	0.381	0.391	0.398	0.423	0.484	0.037199	0.413833	0.0898889	8.98889
phosphoadenosine phosphosulfate reductase-like protein	metabolic process	GO:0008152	0.472	0.422	0.479	0.458	0.479	0.553	0.0428832	0.477167	0.0898704	8.98704
small nuclear RNA gene activation protein (SNAP) 50, putative	long-chain fatty acid biosynthetic process	GO:0042795	0.462	0.435	0.44	0.439	0.446	0.543	0.0413542	0.460833	0.0897378	8.97378
hypothetical protein, conserved	7-methylguanosine mRNA capping	GO:0006370	0.431	0.403	0.412	0.438	0.407	0.507	0.0387866	0.433	0.0895764	8.95764
hypothetical protein, conserved	lipid metabolic process, metabolic process	GO:0006629	0.462	0.44	0.414	0.45	0.489	0.533	0.0416157	0.464667	0.0895603	8.95603
hypothetical protein, conserved	lipid biosynthetic process	GO:0008610, GO:0006487, GO:0035268	0.466	0.451	0.455	0.492	0.424	0.546	0.0422974	0.472333	0.0895498	8.95498
fructose-1,6-bisphosphate aldolase	glycolysis	GO:0006096	0.659	0.627	0.621	0.638	0.539	0.712	0.0564931	0.632667	0.0892936	8.92936
asparaginase-like protein	cellular amino acid metabolic process	GO:0006520	0.522	0.495	0.478	0.479	0.497	0.599	0.0456669	0.511667	0.0892513	8.92513
phosphomannomutase, putative	mannose biosynthetic process, metabolic process	GO:0019307	0.489	0.442	0.454	0.513	0.486	0.564	0.0438437	0.491333	0.089234	8.9234
hypothetical protein, conserved	oxidation-reduction process	GO:0019509	0.608	0.58	0.605	0.582	0.508	0.671	0.0528495	0.592333	0.0892225	8.92225
protein kinase, putative	protein phosphorylation	GO:0006468	0.492	0.446	0.479	0.523	0.54	0.572	0.0453505	0.508667	0.0891556	8.91556
hypothetical protein, conserved	nucleobase-containing compound metabolic process	GO:0006139	0.506	0.443	0.49	0.47	0.522	0.572	0.0446128	0.5005	0.0891364	8.91364
protein kinase, putative	protein phosphorylation	GO:0006468	0.51	0.46	0.49	0.479	0.509	0.59	0.045125	0.506333	0.0891212	8.91212
ornithine decarboxylase, putative	histone modification	GO:0006352, GO:0016570	0.469	0.438	0.439	0.435	0.473	0.544	0.0415098	0.466333	0.0890132	8.90132
kinesin, putative	microtubule-based movement	GO:0007018	0.413	0.399	0.387	0.456	0.437	0.489	0.0382226	0.430167	0.0888553	8.88553
hypothetical protein, conserved	biosynthetic process	GO:0009058	0.538	0.503	0.494	0.471	0.501	0.601	0.0460174	0.518	0.0888367	8.88367
hypothetical protein, conserved	RNA modification, pseudouridine synthesis	GO:0001522	0.542	0.499	0.505	0.515	0.48	0.611	0.046659	0.525333	0.088818	8.8818
hypothetical protein, conserved	endocytosis	GO:0006897, GO:0018345, GO:0006810	0.505	0.458	0.483	0.506	0.557	0.58	0.0457008	0.514833	0.0887682	8.87682
kinesin, putative	microtubule-based movement	GO:0007018	0.532	0.487	0.5	0.483	0.481	0.598	0.0455049	0.5135	0.0886172	8.86172
hypothetical protein, conserved	endocytosis	GO:0006897, GO:0018345, GO:0006810	0.455	0.434	0.424	0.513	0.492	0.524	0.0419651	0.473667	0.0885962	8.85962
hypothetical protein, conserved	translation	GO:0006396	0.425	0.415	0.418	0.385	0.426	0.499	0.0378735	0.428	0.0884894	8.84894
polyprenyl synthase, putative	carotenoid biosynthetic process, chlorophyll biosynthetic process, isoprenoid biosynthetic process, oxidation-reduction process, photosynthesis	GO:0008299	0.49	0.449	0.457	0.465	0.47	0.565	0.0426552	0.482667	0.088374	8.8374
hypothetical protein, conserved	RNA modification, pseudouridine synthesis	GO:0001522	0.514	0.49	0.458	0.481	0.485	0.585	0.0443685	0.502167	0.0883542	8.83542
protein kinase, putative	protein phosphorylation	GO:0006468	0.407	0.387	0.384	0.421	0.405	0.484	0.0366206	0.414667	0.0883133	8.83133
dual-specificity protein phosphatase, putative	dephosphorylation, protein dephosphorylation	GO:0006470	0.5	0.467	0.491	0.459	0.516	0.582	0.0442572	0.5025	0.088074	8.8074
diphosphomevalonate decarboxylase, putative	isoprenoid biosynthetic process	GO:0008299, GO:0016310	0.638	0.576	0.575	0.59	0.555	0.698	0.0532979	0.605333	0.0880472	8.80472
minichromosome maintenance (MCM) complex subunit, putative	DNA replication	GO:0006260, GO:0006270	0.392	0.385	0.373	0.4	0.444	0.464	0.0360259	0.409667	0.0879396	8.79396
hypothetical protein, conserved	methylation	GO:0031167	0.416	0.4	0.417	0.387	0.437	0.493	0.0373684	0.425	0.0879257	8.79257
clathrin coat assembly protein-like protein	intracellular protein transport, transport, vesicle-mediated transport	GO:0006886, GO:0016192	0.469	0.42	0.45	0.484	0.459	0.543	0.0413348	0.470833	0.0877908	8.77908
methyltransferase, putative	methylation	GO:0032259	0.489	0.47	0.434	0.487	0.485	0.565	0.042847	0.488333	0.0877413	8.77413
hypothetical protein, conserved	DNA metabolic process, DNA repair, SOS response	GO:0006259	0.429	0.397	0.415	0.443	0.47	0.504	0.0388484	0.443	0.087694	8.7694
hypothetical protein, conserved	oxidation-reduction process, tRNA processing	GO:0055114, GO:0008033	0.462	0.427	0.462	0.44	0.454	0.543	0.0407218	0.464667	0.0876366	8.76366
CAAX prenyl protease 1, putative	proteolysis	GO:0006508	0.528	0.5	0.488	0.479	0.5	0.602	0.0451771	0.516167	0.0875242	8.75242
solanesyl-diphosphate synthase, putative	isoprenoid biosynthetic process	GO:0008299	0.638	0.614	0.617	0.551	0.566	0.701	0.0537131	0.6145	0.0874095	8.74095
rab7 GTP binding protein, putative	GTP catabolic process, intracellular protein transport, nucleocytoplasmic transport, protein transport, signal transduction, small GTPase mediated signal transduction	GO:0006886, GO:0006913, GO:0007264	0.62	0.591	0.678	0.687	0.553	0.679	0.0554497	0.634667	0.0873682	8.73682
nucleotide binding protein-like protein	tRNA wobble cytosine modification	GO:0002101	0.577	0.546	0.569	0.479	0.575	0.629	0.0491437	0.5625	0.0873665	8.73665
hypothetical protein, conserved	tRNA processing, tRNA thio-modification	GO:0008033	0.508	0.479	0.483	0.465	0.548	0.579	0.0445496	0.510333	0.0872951	8.72951
hypothetical protein, conserved	histone arginine methylation	GO:0034969, GO:0018216	0.679	0.657	0.638	0.565	0.621	0.733	0.0565347	0.648833	0.0871328	8.71328
aquaporin, putative	transport	GO:0006810	0.526	0.535	0.499	0.497	0.467	0.599	0.045342	0.5205	0.0871125	8.71125
hypothetical protein, conserved	RNA processing	GO:0006396	0.345	0.336	0.341	0.355	0.374	0.42	0.031505	0.361833	0.0870705	8.70705
hypothetical protein, conserved	translational initiation	GO:0006413	0.56	0.558	0.557	0.548	0.472	0.623	0.0481165	0.553	0.08701	8.701
hypothetical protein, conserved	RNA processing	GO:0006396	0.524	0.491	0.49	0.47	0.487	0.592	0.0442809	0.509	0.0869959	8.69959
sucrose-phosphate synthase-like protein	biosynthetic process	GO:0009058	0.447	0.433	0.416	0.455	0.493	0.524	0.0400832	0.461333	0.0868857	8.68857
proteasome alpha 7 subunit, putative	proteolysis involved in cellular protein catabolic process, ubiquitin-dependent protein catabolic process	GO:0006511	0.664	0.657	0.664	0.577	0.579	0.721	0.0558772	0.643667	0.0868108	8.68108
thymidylate kinase-like protein	dTDP biosynthetic process	GO:0006233	0.395	0.374	0.381	0.417	0.418	0.472	0.0355457	0.4095	0.0868028	8.68028
vacuolar protein sorting-associated protein-like protein	vacuolar transport	GO:0007034	0.539	0.505	0.519	0.468	0.51	0.604	0.0454815	0.524167	0.0867692	8.67692
rRNA dimethyltransferase, putative	rRNA modification	GO:0000154	0.477	0.425	0.46	0.499	0.496	0.55	0.0420226	0.4845	0.086734	8.6734
protein kinase-like protein	protein phosphorylation	GO:0006468	0.547	0.517	0.507	0.476	0.521	0.611	0.0459235	0.529833	0.0866753	8.66753
hypothetical protein, conserved	transport	GO:0006810	0.544	0.513	0.477	0.517	0.552	0.614	0.0464216	0.536167	0.0865806	8.65806
phosphatidylserine decarboxylase, putative	phospholipid biosynthetic process	GO:0006660, GO:0008654	0.472	0.419	0.449	0.496	0.494	0.538	0.0413231	0.478	0.08645	8.645
glycosyl transferase-like protein	lipopolysaccharide biosynthetic process	GO:0009103	0.436	0.408	0.41	0.44	0.45	0.513	0.0382644	0.442833	0.0864082	8.64082
60S acidic ribosomal protein, putative	ribosome biogenesis	GO:0042254	0.537	0.514	0.529	0.47	0.513	0.609	0.0456625	0.528667	0.086373	8.6373
haloacid dehalogenase-like hydrolase, putative	metabolic process	GO:0008152	0.584	0.535	0.519	0.565	0.537	0.653	0.0487924	0.5655	0.0862819	8.62819
ascorbate-dependent peroxidase, putative	oxidation-reduction process, response to oxidative stress	GO:0006916, GO:0055074, GO:0055114, GO:0006979, GO:0030322	0.558	0.498	0.514	0.548	0.492	0.615	0.0463023	0.5375	0.0861438	8.61438
tyrosine specific protein phosphatase, putative	dephosphorylation, protein dephosphorylation	GO:0006470	0.479	0.456	0.455	0.467	0.448	0.558	0.041063	0.477167	0.0860558	8.60558
mitochondrial oligo_U binding protein TBRGG1, putative	RNA biosynthetic process	GO:0032774	0.379	0.377	0.378	0.365	0.42	0.453	0.0339333	0.395333	0.0858346	8.58346
hypothetical protein, conserved	oxidation-reduction process	GO:0019509	0.487	0.472	0.443	0.469	0.457	0.56	0.0412828	0.481333	0.0857675	8.57675
glycerol-3-phosphate dehydrogenase-like protein	oxidation-reduction process	GO:0006072	0.446	0.427	0.42	0.428	0.471	0.522	0.0387849	0.452333	0.085744	8.5744
protein kinase, putative	protein phosphorylation	GO:0006468	0.394	0.376	0.383	0.437	0.418	0.468	0.0353704	0.412667	0.0857118	8.57118
cation transporter, putative	metal ion transport, transmembrane transport	GO:0030001	0.439	0.417	0.415	0.458	0.487	0.512	0.0389393	0.454667	0.0856436	8.56436
hypothetical protein, conserved	oxidation-reduction process	GO:0008152	0.504	0.498	0.516	0.607	0.506	0.577	0.0457806	0.534667	0.0856246	8.56246
protein kinase-like protein	protein phosphorylation	GO:0006468	0.533	0.489	0.508	0.484	0.493	0.601	0.0443531	0.518	0.0856238	8.56238
alpha-1,3-mannosyltransferase, putative	oligosaccharide-lipid intermediate biosynthetic process	GO:0006490	0.486	0.441	0.462	0.477	0.485	0.563	0.0415002	0.485667	0.08545	8.545
mitochondrial carrier protein, putative	transport	GO:0006810	0.411	0.415	0.4	0.446	0.483	0.486	0.0375948	0.440167	0.0854103	8.54103
serine/threonine-protein kinase, putative	protein phosphorylation	GO:0006468	0.442	0.415	0.414	0.44	0.463	0.517	0.0382871	0.4485	0.0853669	8.53669
syntaxin binding protein 1, putative	vesicle docking involved in exocytosis, vesicle-mediated transport	GO:0006904, GO:0016192	0.57	0.524	0.55	0.51	0.512	0.633	0.046923	0.549833	0.0853404	8.53404
protein kinase, putative	protein phosphorylation	GO:0006468	0.441	0.408	0.414	0.427	0.446	0.512	0.037628	0.441333	0.0852598	8.52598
hypothetical protein, conserved	tetrahydrobiopterin biosynthetic process	GO:0006729	0.56	0.53	0.567	0.489	0.541	0.631	0.0471126	0.553	0.0851946	8.51946
hypothetical protein, conserved	protein kinase C-activating G-protein coupled receptor signaling pathway	GO:0007205	0.464	0.438	0.444	0.524	0.468	0.534	0.0407464	0.478667	0.0851247	8.51247
fatty acid elongase, putative	fatty acid biosynthetic process	GO:0006633	0.588	0.527	0.591	0.541	0.577	0.668	0.0494854	0.582	0.0850264	8.50264
hypothetical protein, conserved	cobalamin biosynthetic process	GO:0009236	0.399	0.373	0.414	0.449	0.428	0.474	0.0359412	0.422833	0.0850008	8.50008
dihydrouridine synthase domain protein-like protein	oxidation-reduction process, tRNA processing	GO:0055114, GO:0008033	0.563	0.512	0.531	0.533	0.505	0.631	0.0463569	0.545833	0.0849288	8.49288
hypothetical protein, unknown function	metabolic process	GO:0008152	0.403	0.387	0.388	0.426	0.444	0.478	0.0356987	0.421	0.0847951	8.47951
chaperone protein DNAj, putative	protein folding	GO:0006457	0.399	0.38	0.389	0.417	0.446	0.471	0.0353101	0.417	0.0846764	8.46764
hypothetical protein, conserved	DNA replication	GO:0006260	0.571	0.52	0.557	0.522	0.514	0.637	0.0468305	0.5535	0.084608	8.4608
hypothetical protein, conserved	protein transport	GO:0015031	0.357	0.346	0.351	0.393	0.37	0.429	0.0316333	0.374333	0.0845057	8.45057
acetyltransferase, putative	regulation of transcription, DNA-templated	GO:0006355	0.343	0.358	0.356	0.352	0.395	0.424	0.0313794	0.371333	0.0845047	8.45047
GPI anchor biosynthesis protein, putative	GPI anchor biosynthetic process	GO:0006506	0.446	0.411	0.437	0.446	0.45	0.525	0.0382348	0.4525	0.0844968	8.44968
hypothetical protein, conserved	chromatin assembly or disassembly	GO:0006333	0.465	0.442	0.462	0.45	0.515	0.544	0.0405298	0.479667	0.0844958	8.44958
cell division cycle 45 (CDC45), putative	DNA-dependent DNA replication initiation	GO:0006270	0.532	0.505	0.524	0.475	0.501	0.604	0.0441667	0.5235	0.0843682	8.43682
mitogen-activated protein kinase kinase 2	protein phosphorylation	GO:0006468	0.393	0.383	0.381	0.42	0.427	0.472	0.0347831	0.412667	0.0842887	8.42887
ubiquitin hydrolase, putative	ubiquitin-dependent protein catabolic process	GO:0006511	0.45	0.431	0.425	0.429	0.466	0.526	0.038308	0.4545	0.0842859	8.42859
mitochondrial ornithine transporter 1-like protein	transport	GO:0006810	0.488	0.47	0.452	0.471	0.518	0.566	0.0416289	0.494167	0.0842406	8.42406
dual specificity protein phosphatase, putative	dephosphorylation, protein dephosphorylation	GO:0006470	0.45	0.417	0.425	0.453	0.472	0.524	0.0384781	0.456833	0.0842279	8.42279
n-acetylglucosaminyl-phosphatidylinositolbiosyn th eticprotein, putative	GPI anchor biosynthetic process, biosynthetic process	GO:0006506, GO:0009058	0.441	0.421	0.411	0.427	0.449	0.515	0.0373684	0.444	0.0841631	8.41631
pseudouridylate synthase-like protein	RNA modification, pseudouridine synthesis	GO:0001522	0.494	0.449	0.479	0.46	0.466	0.562	0.0408118	0.485	0.084148	8.4148
ATP-binding cassette protein subfamily D, member 1, putative	transport	GO:0006810	0.584	0.535	0.549	0.511	0.566	0.648	0.0475847	0.5655	0.0841462	8.41462
protein kinase, putative	protein phosphorylation	GO:0006468	0.493	0.47	0.451	0.459	0.501	0.564	0.0412003	0.489667	0.0841395	8.41395
endoplasmic reticulum oxidoreductin, putative	oxidation-reduction process, protein thiol-disulfide exchange	GO:0055114, GO:0006467	0.384	0.377	0.401	0.398	0.428	0.47	0.0343899	0.409667	0.0839461	8.39461
glycosyltransferase-like protein	biosynthetic process	GO:0009058, GO:0006488	0.563	0.525	0.555	0.538	0.495	0.632	0.046263	0.551333	0.0839112	8.39112
calpain-like cysteine peptidase, putative	proteolysis	GO:0006508	0.489	0.453	0.452	0.474	0.491	0.563	0.0408558	0.487	0.0838929	8.38929
mitochondrial processing peptidase alpha subunit, putative	proteolysis	GO:0006508	0.609	0.566	0.575	0.546	0.545	0.674	0.0491423	0.585833	0.0838845	8.38845
fructose-6-phosphate2-kinase/fructose-2,6-bisph os phatase-likeprotein	fructose 2,6-bisphosphate metabolic process	GO:0006003	0.439	0.419	0.425	0.421	0.471	0.514	0.0375894	0.448167	0.0838738	8.38738
hypothetical protein, conserved	transport	GO:0006810	0.503	0.489	0.453	0.468	0.515	0.572	0.0418856	0.5	0.0837711	8.37711
protein kinase, putative	protein phosphorylation	GO:0006468	0.47	0.449	0.43	0.475	0.495	0.545	0.0399833	0.477333	0.083764	8.3764
hypothetical protein, conserved	protein folding	GO:0006457	0.443	0.412	0.425	0.454	0.416	0.512	0.0371304	0.443667	0.0836899	8.36899
ras-related rab-4, putative	GTP catabolic process, intracellular protein transport, nucleocytoplasmic transport, protein transport, signal transduction, small GTPase mediated signal transduction	GO:0006886, GO:0006913, GO:0007264	0.366	0.375	0.36	0.371	0.368	0.445	0.0318334	0.380833	0.0835889	8.35889
adaptor complex subunit medium chain 3, putative	intracellular protein transport, transport, vesicle-mediated transport	GO:0006886, GO:0016192	0.516	0.492	0.476	0.467	0.496	0.584	0.0421825	0.505167	0.0835022	8.35022
nicotinate phosphoribosyltransferase, putative	NAD biosynthetic process, nicotinate nucleotide biosynthetic process	GO:0019357, GO:0019363	0.55	0.527	0.542	0.502	0.492	0.618	0.0449255	0.5385	0.0834271	8.34271
kinesin, putative	microtubule-based movement	GO:0007018	0.477	0.437	0.454	0.472	0.49	0.553	0.0400637	0.4805	0.0833792	8.33792
protein kinase, putative	protein phosphorylation	GO:0006468	0.444	0.408	0.427	0.471	0.471	0.515	0.038	0.456	0.0833333	8.33333
hypothetical protein, conserved	L-methionine salvage from methylthioadenosine	GO:0019509	0.524	0.507	0.497	0.475	0.536	0.601	0.0435645	0.523333	0.0832443	8.32443
beta-ketoacyl synthase family protein, putative	metabolic process	GO:0009058	0.508	0.481	0.464	0.494	0.475	0.579	0.0415279	0.500167	0.0830281	8.30281
hypothetical protein, conserved	metabolic process	GO:0008152	0.465	0.435	0.441	0.469	0.431	0.534	0.0383966	0.4625	0.0830197	8.30197
casein kinase I, putative	protein phosphorylation	GO:0006468	0.548	0.513	0.504	0.502	0.506	0.614	0.0440382	0.531167	0.0829085	8.29085
p-nitrophenylphosphatase, putative	metabolic process	GO:0008152	0.519	0.471	0.482	0.543	0.509	0.589	0.0430089	0.518833	0.0828954	8.28954
malate dehydrogenase, putative	carbohydrate metabolic process, cellular carbohydrate metabolic process, oxidation-reduction process	GO:0005975, GO:0006108, GO:0055114	0.474	0.461	0.471	0.425	0.483	0.546	0.0395002	0.476667	0.0828676	8.28676
ATP-binding cassette protein subfamily B, member 2, putative	transmembrane transport, transport	GO:0006810	0.565	0.543	0.525	0.522	0.506	0.632	0.0454639	0.548833	0.0828374	8.28374
eukaryotic translation initiation factor 3 subunit, putative	regulation of translational initiation	GO:0006446	0.637	0.533	0.632	0.613	0.63	0.692	0.0515497	0.622833	0.0827664	8.27664
pyrroline-5-carboxylate reductase	oxidation-reduction process, proline biosynthetic process	GO:0006561	0.401	0.381	0.386	0.385	0.403	0.47	0.0334046	0.404333	0.0826165	8.26165
hypothetical protein, conserved	mismatch repair	GO:0006298	0.396	0.38	0.39	0.41	0.434	0.472	0.0341624	0.413667	0.0825843	8.25843
mitogen-activated protein kinase 7, putative	protein phosphorylation	GO:0006468	0.493	0.461	0.463	0.464	0.48	0.566	0.0402563	0.487833	0.0825205	8.25205
hypothetical protein, unknown function	cellular protein modification process	GO:0006464	0.443	0.413	0.442	0.458	0.483	0.522	0.0379443	0.460167	0.0824576	8.24576
adenine phosphoribosyltransferase	nucleoside metabolic process	GO:0009116, GO:0043101	0.519	0.466	0.479	0.549	0.534	0.58	0.0429577	0.521167	0.0824261	8.24261
cullin 2, putative	ubiquitin-dependent protein catabolic process	GO:0006511	0.407	0.388	0.396	0.411	0.441	0.481	0.0346679	0.420667	0.0824119	8.24119
proteasome alpha 2 subunit, putative	proteolysis involved in cellular protein catabolic process, ubiquitin-dependent protein catabolic process	GO:0006511	0.43	0.418	0.405	0.436	0.454	0.508	0.0364001	0.441833	0.0823842	8.23842
chaperone protein DNAj, putative	protein folding	GO:0006457	0.459	0.458	0.418	0.483	0.468	0.536	0.0387229	0.470333	0.0823309	8.23309
hypothetical protein, conserved	protein phosphorylation	GO:0006468	0.478	0.441	0.447	0.47	0.482	0.551	0.0393417	0.478167	0.0822761	8.22761
hypothetical protein, conserved	regulation of Rab GTPase activity	GO:0032313	0.427	0.413	0.408	0.45	0.428	0.506	0.0360869	0.438667	0.082265	8.2265
hypothetical protein, conserved	DNA replication	GO:0006260, GO:0006270	0.416	0.392	0.402	0.414	0.447	0.487	0.0350352	0.426333	0.082178	8.2178
phosphatidylethanolaminen-methyltransferase-lik e protein	phospholipid metabolic process	GO:0006644	0.492	0.498	0.462	0.488	0.558	0.567	0.0419639	0.510833	0.0821479	8.21479
hypothetical protein, conserved	protein folding	GO:0006457	0.455	0.412	0.486	0.493	0.498	0.524	0.0392173	0.478	0.0820447	8.20447
RNA polymerase-like protein, putative	transcription, DNA-templated	GO:0006351	0.522	0.5	0.501	0.5	0.469	0.593	0.0421683	0.514167	0.0820129	8.20129
DNA ligase, putative	DNA recombination, DNA repair	GO:0006310, GO:0006281, GO:0006260	0.603	0.558	0.542	0.542	0.555	0.662	0.0473202	0.577	0.0820107	8.20107
hypothetical protein, conserved	intracellular protein transport	GO:0006886	0.48	0.452	0.448	0.468	0.476	0.556	0.0393548	0.48	0.0819892	8.19892
2-aminoethylphosphonate:pyruvateaminotransferas e-like protein	metabolic process	GO:0008152	0.503	0.435	0.5	0.52	0.52	0.562	0.0415002	0.506667	0.0819083	8.19083
hypothetical protein, conserved	translational elongation	GO:0006414	0.523	0.474	0.497	0.535	0.499	0.596	0.0426458	0.520667	0.0819062	8.19062
ATP-dependent DEAD/H DNA helicase recQ family- like protein	DNA recombination	GO:0006310	0.465	0.431	0.44	0.446	0.452	0.535	0.0377823	0.4615	0.0818684	8.18684
protein kinase, putative	protein phosphorylation	GO:0006468	0.544	0.502	0.511	0.499	0.508	0.611	0.0432269	0.529167	0.0816887	8.16887
protein kinase, putative	protein phosphorylation	GO:0006468	0.445	0.422	0.437	0.423	0.43	0.518	0.0364056	0.445833	0.0816574	8.16574
rac serine-threonine kinase, putative	protein phosphorylation	GO:0006468	0.437	0.41	0.417	0.45	0.454	0.512	0.0364728	0.446667	0.0816556	8.16556
protein kinase, putative	protein phosphorylation	GO:0006468	0.455	0.418	0.434	0.453	0.457	0.527	0.0373345	0.457333	0.0816353	8.16353
hypothetical protein, conserved	dolichol-linked oligosaccharide biosynthetic process	GO:0006488	0.553	0.5	0.531	0.529	0.524	0.628	0.0444226	0.544167	0.0816342	8.16342
hypothetical protein, conserved	intracellular protein transport	GO:0006886	0.503	0.474	0.482	0.476	0.492	0.582	0.0408889	0.5015	0.0815331	8.15331
hypothetical protein, unknown function	amine metabolic process, oxidation-reduction process	GO:0009308, GO:0055114	0.433	0.411	0.412	0.438	0.439	0.509	0.0358869	0.440333	0.0814993	8.14993
hypothetical protein, conserved	mRNA 3'-end processing	GO:0031124, GO:0006378, GO:0043488	0.552	0.558	0.543	0.483	0.571	0.623	0.0452239	0.555	0.0814845	8.14845
pyrroline-5-carboxylate synthetase-like protein	metabolic process, oxidation-reduction process, proline biosynthetic process	GO:0006561	0.51	0.492	0.482	0.462	0.527	0.58	0.0414556	0.508833	0.0814719	8.14719
lipoic acid synthetase, mitochondrial precursor, putative	lipoate biosynthetic process	GO:0009107	0.604	0.566	0.592	0.585	0.515	0.661	0.0477888	0.587167	0.0813888	8.13888
serine/threonine protein kinase, putative	protein phosphorylation	GO:0006468	0.603	0.552	0.583	0.54	0.536	0.659	0.0470974	0.578833	0.0813661	8.13661
hypothetical protein, conserved	protein transport	GO:0015031	0.535	0.5	0.481	0.521	0.5	0.601	0.0425535	0.523	0.0813642	8.13642
beta prime cop protein, putative	intracellular protein transport, vesicle-mediated transport	GO:0006886, GO:0016192	0.591	0.558	0.582	0.561	0.512	0.654	0.0468814	0.576333	0.0813443	8.13443
flap endonuclease-1 (FEN-1), putative	DNA repair	GO:0006281	0.419	0.397	0.422	0.467	0.456	0.494	0.0359931	0.4425	0.0813402	8.13402
hypothetical protein, conserved	chromatin remodeling	GO:0006338, GO:0006355, GO:0031555	0.484	0.462	0.483	0.443	0.498	0.559	0.039706	0.488167	0.081337	8.1337
hypothetical protein, conserved	mitochondrial calcium ion transport	GO:0006851	0.429	0.408	0.424	0.447	0.467	0.509	0.0363795	0.447333	0.0813252	8.13252
hypothetical protein, conserved	RNA processing	GO:0006396	0.52	0.479	0.504	0.471	0.529	0.587	0.0418521	0.515	0.0812663	8.12663
hypothetical protein, conserved	regulation of transcription, DNA-templated	GO:0006355	0.447	0.43	0.418	0.451	0.468	0.523	0.0370374	0.456167	0.0811926	8.11926
hypothetical protein, conserved	protein insertion into membrane	GO:0051205	0.429	0.405	0.413	0.434	0.437	0.505	0.0354876	0.437167	0.0811763	8.11763
peptide chain release factor-like protein	translational termination	GO:0006415	0.47	0.426	0.454	0.495	0.486	0.54	0.0388317	0.4785	0.081153	8.1153
replication factor C, subunit 1, putative	DNA replication	GO:0006260	0.65	0.592	0.597	0.594	0.567	0.703	0.0500776	0.617167	0.0811411	8.11411
choline/ethanolamine phosphotransferase (CEPT), putative	phospholipid biosynthetic process	GO:0006646	0.483	0.455	0.466	0.485	0.52	0.564	0.0401734	0.4955	0.0810764	8.10764
proteasome beta 6 subunit, putative	proteolysis involved in cellular protein catabolic process	GO:0051603	0.659	0.677	0.699	0.581	0.6	0.711	0.05305	0.6545	0.0810542	8.10542
protein kinase, putative	protein phosphorylation	GO:0006468	0.546	0.504	0.507	0.524	0.512	0.618	0.0433701	0.535167	0.0810404	8.10404
hypothetical protein, conserved	small GTPase mediated signal transduction	GO:0007264	0.549	0.519	0.523	0.501	0.5	0.615	0.0433024	0.5345	0.0810148	8.10148
protein kinase, putative	protein phosphorylation	GO:0006468	0.493	0.463	0.46	0.504	0.518	0.57	0.0406136	0.501333	0.0810112	8.10112
kinesin heavy chain, putative	microtubule-based movement	GO:0007018	0.5	0.478	0.459	0.473	0.49	0.572	0.0401182	0.495333	0.0809922	8.09922
hypothetical protein, conserved	oxidation-reduction process	GO:0055114	0.519	0.512	0.467	0.494	0.499	0.59	0.0415632	0.5135	0.080941	8.0941
NAD synthase, putative	NAD biosynthetic process	GO:0009435	0.534	0.501	0.538	0.48	0.544	0.606	0.0431389	0.533833	0.0808097	8.08097
mitogen-activated protein kinase, putative	protein phosphorylation	GO:0006468, GO:0009266	0.536	0.499	0.493	0.564	0.525	0.609	0.0434404	0.537667	0.0807943	8.07943
hypothetical protein, conserved	DNA repair	GO:0006281	0.442	0.416	0.434	0.439	0.477	0.517	0.0366356	0.454167	0.0806655	8.06655
modification methylase-like protein	DNA methylation	GO:0006306	0.445	0.418	0.427	0.43	0.466	0.516	0.0363024	0.450333	0.0806124	8.06124
chaperone protein DNAJ-like protein	protein folding	GO:0006457	0.468	0.436	0.444	0.468	0.485	0.543	0.0382047	0.474	0.0806007	8.06007
hypothetical protein, conserved	metabolic process	GO:0008152	0.461	0.423	0.434	0.465	0.462	0.53	0.0372492	0.4625	0.0805387	8.05387
hypothetical protein, conserved	DNA replication	GO:0006260	0.437	0.423	0.419	0.464	0.466	0.517	0.0365714	0.454333	0.0804946	8.04946
aldehyde reductase, putative	oxidation-reduction process	GO:0055114	0.541	0.493	0.534	0.597	0.527	0.609	0.0442828	0.550167	0.0804898	8.04898
serine/threonine-protein kinase, putative	protein phosphorylation	GO:0006468	0.491	0.471	0.464	0.466	0.518	0.566	0.0398949	0.496	0.0804332	8.04332
phosphatidylinositol 3-kinase-like protein	cellular response to glucose starvation	GO:0042149, GO:0047484	0.564	0.545	0.542	0.508	0.522	0.634	0.0443881	0.5525	0.0803404	8.03404
myosin XXI	cilium or flagellum-dependent cell motility	GO:0001539	0.67	0.622	0.623	0.592	0.589	0.722	0.0511103	0.636333	0.0803201	8.03201
hypothetical protein, conserved	cellular metabolic process	GO:0008152, GO:0006808	0.506	0.465	0.501	0.473	0.497	0.579	0.0404166	0.5035	0.0802713	8.02713
gamma-tubulin complex subunit, putative	microtubule cytoskeleton organization	GO:0000226	0.538	0.522	0.5	0.534	0.494	0.613	0.0427914	0.5335	0.0802087	8.02087
exosome complex exonuclease rrp41, putative	RNA processing	GO:0006396	0.462	0.455	0.435	0.477	0.448	0.541	0.0376493	0.469667	0.0801617	8.01617
hypothetical protein, conserved	DNA metabolic process	GO:0006259	0.417	0.399	0.415	0.431	0.456	0.495	0.0348583	0.4355	0.080042	8.0042
mismatch repair protein PMS1, putative	mismatch repair	GO:0006298	0.505	0.458	0.49	0.483	0.501	0.577	0.0401879	0.502333	0.0800024	8.00024
hypothetical protein, conserved	metabolic process	GO:0008152	0.514	0.46	0.515	0.512	0.509	0.589	0.0413122	0.5165	0.0799849	7.99849
phosphatidylinositol (3,5) kinase, putative	phosphatidylinositol metabolic process	GO:0046488	0.471	0.442	0.451	0.477	0.512	0.544	0.0385923	0.482833	0.0799289	7.99289
hypothetical protein, conserved	transport	GO:0006810	0.55	0.505	0.505	0.518	0.529	0.618	0.0428987	0.5375	0.0798116	7.98116
transcription elongation factor-like protein	regulation of transcription, DNA-templated	GO:0006355, GO:0006351	0.551	0.518	0.557	0.519	0.495	0.618	0.0433359	0.543	0.0798083	7.98083
tRNA-methyl transferase, putative	tRNA processing	GO:0008033	0.486	0.459	0.444	0.495	0.494	0.557	0.0390355	0.489167	0.0797999	7.97999
protein kinase, putative	protein phosphorylation	GO:0006468	0.439	0.406	0.431	0.454	0.448	0.513	0.0357589	0.4485	0.07973	7.973
hypothetical protein, conserved	endocytosis	GO:0006897, GO:0018345, GO:0006810	0.49	0.471	0.482	0.47	0.543	0.564	0.0401082	0.503333	0.0796851	7.96851
hypothetical protein, conserved	signal transduction	GO:0007165	0.57	0.513	0.532	0.529	0.543	0.635	0.0441074	0.553667	0.0796643	7.96643
histone deacetylase, putative	histone deacetylation	GO:0016575	0.451	0.423	0.432	0.468	0.471	0.526	0.0367555	0.461833	0.0795861	7.95861
60S ribosomal protein L7, putative	translation	GO:0006412	0.603	0.585	0.581	0.524	0.554	0.661	0.0464701	0.584667	0.0794813	7.94813
DNA repair protein, putative	DNA metabolic process	GO:0006259	0.494	0.471	0.468	0.464	0.485	0.568	0.0390623	0.491667	0.0794488	7.94488
amino acid permease/transporter, putative	amino acid transmembrane transport	GO:0006865	0.412	0.399	0.428	0.44	0.47	0.491	0.0349571	0.44	0.079448	7.9448
C-1-tetrahydrofolate synthase, cytoplasmic, putative	folic acid-containing compound biosynthetic process, oxidation-reduction process	GO:0009396	0.526	0.488	0.495	0.527	0.477	0.59	0.0410727	0.517167	0.0794187	7.94187
peptidyl-prolyl cis-trans isomerase, macrophage infectivity potentiator precursor, putative	protein folding	GO:0006457	0.626	0.63	0.624	0.606	0.535	0.687	0.0490673	0.618	0.0793969	7.93969
hypothetical protein, conserved	cytidine to uridine editing	GO:0016554, GO:0048255	0.51	0.468	0.502	0.483	0.535	0.582	0.0407415	0.513333	0.0793665	7.93665
delta tubulin, putative	protein polymerization	GO:0007018, GO:0051258	0.48	0.462	0.442	0.506	0.464	0.549	0.0384001	0.483833	0.0793664	7.93664
inorganic pyrophosphatase, putative	phosphate-containing compound metabolic process	GO:0006796	0.641	0.591	0.583	0.564	0.639	0.697	0.0491382	0.619167	0.0793619	7.93619
hypothetical protein, conserved	DNA repair	GO:0006281, GO:0006355	0.461	0.434	0.455	0.495	0.473	0.542	0.0378242	0.476667	0.0793514	7.93514
ATP-binding cassette protein subfamily B, member 3, putative	transmembrane transport, transport	GO:0006810	0.544	0.51	0.542	0.542	0.49	0.616	0.042889	0.540667	0.0793261	7.93261
hypothetical protein, conserved	peroxisome organization	GO:0007031	0.552	0.534	0.501	0.511	0.535	0.622	0.0430198	0.5425	0.0792991	7.92991
hypothetical protein, conserved	metabolic process	GO:0008152	0.444	0.429	0.427	0.431	0.477	0.517	0.0360023	0.454167	0.0792712	7.92712
RNA binding protein, putative	protein ubiquitination	GO:0016567	0.627	0.608	0.624	0.527	0.607	0.676	0.0484345	0.6115	0.079206	7.9206
hypothetical protein, conserved	metabolic process	GO:0008152	0.618	0.566	0.579	0.549	0.622	0.68	0.0476935	0.602333	0.0791812	7.91812
hypothetical protein, conserved	DNA metabolic process	GO:0006259	0.412	0.4	0.402	0.429	0.436	0.491	0.0339097	0.428333	0.0791666	7.91666
DNA-directed RNA polymerase II, putative	transcription, DNA-templated	GO:0006351	0.567	0.513	0.524	0.537	0.533	0.632	0.0436119	0.551	0.0791505	7.91505
CAS/CSE/importin domain protein, putative	intracellular protein transport	GO:0008283, GO:0006886, GO:0000059	0.452	0.427	0.429	0.444	0.476	0.523	0.0362808	0.4585	0.0791294	7.91294
oxidoreductase-like protein	metabolic process	GO:0008152	0.457	0.434	0.447	0.435	0.463	0.532	0.0365002	0.461333	0.079119	7.9119
nonspecific lipid-transfer protein, putative	metabolic process	GO:0008152	0.504	0.477	0.464	0.478	0.516	0.573	0.039714	0.502	0.0791115	7.91115
hypothetical protein, conserved	DNA repair	GO:0006281	0.441	0.408	0.434	0.477	0.481	0.506	0.0362183	0.457833	0.0791081	7.91081
glycosyl hydrolase-like protein	carbohydrate metabolic process	GO:0005975	0.429	0.412	0.411	0.427	0.443	0.504	0.0346044	0.437667	0.0790657	7.90657
hypothetical protein, conserved	metabolic process	GO:0008152	0.432	0.418	0.419	0.425	0.454	0.509	0.0349938	0.442833	0.0790225	7.90225
hypothetical protein, conserved	translation	GO:0006412	0.545	0.513	0.491	0.576	0.552	0.612	0.0433101	0.548167	0.079009	7.9009
protein kinase, putative	protein phosphorylation	GO:0006468	0.549	0.541	0.499	0.511	0.52	0.618	0.0426318	0.539667	0.0789965	7.89965
hypothetical protein, conserved	Golgi organization	GO:0007030, GO:0015031	0.519	0.508	0.49	0.48	0.486	0.589	0.0404426	0.512	0.0789894	7.89894
gamma-glutamylcysteine synthetase, putative	glutathione biosynthetic process	GO:0006750, GO:0000302, GO:0019342	0.527	0.487	0.49	0.554	0.529	0.599	0.0419285	0.531	0.0789614	7.89614
hypothetical protein, conserved	cellular protein modification process	GO:0006464	0.501	0.48	0.483	0.459	0.486	0.572	0.0392195	0.496833	0.0789389	7.89389
hypothetical protein, conserved	RNA modification, pseudouridine synthesis	GO:0001522	0.44	0.435	0.42	0.43	0.458	0.518	0.0355326	0.450167	0.0789321	7.89321
mitochondrial carrier protein, putative	transport	GO:0006810	0.535	0.5	0.512	0.508	0.48	0.598	0.041204	0.522167	0.0789096	7.89096
exportin 1, putative	intracellular protein transport	GO:0006886, GO:0000059	0.595	0.585	0.572	0.535	0.538	0.66	0.0458232	0.580833	0.0788922	7.88922
protoheme IX farnesyltransferase, putative	heme O biosynthetic process, heme biosynthetic process	GO:0048034	0.572	0.518	0.524	0.594	0.557	0.637	0.0447303	0.567	0.0788894	7.88894
telomerase reverse transcriptase, putative	RNA-dependent DNA replication	GO:0006278	0.431	0.41	0.411	0.421	0.449	0.501	0.0344582	0.437167	0.0788216	7.88216
small G-protein, putative	GTP catabolic process, intracellular protein transport, nucleocytoplasmic transport, protein transport, signal transduction, small GTPase mediated signal transduction	GO:0006886, GO:0006913, GO:0007264	0.471	0.457	0.438	0.491	0.468	0.547	0.0377289	0.478667	0.0788207	7.88207
hypothetical protein, conserved	biosynthetic process	GO:0009058	0.496	0.463	0.514	0.487	0.471	0.572	0.0394297	0.5005	0.0787806	7.87806
enoyl-CoA hydratase/isomerase family protein, putative	metabolic process	GO:0008152	0.491	0.457	0.459	0.477	0.486	0.562	0.038495	0.488667	0.0787756	7.87756
mRNA capping methyltransferase, putative	7-methylguanosine mRNA capping	GO:0006370	0.469	0.445	0.463	0.456	0.453	0.546	0.0371806	0.472	0.0787725	7.87725
hypothetical protein, conserved	cell redox homeostasis	GO:0045454	0.507	0.489	0.49	0.454	0.524	0.572	0.0398246	0.506	0.0787048	7.87048
protein kinase, putative	protein phosphorylation	GO:0006468	0.388	0.385	0.396	0.406	0.44	0.466	0.0325069	0.4135	0.0786141	7.86141
ubiquitin carboxyl-terminal hydrolase, putative	ubiquitin-dependent protein catabolic process	GO:0006511	0.501	0.448	0.505	0.509	0.519	0.573	0.0399921	0.509167	0.0785442	7.85442
chaperone protein DNAj, putative	protein folding	GO:0006457	0.535	0.495	0.523	0.487	0.513	0.602	0.0412719	0.525833	0.0784885	7.84885
NADH-ubiquinone oxidoreductase, mitochondrial, putative	oxidation-reduction process	GO:0055114	0.711	0.679	0.686	0.641	0.605	0.758	0.0533442	0.68	0.0784473	7.84473
farnesyltransferase beta subunit	protein prenylation	GO:0018342	0.479	0.455	0.463	0.505	0.523	0.557	0.0389461	0.497	0.0783624	7.83624
Qa-SNARE protein	vesicle-mediated transport	GO:0016192	0.481	0.457	0.432	0.484	0.503	0.542	0.0378493	0.483167	0.0783358	7.83358
hypothetical protein, conserved	macrophage activation	GO:0042116, GO:0045428, GO:0042534	0.453	0.437	0.431	0.452	0.493	0.525	0.036433	0.465167	0.0783226	7.83226
hypothetical protein, conserved	oxidation-reduction process, response to oxidative stress	GO:0055114, GO:0006979	0.562	0.509	0.55	0.521	0.544	0.632	0.0432943	0.553	0.0782899	7.82899
aquaporin-like protein	transport	GO:0006810	0.522	0.475	0.49	0.543	0.515	0.59	0.0408546	0.5225	0.0781907	7.81907
glycosyltransferase family 28 protein, putative	carbohydrate metabolic process, lipid glycosylation	GO:0005975, GO:0030259	0.494	0.478	0.463	0.454	0.481	0.561	0.0381929	0.4885	0.0781841	7.81841
hypothetical protein, conserved	metabolic process	GO:0008152	0.498	0.472	0.489	0.466	0.492	0.574	0.0389654	0.4985	0.0781652	7.81652
3-oxo-5-alpha-steroid 4-dehydrogenase, putative	lipid metabolic process	GO:0019408, GO:0070085	0.682	0.668	0.662	0.712	0.577	0.726	0.0524458	0.671167	0.0781413	7.81413
hypothetical protein, conserved	metabolic process	GO:0008152	0.476	0.429	0.462	0.475	0.502	0.54	0.0375429	0.480667	0.0781058	7.81058
glucose-6-phosphate isomerase	gluconeogenesis, glycolysis	GO:0006094, GO:0006096	0.562	0.537	0.501	0.534	0.523	0.624	0.0426962	0.546833	0.078079	7.8079
heat shock protein, putative	protein folding, response to stress	GO:0006457, GO:0006950	0.728	0.722	0.699	0.653	0.621	0.772	0.0545872	0.699167	0.0780747	7.80747
hypothetical protein, conserved	viral genome replication	GO:0019079	0.463	0.441	0.445	0.46	0.499	0.537	0.0369887	0.474167	0.0780079	7.80079
hypothetical protein, conserved	DNA repair	GO:0006281, GO:0006355	0.473	0.44	0.488	0.475	0.455	0.548	0.0373814	0.479833	0.0779049	7.79049
PIF1 helicase-like protein, putative	DNA recombination	GO:0006310, GO:0051276, GO:0000723	0.469	0.454	0.457	0.45	0.444	0.542	0.0365605	0.469333	0.0778987	7.78987
hypothetical protein, conserved	transport	GO:0006810	0.426	0.409	0.435	0.429	0.48	0.498	0.0347529	0.446167	0.0778923	7.78923
hypothetical protein, conserved	intracellular signal transduction, lipid metabolic process	GO:0035556, GO:0006629	0.471	0.448	0.445	0.476	0.501	0.545	0.0374326	0.481	0.0778225	7.78225
hypothetical protein, conserved	mitochondrial electron transport, NADH to ubiquinone	GO:0006120	0.576	0.535	0.552	0.549	0.513	0.639	0.0436196	0.560667	0.0777995	7.77995
zinc carboxypeptidase, putative	proteolysis	GO:0006508	0.473	0.456	0.447	0.449	0.468	0.545	0.0367423	0.473	0.0776794	7.76794
protein kinase A catalytic subunit	protein phosphorylation	GO:0006468	0.534	0.503	0.501	0.493	0.53	0.604	0.0409719	0.5275	0.0776719	7.76719
unspecified product	proteolysis involved in cellular protein catabolic process	GO:0051603	0.47	0.454	0.453	0.515	0.524	0.54	0.0382187	0.492667	0.0775751	7.75751
xanthine phosphoribosyltransferase	nucleoside metabolic process	GO:0009116, GO:0043101	0.595	0.562	0.577	0.517	0.584	0.655	0.0450585	0.581667	0.0774644	7.74644
calpain-like protein, putative	proteolysis	GO:0006508	0.566	0.569	0.549	0.519	0.511	0.631	0.0431822	0.5575	0.0774568	7.74568
hypothetical protein, conserved	signal transduction	GO:0007165	0.549	0.544	0.558	0.526	0.495	0.623	0.0424896	0.549167	0.0773711	7.73711
hypothetical protein, conserved	translational initiation	GO:0006413	0.479	0.457	0.456	0.519	0.466	0.548	0.0377081	0.4875	0.0773499	7.73499
protein kinase, putative	protein phosphorylation	GO:0006468	0.422	0.402	0.435	0.424	0.451	0.5	0.0339529	0.439	0.0773415	7.73415
phosphatidylinositol 3-related kinase, putative	biological_process	GO:0008150	0.482	0.461	0.459	0.467	0.462	0.555	0.0371968	0.481	0.0773322	7.73322
DNA polymerase kappa, putative	DNA repair	GO:0006281	0.478	0.454	0.457	0.48	0.474	0.556	0.0373117	0.483167	0.0772234	7.72234
UDP-glucose pyrophosphorylase	metabolic process	GO:0006011	0.633	0.597	0.636	0.545	0.648	0.686	0.0481972	0.624167	0.0772184	7.72184
glycosome import protein	peroxisome organization	GO:0007031	0.486	0.491	0.459	0.537	0.496	0.567	0.0390282	0.506	0.0771308	7.71308
hypothetical protein, conserved	RNA metabolic process	GO:0016070	0.506	0.477	0.488	0.471	0.504	0.578	0.038869	0.504	0.0771211	7.71211
histone acetyltransferase, putative	regulation of transcription, DNA-templated	GO:0006355	0.544	0.545	0.499	0.518	0.52	0.618	0.0416829	0.540667	0.0770954	7.70954
ribosomal RNA methyltransferase-like protein	RNA methylation, methylation	GO:0031167	0.469	0.439	0.451	0.479	0.47	0.544	0.0366315	0.475333	0.0770649	7.70649
hypothetical protein, conserved	regulation of ARF protein signal transduction	GO:0032012	0.505	0.478	0.48	0.475	0.495	0.577	0.0386557	0.501667	0.0770546	7.70546
mitochondrial carrier protein, putative	transport	GO:0006810	0.452	0.432	0.453	0.433	0.468	0.528	0.035519	0.461	0.0770477	7.70477
vacuolar protein sorting-associated protein 45- like protein	vesicle docking involved in exocytosis, vesicle-mediated transport	GO:0006904, GO:0016192	0.575	0.52	0.581	0.544	0.531	0.639	0.0434833	0.565	0.0769616	7.69616
calpain-like cysteine peptidase, putative	proteolysis	GO:0006508	0.744	0.659	0.669	0.685	0.646	0.782	0.0536759	0.6975	0.0769547	7.69547
ferrochelatase-like protein	heme biosynthetic process	GO:0006783	0.499	0.482	0.467	0.477	0.491	0.573	0.0382958	0.498167	0.0768734	7.68734
protein kinase, putative	protein phosphorylation	GO:0006468	0.437	0.409	0.431	0.471	0.45	0.508	0.0346699	0.451	0.0768733	7.68733
tRNA pseudouridine synthase A-like protein	RNA modification, pseudouridine synthesis	GO:0001522	0.519	0.483	0.49	0.482	0.514	0.586	0.0393785	0.512333	0.0768611	7.68611
DNA-directed RNA polymerases II, putative	transcription, DNA-templated	GO:0006351	0.531	0.485	0.53	0.509	0.5	0.6	0.040405	0.525833	0.07684	7.684
hypothetical protein, conserved	tRNA processing	GO:0008033	0.414	0.412	0.403	0.409	0.456	0.485	0.0330177	0.429833	0.0768151	7.68151
hypothetical protein, unknown function	transport	GO:0006810	0.494	0.463	0.47	0.523	0.486	0.566	0.0384326	0.500333	0.076814	7.6814
hypothetical protein, conserved	signal transduction	GO:0007165	0.465	0.444	0.437	0.454	0.46	0.536	0.0357939	0.466	0.0768108	7.68108
hypothetical protein, conserved	biological_process	GO:0008150	0.513	0.49	0.478	0.476	0.492	0.579	0.0387384	0.504667	0.0767604	7.67604
tubulin-tyrosine ligase-like protein	cellular protein modification process	GO:0006464	0.495	0.472	0.495	0.534	0.555	0.575	0.039985	0.521	0.0767466	7.67466
hypothetical protein, conserved	metabolic process	GO:0008152	0.501	0.485	0.474	0.473	0.469	0.569	0.0379811	0.495167	0.0767037	7.67037
hypothetical protein, conserved	cellular protein modification process	GO:0006464	0.448	0.416	0.436	0.456	0.449	0.519	0.034808	0.454	0.0766697	7.66697
mitochondrial ATP-dependent zinc metallopeptidase, putative	protein catabolic process, proteolysis	GO:0030163, GO:0006508	0.456	0.43	0.446	0.468	0.448	0.531	0.0354988	0.463167	0.0766437	7.66437
hypothetical protein, conserved	RNA modification, pseudouridine synthesis	GO:0001522	0.468	0.453	0.439	0.455	0.478	0.541	0.0361976	0.472333	0.0766357	7.66357
long-chain-fatty-acid-coA ligase protein,putative	metabolic process	GO:0008152	0.571	0.522	0.534	0.528	0.535	0.633	0.0424048	0.553833	0.076566	7.6566
methyltransferase-like protein	metabolic process	GO:0008152	0.548	0.519	0.516	0.491	0.522	0.609	0.040897	0.534167	0.0765623	7.65623
glycerophosphoryl diester phosphodiesterase, putative	glycerol metabolic process, intracellular signal transduction, lipid metabolic process	GO:0006071, GO:0035556, GO:0006629	0.554	0.516	0.529	0.516	0.591	0.618	0.0423745	0.554	0.0764883	7.64883
hypothetical protein, conserved	coenzyme A biosynthetic process	GO:0015937	0.448	0.418	0.443	0.456	0.471	0.522	0.0351492	0.459667	0.0764667	7.64667
hypothetical protein, conserved	protein phosphorylation	GO:0006468	0.494	0.473	0.474	0.482	0.466	0.567	0.0376493	0.492667	0.0764193	7.64193
hypothetical protein, conserved	transport	GO:0006810	0.499	0.465	0.466	0.499	0.505	0.57	0.0382239	0.500667	0.076346	7.6346
hypothetical protein, conserved	cytidine to uridine editing	GO:0016554, GO:0048255	0.475	0.446	0.453	0.5	0.504	0.546	0.0372004	0.487333	0.0763345	7.63345
protein kinase, putative	protein phosphorylation	GO:0043406, GO:0046777, GO:0006468	0.396	0.388	0.395	0.418	0.422	0.474	0.0317096	0.4155	0.0763168	7.63168
hypothetical protein, conserved	RNA processing	GO:0006396	0.463	0.457	0.446	0.488	0.511	0.543	0.0369793	0.484667	0.0762984	7.62984
vesicle-associated membrane protein (vamp), putative	transport, vesicle-mediated transport	GO:0016192	0.499	0.48	0.51	0.505	0.454	0.569	0.0383532	0.502833	0.0762741	7.62741
nucleoporin interacting component (NUP93), putative	transport	GO:0006810	0.486	0.463	0.472	0.474	0.458	0.558	0.0369671	0.485167	0.0761946	7.61946
pteridine reductase 1	cellular response to oxidative stress	GO:0034599, GO:0019889	0.512	0.465	0.498	0.533	0.547	0.579	0.0397978	0.522333	0.0761924	7.61924
ribosomal protein l7/l12-like protein	translation	GO:0006412	0.519	0.468	0.524	0.544	0.503	0.587	0.039927	0.524167	0.0761724	7.61724
N-acetyl-D-glucosaminylphosphatidylinositol de-N-acetylase	GPI anchor biosynthetic process	GO:0006506	0.428	0.417	0.413	0.431	0.444	0.504	0.033447	0.4395	0.0761023	7.61023
serine/threonine-protein kinase, putative	protein phosphorylation	GO:0006468	0.595	0.547	0.578	0.549	0.55	0.661	0.0441362	0.58	0.0760968	7.60968
hypothetical protein, conserved	thiamine diphosphate biosynthetic process	GO:0009229	0.499	0.453	0.505	0.521	0.527	0.572	0.0389893	0.512833	0.0760273	7.60273
hypothetical protein, conserved	metabolic process	GO:0008152	0.52	0.479	0.5	0.505	0.528	0.594	0.039598	0.521	0.0760038	7.60038
hypothetical protein, conserved	nucleobase-containing compound metabolic process	GO:0006139	0.509	0.479	0.476	0.485	0.469	0.57	0.0378418	0.498	0.0759875	7.59875
diacylglycerol kinase-like protein	protein kinase C-activating G-protein coupled receptor signaling pathway	GO:0007205	0.474	0.467	0.443	0.456	0.452	0.542	0.0358478	0.472333	0.0758952	7.58952
3-hydroxy-3-methylglutaryl-CoA reductase, putative	coenzyme A metabolic process, isoprenoid biosynthetic process, oxidation-reduction process	GO:0015936, GO:0010142, GO:0055114	0.567	0.511	0.527	0.531	0.528	0.624	0.0415596	0.548	0.0758387	7.58387
hypothetical protein, conserved	carbohydrate metabolic process	GO:0005975	0.54	0.492	0.516	0.513	0.536	0.609	0.0404804	0.534333	0.0757588	7.57588
glyceraldehyde-3-phosphate dehydrogenase-like protein	oxidation-reduction process	GO:0006006	0.459	0.449	0.432	0.482	0.449	0.531	0.035378	0.467	0.0757558	7.57558
3'-nucleotidase/nuclease precursor, putative	DNA catabolic process	GO:0006196	0.594	0.558	0.538	0.55	0.551	0.654	0.0434898	0.574167	0.0757443	7.57443
protein kinase, putative	protein phosphorylation	GO:0006468	0.516	0.493	0.484	0.499	0.486	0.586	0.0386557	0.510667	0.0756966	7.56966
hypothetical protein, unknown function	protein ubiquitination	GO:0016567	0.505	0.476	0.468	0.488	0.506	0.574	0.0380338	0.502833	0.0756389	7.56389
hypothetical protein, conserved	retrograde transport, endosome to Golgi	GO:0042147	0.51	0.497	0.476	0.477	0.494	0.579	0.0382348	0.5055	0.0756376	7.56376
helicase, putative	nucleobase-containing compound metabolic process	GO:0006139	0.516	0.491	0.49	0.515	0.49	0.591	0.038991	0.5155	0.0756373	7.56373
small GTP-binding protein Rab18, putative	GTP catabolic process, protein transport, signal transduction, small GTPase mediated signal transduction	GO:0015031, GO:0007264	0.504	0.465	0.52	0.564	0.53	0.573	0.0397744	0.526	0.0756167	7.56167
hypothetical protein, conserved	lipid metabolic process	GO:0006629	0.526	0.499	0.498	0.498	0.495	0.595	0.0391957	0.5185	0.0755943	7.55943
chaperonin HSP60/CNP60, putative	cellular protein metabolic process	GO:0044267	0.528	0.507	0.497	0.494	0.495	0.595	0.0392054	0.519333	0.0754919	7.54919
S-adenosylmethionine decarboxylase	spermidine biosynthetic process, spermine biosynthetic process	GO:0008295, GO:0006597	0.575	0.515	0.585	0.55	0.571	0.646	0.0432928	0.573667	0.0754668	7.54668
beta-adaptin, putative	intracellular protein transport, protein transport, vesicle-mediated transport	GO:0006886, GO:0016192	0.525	0.5	0.502	0.487	0.531	0.597	0.0395154	0.523667	0.0754591	7.54591
phenylalanyl-tRNA synthetase alpha chain, putative	phenylalanyl-tRNA aminoacylation, tRNA aminoacylation, tRNA aminoacylation for protein translation	GO:0006432, GO:0006412	0.606	0.592	0.566	0.553	0.556	0.671	0.0445406	0.590667	0.0754074	7.54074
hypothetical protein, conserved	ER to Golgi vesicle-mediated transport	GO:0006888	0.493	0.451	0.505	0.481	0.496	0.565	0.0375859	0.4985	0.075398	7.5398
methylmalonyl-coenzyme a mutase, putative	metabolic process	GO:0008152	0.43	0.41	0.416	0.474	0.447	0.495	0.0335718	0.445333	0.0753858	7.53858
clathrin heavy chain, putative	intracellular protein transport, vesicle-mediated transport	GO:0006886, GO:0016192	0.675	0.636	0.658	0.617	0.585	0.726	0.0489357	0.6495	0.0753436	7.53436
hypothetical protein, conserved	translational termination	GO:0006415	0.552	0.51	0.54	0.504	0.53	0.617	0.0408432	0.542167	0.0753333	7.53333
protein kinase, putative	protein phosphorylation	GO:0006468	0.493	0.46	0.486	0.477	0.491	0.568	0.0373493	0.495833	0.0753262	7.53262
zinc-binding dehydrogenase-like protein	oxidation-reduction process	GO:0008152, GO:0055114	0.437	0.419	0.436	0.433	0.474	0.51	0.0339926	0.4515	0.0752883	7.52883
nucleotide-binding protein, putative	tRNA wobble position uridine thiolation	GO:0002143	0.571	0.518	0.538	0.551	0.525	0.632	0.0418446	0.555833	0.0752826	7.52826
hypothetical protein, conserved	nucleotide-excision repair, proteasomal ubiquitin-dependent protein catabolic process	GO:0006289, GO:0043161	0.471	0.451	0.442	0.476	0.475	0.544	0.0358594	0.4765	0.0752559	7.52559
calpain-like cysteine peptidase, putative	proteolysis	GO:0006508	0.497	0.477	0.475	0.478	0.481	0.571	0.037351	0.4965	0.0752287	7.52287
protein kinase, putative	protein phosphorylation	GO:0006468	0.523	0.495	0.476	0.518	0.515	0.591	0.0390879	0.519667	0.0752173	7.52173
serine/threonine-protein kinase a, putative	protein phosphorylation	GO:0006468	0.574	0.538	0.54	0.525	0.552	0.641	0.0422216	0.561667	0.0751721	7.51721
chitinase	carbohydrate metabolic process, chitin catabolic process	GO:0005975, GO:0006032	0.435	0.427	0.433	0.435	0.484	0.509	0.0341082	0.453833	0.0751557	7.51557
hypothetical protein, conserved	translation	GO:0006412	0.519	0.496	0.493	0.543	0.479	0.584	0.0390026	0.519	0.0751494	7.51494
rab-like GTPase activating protein, putative	regulation of Rab GTPase activity	GO:0032313	0.463	0.447	0.436	0.483	0.492	0.535	0.0357659	0.476	0.0751385	7.51385
hypothetical protein, conserved	phagocytosis	GO:0006909	0.52	0.478	0.489	0.544	0.547	0.584	0.0395778	0.527	0.0751001	7.51001
dihydroxyacetonephosphate acyltransferase	metabolic process	GO:0008611	0.5	0.472	0.474	0.491	0.483	0.572	0.0374255	0.498667	0.0750511	7.50511
mitochondrial carrier protein, putative	transport	GO:0006810	0.517	0.511	0.481	0.576	0.524	0.584	0.039927	0.532167	0.0750273	7.50273
transcription factor-like protein	regulation of transcription, DNA-templated	GO:0006355	0.503	0.473	0.479	0.485	0.508	0.576	0.0378101	0.504	0.0750199	7.50199
hypothetical protein, conserved	transport	GO:0006810	0.559	0.523	0.577	0.51	0.549	0.627	0.0417888	0.5575	0.0749574	7.49574
hypothetical protein, conserved	glycerol metabolic process, lipid metabolic process	GO:0006071, GO:0006629	0.475	0.465	0.445	0.477	0.5	0.55	0.0363685	0.485333	0.0749351	7.49351
phosphomannomutase-like protein	carbohydrate metabolic process	GO:0005975	0.541	0.527	0.515	0.491	0.533	0.61	0.0401418	0.536167	0.0748682	7.48682
phosphatase, putative	dephosphorylation, protein dephosphorylation	GO:0006470	0.526	0.486	0.504	0.533	0.495	0.594	0.039151	0.523	0.0748585	7.48585
hypothetical protein, conserved	cyclic nucleotide biosynthetic process, intracellular signal transduction	GO:0009190, GO:0035556	0.447	0.432	0.428	0.453	0.453	0.522	0.0341023	0.455833	0.0748131	7.48131
hypothetical protein, conserved	regulation of transcription, DNA-templated	GO:0006355	0.512	0.468	0.499	0.544	0.508	0.58	0.0387698	0.5185	0.0747731	7.47731
polyadenylate-binding protein 1, putative	mRNA polyadenylation	GO:0006378, GO:0006413, GO:0006415	0.681	0.653	0.662	0.664	0.576	0.728	0.0493707	0.660667	0.0747286	7.47286
ATP synthase, putative	ATP hydrolysis coupled proton transport	GO:0015986	0.679	0.64	0.626	0.614	0.608	0.735	0.0485826	0.650333	0.0747041	7.47041
protein kinase, putative	protein phosphorylation	GO:0006468	0.53	0.513	0.492	0.51	0.543	0.605	0.0397463	0.532167	0.0746877	7.46877
hypothetical protein, conserved	ubiquitin-dependent protein catabolic process	GO:0006511	0.427	0.415	0.454	0.421	0.441	0.505	0.0331326	0.443833	0.0746509	7.46509
UDP-N-acetylglucosamine--dolichyl-phosphaten-ac et ylglucosaminephosphotransferase	dolichol-linked oligosaccharide biosynthetic process	GO:0006488	0.523	0.479	0.508	0.524	0.511	0.596	0.039073	0.5235	0.074638	7.4638
hypothetical protein, conserved	microtubule-based movement	GO:0007018	0.563	0.548	0.549	0.509	0.522	0.627	0.041265	0.553	0.0746202	7.46202
UDP-N-acetylglucosamine pyrophosphorylase, putative	metabolic process	GO:0008152	0.476	0.487	0.457	0.466	0.462	0.554	0.0360814	0.483667	0.0745997	7.45997
hypothetical protein, conserved	positive regulation of transcription elongation from RNA polymerase II promoter	GO:0032968	0.467	0.45	0.441	0.494	0.481	0.54	0.0357179	0.478833	0.0745935	7.45935
ATP-binding cassette protein subfamily C, member 8, putative	transmembrane transport, transport	GO:0006810	0.44	0.426	0.428	0.466	0.462	0.517	0.0340456	0.4565	0.0745795	7.45795
hypothetical protein, conserved	oxidation-reduction process, steroid biosynthetic process	GO:0006520	0.572	0.514	0.525	0.543	0.557	0.63	0.0415279	0.556833	0.0745787	7.45787
prenyl protein specific carboxyl methyltransferase, putative	C-terminal protein methylation	GO:0006481	0.443	0.44	0.427	0.444	0.445	0.521	0.0338034	0.453333	0.0745662	7.45662
short chain dehydrogenase, putative	metabolic process	GO:0008152	0.472	0.443	0.469	0.474	0.473	0.549	0.0357771	0.48	0.0745356	7.45356
hypothetical protein, conserved	histone modification	GO:0016570	0.514	0.512	0.462	0.518	0.514	0.583	0.0385353	0.517167	0.0745123	7.45123
protein kinase, putative	protein phosphorylation	GO:0006468	0.521	0.479	0.48	0.529	0.504	0.582	0.0383636	0.515833	0.0743721	7.43721
hypothetical protein, conserved	mitotic nuclear division	GO:0007067, GO:0000294, GO:0070966, GO:0006417, GO:0032790, GO:0006412	0.563	0.544	0.559	0.543	0.5	0.627	0.0413473	0.556	0.0743657	7.43657
hypothetical protein, conserved	regulation of translation	GO:0006417	0.438	0.429	0.446	0.418	0.467	0.511	0.0335306	0.4515	0.0742649	7.42649
adenosine kinase-like protein	purine ribonucleoside salvage	GO:0006166	0.454	0.439	0.477	0.487	0.517	0.533	0.0359764	0.4845	0.0742547	7.42547
DNA topoisomerase III, putative	DNA topological change	GO:0006265	0.605	0.588	0.586	0.532	0.57	0.665	0.0438817	0.591	0.0742498	7.42498
minichromosome maintenance (MCM) complex subunit, putative	DNA replication	GO:0006260, GO:0006270	0.526	0.514	0.513	0.5	0.478	0.592	0.0386458	0.5205	0.0742475	7.42475
3,2-trans-enoyl-CoA isomerase, mitochondrial precursor, putative	metabolic process	GO:0008152	0.555	0.528	0.555	0.636	0.592	0.626	0.043188	0.582	0.0742061	7.42061
hypothetical protein, conserved	folic acid-containing compound biosynthetic process	GO:0009396	0.424	0.404	0.409	0.432	0.456	0.49	0.0323383	0.435833	0.0741988	7.41988
pseudouridine synthase A-like protein, putative	RNA modification, pseudouridine synthesis	GO:0001522	0.494	0.467	0.476	0.499	0.496	0.572	0.0371466	0.500667	0.0741942	7.41942
acetoin dehydrogenase e3 component-like protein	cell redox homeostasis, oxidation-reduction process	GO:0045454, GO:0008152	0.543	0.542	0.538	0.5	0.582	0.619	0.0410999	0.554	0.0741875	7.41875
hypothetical protein, conserved	RNA processing	GO:0006396	0.421	0.411	0.428	0.469	0.465	0.496	0.0332606	0.448333	0.0741872	7.41872
NAD(p)-dependent steroid dehydrogenase-like protein	oxidation-reduction process, steroid biosynthetic process	GO:0006694	0.443	0.413	0.451	0.456	0.443	0.515	0.0336318	0.4535	0.0741606	7.41606
hypothetical protein, conserved	GPI anchor metabolic process, intracellular protein transport	GO:0006505, GO:0006886	0.515	0.497	0.503	0.505	0.486	0.592	0.0382814	0.516333	0.0741409	7.41409
mitochondrial associated ribonuclease, putative	metabolic process	GO:0008152	0.644	0.586	0.633	0.602	0.565	0.693	0.0459946	0.6205	0.074125	7.4125
glucokinase	glucose 6-phosphate metabolic process, glycolysis	GO:0006096	0.601	0.557	0.574	0.552	0.642	0.657	0.0442602	0.597167	0.074117	7.4117
protein kinase A regulatory subunit, putative	regulation of protein phosphorylation	GO:0001932	0.664	0.645	0.603	0.585	0.616	0.715	0.0472694	0.638	0.07409	7.409
DNA-directed RNA polymerase III subunit, putative	transcription, DNA-templated	GO:0006351	0.532	0.494	0.527	0.49	0.535	0.599	0.0392263	0.5295	0.0740817	7.40817
iron superoxide dismutase	oxidation-reduction process, superoxide metabolic process	GO:0055114, GO:0006801	0.67	0.617	0.606	0.599	0.668	0.722	0.0479166	0.647	0.0740597	7.40597
hypothetical protein, conserved	tRNA methylation	GO:0030488	0.513	0.478	0.496	0.56	0.505	0.577	0.0385992	0.5215	0.0740158	7.40158
hypothetical protein, conserved	CTP biosynthetic process, GTP biosynthetic process, UTP biosynthetic process, nucleoside diphosphate phosphorylation	GO:0006241, GO:0006183, GO:0006228	0.478	0.453	0.456	0.469	0.481	0.55	0.0355607	0.481167	0.0739053	7.39053
hypothetical protein, conserved	membrane lipid biosynthetic process	GO:0046467	0.513	0.487	0.486	0.488	0.493	0.582	0.0375522	0.508167	0.0738974	7.38974
DNA ligase I, putative	DNA recombination, DNA repair, DNA replication	GO:0006310, GO:0006281, GO:0006260	0.525	0.526	0.506	0.497	0.493	0.598	0.0387165	0.524167	0.0738629	7.38629
60S ribosomal protein L12, putative	microtubule-based movement	GO:0007018	0.555	0.509	0.56	0.528	0.525	0.623	0.0406054	0.55	0.073828	7.3828
sec1 family transport protein, putative	vesicle docking involved in exocytosis, vesicle-mediated transport	GO:0006904, GO:0016192	0.587	0.565	0.564	0.544	0.541	0.656	0.0425084	0.576167	0.073778	7.3778
hypothetical protein, conserved	ubiquitin-dependent protein catabolic process	GO:0006511	0.459	0.43	0.454	0.476	0.48	0.533	0.034808	0.472	0.0737459	7.37459
proteasome alpha 3 subunit, putative	proteolysis involved in cellular protein catabolic process, ubiquitin-dependent protein catabolic process	GO:0006511	0.671	0.605	0.635	0.628	0.598	0.725	0.0474623	0.643667	0.0737373	7.37373
isocitrate dehydrogenase [NADP], mitochondrial precursor, putative	isocitrate metabolic process, oxidation-reduction process	GO:0006102, GO:0055114	0.697	0.676	0.708	0.711	0.597	0.747	0.0508042	0.689333	0.0737005	7.37005
MCAK-like kinesin, putative	microtubule-based movement	GO:0007018	0.605	0.581	0.569	0.541	0.616	0.668	0.043912	0.596667	0.0735956	7.35956
hypothetical protein, conserved	RNA splicing	GO:0008380	0.563	0.528	0.577	0.519	0.529	0.627	0.0409996	0.557167	0.0735859	7.35859
TFIIH basal transcription factor complex helicase subunit, putative	nucleobase-containing compound metabolic process	GO:0006289	0.495	0.47	0.469	0.502	0.485	0.568	0.0366574	0.498167	0.0735847	7.35847
phosphoinositide-binding protein, putative	cell communication	GO:0007154	0.554	0.519	0.524	0.552	0.512	0.621	0.0402194	0.547	0.0735272	7.35272
GPI transamidase component GAA1, putative	GPI anchor biosynthetic process	GO:0006506	0.48	0.46	0.465	0.496	0.466	0.555	0.0357994	0.487	0.0735101	7.35101
N-acetyltransferase subunit ARD1, putative	metabolic process	GO:0008152	0.586	0.559	0.523	0.559	0.56	0.648	0.0420797	0.5725	0.0735016	7.35016
ubiquitin hydrolase, putative	ubiquitin-dependent protein catabolic process	GO:0006511	0.493	0.47	0.47	0.485	0.505	0.568	0.036632	0.4985	0.0734844	7.34844
hypothetical protein, conserved	protein homooligomerization	GO:0006813	0.479	0.478	0.501	0.513	0.45	0.556	0.0364495	0.496167	0.0734622	7.34622
exosome subunit rrp6p homologue putative	RNA processing, cellular metabolic process, nucleobase-containing compound metabolic process	GO:0006396	0.502	0.486	0.47	0.475	0.5	0.571	0.0367786	0.500667	0.0734593	7.34593
hypothetical protein, conserved	cell redox homeostasis	GO:0045454	0.491	0.456	0.494	0.524	0.471	0.557	0.0366356	0.498833	0.0734426	7.34426
casein kinase I-like protein	protein phosphorylation	GO:0006468	0.494	0.489	0.483	0.505	0.55	0.576	0.0378915	0.516167	0.0734095	7.34095
delta8 fatty acid desaturase-like protein	lipid metabolic process	GO:0006629	0.488	0.488	0.459	0.516	0.455	0.551	0.0361741	0.492833	0.0734003	7.34003
actyltransferase-like protein	metabolic process	GO:0008152	0.535	0.533	0.524	0.487	0.525	0.607	0.0392755	0.535167	0.0733893	7.33893
DNAj-like protein	protein folding	GO:0006457	0.557	0.506	0.535	0.53	0.537	0.623	0.0402095	0.548	0.0733749	7.33749
helicase, putative	nucleotide-excision repair	GO:0006289	0.511	0.486	0.477	0.52	0.491	0.58	0.0374775	0.510833	0.0733655	7.33655
amino acid permease, putative	amino acid transmembrane transport	GO:0006865	0.548	0.5	0.518	0.54	0.534	0.616	0.0397928	0.542667	0.0733282	7.33282
hypothetical protein, conserved	CTP biosynthetic process, GTP biosynthetic process, UTP biosynthetic process, nucleoside diphosphate phosphorylation	GO:0006241, GO:0006183, GO:0006228	0.495	0.485	0.473	0.466	0.491	0.567	0.0363781	0.496167	0.0733183	7.33183
hypothetical protein, conserved	cytidine to uridine editing	GO:0016554, GO:0048255	0.437	0.433	0.427	0.464	0.466	0.517	0.0334823	0.457333	0.0732121	7.32121
spliceosomal U5 snRNP-specific protein, putative	mitosis	GO:0007067	0.472	0.452	0.467	0.504	0.525	0.544	0.0361608	0.494	0.0731999	7.31999
hypothetical protein, conserved	tRNA aminoacylation	GO:0043039, GO:0006412	0.511	0.477	0.49	0.521	0.541	0.583	0.0380513	0.5205	0.0731052	7.31052
replication factor C, subunit 2, putative	DNA replication	GO:0006260	0.506	0.484	0.475	0.491	0.506	0.578	0.0370171	0.506667	0.0730601	7.30601
adaptor complex protein (AP) 3 delta subunit 1, putative	intracellular protein transport, protein transport, vesicle-mediated transport	GO:0006886, GO:0016192	0.515	0.504	0.511	0.473	0.509	0.587	0.0377028	0.5165	0.0729967	7.29967
DNA topoisomerase III, putative	DNA topological change	GO:0006265	0.525	0.492	0.518	0.507	0.519	0.602	0.0384677	0.527167	0.0729707	7.29707
adenine aminohydrolase	purine ribonucleoside monophosphate biosynthetic process	GO:0009168, GO:0043101	0.487	0.469	0.475	0.491	0.495	0.569	0.0363024	0.497667	0.0729453	7.29453
serine palmitoyltransferase, putative	biosynthetic process	GO:0009058	0.674	0.621	0.627	0.59	0.631	0.723	0.0469965	0.644333	0.0729381	7.29381
glucose transporter/membrane transporter D2, putative	transmembrane transport	GO:0055085, GO:0006810	0.523	0.492	0.484	0.503	0.502	0.587	0.0375522	0.515167	0.0728933	7.28933
vesicular protein trafficking mediator, putative	protein transport	GO:0015031	0.555	0.515	0.529	0.534	0.509	0.617	0.03959	0.543167	0.0728874	7.28874
hypothetical protein, conserved	cell communication	GO:0007154	0.597	0.574	0.546	0.555	0.555	0.659	0.0423462	0.581	0.072885	7.2885
hypothetical protein, conserved	retina hometasis	GO:0001895	0.536	0.518	0.502	0.506	0.513	0.605	0.0386109	0.53	0.0728507	7.28507
isoleucyl-tRNA synthetase, putative	isoleucyl-tRNA aminoacylation, tRNA aminoacylation for protein translation	GO:0006428, GO:0006412	0.704	0.68	0.674	0.641	0.609	0.751	0.0492778	0.6765	0.0728423	7.28423
synaptobrevin-type transport protein, putative	transport, vesicle-mediated transport	GO:0016192	0.532	0.508	0.514	0.501	0.511	0.604	0.0384846	0.528333	0.0728416	7.28416
hypothetical protein, conserved	RNA splicing	GO:0008380	0.471	0.435	0.471	0.483	0.463	0.54	0.0347472	0.477167	0.0728198	7.28198
hypothetical protein, conserved	carbohydrate metabolic process	GO:0005975	0.559	0.54	0.544	0.521	0.526	0.631	0.0403026	0.5535	0.0728141	7.28141
hypothetical protein, conserved	regulation of transcription, DNA-templated	GO:0006355	0.452	0.436	0.436	0.464	0.486	0.524	0.0339509	0.466333	0.072804	7.2804
protein kinase, putative	protein phosphorylation	GO:0006468	0.554	0.519	0.524	0.527	0.516	0.619	0.0395445	0.543167	0.0728036	7.28036
ribokinase, putative	D-ribose metabolic process	GO:0006014	0.596	0.57	0.547	0.555	0.626	0.657	0.0430693	0.591833	0.0727727	7.27727
aminopeptidase P, putative	cellular process	GO:0009987	0.684	0.628	0.649	0.601	0.634	0.735	0.0476714	0.655167	0.0727623	7.27623
ethanolamine phosphotransferase, putative	phospholipid biosynthetic process	GO:0006646, GO:0008654	0.553	0.492	0.55	0.543	0.532	0.615	0.0398334	0.5475	0.0727551	7.27551
hypothetical protein, conserved	metabolic process	GO:0008152	0.604	0.575	0.571	0.545	0.573	0.668	0.0428423	0.589333	0.0726963	7.26963
hypothetical protein, conserved	ceramide biosynthetic process	GO:0046513, GO:0006672	0.547	0.511	0.516	0.523	0.519	0.614	0.0391288	0.538333	0.0726852	7.26852
vacuolar ATP synthase subunit c, putative	ATP hydrolysis coupled proton transport	GO:0015986	0.406	0.389	0.413	0.408	0.428	0.477	0.030538	0.420167	0.0726806	7.26806
hypothetical protein, conserved	cytidine to uridine editing	GO:0016554, GO:0048255	0.53	0.497	0.52	0.498	0.509	0.599	0.0381929	0.5255	0.0726792	7.26792
hypothetical protein, conserved	RNA processing	GO:0006396	0.519	0.499	0.512	0.477	0.518	0.589	0.03772	0.519	0.0726783	7.26783
hypothetical protein, conserved	RNA polyadenylation	GO:0043631, GO:0048255	0.494	0.477	0.477	0.48	0.511	0.571	0.0364399	0.501667	0.0726377	7.26377
hypothetical protein, conserved	intracellular protein transport	GO:0006886	0.52	0.519	0.534	0.475	0.526	0.594	0.0383406	0.528	0.0726147	7.26147
rRNA biogenesis protein-like protein	RNA processing	GO:0006396	0.566	0.531	0.539	0.517	0.563	0.631	0.0404693	0.557833	0.0725473	7.25473
aspartate aminotransferase, putative	biosynthetic process	GO:0006520	0.657	0.587	0.646	0.597	0.603	0.707	0.0458973	0.632833	0.0725268	7.25268
nonspecific nucleoside hydrolasewith=GeneDB:LmjF18.1580	purine-containing compound salvage	GO:0043101	0.564	0.558	0.52	0.524	0.564	0.633	0.0406436	0.5605	0.0725131	7.25131
deoxyribose-phosphate aldolase, putative	deoxyribonucleotide catabolic process	GO:0009264	0.605	0.563	0.609	0.541	0.611	0.666	0.0434254	0.599167	0.0724764	7.24764
aquaporin 9, putative	transport	GO:0006833	0.545	0.518	0.538	0.501	0.56	0.615	0.0395748	0.546167	0.0724592	7.24592
protein transport protein Sec24A, putative	ER to Golgi vesicle-mediated transport, intracellular protein transport	GO:0006888, GO:0006886	0.616	0.579	0.572	0.55	0.59	0.673	0.0432281	0.596667	0.0724493	7.24493
hypothetical protein, conserved	RNA processing	GO:0006396	0.44	0.435	0.432	0.48	0.46	0.518	0.0333731	0.460833	0.0724191	7.24191
kinesin, putative	microtubule-based movement	GO:0007018	0.523	0.5	0.489	0.509	0.504	0.593	0.0376174	0.519667	0.0723875	7.23875
heat shock protein-like protein, putative	protein folding	GO:0006457	0.563	0.566	0.535	0.506	0.561	0.628	0.0405237	0.559833	0.0723852	7.23852
hypothetical protein, conserved	regulation of ARF protein signal transduction	GO:0032012	0.479	0.463	0.465	0.466	0.487	0.555	0.0351592	0.485833	0.0723688	7.23688
glycosyltransferase, putative	protein mannosylation	GO:0035268	0.453	0.437	0.443	0.454	0.469	0.529	0.0335882	0.464167	0.0723624	7.23624
protein kinase, putative	protein phosphorylation	GO:0006468	0.498	0.485	0.463	0.484	0.51	0.568	0.0362418	0.501333	0.0722908	7.22908
hypothetical protein, conserved	regulation of transcription, DNA-templated	GO:0006355	0.533	0.54	0.51	0.503	0.508	0.606	0.0385521	0.533333	0.0722852	7.22852
hypothetical protein, conserved	translation	GO:0006412	0.586	0.55	0.554	0.533	0.557	0.648	0.0412876	0.571333	0.0722654	7.22654
hypothetical protein, conserved	metabolic process	GO:0008152	0.568	0.512	0.577	0.556	0.561	0.639	0.0411019	0.568833	0.0722565	7.22565
chaperone protein DNAj, putative	protein folding	GO:0006457	0.532	0.494	0.519	0.503	0.531	0.602	0.038301	0.530167	0.0722433	7.22433
phosphatidylinositol kinase, putative	phosphatidylinositol phosphorylation	GO:0046854, GO:0048015	0.549	0.513	0.513	0.539	0.518	0.615	0.0390918	0.541167	0.0722361	7.22361
hypothetical protein, conserved	axonemal dynein complex assembly	GO:0070286	0.561	0.539	0.504	0.575	0.557	0.626	0.0404162	0.560333	0.0721288	7.21288
hypothetical protein, conserved	nucleotide-sugar transport	GO:0015784	0.537	0.509	0.512	0.513	0.506	0.605	0.0382187	0.530333	0.0720654	7.20654
malate dehydrogenase, putative	carbohydrate metabolic process, cellular carbohydrate metabolic process, malate metabolic process, oxidation-reduction process	GO:0006096, GO:0006108, GO:0055114	0.458	0.445	0.456	0.465	0.498	0.536	0.0343201	0.476333	0.0720505	7.20505
hypothetical protein, conserved	oxidation-reduction process	GO:0055114	0.54	0.504	0.555	0.531	0.544	0.622	0.0395458	0.549333	0.0719886	7.19886
hypothetical protein, conserved	protein prenylation	GO:0018342	0.476	0.455	0.46	0.479	0.477	0.551	0.0347505	0.483	0.0719473	7.19473
hypothetical protein, conserved	cell wall macromolecule catabolic process	GO:0016998	0.526	0.508	0.525	0.526	0.486	0.599	0.0380035	0.528333	0.0719309	7.19309
hypothetical protein, conserved	cilium or flagellum-dependent cell motility	GO:0001539, GO:0060286	0.445	0.447	0.439	0.458	0.424	0.518	0.0327378	0.455167	0.071925	7.1925
hypothetical protein, conserved	transport	GO:0006810	0.524	0.506	0.484	0.504	0.537	0.592	0.037724	0.5245	0.0719237	7.19237
DNA topoisomerase type IB small subunit	DNA topological change	GO:0006265, GO:0006333	0.523	0.506	0.498	0.579	0.544	0.593	0.0388677	0.5405	0.0719107	7.19107
DNA-directed RNA polymerase, alpha subunit, putative	transcription, DNA-templated	GO:0006351	0.587	0.548	0.548	0.544	0.55	0.648	0.0410191	0.570833	0.0718583	7.18583
rab-GDP dissociation inhibitor, putative	protein transport	GO:0015031, GO:0043087	0.691	0.658	0.692	0.65	0.6	0.743	0.0483018	0.672333	0.0718421	7.18421
hypothetical protein, conserved	cell cycle process	GO:0022402	0.615	0.606	0.607	0.543	0.594	0.679	0.0436196	0.607333	0.0718215	7.18215
hypothetical protein, conserved	mRNA 5'-splice site recognition	GO:0000395	0.446	0.443	0.468	0.442	0.503	0.52	0.0337086	0.470333	0.0716695	7.16695
phosphatidyltransferase, putative	phospholipid biosynthetic process	GO:0008654	0.588	0.575	0.523	0.579	0.591	0.654	0.041919	0.585	0.0716564	7.16564
ethanolamine kinase, putative	phosphatidylethanolamine biosynthetic process	GO:0006646	0.555	0.547	0.521	0.561	0.517	0.627	0.0397073	0.554667	0.0715876	7.15876
methyltransferase, putative	7-methylguanosine mRNA capping	GO:0006370	0.509	0.495	0.487	0.488	0.507	0.584	0.036626	0.511667	0.0715818	7.15818
hypothetical protein, conserved	metabolic process	GO:0008152	0.488	0.476	0.457	0.488	0.495	0.561	0.035369	0.494167	0.071573	7.1573
adaptor gamma-1 chain, putative	intracellular protein transport, protein transport, vesicle-mediated transport	GO:0006886, GO:0016192	0.556	0.541	0.535	0.516	0.528	0.626	0.0393887	0.550333	0.0715724	7.15724
tyrosine phosphatase isoform, putative	protein dephosphorylation	GO:0006470	0.491	0.462	0.485	0.52	0.486	0.564	0.0358646	0.501333	0.0715384	7.15384
cullin-like protein-like protein	ubiquitin-dependent protein catabolic process	GO:0006511	0.431	0.413	0.426	0.433	0.453	0.502	0.031667	0.443	0.0714831	7.14831
hypothetical protein, conserved	mRNA 3'-end processing	GO:0031124, GO:0006378, GO:0043488	0.441	0.427	0.448	0.442	0.44	0.517	0.0323404	0.4525	0.0714704	7.14704
la RNA binding protein, putative	RNA processing	GO:0006396	0.716	0.654	0.691	0.676	0.619	0.76	0.0490184	0.686	0.0714553	7.14553
GDP-mannose 4,6 dehydratase, putative	cellular metabolic process	GO:0044237	0.478	0.454	0.468	0.481	0.489	0.554	0.0348119	0.487333	0.0714334	7.14334
serine/threonine-protein kinase-like protein	protein phosphorylation	GO:0006468	0.512	0.505	0.516	0.476	0.517	0.588	0.0370621	0.519	0.0714106	7.14106
phosphatidylinositol-specific phospholipase-like protein	intracellular signal transduction, lipid metabolic process, signal transduction	GO:0035556, GO:0006629	0.449	0.45	0.435	0.446	0.457	0.526	0.0328801	0.4605	0.0714008	7.14008
sucrose hydrolase-like protein	carbohydrate metabolic process	GO:0005975	0.449	0.439	0.467	0.436	0.449	0.524	0.0328674	0.460667	0.0713475	7.13475
ubiquitin hydrolase, putative	ubiquitin-dependent protein catabolic process	GO:0006511	0.529	0.517	0.502	0.508	0.505	0.601	0.03755	0.527	0.0712523	7.12523
hypothetical protein, conserved	rRNA processing	GO:0006364	0.52	0.498	0.505	0.504	0.503	0.595	0.0370805	0.520833	0.0711946	7.11946
hypothetical protein, conserved	oxidation-reduction process	GO:0016226, GO:0055114	0.51	0.488	0.482	0.498	0.499	0.581	0.0362583	0.509667	0.0711413	7.11413
hypothetical protein, conserved	queuosine biosynthetic process, tRNA modification	GO:0008616	0.404	0.401	0.42	0.425	0.418	0.484	0.0302368	0.425333	0.0710898	7.10898
hypothetical protein, conserved	RNA metabolic process	GO:0016070	0.454	0.442	0.466	0.478	0.504	0.534	0.034092	0.479667	0.0710744	7.10744
hypothetical protein, conserved	double-strand break repair, double-strand break repair via homologous recombination	GO:0020033	0.436	0.419	0.425	0.449	0.441	0.507	0.0317012	0.446167	0.0710524	7.10524
asparaginyl-tRNA synthetase, putative	asparaginyl-tRNA aminoacylation, tRNA aminoacylation for protein translation	GO:0006421, GO:0006422, GO:0006412	0.577	0.531	0.549	0.551	0.528	0.635	0.039902	0.561833	0.071021	7.1021
hypothetical protein, conserved	signal transduction	GO:0007165	0.496	0.479	0.473	0.514	0.527	0.571	0.0361994	0.51	0.0709793	7.09793
phosphatidylinositol 4-kinase, putative	phosphatidylinositol phosphorylation	GO:0046854, GO:0048015	0.495	0.481	0.479	0.492	0.468	0.566	0.0352444	0.496833	0.070938	7.0938
serine/threonine-protein kinase Nek3, putative	protein phosphorylation	GO:0006468	0.461	0.449	0.454	0.486	0.48	0.541	0.0338866	0.4785	0.0708183	7.08183
hypothetical protein, conserved	metabolic process	GO:0008152	0.565	0.55	0.526	0.549	0.529	0.634	0.0395748	0.558833	0.0708169	7.08169
endo/exonuclease Mre11, putative	DNA metabolic process, double-strand break repair	GO:0006302	0.517	0.487	0.496	0.488	0.517	0.584	0.0364495	0.514833	0.0707987	7.07987
T-complex protein 1, beta subunit, putative	cellular protein metabolic process, protein folding	GO:0006457	0.534	0.492	0.54	0.5	0.512	0.595	0.0374188	0.528833	0.0707573	7.07573
hypothetical protein, conserved	oxidation-reduction process, tRNA processing	GO:0055114, GO:0008033	0.525	0.496	0.503	0.513	0.523	0.599	0.0372438	0.5265	0.0707384	7.07384
short chain 3-hydroxyacyl-CoA dehydrogenase, putative	fatty acid metabolic process, oxidation-reduction process	GO:0006631	0.597	0.564	0.583	0.569	0.531	0.654	0.0412262	0.583	0.0707139	7.07139
ubiquitin carrier protein 4, putative	post-translational protein modification	GO:0043687, GO:0016567, GO:0051246	0.544	0.497	0.541	0.521	0.549	0.612	0.0384604	0.544	0.0706992	7.06992
serine/threonine protein kinase, putative	protein phosphorylation	GO:0006468	0.514	0.482	0.497	0.517	0.494	0.584	0.036385	0.514667	0.0706962	7.06962
separin, putative	proteolysis	GO:0006508	0.455	0.436	0.439	0.459	0.468	0.526	0.0327867	0.463833	0.0706863	7.06863
calcium-translocating P-type ATPase	ATP biosynthetic process, calcium ion transport, cation transport, metabolic process	GO:0006754, GO:0006816, GO:0008152	0.414	0.408	0.414	0.439	0.427	0.49	0.0305352	0.432	0.0706834	7.06834
ubiquitin-conjugating enzyme, putative	post-translational protein modification	GO:0043687, GO:0051246	0.516	0.532	0.503	0.487	0.491	0.586	0.0366901	0.519167	0.0706712	7.06712
elongation initiation factor 2 alpha subunit, putative	translation	GO:0006412	0.474	0.457	0.454	0.464	0.494	0.544	0.0340025	0.481167	0.0706667	7.06667
OSM3-like kinesin, putative	microtubule-based movement	GO:0007018	0.605	0.587	0.601	0.567	0.546	0.669	0.0420876	0.595833	0.0706365	7.06365
hypothetical protein, conserved	dephosphorylation, protein dephosphorylation	GO:0006470	0.469	0.455	0.493	0.465	0.525	0.54	0.0346896	0.491167	0.0706269	7.06269
6-phosphofructo-2-kinase/fructose-2,6-biphospha ta se1-like protein	fructose metabolic process	GO:0006003	0.537	0.528	0.503	0.517	0.515	0.608	0.0377606	0.534667	0.0706247	7.06247
chloride channel protein, putative	chloride transport, transmembrane transport	GO:0006821	0.467	0.452	0.452	0.508	0.487	0.538	0.0341702	0.484	0.0705995	7.05995
mitochondrial RNA editing ligase 1	RNA modification	GO:0009451	0.719	0.723	0.71	0.651	0.634	0.767	0.0494638	0.700667	0.0705953	7.05953
protein kinase, putative	protein phosphorylation	GO:0006468	0.486	0.468	0.462	0.49	0.487	0.559	0.0347275	0.492	0.0705844	7.05844
protein kinase, putative	protein phosphorylation	GO:0006468	0.505	0.483	0.486	0.487	0.482	0.573	0.0354664	0.502667	0.0705565	7.05565
alanine aminotransferase	biosynthetic process	GO:0006524, GO:0009058	0.518	0.511	0.513	0.588	0.518	0.589	0.0380565	0.5395	0.0705404	7.05404
ubiquitin-protein ligase, putative	cellular protein modification process	GO:0006464	0.481	0.463	0.473	0.461	0.481	0.553	0.0342325	0.485333	0.0705341	7.05341
hypothetical protein, conserved	intracellular protein transport	GO:0006886	0.519	0.477	0.517	0.519	0.546	0.589	0.0372259	0.527833	0.0705258	7.05258
hypothetical protein, conserved	metabolic process	GO:0008152	0.457	0.459	0.47	0.456	0.515	0.534	0.0339613	0.481833	0.0704834	7.04834
C-terminal motor kinesin, putative	microtubule-based movement	GO:0007018	0.471	0.477	0.459	0.451	0.47	0.545	0.0337308	0.478833	0.0704437	7.04437
oxidoreductase, putative	alcohol metabolic process, oxidation-reduction process	GO:0006066	0.545	0.509	0.513	0.535	0.527	0.613	0.0380456	0.540333	0.0704113	7.04113
exosome-associated protein 2, putative	RNA processing	GO:0006396	0.504	0.486	0.483	0.496	0.514	0.58	0.0359207	0.5105	0.0703639	7.03639
proline oxidase, mitochondrial precursor-like protein	glutamate biosynthetic process, oxidation-reduction process, proline catabolic process	GO:0006537, GO:0006562	0.623	0.6	0.617	0.593	0.557	0.687	0.0431204	0.612833	0.0703623	7.03623
ABC transporter-like protein	transmembrane transport, transport	GO:0006810	0.481	0.468	0.479	0.469	0.483	0.559	0.0344582	0.489833	0.0703468	7.03468
hypothetical protein, conserved	rRNA processing	GO:0006364	0.564	0.525	0.536	0.531	0.533	0.627	0.0388673	0.552667	0.0703268	7.03268
potassium voltage-gated channel, putative	protein homooligomerization	GO:0006813	0.507	0.465	0.51	0.516	0.516	0.578	0.0362197	0.515333	0.070284	7.0284
sphingosine phosphate lyase-like protein, putative	carboxylic acid metabolic process	GO:0019752, GO:0046335	0.576	0.54	0.542	0.537	0.557	0.641	0.0397429	0.5655	0.0702793	7.02793
kinesin, putative	microtubule-based movement	GO:0007018	0.556	0.549	0.53	0.519	0.523	0.623	0.0386161	0.55	0.070211	7.0211
dnaj chaperone-like protein	protein folding	GO:0006457	0.485	0.457	0.461	0.479	0.478	0.551	0.0340612	0.485167	0.0702052	7.02052
mitochondrial ornithine carrier protein-like protein	transport	GO:0006810	0.495	0.477	0.499	0.491	0.534	0.574	0.0359203	0.511667	0.0702025	7.02025
malonyl-coa decarboxylase-like protein	fatty acid biosynthetic process	GO:0006633	0.523	0.496	0.496	0.549	0.528	0.595	0.0372635	0.531167	0.070154	7.0154
tyrosine phosphatase, putative	dephosphorylation, protein dephosphorylation	GO:0006470	0.482	0.461	0.483	0.459	0.49	0.553	0.0342345	0.488	0.0701526	7.01526
tRNA nucleotidyltransferase, putative	RNA processing	GO:0006396	0.441	0.436	0.444	0.447	0.476	0.52	0.0322965	0.460667	0.0701083	7.01083
pantothenate kinase subunit, putative	coenzyme A biosynthetic process, metabolic process	GO:0015937	0.509	0.486	0.489	0.513	0.491	0.581	0.0358204	0.5115	0.0700301	7.00301
hypothetical protein, conserved	oxidation-reduction process	GO:0055114	0.511	0.484	0.498	0.509	0.484	0.58	0.0357547	0.511	0.0699701	6.99701
carbonic anhydrase family protein, putative	carbon utilization	GO:0015976	0.62	0.583	0.609	0.558	0.572	0.675	0.0421778	0.602833	0.0699659	6.99659
carrier protein, putative	transport	GO:0006810	0.529	0.491	0.521	0.532	0.548	0.604	0.0376019	0.5375	0.069957	6.9957
3-demethylubiquinone-9 3-methyltransferase, putative	ubiquinone biosynthetic process	GO:0006744	0.489	0.458	0.478	0.49	0.504	0.56	0.0346742	0.4965	0.0698373	6.98373
homoserine dehydrogenase-like protein	cellular amino acid metabolic process, oxidation-reduction process	GO:0006520	0.596	0.575	0.586	0.529	0.57	0.654	0.0408509	0.585	0.0698307	6.98307
hypothetical protein, conserved	RNA metabolic process	GO:0016070	0.614	0.585	0.564	0.561	0.595	0.674	0.0417872	0.598833	0.069781	6.9781
hypothetical protein, conserved	iron-sulfur cluster assembly	GO:0016226	0.485	0.47	0.466	0.512	0.487	0.559	0.0346453	0.4965	0.0697791	6.97791
hypothetical protein, conserved	oxidation-reduction process	GO:0055114	0.532	0.502	0.526	0.518	0.572	0.603	0.0378228	0.542167	0.0697624	6.97624
uracil-DNA-glycosylase, putative	DNA repair, base-excision repair	GO:0006284	0.504	0.502	0.486	0.478	0.49	0.575	0.0352727	0.505833	0.069732	6.9732
hypothetical protein, conserved	cyclic nucleotide biosynthetic process, intracellular signal transduction	GO:0009190, GO:0035556	0.435	0.416	0.447	0.462	0.47	0.508	0.0318036	0.456333	0.0696937	6.96937
hypothetical protein, conserved	RNA processing	GO:0006396	0.481	0.457	0.471	0.476	0.473	0.552	0.0337935	0.485	0.0696773	6.96773
dipeptidyl-peptidase 8-like serine peptidase, putative	proteolysis	GO:0006508	0.549	0.538	0.524	0.526	0.523	0.622	0.0380946	0.547	0.0696428	6.96428
pseudouridylate synthase-like protein	RNA modification, pseudouridine synthesis	GO:0001522	0.559	0.54	0.578	0.509	0.57	0.626	0.0392462	0.563667	0.0696267	6.96267
protein farnesyltransferase alpha subunit, putative	protein prenylation	GO:0018342	0.489	0.487	0.463	0.475	0.489	0.561	0.0343802	0.494	0.0695956	6.95956
mitogen-activated protein kinase, putative	protein phosphorylation	GO:0006468	0.651	0.606	0.633	0.606	0.584	0.707	0.0439063	0.631167	0.0695638	6.95638
GTPase activating protein, putative	regulation of Rab GTPase activity	GO:0032313	0.535	0.486	0.501	0.488	0.515	0.581	0.0359981	0.517667	0.0695392	6.95392
protein kinase, putative	protein phosphorylation, signal transduction	GO:0006468, GO:0006355, GO:0007165	0.465	0.459	0.457	0.49	0.51	0.542	0.0338551	0.487167	0.0694938	6.94938
hypothetical protein, unknown function	fatty acid biosynthetic process, oxidation-reduction process	GO:0006633, GO:0055114	0.516	0.482	0.498	0.523	0.523	0.588	0.0362473	0.521667	0.0694836	6.94836
enoyl-CoA hydratase/isomerase-like protein	metabolic process	GO:0008152	0.543	0.521	0.538	0.495	0.517	0.604	0.0372648	0.536333	0.0694807	6.94807
phospholipid:diacylglycerol acyltransferase, putative	lipid metabolic process	GO:0006629	0.551	0.519	0.534	0.523	0.558	0.623	0.0382866	0.551333	0.0694437	6.94437
hypothetical protein, conserved	regulation of translation	GO:0006417	0.53	0.5	0.502	0.51	0.516	0.597	0.0365098	0.525833	0.0694323	6.94323
hypothetical protein, conserved	pathogenesis, regulation of protein secretion	GO:0009405, GO:0050708	0.546	0.526	0.527	0.504	0.528	0.612	0.0374793	0.5405	0.069342	6.9342
hypothetical protein, conserved	signal transduction	GO:0007165	0.525	0.502	0.51	0.518	0.487	0.591	0.0362073	0.522167	0.0693405	6.93405
acyl-CoA oxidase, putative	fatty acid beta-oxidation, metabolic process, oxidation-reduction process	GO:0008152	0.495	0.477	0.467	0.494	0.491	0.565	0.0345393	0.498167	0.0693329	6.93329
casein kinase II, putative	protein phosphorylation	GO:0006468	0.451	0.437	0.451	0.453	0.467	0.527	0.0321414	0.464333	0.0692204	6.92204
transcription modulator/accessory protein, putative	nucleobase-containing compound metabolic process	GO:0006139	0.496	0.476	0.481	0.483	0.49	0.568	0.0345254	0.499	0.0691891	6.91891
hypothetical protein, conserved	GPI anchor biosynthetic process	GO:0006506	0.476	0.452	0.471	0.489	0.491	0.551	0.0337856	0.488333	0.0691855	6.91855
nuclear pore complex protein (NUP155), putative	nucleocytoplasmic transport	GO:0006913	0.46	0.44	0.454	0.476	0.473	0.534	0.0327073	0.472833	0.069173	6.9173
hypothetical protein, conserved	DNA repair	GO:0006281	0.476	0.446	0.472	0.494	0.491	0.547	0.0337323	0.487667	0.0691708	6.91708
kinesin, putative	microtubule-based movement	GO:0007018	0.589	0.559	0.578	0.539	0.555	0.652	0.0400133	0.578667	0.0691475	6.91475
hypothetical protein, conserved	carboxylic acid metabolic process	GO:0019752	0.508	0.487	0.485	0.481	0.485	0.571	0.0347472	0.502833	0.0691028	6.91028
hypothetical protein, conserved	metabolic process	GO:0008152	0.614	0.568	0.582	0.619	0.557	0.67	0.0415628	0.601667	0.0690795	6.90795
spliceosome-associated protein, putative	mRNA processing	GO:0006397	0.545	0.518	0.505	0.543	0.509	0.605	0.0371255	0.5375	0.0690706	6.90706
6-phosphogluconate dehydrogenase, decarboxylating, putative	oxidation-reduction process, pentose-phosphate shunt	GO:0055114, GO:0006098	0.64	0.607	0.564	0.615	0.621	0.695	0.0430705	0.623667	0.0690601	6.90601
nucleoside transporter 1, putative	transport	GO:0006179, GO:0006190, GO:0006810	0.64	0.599	0.595	0.582	0.581	0.689	0.0424248	0.614333	0.0690583	6.90583
chaperone protein DNAj, putative	protein folding	GO:0006457	0.491	0.471	0.475	0.522	0.499	0.564	0.0347774	0.503667	0.0690484	6.90484
protein phosphatase 2A regulatory subunit, putative	signal transduction	GO:0007165	0.47	0.456	0.471	0.49	0.519	0.545	0.0339495	0.491833	0.0690264	6.90264
serine/threonine-protein kinase, putative	protein phosphorylation	GO:0006468	0.513	0.501	0.481	0.512	0.501	0.584	0.0355565	0.515333	0.0689971	6.89971
chloride channel protein, putative	chloride transport, transmembrane transport	GO:0006821	0.553	0.533	0.543	0.513	0.553	0.625	0.0381663	0.553333	0.0689752	6.89752
hypothetical protein, conserved	RNA metabolic process	GO:0016070	0.461	0.44	0.469	0.462	0.464	0.535	0.0325172	0.471833	0.0689167	6.89167
transcription factor, putative	DNA-templated transcription, initiation	GO:0006352, GO:0006355, GO:0006413	0.547	0.506	0.515	0.54	0.536	0.612	0.0373827	0.542667	0.068887	6.8887
hypothetical protein, conserved	lipid transport	GO:0006869, GO:0015772	0.506	0.492	0.515	0.478	0.501	0.579	0.0352444	0.511833	0.0688591	6.88591
hypothetical protein, conserved	RNA processing	GO:0006396	0.537	0.51	0.515	0.531	0.5	0.602	0.0366647	0.5325	0.0688539	6.88539
silent information regulator 2, putative	protein deacetylation	GO:0042113, GO:0006281, GO:0006342, GO:0042116, GO:0052167, GO:0006476	0.502	0.525	0.465	0.52	0.5	0.572	0.0353893	0.514	0.0688507	6.88507
hypothetical protein, conserved	vesicle-mediated transport	GO:0016192	0.532	0.498	0.512	0.537	0.52	0.603	0.0367405	0.533667	0.0688455	6.88455
DNA polymerase I alpha catalytic subunit, putative	DNA replication, nucleobase-containing compound metabolic process	GO:0006260	0.492	0.469	0.475	0.484	0.493	0.563	0.0341409	0.496	0.0688324	6.88324
kinesin, putative	microtubule-based movement	GO:0007018	0.47	0.456	0.465	0.454	0.477	0.542	0.0328248	0.477333	0.068767	6.8767
hypothetical protein, conserved	peroxisomal membrane transport	GO:0015919, GO:0007031	0.535	0.499	0.516	0.5	0.497	0.59	0.0359523	0.522833	0.0687643	6.87643
heat shock protein DNAJ, putative	protein folding	GO:0006457	0.516	0.506	0.494	0.544	0.488	0.583	0.0358799	0.521833	0.0687574	6.87574
N-myristoyltransferase	N-terminal protein myristoylation	GO:0006499	0.475	0.46	0.458	0.487	0.466	0.546	0.033124	0.482	0.068722	6.8722
hypothetical protein, conserved	proteolysis	GO:0006508	0.546	0.524	0.526	0.529	0.513	0.615	0.037242	0.542167	0.0686911	6.86911
serine/threonine-protein kinase, putative	protein phosphorylation	GO:0006468	0.606	0.574	0.562	0.58	0.572	0.672	0.0408199	0.594333	0.0686819	6.86819
ethanolamine-phosphate cytidylyltransferase, putative	biosynthetic process	GO:0046335, GO:0006646, GO:0008654	0.54	0.526	0.552	0.501	0.568	0.611	0.0377501	0.549667	0.0686781	6.86781
dual specificity protein phosphatase, putative	dephosphorylation, protein dephosphorylation, protein phosphorylation	GO:0006470, GO:0006468	0.509	0.488	0.5	0.492	0.492	0.58	0.0350224	0.510167	0.0686489	6.86489
mitochondrial carrier protein-like protein	transport	GO:0006810	0.525	0.486	0.521	0.512	0.53	0.595	0.0362514	0.528167	0.0686364	6.86364
hypothetical protein, conserved	protein folding	GO:0006457	0.476	0.453	0.493	0.517	0.494	0.552	0.0341336	0.4975	0.0686102	6.86102
DNA primase small subunit, putative	DNA replication, synthesis of RNA primer	GO:0006269	0.509	0.499	0.499	0.5	0.541	0.588	0.0358478	0.522667	0.0685864	6.85864
2,3-bisphosphoglycerate-independent phosphoglycerate mutase-like	metabolic process	GO:0008152	0.505	0.478	0.493	0.518	0.51	0.58	0.0352307	0.514	0.0685422	6.85422
elongation of very long chain fatty acids protein, putative	long-chain fatty acid biosynthetic process	GO:0042759	0.679	0.634	0.63	0.635	0.625	0.74	0.0450307	0.657167	0.0685225	6.85225
coatomer alpha subunit, putative	intracellular protein transport, vesicle-mediated transport	GO:0006886, GO:0016192	0.591	0.558	0.551	0.566	0.548	0.652	0.0395407	0.577667	0.068449	6.8449
dihydrouridine synthase (Dus), putative	oxidation-reduction process, tRNA processing	GO:0055114, GO:0008033	0.488	0.458	0.488	0.496	0.506	0.561	0.0341277	0.4995	0.0683237	6.83237
hypothetical protein, conserved	oxidation-reduction process	GO:0055114	0.46	0.447	0.442	0.475	0.46	0.53	0.0320375	0.469	0.0683102	6.83102
N-acetylglucosaminyl transferase component, putative	GPI anchor biosynthetic process	GO:0006506	0.535	0.505	0.513	0.511	0.52	0.602	0.0362712	0.531	0.0683073	6.83073
mitogen activated protein kinase, putative	protein phosphorylation	GO:0006468	0.572	0.549	0.552	0.551	0.527	0.638	0.0385819	0.564833	0.0683068	6.83068
kinesin, putative	microtubule-based movement	GO:0007018	0.538	0.5	0.515	0.532	0.523	0.605	0.0365664	0.5355	0.0682846	6.82846
3-oxoacyl-(acyl-carrier protein) reductase, putative	metabolic process	GO:0008152	0.57	0.536	0.531	0.559	0.538	0.633	0.0382697	0.561167	0.0681966	6.81966
gamma-glutamyl phosphate reductase-like protein	metabolic process, oxidation-reduction process	GO:0055114, GO:0006561	0.514	0.486	0.492	0.542	0.525	0.583	0.0357025	0.523667	0.0681779	6.81779
hypothetical protein, conserved	axonemal microtubule depolymerization	GO:0060404	0.525	0.48	0.522	0.503	0.521	0.587	0.0356483	0.523	0.0681612	6.81612
protein kinase, putative	protein phosphorylation	GO:0006468	0.492	0.495	0.479	0.481	0.541	0.562	0.0346391	0.508333	0.0681425	6.81425
glutaminyl cyclase, putative	proteolysis	GO:0006508	0.496	0.471	0.502	0.495	0.528	0.571	0.0347836	0.5105	0.0681364	6.81364
tubulin tyrosine ligase, putative	cellular protein modification process	GO:0006464	0.553	0.526	0.514	0.532	0.579	0.614	0.037651	0.553	0.068085	6.8085
adenylate kinase 2	nucleobase-containing compound metabolic process	GO:0006139	0.519	0.494	0.497	0.499	0.51	0.587	0.0352231	0.517667	0.068042	6.8042
DNA-directed RNA polymerase I-like protein	transcription, DNA-templated	GO:0006351	0.575	0.537	0.553	0.534	0.576	0.639	0.038704	0.569	0.0680211	6.80211
protein kinase, putative	protein phosphorylation	GO:0006468	0.565	0.534	0.543	0.556	0.532	0.634	0.0381139	0.560667	0.0679795	6.79795
related to multifunctional cyclin-dependent kinase pho85-like protein	glycerol metabolic process, lipid metabolic process	GO:0006071, GO:0006629	0.487	0.474	0.466	0.481	0.494	0.559	0.0335425	0.4935	0.0679686	6.79686
oligopeptidase B-like protein	proteolysis	GO:0006508	0.53	0.496	0.513	0.524	0.555	0.599	0.0364385	0.536167	0.0679612	6.79612
50S ribosomal protein L17, putative	translation	GO:0006412	0.584	0.595	0.543	0.586	0.557	0.658	0.0398769	0.587167	0.0679141	6.79141
hypothetical protein, conserved	translation	GO:0006412	0.529	0.506	0.496	0.503	0.535	0.593	0.0357827	0.527	0.0678988	6.78988
hypothetical protein, conserved	transport	GO:0006810	0.602	0.58	0.587	0.609	0.543	0.666	0.040573	0.597833	0.0678667	6.78667
proteasome regulatory non-ATPase subunit, putative	regulation of protein catabolic process	GO:0042176	0.594	0.55	0.566	0.567	0.559	0.657	0.039504	0.582167	0.0678569	6.78569
C-5 sterol desaturase, putative	fatty acid biosynthetic process, oxidation-reduction process	GO:0006633, GO:0055114	0.64	0.623	0.661	0.572	0.626	0.702	0.0432466	0.637333	0.0678555	6.78555
protein kinase, putative	protein phosphorylation	GO:0006468	0.511	0.504	0.506	0.485	0.531	0.586	0.0353086	0.5205	0.067836	6.7836
KU80 protein, putative	double-strand break repair via nonhomologous end joining	GO:0006303	0.514	0.494	0.492	0.541	0.512	0.586	0.0354876	0.523167	0.0678322	6.78322
hypothetical protein, conserved	metabolic process	GO:0008152	0.507	0.481	0.493	0.5	0.529	0.578	0.0349094	0.514667	0.0678292	6.78292
hypothetical protein, conserved	metabolic process	GO:0008152	0.615	0.576	0.574	0.603	0.569	0.677	0.0408493	0.602333	0.0678185	6.78185
transketolase	metabolic process	GO:0009052	0.646	0.586	0.614	0.624	0.582	0.696	0.0423635	0.624667	0.0678178	6.78178
QA-SNARE protein putative	vesicle-mediated transport	GO:0016192	0.489	0.472	0.485	0.477	0.483	0.562	0.0335301	0.494667	0.0677832	6.77832
ubiquitin-protein ligase, putative	cellular protein modification process	GO:0006464	0.495	0.479	0.488	0.488	0.509	0.572	0.0342311	0.505167	0.0677619	6.77619
dolicholphosphate-mannose synthase	GPI anchor biosynthetic process	GO:0006506	0.545	0.519	0.503	0.529	0.54	0.609	0.0366411	0.540833	0.0677492	6.77492
hypothetical protein, conserved	microtubule cytoskeleton organization	GO:0000226	0.485	0.467	0.466	0.5	0.491	0.557	0.0334883	0.494333	0.0677444	6.77444
ribulose-5-phosphate 3-epimerase, putative	carbohydrate metabolic process, metabolic process	GO:0005975	0.548	0.502	0.598	0.573	0.579	0.608	0.038476	0.568	0.0677394	6.77394
protein kinase, putative	protein phosphorylation	GO:0006468	0.517	0.491	0.504	0.495	0.5	0.584	0.0348908	0.515167	0.0677272	6.77272
calpain-like cysteine peptidase, putative	proteolysis	GO:0006508	0.488	0.462	0.491	0.502	0.516	0.563	0.0341096	0.503667	0.0677226	6.77226
casein kinase 1 isoform 2, putative	protein phosphorylation	GO:0006468	0.515	0.509	0.523	0.582	0.515	0.589	0.0364879	0.538833	0.0677165	6.77165
delta-6 fatty acid desaturase, putative	fatty acid biosynthetic process, lipid metabolic process, oxidation-reduction process	GO:0006633	0.601	0.564	0.631	0.562	0.588	0.667	0.0407599	0.602167	0.0676887	6.76887
MCAK-like kinesin, putative	microtubule-based movement	GO:0007018	0.576	0.545	0.565	0.549	0.531	0.639	0.0383966	0.5675	0.0676592	6.76592
hypothetical protein, conserved	transport	GO:0006857	0.506	0.472	0.491	0.498	0.522	0.572	0.0345046	0.510167	0.067634	6.7634
hypothetical protein, conserved	protein complex assembly	GO:0006461	0.537	0.532	0.573	0.524	0.599	0.615	0.0380981	0.563333	0.0676298	6.76298
copper-transporting ATPase-like protein, putative	ATP biosynthetic process, cation transport, copper ion transport, metabolic process, metal ion transport	GO:0006754, GO:0006825, GO:0008152	0.516	0.493	0.484	0.508	0.516	0.583	0.034938	0.516667	0.067622	6.7622
hypothetical protein, conserved	RNA polyadenylation	GO:0043631, GO:0048255	0.513	0.503	0.5	0.515	0.482	0.583	0.0348712	0.516	0.0675798	6.75798
transcription initiation factor-like protein (TFIID-like protein)	regulation of transcription, DNA-templated	GO:0006355, GO:0006367	0.531	0.515	0.498	0.501	0.521	0.595	0.0356001	0.526833	0.0675737	6.75737
hypothetical protein, conserved	regulation of oxidative phosphorylation	GO:0002082	0.626	0.623	0.608	0.557	0.61	0.687	0.0417935	0.6185	0.0675724	6.75724
lysyl-tRNA synthetase, putative	lysyl-tRNA aminoacylation, tRNA aminoacylation for protein translation	GO:0006430, GO:0006412	0.548	0.543	0.533	0.494	0.539	0.608	0.0367664	0.544167	0.0675646	6.75646
hypothetical protein, conserved	regulation of mRNA stability	GO:0043488, GO:0006417	0.621	0.595	0.586	0.603	0.554	0.676	0.0408872	0.605833	0.0674893	6.74893
hypothetical protein, conserved	drug transmembrane transport	GO:0006855	0.462	0.444	0.458	0.48	0.48	0.536	0.0321662	0.476667	0.0674816	6.74816
histone acetyltransferase, putative	regulation of transcription, DNA-templated	GO:0006355	0.489	0.472	0.467	0.497	0.508	0.56	0.0336417	0.498833	0.0674408	6.74408
zinc binding dehydrogenase-like protein	oxidation-reduction process	GO:0008152, GO:0055114	0.51	0.496	0.487	0.529	0.536	0.585	0.0353237	0.523833	0.0674332	6.74332
proteasome regulatory ATPase subunit	protein catabolic process	GO:0030163	0.62	0.572	0.581	0.563	0.591	0.672	0.0404446	0.599833	0.0674264	6.74264
methylenetetrahydrofolate reductase, putative	methionine metabolic process, oxidation-reduction process	GO:0006555, GO:0055114	0.544	0.518	0.541	0.549	0.524	0.621	0.0370338	0.5495	0.0673954	6.73954
protein kinase, putative	protein phosphorylation	GO:0006468	0.551	0.522	0.513	0.534	0.54	0.616	0.0367967	0.546	0.0673933	6.73933
exoribonuclease 2, putative	RNA processing	GO:0006396	0.557	0.536	0.533	0.524	0.555	0.627	0.0373988	0.555333	0.0673447	6.73447
DNA replication licensing factor, putative	DNA replication	GO:0006260, GO:0006270	0.549	0.51	0.517	0.54	0.532	0.612	0.0365823	0.543333	0.0673294	6.73294
adaptor complex protein (AP) 3 delta subunit 1, putative	chromosome organization	GO:0051276	0.457	0.44	0.452	0.479	0.448	0.525	0.0313778	0.466833	0.0672141	6.72141
hypothetical protein, conserved	iron-sulfur cluster assembly	GO:0016226	0.51	0.511	0.468	0.511	0.521	0.576	0.0346838	0.516167	0.067195	6.7195
ribosomal protein L3-like protein	translation	GO:0006412	0.484	0.484	0.51	0.475	0.486	0.565	0.0336313	0.500667	0.0671731	6.71731
elongation factor 2-like protein	ribosome biogenesis	GO:0042254	0.605	0.573	0.573	0.58	0.576	0.675	0.0400749	0.597	0.0671272	6.71272
hypothetical protein, conserved	protein phosphorylation	GO:0006468	0.58	0.588	0.554	0.524	0.566	0.639	0.0385041	0.575167	0.0669443	6.69443
hs1vu complex proteolytic subunit-like	proteolysis, proteolysis involved in cellular protein catabolic process	GO:0030163, GO:0051603, GO:0070581	0.531	0.51	0.52	0.589	0.566	0.597	0.0369292	0.552167	0.0668806	6.68806
GPI-anchor transamidase subunit 8 (GPI8), putative	proteolysis	GO:0006508	0.513	0.479	0.498	0.522	0.505	0.58	0.0345104	0.516167	0.066859	6.6859
kynureninase, putative	NAD biosynthetic process, metabolic process, tryptophan catabolic process	GO:0009435, GO:0006569	0.616	0.591	0.594	0.552	0.6	0.675	0.0404261	0.604667	0.0668568	6.68568
queuine tRNA-ribosyltransferase, putative	queuosine biosynthetic process, tRNA modification	GO:0008616	0.501	0.478	0.489	0.499	0.515	0.574	0.0340157	0.509333	0.0667847	6.67847
DNA replication factor, putative	DNA replication	GO:0006260, GO:0006270	0.503	0.491	0.483	0.483	0.5	0.572	0.0337086	0.505333	0.0667056	6.67056
DEAD box RNA helicase, putative	maturation of SSU-rRNA from tricistronic rRNA transcript (SSU-rRNA, 5.8S rRNA, LSU-rRNA)	GO:0000462	0.599	0.569	0.607	0.559	0.598	0.673	0.040052	0.600833	0.0666608	6.66608
hypothetical protein, conserved	RNA metabolic process	GO:0016070	0.549	0.516	0.533	0.52	0.537	0.615	0.0363043	0.545	0.0666133	6.66133
glycosyl hydrolase, putative	carbohydrate metabolic process	GO:0005975	0.528	0.494	0.519	0.52	0.53	0.599	0.0353987	0.531667	0.0665806	6.65806
2-oxoglutarate dehydrogenase E1 component, putative	metabolic process, oxidation-reduction process, tricarboxylic acid cycle	GO:0006096	0.649	0.638	0.607	0.584	0.609	0.703	0.0420079	0.631667	0.0665033	6.65033
glycine dehydrogenase, putative	glycine catabolic process, glycine metabolic process, oxidation-reduction process	GO:0006544, GO:0055114	0.59	0.564	0.576	0.541	0.568	0.654	0.0386907	0.582167	0.0664598	6.64598
ADP-ribosylation factor-like protein	intracellular protein transport, signal transduction, small GTPase mediated signal transduction	GO:0006886, GO:0007264	0.551	0.526	0.53	0.548	0.53	0.623	0.0366042	0.551333	0.0663921	6.63921
short chain dehydrogenase, putative	metabolic process	GO:0008152	0.56	0.56	0.558	0.525	0.524	0.626	0.0370751	0.558833	0.0663438	6.63438
phosphatidylinositol 3-kinase (tor2)-like protein	actin cytoskeleton organization	GO:0030036	0.547	0.525	0.517	0.538	0.533	0.617	0.0362128	0.546167	0.0663036	6.63036
hypothetical protein, conserved	metabolic process	GO:0008152	0.6	0.561	0.566	0.568	0.573	0.663	0.0390013	0.5885	0.0662724	6.62724
protein kinase, putative	protein phosphorylation	GO:0006468	0.464	0.457	0.461	0.509	0.487	0.538	0.0321994	0.486	0.0662539	6.62539
Pyridoxal kinase, putative	pyridoxal 5'-phosphate salvage	GO:0008615	0.57	0.546	0.553	0.535	0.592	0.638	0.0378559	0.572333	0.066143	6.6143
DNA topoisomerase 1A	DNA topological change	GO:0006265	0.562	0.548	0.537	0.546	0.54	0.635	0.0371142	0.561333	0.066118	6.6118
hypothetical protein, conserved	potassium ion transport	GO:0006813	0.562	0.555	0.54	0.531	0.54	0.632	0.0370243	0.56	0.0661149	6.61149
ribosomal RNA adenine dimethylase family protein, putative	rRNA modification, rRNA processing	GO:0000154	0.577	0.569	0.575	0.535	0.622	0.642	0.0387849	0.586667	0.0661106	6.61106
DNA polymerase delta subunit 2, putative	DNA replication	GO:0006260	0.552	0.536	0.522	0.547	0.513	0.615	0.0361925	0.5475	0.0661051	6.61051
dynein heavy chain, putative	microtubule-based movement	GO:0007059, GO:0007018, GO:0072382, GO:0007052	0.596	0.572	0.578	0.557	0.557	0.66	0.0387694	0.586667	0.0660842	6.60842
MCAK-like kinesin, putative	microtubule-based movement	GO:0007018	0.531	0.51	0.54	0.5	0.546	0.601	0.0355359	0.538	0.0660519	6.60519
phosphodiesterase, putative	signal transduction	GO:0007165	0.527	0.509	0.511	0.51	0.501	0.594	0.034691	0.525333	0.0660362	6.60362
enoyl-CoA hydratase/isomerase family protein, conserved	metabolic process	GO:0008152	0.587	0.577	0.556	0.553	0.54	0.646	0.038067	0.5765	0.0660313	6.60313
mitochondrial intermediate peptidase, putative	proteolysis	GO:0006508	0.546	0.521	0.523	0.532	0.557	0.618	0.0362808	0.5495	0.0660252	6.60252
methylthioadenosine phosphorylase, putative	nucleoside metabolic process	GO:0009116	0.772	0.741	0.751	0.73	0.653	0.796	0.0488866	0.7405	0.0660184	6.60184
adaptin, putative	intracellular protein transport, vesicle-mediated transport	GO:0006886, GO:0016192	0.508	0.518	0.472	0.516	0.507	0.577	0.0340744	0.516333	0.0659931	6.59931
mismatch repair protein MSH3, putative	mismatch repair	GO:0006298	0.475	0.467	0.464	0.5	0.498	0.551	0.0324885	0.4925	0.0659664	6.59664
hypothetical protein, conserved	protein folding	GO:0006457	0.522	0.512	0.495	0.577	0.551	0.581	0.0355059	0.539667	0.0657922	6.57922
coatomer beta subunit, putative	intracellular protein transport, vesicle-mediated transport	GO:0006886, GO:0016192	0.658	0.62	0.612	0.609	0.613	0.715	0.04194	0.637833	0.0657539	6.57539
30S Ribosomal protein S17-like protein	translation	GO:0006412	0.532	0.512	0.518	0.513	0.537	0.605	0.035233	0.536167	0.0657128	6.57128
hypothetical protein, conserved	ceramide biosynthetic process	GO:0046513, GO:0006685	0.574	0.529	0.558	0.553	0.577	0.64	0.0375735	0.571833	0.0657071	6.57071
short chain dehydrogenase/reductase, putative	metabolic process	GO:0030497	0.531	0.518	0.544	0.525	0.503	0.604	0.0353086	0.5375	0.0656905	6.56905
glycerol-3-phosphate dehydrogenase (FAD-dependent), mitochondrial	oxidation-reduction process	GO:0019563, GO:0006072	0.587	0.561	0.538	0.56	0.562	0.646	0.0377924	0.575667	0.0656498	6.56498
NLI-interacting factor, putative	protein dephosphorylation	GO:0006470	0.531	0.509	0.509	0.543	0.535	0.605	0.0353591	0.538667	0.0656419	6.56419
hypothetical protein, conserved	protein methylation	GO:0006479, GO:0006451	0.496	0.474	0.485	0.519	0.493	0.566	0.0331708	0.5055	0.0656197	6.56197
hypothetical protein, conserved	metabolic process	GO:0008152	0.479	0.454	0.475	0.485	0.492	0.549	0.0320811	0.489	0.0656056	6.56056
hypothetical protein, conserved	polyphosphate biosynthetic process	GO:0006799	0.671	0.627	0.651	0.6	0.646	0.726	0.0428707	0.6535	0.0656017	6.56017
hypothetical protein, conserved	protein dephosphorylation	GO:0006470	0.501	0.472	0.5	0.504	0.502	0.572	0.0333332	0.5085	0.065552	6.5552
phosphatidylinositolN-acetylglucosaminyltransfe ra sesubunit c, putative	GPI anchor biosynthetic process	GO:0006506	0.591	0.559	0.566	0.556	0.59	0.659	0.0384573	0.586833	0.0655337	6.55337
rab-like GTPase activating protein, putative	regulation of Rab GTPase activity	GO:0032313	0.519	0.519	0.522	0.513	0.49	0.592	0.0344524	0.525833	0.0655196	6.55196
ATP-binding cassette protein subfamily D, member 2, putative	transport	GO:0015908	0.539	0.519	0.518	0.534	0.512	0.607	0.0352557	0.538167	0.0655108	6.55108
adenylosuccinate synthetase, putative	purine nucleotide biosynthetic process	GO:0006164	0.633	0.611	0.638	0.565	0.594	0.683	0.0405989	0.620667	0.0654117	6.54117
adenosine kinase, putative	purine ribonucleoside salvage	GO:0006166	0.666	0.638	0.627	0.603	0.616	0.719	0.0421778	0.644833	0.0654088	6.54088
hypothetical protein, conserved	lipid metabolic process	GO:0006629	0.492	0.483	0.473	0.464	0.5	0.555	0.0323156	0.4945	0.0653501	6.53501
protein kinase-like protein	protein phosphorylation	GO:0006468	0.557	0.545	0.56	0.536	0.529	0.63	0.0365226	0.5595	0.0652772	6.52772
structural maintenance of chromosome (SMC) family protein, putative	chromosome organization	GO:0051276	0.537	0.509	0.51	0.542	0.518	0.602	0.0349895	0.536333	0.0652384	6.52384
polypeptide deformylase-like protein, putative	translation	GO:0006412	0.542	0.517	0.517	0.535	0.521	0.609	0.0352387	0.540167	0.0652367	6.52367
hypothetical protein, conserved	metabolic process	GO:0008152	0.477	0.457	0.481	0.501	0.504	0.551	0.0323012	0.495167	0.065233	6.5233
ubiquitin-activating enzyme e1, putative	cellular protein modification process	GO:0006464	0.565	0.564	0.571	0.536	0.524	0.63	0.0368348	0.565	0.0651943	6.51943
hypothetical protein, conserved	positive regulation of transcription elongation from RNA polymerase II promoter	GO:0032968	0.519	0.496	0.496	0.528	0.542	0.588	0.0344233	0.528167	0.0651752	6.51752
DNA-directed RNA polymerase III largest subunit , putative	transcription, DNA-templated	GO:0006351	0.599	0.573	0.58	0.55	0.57	0.66	0.0383649	0.588667	0.0651726	6.51726
superoxide dismutase, putative	oxidation-reduction process, superoxide metabolic process	GO:0055114, GO:0006801	0.473	0.471	0.476	0.462	0.504	0.547	0.0318334	0.488833	0.0651212	6.51212
alpha-adaptin-like protein	intracellular protein transport, protein transport, vesicle-mediated transport	GO:0006886, GO:0016192	0.496	0.481	0.484	0.522	0.487	0.566	0.0329424	0.506	0.0651035	6.51035
hypothetical protein, conserved	cell redox homeostasis	GO:0045454	0.563	0.543	0.539	0.582	0.534	0.631	0.0367949	0.565333	0.0650854	6.50854
lipase, putative	lipid metabolic process	GO:0006629	0.498	0.49	0.525	0.506	0.567	0.567	0.0341804	0.5255	0.0650436	6.50436
class 3 lipase, putative	lipid metabolic process	GO:0006629	0.509	0.477	0.493	0.51	0.535	0.572	0.0335619	0.516	0.0650424	6.50424
DNAJ domain protein, putative	protein folding	GO:0006457	0.544	0.559	0.556	0.529	0.508	0.614	0.0358813	0.551667	0.0650416	6.50416
MCAK-like kinesin, putative	microtubule-based movement	GO:0007018	0.523	0.499	0.503	0.526	0.523	0.594	0.0342812	0.528	0.0649265	6.49265
hypothetical protein, conserved	RNA metabolic process	GO:0016070, GO:0006139, GO:0006412	0.626	0.601	0.599	0.584	0.578	0.686	0.0397526	0.612333	0.0649198	6.49198
kinesin, putative	microtubule-based movement	GO:0007018	0.497	0.481	0.474	0.485	0.496	0.563	0.032414	0.499333	0.0649145	6.49145
proteasome beta 2 subunit, putative	proteolysis involved in cellular protein catabolic process	GO:0051603	0.582	0.552	0.555	0.568	0.619	0.647	0.0381021	0.587167	0.0648914	6.48914
phosphoribosylpyrophosphate synthetase	nucleoside metabolic process, nucleotide biosynthetic process	GO:0009116, GO:0009165	0.597	0.543	0.564	0.589	0.606	0.655	0.0384274	0.592333	0.0648747	6.48747
hypothetical protein, conserved	DNA replication	GO:0006260	0.496	0.479	0.484	0.483	0.494	0.565	0.0324433	0.500167	0.0648649	6.48649
mitochondrial carrier protein, putative	transport	GO:0006810	0.525	0.495	0.501	0.528	0.521	0.591	0.0341667	0.526833	0.064853	6.4853
histone deacetylase, putative	histone deacetylation	GO:0016575	0.492	0.501	0.477	0.524	0.485	0.566	0.0329044	0.5075	0.0648363	6.48363
aspartyl-tRNA synthetase, putative	aspartyl-tRNA aminoacylation, tRNA aminoacylation for protein translation	GO:0006422, GO:0006412	0.705	0.689	0.692	0.622	0.654	0.752	0.0444552	0.685667	0.064835	6.4835
N(2), N(2)-dimethylguanosine tRNA methyltransferase, putative	tRNA processing	GO:0008033	0.547	0.531	0.542	0.512	0.54	0.616	0.0355246	0.548	0.064826	6.4826
GMP synthase, putative	GMP biosynthetic process, purine nucleotide biosynthetic process	GO:0006177, GO:0009058, GO:0006541	0.548	0.533	0.529	0.521	0.582	0.613	0.0359314	0.554333	0.0648192	6.48192
glycosyltransferase family-like protein	lipopolysaccharide biosynthetic process	GO:0009103	0.513	0.504	0.514	0.505	0.564	0.584	0.0343957	0.530667	0.0648161	6.48161
centromere/microtubule binding protein cbf5, putative	RNA modification, RNA processing, pseudouridine synthesis	GO:0006396, GO:0001522	0.57	0.521	0.548	0.537	0.553	0.625	0.0362271	0.559	0.0648069	6.48069
RAD51 protein, putative	DNA metabolic process, DNA repair	GO:0006281	0.605	0.591	0.604	0.577	0.545	0.662	0.0386713	0.597333	0.0647398	6.47398
hypothetical protein, conserved	translation	GO:0006412	0.529	0.505	0.549	0.509	0.53	0.6	0.034739	0.537	0.0646909	6.46909
hypothetical protein, conserved	ubiquitin-dependent protein catabolic process	GO:0006511	0.532	0.5	0.541	0.524	0.522	0.602	0.0347242	0.536833	0.0646833	6.46833
fatty acid elongase, putative	fatty acid biosynthetic process	GO:0006633	0.592	0.567	0.544	0.581	0.585	0.657	0.0379772	0.587667	0.0646237	6.46237
mitochondrial carrier protein, putative	transport	GO:0006810	0.515	0.51	0.499	0.498	0.531	0.588	0.0338275	0.5235	0.064618	6.4618
valyl-tRNA synthetase, putative	tRNA aminoacylation for protein translation, valyl-tRNA aminoacylation	GO:0006412, GO:0006438	0.707	0.661	0.665	0.661	0.633	0.756	0.0439534	0.6805	0.0645898	6.45898
carboxypeptidase, putative	proteolysis	GO:0006518, GO:0006508	0.616	0.593	0.596	0.625	0.57	0.685	0.0396657	0.614167	0.0645846	6.45846
DNA damage repair protein, putative	DNA repair	GO:0006281	0.469	0.466	0.467	0.472	0.46	0.542	0.0309559	0.479333	0.0645811	6.45811
hypothetical protein, conserved	cytidine to uridine editing	GO:0016554, GO:0048255	0.47	0.461	0.464	0.479	0.489	0.545	0.0312836	0.484667	0.0645467	6.45467
threonine synthase, putative	threonine biosynthetic process	GO:0008152	0.631	0.595	0.628	0.578	0.592	0.688	0.0399283	0.618667	0.0645392	6.45392
replication factor C, subunit 5, putative	DNA replication	GO:0006260	0.538	0.516	0.525	0.517	0.545	0.609	0.034938	0.541667	0.064501	6.4501
gpi transamidase component, putative	GPI anchor biosynthetic process	GO:0006506	0.487	0.485	0.476	0.485	0.473	0.558	0.0318496	0.494	0.064473	6.4473
protein kinase-like protein	protein phosphorylation	GO:0006468	0.456	0.438	0.464	0.483	0.489	0.526	0.030679	0.476	0.0644516	6.44516
hypothetical protein, conserved	purine ribonucleoside monophosphate biosynthetic process	GO:0009168	0.513	0.491	0.515	0.498	0.521	0.585	0.0335365	0.5205	0.0644314	6.44314
choline dehydrogenase, like protein	oxidation-reduction process	GO:0016117	0.589	0.559	0.573	0.561	0.56	0.656	0.0375606	0.583	0.0644264	6.44264
vesicle-associated membrane protein, putative	vesicle-mediated transport	GO:0016192	0.532	0.545	0.549	0.509	0.507	0.602	0.0348176	0.540667	0.0643976	6.43976
proteasome regulatory non-ATP-ase subunit 3, putative	regulation of protein catabolic process	GO:0042176	0.592	0.55	0.575	0.608	0.616	0.663	0.0386661	0.600667	0.064372	6.4372
hypothetical protein, conserved	oxidation-reduction process	GO:0008152, GO:0055114	0.511	0.494	0.519	0.544	0.515	0.59	0.0340318	0.528833	0.0643527	6.43527
fibrillarin, putative	rRNA processing, tRNA processing	GO:0006364	0.596	0.579	0.598	0.529	0.589	0.647	0.0379245	0.589667	0.0643151	6.43151
vacuolar proton-ATPase-like protein, putative	ATP hydrolysis coupled proton transport	GO:0015986	0.573	0.548	0.572	0.545	0.563	0.646	0.0369473	0.5745	0.064312	6.4312
proteasome beta 2 subunit, putative	proteolysis involved in cellular protein catabolic process	GO:0051603	0.585	0.554	0.553	0.547	0.602	0.643	0.0373345	0.580667	0.064296	6.4296
protein-l-isoaspartate o-methyltransferase, putative	cellular protein modification process	GO:0006464	0.526	0.498	0.489	0.517	0.509	0.583	0.0334046	0.520333	0.0641984	6.41984
dynein heavy chain, putative	microtubule-based movement	GO:0007018	0.487	0.47	0.48	0.486	0.498	0.559	0.0318852	0.496667	0.0641984	6.41984
ribonuclease H, putative	RNA metabolic process	GO:0016070	0.456	0.484	0.459	0.47	0.449	0.532	0.0304893	0.475	0.0641881	6.41881
MGT1 magnesium transporter	metal ion transport, transmembrane transport	GO:0006812, GO:0030001	0.584	0.552	0.557	0.545	0.561	0.644	0.0368316	0.573833	0.0641852	6.41852
signal recognition particle receptor like protein, putative	GTP catabolic process, SRP-dependent cotranslational protein targeting to membrane, intracellular protein transport, transport	GO:0006614	0.505	0.49	0.483	0.505	0.534	0.572	0.0330419	0.514833	0.0641798	6.41798
QA-SNARE protein putative	vesicle-mediated transport	GO:0016192	0.521	0.522	0.533	0.493	0.567	0.588	0.034448	0.537333	0.0641092	6.41092
phosphatidylinositol-kinase domain protein, putative	phosphatidylinositol phosphorylation	GO:0046854, GO:0048015	0.514	0.498	0.499	0.511	0.514	0.587	0.0333632	0.5205	0.0640983	6.40983
hypothetical protein, conserved	nucleotide-excision repair, proteasomal ubiquitin-dependent protein catabolic process	GO:0006289, GO:0043161	0.559	0.553	0.562	0.517	0.551	0.627	0.035943	0.5615	0.0640125	6.40125
calpain-like cysteine peptidase, putative	proteolysis	GO:0006508	0.501	0.493	0.492	0.493	0.509	0.576	0.0326721	0.510667	0.0639793	6.39793
quinone oxidoreductase-like protein	oxidation-reduction process	GO:0008152, GO:0055114	0.516	0.495	0.498	0.535	0.533	0.587	0.0337204	0.527333	0.0639452	6.39452
methyltransferase-like protein	protein methylation	GO:0019918	0.535	0.508	0.536	0.565	0.514	0.601	0.0347184	0.543167	0.0639185	6.39185
acyltransferase-like protein, copy 2	metabolic process	GO:0008152	0.583	0.559	0.639	0.559	0.612	0.645	0.0383132	0.5995	0.0639086	6.39086
hypothetical protein, conserved	iron-sulfur cluster assembly	GO:0016226	0.523	0.529	0.481	0.519	0.527	0.586	0.0337031	0.5275	0.0638922	6.38922
mitochondrial carrier protein, putative	transport	GO:0006810	0.528	0.495	0.536	0.529	0.522	0.598	0.0341272	0.534667	0.063829	6.3829
cytoplasmic l-asparaginase i-like protein	cellular amino acid metabolic process	GO:0006520	0.553	0.496	0.557	0.551	0.568	0.606	0.0354255	0.555167	0.0638106	6.38106
casein kinase I, putative	protein phosphorylation	GO:0006468	0.564	0.551	0.53	0.545	0.56	0.633	0.0359523	0.563833	0.063764	6.3764
dehydrogenase-like protein	oxidation-reduction process, pentose-phosphate shunt	GO:0006098	0.56	0.561	0.542	0.526	0.572	0.631	0.0360426	0.565333	0.0637545	6.37545
DNAj-like protein	protein folding	GO:0006457	0.576	0.564	0.551	0.558	0.538	0.641	0.0364179	0.571333	0.063742	6.3742
hypothetical protein	tetrapyrrole biosynthetic process	GO:0033014	0.491	0.489	0.483	0.476	0.51	0.563	0.031975	0.502	0.0636952	6.36952
cation transporter, putative	cation transport, transmembrane transport	GO:0006812	0.516	0.491	0.5	0.502	0.527	0.582	0.0330857	0.519667	0.0636672	6.36672
hypothetical protein, conserved	protein phosphorylation	GO:0006468	0.526	0.509	0.522	0.506	0.508	0.594	0.0335842	0.5275	0.0636668	6.36668
calcium channel protein, putative	ion transport, transmembrane transport	GO:0006811	0.597	0.579	0.597	0.548	0.571	0.659	0.0376426	0.591833	0.0636034	6.36034
proteasome alpha 7 subunit, putative	proteolysis involved in cellular protein catabolic process, ubiquitin-dependent protein catabolic process	GO:0006511	0.594	0.56	0.56	0.595	0.555	0.653	0.0372742	0.586167	0.0635898	6.35898
gamma-tubulin	GTP catabolic process, protein polymerization	GO:0007017, GO:0051258	0.623	0.612	0.571	0.597	0.603	0.687	0.0391395	0.6155	0.0635898	6.35898
MGT2 magnesium transporter	metal ion transport, transmembrane transport	GO:0006812	0.69	0.683	0.711	0.611	0.657	0.735	0.0433055	0.681167	0.0635755	6.35755
farnesyltransferase, putative	biosynthetic process, lipid biosynthetic process	GO:0006695, GO:0006696, GO:0008299, GO:0055114	0.661	0.621	0.619	0.615	0.679	0.718	0.0414363	0.652167	0.0635364	6.35364
hypothetical protein, conserved	DNA repair	GO:0006281	0.482	0.468	0.46	0.478	0.5	0.546	0.0310548	0.489	0.0635067	6.35067
hypothetical protein, conserved	regulation of Rab GTPase activity	GO:0032313	0.476	0.474	0.47	0.471	0.494	0.55	0.0310639	0.489167	0.0635037	6.35037
mannosyltransferase, putative	GPI anchor biosynthetic process	GO:0006506	0.547	0.523	0.535	0.522	0.534	0.614	0.0346261	0.545833	0.0634371	6.34371
4-coumarate:coa ligase-like protein	metabolic process	GO:0008152	0.645	0.595	0.607	0.604	0.61	0.7	0.0397362	0.626833	0.063392	6.3392
hypothetical protein, conserved	translation	GO:0006412	0.613	0.564	0.598	0.594	0.627	0.679	0.0388265	0.6125	0.0633903	6.33903
mitochondrial DNA polymerase I protein B, putative	DNA replication	GO:0006264	0.54	0.523	0.518	0.537	0.528	0.611	0.0344059	0.542833	0.0633821	6.33821
glycyl tRNA synthetase, putative	glycyl-tRNA aminoacylation, tRNA aminoacylation for protein translation	GO:0006426, GO:0006412	0.714	0.688	0.662	0.636	0.665	0.758	0.043545	0.687167	0.0633689	6.33689
hypothetical protein, conserved	RNA modification, pseudouridine synthesis	GO:0001522	0.439	0.439	0.433	0.453	0.469	0.51	0.028958	0.457167	0.0633424	6.33424
folylpolyglutamate synthetase	biosynthetic process, folic acid-containing compound biosynthetic process	GO:0009396	0.506	0.505	0.507	0.527	0.481	0.577	0.032744	0.517167	0.0633141	6.33141
cysteine peptidase C (CPC)	proteolysis	GO:0008219, GO:0006508	0.614	0.553	0.593	0.599	0.594	0.67	0.0382174	0.603833	0.0632912	6.32912
chaperonin TCP20, putative	cellular protein metabolic process, protein folding	GO:0006457	0.465	0.446	0.466	0.454	0.462	0.529	0.0297232	0.470333	0.063196	6.3196
EIF3-interacting protein-like protein	translational initiation	GO:0006413	0.678	0.614	0.664	0.626	0.652	0.731	0.0417441	0.660833	0.0631688	6.31688
dynein heavy chain, putative	microtubule-based movement	GO:0007018	0.522	0.504	0.515	0.515	0.509	0.593	0.0332245	0.526333	0.0631244	6.31244
GTP-ase activating protein, putative	regulation of ARF GTPase activity	GO:0032312	0.455	0.454	0.449	0.473	0.497	0.525	0.0300117	0.4755	0.063116	6.3116
2,4-dienoyl-coa reductase-like protein	oxidation-reduction process	GO:0008152	0.62	0.596	0.626	0.582	0.6	0.692	0.0390828	0.619333	0.0631047	6.31047
hypothetical protein, conserved	intracellular protein transport	GO:0006886, GO:0000059	0.626	0.581	0.605	0.579	0.607	0.684	0.0386971	0.613667	0.0630589	6.30589
hypothetical protein, conserved	biosynthetic process	GO:0009435	0.473	0.472	0.478	0.455	0.493	0.543	0.0306181	0.485667	0.0630434	6.30434
hypothetical protein, conserved	protein transport	GO:0015031	0.652	0.616	0.582	0.612	0.631	0.698	0.0397815	0.631833	0.062962	6.2962
protein kinase, putative	protein phosphorylation	GO:0006468	0.576	0.55	0.54	0.553	0.546	0.635	0.0356632	0.566667	0.0629351	6.29351
vesicule-associated membrane protein, putative	vesicle-mediated transport	GO:0016192	0.59	0.572	0.574	0.563	0.559	0.658	0.0368728	0.586	0.0629228	6.29228
DNA photolyase, putative	DNA repair	GO:0006281	0.494	0.47	0.487	0.499	0.514	0.562	0.031728	0.504333	0.0629108	6.29108
aquaporin-like protein	transport	GO:0006810	0.54	0.518	0.542	0.52	0.542	0.612	0.0343026	0.545667	0.0628636	6.28636
mitogen activated protein kinase, putative	protein phosphorylation	GO:0006468	0.499	0.487	0.487	0.515	0.521	0.573	0.0322903	0.513667	0.0628625	6.28625
tubulin tyrosine ligase, putative	cellular protein modification process	GO:0006464	0.518	0.502	0.51	0.516	0.501	0.588	0.0328375	0.5225	0.0628468	6.28468
protein transport protein Sec23-like protein	ER to Golgi vesicle-mediated transport, intracellular protein transport	GO:0006888, GO:0048197, GO:0006886	0.538	0.515	0.517	0.559	0.531	0.606	0.0341858	0.544333	0.062803	6.2803
2-hydroxy-3-oxopropionate reductase, putative	oxidation-reduction process, pentose-phosphate shunt	GO:0006098	0.61	0.559	0.607	0.571	0.598	0.667	0.0377889	0.602	0.0627722	6.27722
glutaminyl-tRNA synthetase, putative	glutaminyl-tRNA aminoacylation, tRNA aminoacylation, tRNA aminoacylation for protein translation, translation	GO:0006425, GO:0006412	0.659	0.635	0.627	0.605	0.62	0.718	0.0404178	0.644	0.0627606	6.27606
mitochondrial DNA polymerase I protein D, putative	DNA replication	GO:0006260	0.566	0.549	0.545	0.543	0.546	0.634	0.035369	0.563833	0.0627295	6.27295
ATP synthase, putative	ATP hydrolysis coupled proton transport	GO:0015986	0.679	0.642	0.641	0.606	0.651	0.727	0.0412294	0.657667	0.0626905	6.26905
alpha glucosidase II subunit, putative	carbohydrate metabolic process	GO:0005975	0.557	0.534	0.53	0.543	0.546	0.624	0.0347946	0.555667	0.0626178	6.26178
glucosamine-fructose-6-phosphate aminotransferase, putative	carbohydrate metabolic process	GO:0016051	0.648	0.612	0.651	0.609	0.602	0.708	0.0399533	0.638333	0.06259	6.259
hypothetical protein, conserved	transcription, DNA-templated	GO:0006351	0.506	0.493	0.49	0.503	0.516	0.577	0.0321709	0.514167	0.062569	6.2569
hypothetical protein, conserved	iron-sulfur cluster assembly	GO:0016226	0.473	0.467	0.49	0.486	0.468	0.548	0.0305658	0.488667	0.0625493	6.25493
protein kinase, putative	protein phosphorylation	GO:0006468, GO:0010389	0.595	0.611	0.599	0.577	0.55	0.662	0.037454	0.599	0.0625275	6.25275
hypothetical protein, conserved	translation	GO:0006412	0.467	0.467	0.477	0.516	0.479	0.542	0.0307159	0.491333	0.0625154	6.25154
dihydrofolate reductase-thymidylate synthase	dTMP biosynthetic process, glycine biosynthetic process, nucleotide biosynthetic process, one-carbon metabolic process, oxidation-reduction process	GO:0006231, GO:0006545	0.659	0.64	0.667	0.593	0.62	0.71	0.040494	0.648167	0.0624747	6.24747
sir2-family protein-like protein	chromatin silencing	GO:0006342, GO:0006476	0.472	0.471	0.506	0.465	0.507	0.545	0.0308783	0.494333	0.0624644	6.24644
cytochrome oxidase assembly protein-like protein	heme a biosynthetic process, oxidation-reduction process	GO:0006461	0.594	0.574	0.591	0.551	0.614	0.66	0.0372756	0.597333	0.0624033	6.24033
histone acetyltransferase-like protein	histone acetylation	GO:0016573, GO:0043007	0.51	0.498	0.515	0.507	0.508	0.586	0.0324818	0.520667	0.062385	6.2385
homoserine kinase, putative	threonine metabolic process	GO:0016310, GO:0006566	0.593	0.593	0.606	0.568	0.546	0.655	0.0370014	0.5935	0.0623443	6.23443
hypothetical protein, conserved	protein folding	GO:0006457	0.533	0.513	0.517	0.524	0.523	0.602	0.0333627	0.535333	0.0623213	6.23213
hypothetical protein, conserved	metabolic process	GO:0008152	0.549	0.535	0.551	0.519	0.56	0.62	0.0346275	0.555667	0.0623171	6.23171
ras-related protein rab-5, putative	GTP catabolic process, intracellular protein transport, nucleocytoplasmic transport, protein transport, signal transduction, small GTPase mediated signal transduction	GO:0006886, GO:0006913, GO:0007264	0.502	0.513	0.534	0.554	0.572	0.589	0.0338644	0.544	0.0622508	6.22508
long-chain-fatty acid-CoA ligase protein, putative	metabolic process	GO:0008152	0.536	0.513	0.524	0.529	0.56	0.606	0.0339038	0.544667	0.0622469	6.22469
ATP-binding cassette protein subfamily B, member 1, putative	transmembrane transport, transport	GO:0006810	0.559	0.559	0.548	0.572	0.527	0.631	0.035225	0.566	0.062235	6.2235
kinesin, putative	microtubule-based movement	GO:0007018	0.52	0.497	0.517	0.503	0.523	0.588	0.0326476	0.524667	0.0622254	6.22254
nucleoporin, putative	transport	GO:0006810	0.498	0.475	0.493	0.506	0.49	0.565	0.0313608	0.5045	0.0621621	6.21621
stearic acid desaturase, putative	fatty acid biosynthetic process, lipid metabolic process, oxidation-reduction process	GO:0006633, GO:0055114	0.638	0.609	0.611	0.594	0.595	0.696	0.0387681	0.623833	0.062145	6.2145
protein kinase, putative	protein phosphorylation	GO:0006468	0.573	0.555	0.572	0.543	0.546	0.639	0.0354777	0.571333	0.0620963	6.20963
hypothetical protein, conserved	RNA modification, pseudouridine synthesis	GO:0001522	0.573	0.56	0.552	0.549	0.554	0.642	0.035489	0.571667	0.0620798	6.20798
calcium motive p-type ATPase, putative	cation transport, metabolic process	GO:0006754, GO:0006812, GO:0008152	0.625	0.585	0.575	0.62	0.589	0.678	0.0379895	0.612	0.0620743	6.20743
hypothetical protein, conserved	RNA processing	GO:0006396	0.525	0.503	0.519	0.527	0.516	0.596	0.0329545	0.531	0.0620612	6.20612
phosphatidylinositol 3-kinase, putative	phosphatidylinositol phosphorylation	GO:0046854, GO:0048015	0.526	0.5	0.516	0.521	0.527	0.595	0.0329328	0.530833	0.0620397	6.20397
transcription elongation factor, putative	regulation of transcription, DNA-templated	GO:0006355, GO:0006351	0.491	0.476	0.496	0.478	0.494	0.56	0.0309478	0.499167	0.0619989	6.19989
fatty acid elongase, putative	fatty acid biosynthetic process	GO:0006633	0.599	0.57	0.601	0.65	0.668	0.652	0.038635	0.623333	0.0619814	6.19814
aminopeptidase, putative	proteolysis	GO:0006508	0.596	0.574	0.566	0.568	0.57	0.66	0.0364582	0.589	0.0618985	6.18985
MP18 RNA editing complex protein, putative	RNA modification	GO:0009451	0.504	0.527	0.52	0.482	0.507	0.577	0.0321419	0.5195	0.0618708	6.18708
ATP-dependent zinc metallopeptidase, putative	proteolysis	GO:0006508	0.549	0.511	0.56	0.55	0.548	0.617	0.0343827	0.555833	0.0618578	6.18578
cholinephosphate cytidylyltransferase A, putative	biosynthetic process, phospholipid biosynthetic process	GO:0009058, GO:0006656	0.538	0.505	0.536	0.558	0.535	0.606	0.0337915	0.546333	0.0618515	6.18515
protein kinase, putative	protein phosphorylation	GO:0006468	0.43	0.446	0.468	0.465	0.433	0.506	0.0283055	0.458	0.0618024	6.18024
3-oxo-5-alpha-steroid 4-dehydrogenase-like protein	lipid metabolic process	GO:0006629	0.555	0.536	0.534	0.526	0.528	0.615	0.0339293	0.549	0.0618021	6.18021
threonyl-tRNA synthetase, putative	tRNA aminoacylation, tRNA aminoacylation for protein translation, threonyl-tRNA aminoacylation	GO:0006435, GO:0006412	0.705	0.681	0.688	0.65	0.637	0.756	0.0423954	0.686167	0.0617858	6.17858
PAP2 family protein, putative	dolichol-linked oligosaccharide biosynthetic process	GO:0006488	0.464	0.459	0.467	0.487	0.483	0.54	0.0298574	0.483333	0.061774	6.1774
isopentenyl-diphosphate delta-isomerase, putative	isoprenoid biosynthetic process	GO:0008299	0.579	0.585	0.597	0.54	0.548	0.639	0.0358032	0.581333	0.061588	6.1588
protein kinase, putative	protein phosphorylation	GO:0006468	0.53	0.521	0.515	0.516	0.521	0.6	0.0328476	0.533833	0.0615316	6.15316
importin beta-1 subunit, putative	intracellular protein transport	GO:0006886, GO:0000059	0.583	0.562	0.581	0.549	0.556	0.647	0.0356632	0.579667	0.0615237	6.15237
fumarate hydratase, putative	generation of precursor metabolites and energy	GO:0006091	0.658	0.614	0.638	0.61	0.614	0.712	0.0393904	0.641	0.0614514	6.14514
Mitochondrial elongation factor G, putative	translational elongation	GO:0006414	0.579	0.55	0.562	0.561	0.548	0.642	0.0352515	0.573667	0.0614494	6.14494
dynein heavy chain, putative	microtubule-based movement	GO:0007018	0.61	0.595	0.601	0.573	0.57	0.672	0.0370554	0.6035	0.0614008	6.14008
hypothetical protein, conserved	cellular process	GO:0009987	0.607	0.571	0.602	0.6	0.562	0.667	0.0369148	0.6015	0.0613712	6.13712
hypothetical protein, conserved	metabolic process	GO:0008152	0.516	0.491	0.522	0.538	0.496	0.579	0.0321289	0.523667	0.0613537	6.13537
hypothetical protein, conserved	protein insertion into membrane	GO:0051205	0.581	0.587	0.593	0.657	0.564	0.643	0.0370644	0.604167	0.0613479	6.13479
RNA guanylyltransferase, putative	7-methylguanosine mRNA capping, mRNA processing	GO:0006370	0.482	0.481	0.472	0.498	0.477	0.553	0.0302749	0.493833	0.0613058	6.13058
hypothetical protein, conserved	mitochondrial RNA processing	GO:0000963	0.544	0.519	0.539	0.53	0.522	0.609	0.0333312	0.543833	0.0612893	6.12893
COP-coated vesicle membrane protein gp25L precursor, putative	transport	GO:0006810	0.51	0.503	0.542	0.497	0.501	0.578	0.0319588	0.521833	0.0612434	6.12434
P-type ATPase, putative	cation transport, metabolic process	GO:0006754, GO:0006816, GO:0008152	0.558	0.549	0.557	0.522	0.56	0.626	0.0343802	0.562	0.0611748	6.11748
helicase-like protein	nucleobase-containing compound metabolic process	GO:0006139	0.472	0.472	0.461	0.498	0.487	0.544	0.0299065	0.489	0.0611585	6.11585
DNA repair helicase, putative	nucleotide-excision repair	GO:0006289	0.489	0.479	0.479	0.508	0.506	0.561	0.0308004	0.503667	0.0611524	6.11524
phenylalanine-4-hydroxylase, putative	oxidation-reduction process	GO:0006558, GO:0055114	0.604	0.582	0.596	0.562	0.583	0.668	0.0366301	0.599167	0.0611351	6.11351
ATP-dependent zinc metallopeptidase, putative	proteolysis	GO:0006508	0.521	0.516	0.495	0.526	0.529	0.591	0.0323708	0.529667	0.0611154	6.11154
cobalamin-dependent methionine synthase, putative	cellular metabolic process, methionine biosynthetic process, pteridine-containing compound metabolic process	GO:0009396, GO:0009086	0.613	0.597	0.596	0.586	0.563	0.672	0.0369364	0.6045	0.0611025	6.11025
2-oxoglutarate dehydrogenase subunit, putative	metabolic process, oxidation-reduction process, tricarboxylic acid cycle	GO:0006096	0.627	0.596	0.596	0.589	0.588	0.684	0.0374575	0.613333	0.0610721	6.10721
long chain fatty Acyl CoA synthetase, putative	metabolic process	GO:0008152	0.64	0.59	0.615	0.617	0.662	0.699	0.0389123	0.637167	0.0610708	6.10708
lanosterol 14-alpha-demethylase, putative	oxidation-reduction process	GO:0044091	0.714	0.696	0.687	0.647	0.662	0.767	0.0424299	0.6955	0.0610064	6.10064
hypothetical protein, conserved	cell division	GO:0051301	0.58	0.555	0.582	0.555	0.555	0.646	0.0352898	0.578833	0.060967	6.0967
AMP deaminase, putative	purine ribonucleoside monophosphate biosynthetic process	GO:0009168	0.564	0.547	0.556	0.549	0.531	0.629	0.0342967	0.562667	0.0609539	6.09539
aldo-keto reductase-like protein	oxidation-reduction process	GO:0055114	0.579	0.541	0.571	0.582	0.614	0.644	0.0358483	0.5885	0.0609147	6.09147
DNA polymerase delta catalytic subunit, putative	DNA replication, nucleobase-containing compound metabolic process	GO:0006260	0.537	0.511	0.519	0.53	0.55	0.603	0.0329949	0.541667	0.0609138	6.09138
mitochondrial DNA-directed RNA polymerase, putative	transcription, DNA-templated	GO:0006351	0.545	0.523	0.53	0.565	0.525	0.61	0.0334764	0.549667	0.060903	6.0903
RAD50 DNA repair-like protein	DNA repair	GO:0006281	0.529	0.511	0.523	0.514	0.509	0.594	0.0322614	0.53	0.0608706	6.08706
ER lumen retaining receptor-like protein	protein retention in ER lumen	GO:0006621	0.515	0.49	0.54	0.531	0.538	0.588	0.0324756	0.533667	0.0608538	6.08538
d-xylulose reductase, putative	oxidation-reduction process	GO:0008152, GO:0055114	0.673	0.703	0.704	0.68	0.609	0.73	0.0415568	0.683167	0.0608296	6.08296
arginine N-methyltransferase-like protein	metabolic process	GO:0008152	0.593	0.577	0.585	0.562	0.541	0.646	0.035519	0.584	0.0608202	6.08202
galactokinase-like protein	carbohydrate phosphorylation, galactose metabolic process	GO:0046835, GO:0006012	0.575	0.578	0.568	0.545	0.53	0.631	0.0347299	0.571167	0.0608052	6.08052
hypothetical protein, conserved	cilium assembly	GO:0042384	0.524	0.507	0.514	0.514	0.519	0.593	0.0321045	0.5285	0.0607465	6.07465
zeta tubulin, putative	protein polymerization	GO:0007017, GO:0051258	0.432	0.439	0.462	0.459	0.48	0.509	0.0281336	0.4635	0.0606982	6.06982
hypothetical protein, conserved	endocytosis	GO:0006897, GO:0018345, GO:0006810	0.51	0.495	0.526	0.534	0.564	0.581	0.0324469	0.535	0.0606484	6.06484
DNA ligase k alpha, putative	DNA recombination, DNA repair	GO:0006310, GO:0006281, GO:0006260	0.497	0.479	0.498	0.517	0.507	0.569	0.0309995	0.511167	0.0606445	6.06445
protein kinase, putative	protein phosphorylation	GO:0006468	0.533	0.505	0.543	0.532	0.52	0.6	0.0326767	0.538833	0.0606434	6.06434
hypothetical protein, conserved	vesicle docking involved in exocytosis	GO:0006904	0.552	0.519	0.534	0.534	0.553	0.614	0.0333946	0.551	0.0606073	6.06073
glutamate dehydrogenase, putative	cellular amino acid metabolic process, oxidation-reduction process	GO:0006520, GO:0055114	0.677	0.653	0.655	0.6	0.663	0.724	0.0401098	0.662	0.0605889	6.05889
ubiquitin fusion degradation protein 2, putative	cell redox homeostasis, protein ubiquitination, ubiquitin-dependent protein catabolic process	GO:0045454, GO:0016567, GO:0006511	0.6	0.582	0.581	0.566	0.573	0.664	0.0359815	0.594333	0.0605409	6.05409
sodium/sulphate symporter, putative	sodium ion transport, transmembrane transport	GO:0006817	0.517	0.517	0.502	0.555	0.55	0.59	0.0325991	0.5385	0.0605368	6.05368
protein kinase, putative	cellular protein modification process, protein phosphorylation	GO:0006468	0.545	0.519	0.522	0.545	0.538	0.61	0.0330621	0.5465	0.0604978	6.04978
protein kinase, putative	protein phosphorylation	GO:0006468	0.481	0.47	0.485	0.493	0.51	0.554	0.0301424	0.498833	0.0604259	6.04259
RNA polymerase ii largest subunit	transcription, DNA-templated	GO:0006351	0.654	0.639	0.636	0.599	0.613	0.71	0.0387371	0.641833	0.0603539	6.03539
hypothetical protein, conserved	RNA processing	GO:0008152	0.5	0.483	0.492	0.494	0.518	0.567	0.0307116	0.509	0.0603371	6.03371
ysine decarboxylase-like protein	antibiotic biosynthetic process	GO:0017000	0.54	0.507	0.576	0.557	0.559	0.607	0.0336194	0.557667	0.0602859	6.02859
hypothetical protein, conserved	cell redox homeostasis	GO:0045454	0.548	0.524	0.538	0.538	0.533	0.615	0.0331039	0.549333	0.0602619	6.02619
oxidoreductase-like protein	oxidation-reduction process	GO:0008152, GO:0055114	0.534	0.508	0.526	0.541	0.539	0.604	0.0326497	0.542	0.0602392	6.02392
nuclear receptor binding factor-like protein	oxidation-reduction process	GO:0008152, GO:0055114	0.608	0.59	0.594	0.569	0.575	0.669	0.0361741	0.600833	0.0602066	6.02066
cytosolic leucyl aminopeptidase	proteolysis	GO:0019538, GO:0006508	0.567	0.547	0.567	0.57	0.53	0.631	0.0342267	0.568667	0.0601876	6.01876
guanylate kinase, putative	purine nucleotide metabolic process	GO:0006163	0.545	0.524	0.598	0.556	0.564	0.616	0.0341316	0.567167	0.0601792	6.01792
tryptophanyl-tRNA synthetase, putative	tRNA aminoacylation for protein translation, tryptophanyl-tRNA aminoacylation	GO:0006412, GO:0006436	0.552	0.529	0.526	0.56	0.547	0.618	0.0334166	0.555333	0.0601739	6.01739
hypothetical protein, conserved	cellular protein modification process	GO:0006464	0.532	0.53	0.523	0.52	0.519	0.603	0.0323569	0.537833	0.0601615	6.01615
phosphoribosylpyrophosphate synthetase, putative	nucleoside metabolic process, nucleotide biosynthetic process	GO:0009116, GO:0009165	0.627	0.58	0.583	0.601	0.603	0.679	0.0368262	0.612167	0.0601571	6.01571
ubiquitin hydrolase, putative	ubiquitin-dependent protein catabolic process	GO:0006511	0.52	0.497	0.508	0.522	0.539	0.587	0.0318083	0.528833	0.060148	6.0148
peroxisome biosynthesis protein-like protein	peroxisome organization	GO:0007031	0.579	0.553	0.58	0.551	0.568	0.646	0.0348411	0.5795	0.0601226	6.01226
formate--tetrahydrofolate ligase	folic acid-containing compound biosynthetic process	GO:0009396	0.588	0.583	0.583	0.55	0.554	0.648	0.0351264	0.584333	0.0601137	6.01137
small GTP-binding protein Rab11, putative	GTP catabolic process, intracellular protein transport, nucleocytoplasmic transport, protein transport, signal transduction, small GTPase mediated signal transduction	GO:0006886, GO:0006913, GO:0007264	0.664	0.639	0.681	0.656	0.602	0.72	0.0396921	0.660333	0.0601093	6.01093
casein kinase, putative	protein phosphorylation	GO:0006468	0.674	0.673	0.674	0.63	0.608	0.722	0.0398384	0.6635	0.0600428	6.00428
epsilon tubulin, putative	GTP catabolic process, protein polymerization	GO:0007018, GO:0051258	0.618	0.609	0.619	0.591	0.571	0.68	0.0368709	0.614667	0.0599853	5.99853
aspartyl-tRNA synthetase, putative	tRNA aminoacylation for protein translation	GO:0006422, GO:0006412	0.503	0.488	0.518	0.491	0.495	0.569	0.030533	0.510667	0.0597906	5.97906
hypothetical protein, conserved	regulation of Rab GTPase activity	GO:0032313	0.594	0.581	0.589	0.56	0.565	0.658	0.0353237	0.591167	0.0597526	5.97526
mitogen activated protein kinase homologue	protein phosphorylation	GO:0006468	0.489	0.486	0.484	0.511	0.503	0.564	0.0302352	0.506167	0.0597337	5.97337
vacuolar protein sorting-associated protein, putative	vesicle docking involved in exocytosis, vesicle-mediated transport	GO:0006904, GO:0016192	0.551	0.529	0.539	0.549	0.548	0.622	0.0332004	0.556333	0.0596772	5.96772
protein kinase, putative	protein phosphorylation	GO:0006468	0.581	0.565	0.541	0.574	0.596	0.644	0.0348181	0.5835	0.0596711	5.96711
hypothetical protein, conserved	translation	GO:0006412	0.531	0.543	0.536	0.516	0.491	0.587	0.0318622	0.534	0.059667	5.9667
minchromosome maintenance (MCM) complex subunit, putative	DNA replication	GO:0006260, GO:0006270	0.595	0.57	0.6	0.574	0.566	0.661	0.0354551	0.594333	0.0596553	5.96553
ubiquitin hydrolase, putative	ubiquitin-dependent protein catabolic process	GO:0006511	0.537	0.538	0.512	0.538	0.528	0.606	0.0323754	0.543167	0.0596049	5.96049
calpain protease-like protein	proteolysis	GO:0006508	0.574	0.552	0.573	0.541	0.561	0.638	0.0341609	0.573167	0.0596003	5.96003
hypothetical protein, conserved	peptidyl-cysteine oxidation	GO:0018171, GO:0010040	0.531	0.509	0.525	0.562	0.562	0.599	0.0326558	0.548	0.0595908	5.95908
AMP deaminase, putative	purine ribonucleoside monophosphate biosynthetic process	GO:0009168	0.555	0.54	0.541	0.541	0.554	0.626	0.0332791	0.5595	0.0594801	5.94801
acetylornithine deacetylase-like protein	arginine biosynthetic process, metabolic process	GO:0006526, GO:0006508	0.618	0.605	0.598	0.609	0.671	0.686	0.0375309	0.631167	0.0594627	5.94627
Eukaryotic translation initiation factor 6 (eIF- 6), putative	mature ribosome assembly	GO:0042256	0.56	0.564	0.517	0.558	0.564	0.622	0.0335405	0.564167	0.0594514	5.94514
hypothetical protein, conserved	microtubule-based movement	GO:0007018	0.477	0.468	0.477	0.494	0.5	0.549	0.0293763	0.494167	0.0594461	5.94461
pitrilysin-like metalloprotease	proteolysis	GO:0006508	0.587	0.561	0.571	0.563	0.554	0.647	0.0344775	0.5805	0.0593928	5.93928
hypothetical protein, conserved	cellular response to heat	GO:0034605, GO:0034599	0.484	0.493	0.459	0.468	0.485	0.542	0.0290017	0.4885	0.0593689	5.93689
huntingtin interacting protein (HIP), putative	endocytosis	GO:0006897, GO:0018345, GO:0006810	0.513	0.502	0.505	0.529	0.539	0.586	0.0313369	0.529	0.059238	5.9238
serine hydroxymethyltransferase (SHMT-L)	L-serine metabolic process, glycine metabolic process	GO:0006563, GO:0006544	0.592	0.558	0.569	0.582	0.576	0.656	0.0348621	0.588833	0.0592054	5.92054
folate/biopterin transporter, putative	protein phosphorylation	GO:0006468	0.604	0.612	0.564	0.566	0.607	0.661	0.0356352	0.602333	0.0591619	5.91619
DNA-directed rna polymerase I largest subunit, putative	transcription, DNA-templated	GO:0006351	0.631	0.605	0.615	0.587	0.6	0.69	0.0367405	0.621333	0.0591318	5.91318
dihydrolipoamide dehydrogenase, putative	cell redox homeostasis, oxidation-reduction process	GO:0045454	0.697	0.705	0.673	0.618	0.681	0.74	0.0405348	0.685667	0.0591173	5.91173
methylcrotonoyl-coa carboxylase biotinylated subunitprotein-like protein	metabolic process	GO:0008152	0.509	0.49	0.511	0.53	0.498	0.575	0.0306687	0.518833	0.0591108	5.91108
protein kinase, putative	protein phosphorylation	GO:0006468	0.602	0.581	0.602	0.552	0.602	0.66	0.0354312	0.599833	0.0590683	5.90683
C-8 sterol isomerase-like protein	ergosterol biosynthetic process	GO:0006696	0.539	0.521	0.521	0.542	0.534	0.607	0.0321123	0.544	0.05903	5.903
alpha/beta-hydrolase-like protein	metabolic process	GO:0009435	0.549	0.562	0.531	0.59	0.608	0.616	0.0339706	0.576	0.0589767	5.89767
serine/threonine-protein kinase, putative	protein phosphorylation	GO:0006468	0.452	0.443	0.461	0.471	0.47	0.522	0.0277086	0.469833	0.0589754	5.89754
proteasome alpha 1 subunit, putative	proteolysis involved in cellular protein catabolic process, ubiquitin-dependent protein catabolic process	GO:0006511	0.65	0.635	0.639	0.604	0.588	0.695	0.0374455	0.635167	0.0589538	5.89538
minichromosome maintenance (MCM) complex subunit, putative	DNA replication, DNA-dependent DNA replication initiation	GO:0006260, GO:0006270	0.545	0.532	0.546	0.531	0.522	0.611	0.0322578	0.547833	0.0588825	5.88825
cell division protein kinase 2	protein phosphorylation	GO:0006468	0.588	0.553	0.558	0.589	0.586	0.65	0.0345582	0.587333	0.0588391	5.88391
serine carboxypeptidase (CBP1), putative	proteolysis	GO:0006508	0.597	0.577	0.565	0.612	0.589	0.665	0.035352	0.600833	0.0588383	5.88383
hypothetical protein, conserved	DNA repair	GO:0006281	0.62	0.611	0.601	0.58	0.586	0.68	0.0360666	0.613	0.0588362	5.88362
dynein heavy chain, putative	microtubule-based movement	GO:0007059, GO:0007018, GO:0072382, GO:0007052	0.58	0.562	0.557	0.563	0.556	0.644	0.0339411	0.577	0.0588234	5.88234
ubiquitin-activating enzyme e1, putative	cellular protein modification process	GO:0006464	0.566	0.545	0.557	0.58	0.543	0.633	0.0334823	0.570667	0.0586723	5.86723
hypothetical protein, conserved	7-methylguanosine mRNA capping	GO:0006370	0.534	0.523	0.537	0.504	0.52	0.595	0.0314118	0.5355	0.0586588	5.86588
proliferative cell nuclear antigen (PCNA), putative	regulation of DNA replication	GO:0006275	0.639	0.633	0.646	0.578	0.632	0.695	0.0373385	0.637167	0.0586009	5.86009
pretranslocation protein, alpha subunit, putative	protein transport	GO:0015031	0.606	0.586	0.605	0.676	0.627	0.669	0.0367773	0.628167	0.058547	5.8547
dehydrogenase-like protein	metabolic process	GO:0008152	0.477	0.483	0.473	0.492	0.508	0.551	0.0290975	0.497333	0.0585071	5.85071
casein kinase II, alpha chain, putative	protein phosphorylation	GO:0006468	0.6	0.577	0.588	0.589	0.614	0.675	0.0355157	0.607167	0.0584942	5.84942
hypothetical protein, conserved	endocytosis	GO:0006897, GO:0018345, GO:0006810	0.548	0.521	0.53	0.554	0.547	0.613	0.0322826	0.552167	0.0584653	5.84653
aspartate aminotransferase, putative	biosynthetic process	GO:0009058, GO:0006520	0.55	0.537	0.554	0.538	0.532	0.619	0.0324469	0.555	0.0584628	5.84628
eukaryotic translation initiation factor 3 subunit 8, putative	translational initiation	GO:0006413	0.587	0.576	0.601	0.572	0.545	0.647	0.0343511	0.588	0.0584203	5.84203
peroxidoxin	oxidation-reduction process	GO:0045454	0.519	0.524	0.52	0.499	0.512	0.587	0.0307598	0.526833	0.0583862	5.83862
cyclin 1, putative	proteolysis	GO:0006508	0.52	0.498	0.512	0.509	0.52	0.584	0.0305838	0.523833	0.0583845	5.83845
proteasome regulatory ATPase subunit 2, putative	protein catabolic process	GO:0030163	0.634	0.623	0.646	0.582	0.661	0.693	0.0373493	0.639833	0.0583734	5.83734
structural maintenance of chromosome (SMC), putative	chromosome organization	GO:0051276	0.614	0.585	0.586	0.594	0.575	0.671	0.0352557	0.604167	0.0583543	5.83543
aldehyde dehydrogenase, putative	metabolic process, oxidation-reduction process	GO:0008152	0.559	0.536	0.549	0.58	0.533	0.62	0.0327989	0.562833	0.0582746	5.82746
ribosomal protein L11, putative	translation	GO:0006412	0.588	0.561	0.59	0.554	0.608	0.649	0.0344364	0.591667	0.0582024	5.82024
V-type ATPase, C subunit, putative	ATP hydrolysis coupled proton transport	GO:0015986	0.508	0.504	0.484	0.518	0.512	0.573	0.0299983	0.5165	0.05808	5.808
intraflagellar transport protein component, putative	flagellum organization	GO:0043064	0.555	0.564	0.555	0.529	0.577	0.627	0.0329752	0.567833	0.058072	5.8072
protein kinase, putative	protein phosphorylation	GO:0006281, GO:0006260, GO:0043987, GO:0006468	0.583	0.551	0.558	0.588	0.581	0.647	0.0339333	0.584667	0.0580387	5.80387
hypothetical protein, conserved	protein methylation	GO:0034969, GO:0019919	0.504	0.496	0.48	0.509	0.492	0.564	0.0294466	0.5075	0.0580228	5.80228
dihydroorotate dehydrogenase	UMP biosynthetic process, oxidation-reduction process	GO:0006207, GO:0006222, GO:0006106	0.648	0.662	0.697	0.645	0.599	0.703	0.0382256	0.659	0.0580055	5.80055
protein kinase, putative	protein phosphorylation	GO:0006468	0.591	0.567	0.57	0.584	0.582	0.66	0.0343434	0.592333	0.0579798	5.79798
isocitrate dehydrogenase, putative	oxidation-reduction process, tricarboxylic acid cycle	GO:0055114, GO:0006099	0.544	0.551	0.54	0.513	0.558	0.61	0.0320229	0.552667	0.0579425	5.79425
acetyl-CoA carboxylase, putative	fatty acid biosynthetic process, metabolic process	GO:0006633, GO:0030497	0.636	0.626	0.623	0.608	0.583	0.692	0.0363703	0.628	0.0579145	5.79145
hypothetical protein, conserved	gene silencing	GO:0016458	0.543	0.535	0.539	0.545	0.524	0.613	0.0318271	0.549833	0.0578851	5.78851
dihydrolipoamide branched chain transacylase, putative	metabolic process	GO:0046949	0.593	0.57	0.567	0.589	0.562	0.654	0.0341023	0.589167	0.0578823	5.78823
mitochondrial ATP-dependent zinc metallopeptidase, putative	protein catabolic process, proteolysis	GO:0006508	0.58	0.586	0.572	0.544	0.582	0.647	0.0338492	0.585167	0.0578454	5.78454
CLC-type chloride channel, putative	chloride transport, transmembrane transport	GO:0006821	0.644	0.627	0.639	0.595	0.668	0.705	0.0373613	0.646333	0.057805	5.7805
hypothetical protein, conserved	G-protein coupled receptor signaling pathway	GO:0007186	0.559	0.537	0.539	0.546	0.563	0.624	0.0324387	0.561333	0.0577886	5.77886
hypothetical protein, conserved	lipid metabolic process	GO:0006629	0.517	0.502	0.518	0.545	0.543	0.589	0.0309171	0.535667	0.057717	5.7717
rev7, putative	mitotic nuclear division	GO:0007067	0.533	0.53	0.559	0.507	0.554	0.599	0.0315658	0.547	0.0577071	5.77071
eukaryotic translation initiation factor 4 gamma, putative	RNA metabolic process	GO:0016070	0.62	0.594	0.599	0.605	0.57	0.674	0.0352061	0.610333	0.0576833	5.76833
protein kinase, putative	protein phosphorylation	GO:0006468	0.668	0.638	0.652	0.609	0.646	0.722	0.0378123	0.655833	0.0576553	5.76553
nitrilase, putative	nitrogen compound metabolic process	GO:0006807	0.419	0.442	0.421	0.433	0.451	0.488	0.0254846	0.442333	0.0576141	5.76141
cell division cycle protein, putative	mitotic cell cycle	GO:0000278, GO:0051726	0.516	0.495	0.515	0.522	0.515	0.583	0.0301706	0.524333	0.0575409	5.75409
hypothetical protein, conserved	transport	GO:0006810	0.481	0.475	0.517	0.513	0.493	0.554	0.0290775	0.5055	0.0575222	5.75222
glycosomal malate dehydrogenase	carbohydrate metabolic process, cellular carbohydrate metabolic process, malate metabolic process, oxidation-reduction process	GO:0006096, GO:0006108, GO:0055114	0.594	0.56	0.583	0.581	0.557	0.65	0.0337565	0.5875	0.0574578	5.74578
U-box domain protein, putative	protein ubiquitination	GO:0016567	0.58	0.569	0.559	0.629	0.582	0.643	0.0341038	0.593667	0.057446	5.7446
dynein heavy chain, putative	microtubule-based movement	GO:0007018	0.613	0.597	0.601	0.59	0.575	0.675	0.0349156	0.6085	0.0573798	5.73798
cytosolic malate dehydrogenase	carbohydrate metabolic process, cellular carbohydrate metabolic process, malate metabolic process, oxidation-reduction process	GO:0006096, GO:0006108, GO:0055114	0.528	0.531	0.51	0.533	0.536	0.6	0.0309494	0.539667	0.0573491	5.73491
cytidine triphosphate synthase, putative	pyrimidine nucleotide biosynthetic process	GO:0006241	0.599	0.579	0.603	0.56	0.584	0.66	0.0342622	0.5975	0.0573426	5.73426
ubiquitin hydrolase, putative	ubiquitin-dependent protein catabolic process	GO:0006511	0.611	0.578	0.607	0.601	0.573	0.67	0.034691	0.606667	0.057183	5.7183
transcription factor-like protein	cellular process	GO:0009987	0.529	0.52	0.514	0.521	0.528	0.596	0.0305527	0.534667	0.0571434	5.71434
glutamyl-tRNA synthetase, putative	glutamyl-tRNA aminoacylation, tRNA aminoacylation, tRNA aminoacylation for protein translation, translation	GO:0006424, GO:0006412	0.513	0.504	0.507	0.536	0.547	0.583	0.0303688	0.531667	0.0571201	5.71201
inositol/phosphatidylinositol phosphatase, putative	phosphatidylinositol phosphorylation, signal transduction	GO:0007165	0.571	0.543	0.552	0.566	0.558	0.634	0.0325802	0.570667	0.0570914	5.70914
kinesin, putative	microtubule-based movement	GO:0007018	0.554	0.534	0.533	0.557	0.554	0.62	0.0318601	0.558667	0.0570288	5.70288
serine palmitoyltransferase-like protein	biosynthetic process	GO:0009058, GO:0006643	0.555	0.552	0.537	0.571	0.532	0.62	0.0319839	0.561167	0.0569953	5.69953
hypothetical protein, conserved	transcription, DNA-templated	GO:0006351	0.502	0.494	0.496	0.518	0.517	0.573	0.0294324	0.516667	0.056966	5.6966
hypothetical protein, conserved	cell proliferation	GO:0008283	0.556	0.554	0.575	0.526	0.602	0.613	0.0324962	0.571	0.056911	5.6911
hypothetical protein, conserved	cell redox homeostasis, oxidation-reduction process	GO:0055114, GO:0006457	0.472	0.476	0.492	0.486	0.478	0.547	0.0279744	0.491833	0.0568778	5.68778
cysteine synthase	cysteine biosynthetic process from serine	GO:0006535	0.541	0.503	0.562	0.56	0.563	0.599	0.0315383	0.554667	0.05686	5.686
hypothetical protein, conserved	intracellular protein transport	GO:0006886	0.622	0.604	0.592	0.604	0.574	0.675	0.0347587	0.611833	0.0568107	5.68107
orotidine-5-phosphate decarboxylase/orotate phosphoribosyltransferase, putative	'de novo' pyrimidine nucleobase biosynthetic process, metabolic process, nucleoside metabolic process, pyrimidine nucleotide biosynthetic process	GO:0006207, GO:0009116, GO:0006221	0.673	0.657	0.697	0.613	0.651	0.722	0.0379811	0.668833	0.0567871	5.67871
OSM3-like kinesin, putative	microtubule-based movement	GO:0007018	0.617	0.583	0.599	0.596	0.58	0.673	0.0344674	0.608	0.0566898	5.66898
chloride channel protein, putative	chloride transport, transmembrane transport	GO:0006821	0.583	0.554	0.574	0.563	0.601	0.646	0.0332471	0.586833	0.056655	5.6655
electron transfer flavoprotein-ubiquinone oxidoreductase, putative	oxidation-reduction process	GO:0055114	0.611	0.578	0.597	0.578	0.596	0.67	0.0342462	0.605	0.0566052	5.66052
PRP8 protein homologue, putative	mRNA splicing, via spliceosome	GO:0000398	0.599	0.572	0.583	0.575	0.58	0.661	0.0336749	0.595	0.0565965	5.65965
kinesin, putative	microtubule-based movement	GO:0007018	0.475	0.466	0.473	0.485	0.494	0.542	0.0276797	0.489167	0.0565854	5.65854
histidyl-tRNA synthetase, putative	histidyl-tRNA aminoacylation, tRNA aminoacylation for protein translation	GO:0006427, GO:0006412	0.565	0.559	0.544	0.538	0.552	0.626	0.0319061	0.564	0.0565711	5.65711
protein kinase, putative	protein phosphorylation	GO:0006468	0.566	0.544	0.547	0.56	0.544	0.627	0.0318601	0.564667	0.0564229	5.64229
GP63-like protein, leishmanolysin-like protein	cell adhesion, proteolysis	GO:0007155, GO:0006508	0.514	0.503	0.512	0.546	0.546	0.583	0.0301131	0.534	0.0563916	5.63916
acyl-CoA dehydrogenase, putative	metabolic process, oxidation-reduction process	GO:0008152	0.57	0.548	0.572	0.557	0.542	0.631	0.032131	0.57	0.0563701	5.63701
ATP-dependent phosphofructokinase	glycolysis	GO:0006096	0.695	0.672	0.647	0.655	0.626	0.732	0.0378281	0.671167	0.0563617	5.63617
tRNA pseudouridine synthase A, putative	RNA modification, pseudouridine synthesis	GO:0001522	0.431	0.459	0.466	0.499	0.482	0.501	0.0266458	0.473	0.0563337	5.63337
hypothetical protein, conserved	regulation of GTPase activity	GO:0043087	0.587	0.564	0.56	0.572	0.592	0.65	0.0330923	0.5875	0.0563273	5.63273
GTP-binding protein, putative	translation	GO:0006412	0.521	0.505	0.511	0.541	0.532	0.588	0.0300067	0.533	0.0562977	5.62977
protein kinase, putative	protein phosphorylation	GO:0006468	0.499	0.499	0.494	0.491	0.514	0.567	0.02871	0.510667	0.0562207	5.62207
fatty acid desaturase, putative	lipid metabolic process	GO:0006629	0.57	0.543	0.588	0.558	0.574	0.637	0.0325126	0.578333	0.0562177	5.62177
phosphomannose isomerase	GDP-mannose biosynthetic process, carbohydrate metabolic process	GO:0019307	0.595	0.586	0.583	0.56	0.569	0.654	0.033223	0.591167	0.056199	5.6199
hypothetical protein, conserved	cellular aromatic compound metabolic process	GO:0006725	0.479	0.478	0.491	0.483	0.521	0.547	0.0280886	0.499833	0.0561958	5.61958
adenylate kinase, putative	nucleobase-containing compound metabolic process, nucleotide phosphorylation	GO:0006139	0.529	0.506	0.518	0.526	0.535	0.592	0.0299778	0.534333	0.0561031	5.61031
GDP-mannose pyrophosphorylase	biosynthetic process	GO:0009298, GO:0070085, GO:0006486	0.565	0.565	0.548	0.544	0.553	0.63	0.0318167	0.5675	0.0560646	5.60646
mitogen activated protein kinase, putative	protein phosphorylation	GO:0006468	0.581	0.558	0.582	0.604	0.563	0.648	0.0330313	0.589333	0.0560486	5.60486
thiamine biosynthesis-like protein	metabolic process	GO:0009228	0.549	0.534	0.534	0.527	0.556	0.611	0.0309155	0.551833	0.0560232	5.60232
carbamoyl-phosphate synthase, putative	arginine biosynthetic process, carbamoyl phosphate biosynthetic process, glutamine catabolic process, metabolic process, nitrogen compound metabolic process	GO:0006526, GO:0006541, GO:0006807	0.718	0.699	0.71	0.653	0.665	0.762	0.0392297	0.701167	0.0559491	5.59491
oxidoreductase-like protein	metabolic process	GO:0008152	0.522	0.519	0.525	0.539	0.505	0.59	0.0298306	0.533333	0.0559324	5.59324
tRNA (guanine-N(7)-)-methyltransferase, putative	tRNA modification	GO:0006400	0.507	0.523	0.492	0.5	0.534	0.572	0.0291593	0.521333	0.0559322	5.59322
S-adenosylmethionine decarboxylase proenzyme- like, putative	spermidine biosynthetic process, spermine biosynthetic process	GO:0008295, GO:0006597	0.591	0.592	0.58	0.585	0.551	0.652	0.0330903	0.591833	0.0559115	5.59115
short chain dehydrogenase, putative	metabolic process	GO:0008152	0.511	0.489	0.512	0.52	0.528	0.576	0.0292005	0.522667	0.0558682	5.58682
mitochondrial DNA polymerase I protein C, putative	DNA replication	GO:0006260	0.576	0.554	0.569	0.563	0.554	0.639	0.0321087	0.575833	0.0557604	5.57604
hypothetical protein, conserved	rRNA processing	GO:0006364	0.585	0.567	0.571	0.566	0.556	0.645	0.0324202	0.581667	0.0557367	5.57367
protein transport protein Sec24C, putative	ER to Golgi vesicle-mediated transport, intracellular protein transport	GO:0006888, GO:0006886	0.551	0.542	0.532	0.575	0.566	0.62	0.031424	0.564333	0.0556834	5.56834
glutathione-S-transferase/glutaredoxin,putative	cell redox homeostasis	GO:0045454	0.52	0.536	0.531	0.552	0.585	0.596	0.0307744	0.553333	0.0556165	5.56165
calpain-like cysteine peptidase, putative	proteolysis	GO:0006508	0.671	0.643	0.647	0.663	0.611	0.721	0.036626	0.659333	0.0555501	5.55501
dynein heavy chain, putative	microtubule-based movement	GO:0007018	0.692	0.686	0.691	0.658	0.631	0.744	0.0379508	0.683667	0.0555107	5.55107
lathosterol oxidase-like protein	fatty acid biosynthetic process, oxidation-reduction process	GO:0006633, GO:0055114	0.599	0.554	0.608	0.616	0.621	0.658	0.0338211	0.609333	0.0555051	5.55051
translation initiation factor eIF2B subunit-like protein, putative	cellular metabolic process	GO:0044237	0.501	0.498	0.511	0.525	0.511	0.576	0.0288698	0.520333	0.0554833	5.54833
cytochrome c oxidase assembly factor, putative	cellular copper ion homeostasis, copper ion transport, respiratory chain complex IV assembly	GO:0006878, GO:0006825, GO:0008535	0.608	0.602	0.637	0.573	0.645	0.669	0.0345234	0.622333	0.0554742	5.54742
cysteine desulfurase, putative	metabolic process	GO:0008152	0.585	0.546	0.599	0.597	0.593	0.649	0.0329874	0.594833	0.0554565	5.54565
serine/threonine protein phosphatase type 5, putative	protein dephosphorylation	GO:0006470	0.567	0.57	0.55	0.547	0.549	0.63	0.0315304	0.568833	0.05543	5.543
deoxyribodipyrimidine photolyase, putative	DNA repair	GO:0006281	0.555	0.542	0.59	0.573	0.539	0.621	0.0315595	0.57	0.0553675	5.53675
serine/threonine kinase, putative	protein phosphorylation	GO:0006468	0.62	0.59	0.606	0.604	0.649	0.683	0.034616	0.625333	0.0553561	5.53561
acyl-CoA dehydrogenase, putative	metabolic process, oxidation-reduction process	GO:0008152	0.586	0.565	0.576	0.569	0.568	0.65	0.0324016	0.585667	0.0553244	5.53244
sre-2/carboxylate carrier-like protein	cation transport, transmembrane transport	GO:0006812	0.603	0.616	0.636	0.563	0.622	0.665	0.0340632	0.6175	0.055163	5.5163
2-oxoisovalerate dehydrogenase alpha subunit, putative	metabolic process	GO:0008152	0.549	0.531	0.551	0.531	0.555	0.614	0.0306099	0.555167	0.0551364	5.51364
transcription activator	ATP-dependent chromatin remodeling, chromatin remodeling	GO:0043044	0.533	0.512	0.533	0.54	0.536	0.6	0.0298842	0.542333	0.0551031	5.51031
phosphomevalonate kinase-like protein	ergosterol biosynthetic process	GO:0006696, GO:0010142, GO:0019287, GO:0031388	0.581	0.553	0.549	0.597	0.57	0.635	0.03194	0.580833	0.05499	5.499
hypothetical protein, conserved	ribosome biogenesis	GO:0042254	0.6	0.578	0.607	0.569	0.589	0.662	0.0330298	0.600833	0.0549733	5.49733
COP-coated vesicle membrane protein erv25 precursor, putative	transport	GO:0006810	0.492	0.493	0.509	0.518	0.5	0.567	0.0281668	0.513167	0.0548881	5.48881
hypothetical protein, conserved	mitochondrial respiratory chain complex IV assembly	GO:0033617	0.621	0.626	0.651	0.579	0.624	0.683	0.0345871	0.630667	0.0548421	5.48421
mitochondrial DNA topoisomerase II	DNA topological change	GO:0006265	0.623	0.6	0.618	0.596	0.599	0.686	0.0340157	0.620333	0.0548345	5.48345
poly(A) polymerase, putative	RNA 3'-end processing, RNA polyadenylation	GO:0043631, GO:0006351	0.596	0.566	0.597	0.57	0.58	0.655	0.0325269	0.594	0.0547591	5.47591
hypothetical protein, conserved	protein folding	GO:0006457	0.506	0.5	0.502	0.518	0.521	0.576	0.0284939	0.5205	0.0547432	5.47432
asparagine synthetase a, putative	asparagine biosynthetic process, tRNA aminoacylation for protein translation	GO:0006529, GO:0006418, GO:0006412	0.593	0.592	0.616	0.659	0.575	0.648	0.0335584	0.613833	0.0546702	5.46702
ubiquitin carboxyl-terminal hydrolase, putative	ubiquitin-dependent protein catabolic process	GO:0006511	0.615	0.616	0.599	0.578	0.617	0.679	0.0337441	0.617333	0.0546611	5.46611
NADP-dependent alcohol dehydrogenase, putative	oxidation-reduction process	GO:0008152, GO:0055114	0.654	0.629	0.647	0.619	0.601	0.702	0.0350657	0.642	0.0546194	5.46194
ras-related protein rab-2a, putative	GTP catabolic process, intracellular protein transport, nucleocytoplasmic transport, protein transport, signal transduction, small GTPase mediated signal transduction	GO:0006886, GO:0006913, GO:0007264	0.517	0.53	0.54	0.515	0.507	0.587	0.0290838	0.532667	0.0546004	5.46004
carboxypeptidase, putative	proteolysis	GO:0006508	0.623	0.594	0.595	0.596	0.631	0.681	0.0338467	0.62	0.0545915	5.45915
ecotin, putative	metabolic process	GO:0042784, GO:0052190	0.598	0.563	0.597	0.567	0.587	0.653	0.0323878	0.594167	0.0545095	5.45095
vacuolar type h ATPase subunit, putative	ATP hydrolysis coupled proton transport	GO:0015986	0.585	0.564	0.571	0.57	0.566	0.647	0.0318083	0.583833	0.0544818	5.44818
fatty acyl CoA syntetase 1, putative	metabolic process	GO:0008152	0.682	0.686	0.687	0.625	0.658	0.737	0.0369941	0.679167	0.0544699	5.44699
dynein heavy chain, putative	microtubule-based movement	GO:0007018	0.616	0.597	0.605	0.586	0.596	0.678	0.0333826	0.613	0.0544578	5.44578
short chain dehydrogenase/reductase, putative	metabolic process	GO:0008152	0.535	0.518	0.541	0.568	0.55	0.604	0.030091	0.552667	0.0544469	5.44469
udp-glc 4'-epimerase, putative	cellular metabolic process, galactose metabolic process	GO:0006012	0.582	0.539	0.584	0.581	0.59	0.639	0.0318711	0.585833	0.054403	5.4403
hypothetical protein, conserved	metabolic process	GO:0008152	0.591	0.564	0.583	0.623	0.609	0.657	0.032874	0.6045	0.0543821	5.43821
proteasome regulatory ATPase subunittcc1l8.3, putative	protein catabolic process	GO:0030163	0.645	0.605	0.633	0.623	0.608	0.699	0.0345586	0.6355	0.0543802	5.43802
N-acyl-L-amino acid amidohydrolase, putative	metabolic process	GO:0006508	0.625	0.61	0.607	0.584	0.632	0.684	0.0339097	0.623667	0.0543715	5.43715
dihydrolipoamide acetyltransferase precursor, putative	metabolic process	GO:0008152	0.636	0.603	0.606	0.612	0.593	0.685	0.0338275	0.6225	0.0543414	5.43414
fibrillarin	rRNA processing, tRNA processing	GO:0006364	0.515	0.541	0.508	0.499	0.502	0.572	0.0283931	0.522833	0.0543062	5.43062
phosphoglucomutase, putative	carbohydrate metabolic process	GO:0005975	0.621	0.61	0.612	0.585	0.597	0.681	0.0334883	0.617667	0.0542174	5.42174
aldehyde dehydrogenase, putative	metabolic process, oxidation-reduction process	GO:0008152	0.693	0.677	0.675	0.633	0.657	0.742	0.0368334	0.6795	0.0542066	5.42066
protein kinase, putative	protein phosphorylation	GO:0006468	0.541	0.536	0.546	0.541	0.577	0.613	0.0302853	0.559	0.0541777	5.41777
2,3-bisphosphoglycerate-independent phosphoglycerate mutase	glucose catabolic process, metabolic process	GO:0006094, GO:0006096	0.652	0.624	0.648	0.655	0.608	0.711	0.0351947	0.649667	0.0541735	5.41735
proteasome regulatory ATPase subunit 5, putative	protein catabolic process	GO:0030163	0.601	0.599	0.622	0.567	0.586	0.662	0.0328233	0.606167	0.0541489	5.41489
UDP-sugar pyrophosphorylase	metabolic process	GO:0008152	0.595	0.579	0.595	0.589	0.574	0.663	0.0324124	0.599167	0.0540959	5.40959
DNA primase large subunit, putative	DNA replication, synthesis of RNA primer	GO:0006269	0.532	0.516	0.556	0.533	0.568	0.598	0.0297708	0.5505	0.0540795	5.40795
DnaJ protein, putative	protein folding	GO:0006457	0.593	0.574	0.568	0.58	0.593	0.656	0.0319937	0.594	0.0538615	5.38615
hypothetical protein, conserved	protein phosphorylation	GO:0006468	0.561	0.542	0.537	0.586	0.581	0.619	0.0307441	0.571	0.0538426	5.38426
mitochondrial DNA polymerase beta	DNA repair	GO:0006281, GO:0006260	0.625	0.608	0.616	0.591	0.649	0.686	0.0338196	0.629167	0.053753	5.3753
hypothetical protein, conserved	nucleosome assembly	GO:0006334	0.642	0.633	0.641	0.619	0.609	0.707	0.0344233	0.641833	0.0536328	5.36328
protein kinase, putative	protein phosphorylation	GO:0006468	0.629	0.606	0.644	0.645	0.595	0.691	0.0340412	0.635	0.0536081	5.36081
prolyl oligopeptidase, putative	proteolysis	GO:0006508	0.581	0.567	0.559	0.582	0.565	0.644	0.0312474	0.583	0.0535976	5.35976
unspecified product	cysteinyl-tRNA aminoacylation, tRNA aminoacylation for protein translation	GO:0006423, GO:0006412	0.662	0.681	0.654	0.61	0.655	0.718	0.0355059	0.663333	0.0535264	5.35264
threonine ammonia-lyase	L-serine catabolic process	GO:0006565, GO:0006567	0.678	0.654	0.661	0.637	0.639	0.733	0.0356819	0.667	0.0534961	5.34961
mitochondrial carrier protein, putative	transport	GO:0006810	0.673	0.686	0.678	0.619	0.655	0.728	0.0359412	0.673167	0.0533912	5.33912
phosphoinositide-specific phospholipase C, putative	intracellular signal transduction, lipid metabolic process, signal transduction	GO:0035556, GO:0006629	0.52	0.52	0.525	0.547	0.552	0.595	0.0289235	0.543167	0.0532497	5.32497
hypothetical protein, conserved	cellular aromatic compound metabolic process	GO:0006725	0.793	0.801	0.762	0.722	0.722	0.817	0.0409133	0.7695	0.0531687	5.31687
glycerol kinase, glycosomal, putative	carbohydrate metabolic process, glycerol-3-phosphate metabolic process	GO:0005975, GO:0006072	0.577	0.582	0.563	0.6	0.568	0.648	0.0313348	0.589667	0.0531398	5.31398
hypothetical protein, conserved	RNA processing	GO:0006396	0.59	0.564	0.579	0.579	0.595	0.654	0.0315135	0.5935	0.0530977	5.30977
tricarboxylate carrier, putative	cation transport, transmembrane transport	GO:0006812	0.658	0.629	0.696	0.634	0.647	0.716	0.0351435	0.663333	0.0529802	5.29802
glucosamine-6-phosphate isomerase, putative	N-acetylglucosamine metabolic process, carbohydrate metabolic process	GO:0006044, GO:0005975	0.61	0.602	0.625	0.614	0.578	0.676	0.0327032	0.6175	0.0529607	5.29607
hypothetical protein, conserved	DNA replication, synthesis of RNA primer	GO:0006269, GO:0006264	0.535	0.544	0.572	0.554	0.518	0.601	0.0292916	0.554	0.052873	5.2873
hypothetical protein, conserved	cation transport, transmembrane transport	GO:0006812	0.565	0.542	0.58	0.563	0.551	0.627	0.0301905	0.571333	0.0528422	5.28422
chaperonin, putative	cellular protein metabolic process, protein folding	GO:0006457	0.568	0.537	0.576	0.588	0.565	0.629	0.0304986	0.577167	0.052842	5.2842
signal recognition particle, putative	SRP-dependent cotranslational protein targeting to membrane	GO:0006614	0.591	0.585	0.601	0.566	0.569	0.652	0.0313433	0.594	0.0527664	5.27664
hypothetical protein, conserved	ribosome biogenesis	GO:0008283	0.654	0.636	0.651	0.619	0.603	0.701	0.0339647	0.644	0.0527402	5.27402
vacuolar proton translocating ATPase subunit A, putative	ATP hydrolysis coupled proton transport	GO:0015986	0.659	0.634	0.643	0.657	0.618	0.718	0.0344756	0.654833	0.0526479	5.26479
hypothetical protein, conserved	metabolic process	GO:0008152	0.506	0.528	0.518	0.549	0.566	0.579	0.0284816	0.541	0.0526462	5.26462
signal recognition particle protein, putative	SRP-dependent cotranslational protein targeting to membrane	GO:0006614	0.585	0.562	0.554	0.572	0.55	0.632	0.0302947	0.575833	0.0526101	5.26101
dynein heavy chain, putative	microtubule-based movement	GO:0007018	0.632	0.621	0.638	0.6	0.605	0.692	0.0331884	0.631333	0.0525687	5.25687
UV excision repair RAD23-like protein	nucleotide-excision repair, proteasomal ubiquitin-dependent protein catabolic process	GO:0006289, GO:0043161	0.463	0.461	0.481	0.497	0.505	0.527	0.0256437	0.489	0.0524411	5.24411
amino acid transporter, putative	lysine transport	GO:0015819	0.642	0.628	0.634	0.592	0.651	0.695	0.0335659	0.640333	0.0524193	5.24193
hypothetical protein, conserved	regulation of Rab GTPase activity	GO:0032313	0.534	0.528	0.546	0.57	0.556	0.608	0.0291959	0.557	0.0524163	5.24163
transaldolase, putative	carbohydrate metabolic process, pentose-phosphate shunt	GO:0006098	0.614	0.607	0.644	0.585	0.599	0.673	0.0324202	0.620333	0.0522625	5.22625
proteasome beta 3 subunit, putative	proteolysis involved in cellular protein catabolic process	GO:0051603	0.587	0.59	0.561	0.565	0.591	0.647	0.0307403	0.590167	0.0520875	5.20875
ubiquitin hydrolase, putative	ubiquitin-dependent protein catabolic process	GO:0006511	0.619	0.606	0.637	0.581	0.61	0.676	0.0323404	0.6215	0.052036	5.2036
arginyl-tRNA synthetase, putative	arginyl-tRNA aminoacylation, tRNA aminoacylation for protein translation	GO:0006420, GO:0006412	0.66	0.624	0.654	0.671	0.617	0.711	0.0341023	0.656167	0.051972	5.1972
vacuolar ATPase subunit-like protein	ATP hydrolysis coupled proton transport	GO:0015986	0.696	0.714	0.712	0.642	0.686	0.752	0.036385	0.700333	0.0519538	5.19538
hypothetical protein, conserved	metabolic process	GO:0008152	0.51	0.512	0.548	0.513	0.538	0.58	0.0276677	0.5335	0.0518607	5.18607
cystathionine beta-lyase-like protein	'de novo' L-methionine biosynthetic process	GO:0006520	0.607	0.593	0.586	0.597	0.58	0.666	0.0313651	0.604833	0.0518574	5.18574
prostaglandin f2-alpha synthase/D-arabinose dehydrogenase	D-arabinose catabolic process	GO:0019571, GO:0055114, GO:0001516	0.622	0.597	0.598	0.613	0.601	0.681	0.0320541	0.618667	0.0518116	5.18116
hypothetical protein, conserved	ion transport	GO:0006811	0.611	0.634	0.658	0.664	0.712	0.665	0.0340098	0.657333	0.0517391	5.17391
hypothetical protein, conserved	regulation of ARF GTPase activity	GO:0032312	0.649	0.622	0.631	0.623	0.613	0.703	0.0330842	0.640167	0.0516807	5.16807
hypothetical protein, conserved	RNA polyadenylation	GO:0043631	0.555	0.547	0.534	0.567	0.552	0.617	0.0290103	0.562	0.0516198	5.16198
ubiquitin-conjugating enzyme-like protein	post-translational protein modification	GO:0043687, GO:0051246	0.544	0.541	0.571	0.54	0.555	0.615	0.0289206	0.561	0.0515518	5.15518
protein disulfide isomerase	cell redox homeostasis	GO:0045454	0.565	0.553	0.564	0.592	0.58	0.636	0.029911	0.581667	0.0514229	5.14229
hypothetical protein, conserved	protein ubiquitination	GO:0016567	0.574	0.553	0.546	0.589	0.567	0.628	0.0296204	0.576167	0.0514094	5.14094
T-complex protein 1, delta subunit, putative	cellular protein metabolic process, protein folding	GO:0006457	0.723	0.711	0.692	0.658	0.737	0.764	0.0367119	0.714167	0.0514053	5.14053
mitogen-activated protein kinase 3, putative	protein phosphorylation	GO:0006468	0.587	0.582	0.577	0.566	0.598	0.652	0.0304806	0.593667	0.0513429	5.13429
kinesin, putative	microtubule-based movement	GO:0007018, GO:0006508	0.554	0.539	0.556	0.552	0.554	0.62	0.0288288	0.5625	0.0512512	5.12512
oxidoreductase, putative	oxidation-reduction process	GO:0008152, GO:0055114	0.577	0.553	0.582	0.55	0.556	0.628	0.0294256	0.574333	0.0512344	5.12344
deoxyhypusine synthase-like	peptidyl-lysine modification to hypusine	GO:0008612	0.523	0.532	0.514	0.52	0.524	0.588	0.0273331	0.5335	0.0512336	5.12336
unspecified product	polyamine biosynthetic process	GO:0006596	0.619	0.586	0.594	0.635	0.598	0.67	0.0315848	0.617	0.0511909	5.11909
glycerol-3-phosphate acyl transferase	metabolic process	GO:0008152, GO:0008654	0.551	0.547	0.544	0.562	0.558	0.621	0.0287987	0.563833	0.0510767	5.10767
prostaglandin f synthase, putative	oxidation-reduction process	GO:0055114	0.562	0.551	0.555	0.561	0.591	0.627	0.0293241	0.5745	0.0510427	5.10427
hypothetical protein, conserved	metabolic process	GO:0008152	0.549	0.542	0.563	0.555	0.554	0.621	0.028775	0.564	0.0510195	5.10195
tyrosine aminotransferase	biosynthetic process, cellular amino acid metabolic process	GO:0009074, GO:0009058, GO:0009087	0.592	0.574	0.601	0.588	0.568	0.653	0.0304039	0.596	0.0510133	5.10133
myo-inositol/proton symporter (MIT)	transmembrane transport	GO:0015798, GO:0055085	0.59	0.578	0.576	0.59	0.606	0.658	0.0305265	0.599667	0.0509058	5.09058
3-mercaptopyruvate sulfurtransferase	cyanide metabolic process	GO:0019499, GO:0019343	0.632	0.598	0.626	0.638	0.608	0.69	0.0321497	0.632	0.0508697	5.08697
serine/threonine-protein kinase, putative	protein phosphorylation	GO:0006468	0.619	0.617	0.605	0.616	0.579	0.675	0.0314436	0.6185	0.0508385	5.08385
5-oxoprolinase, putative	glutathione metabolic process	GO:0006749	0.613	0.587	0.609	0.597	0.596	0.673	0.0310982	0.6125	0.0507726	5.07726
hypothetical protein, conserved	protein transport	GO:0015031	0.581	0.58	0.562	0.591	0.592	0.65	0.030091	0.592667	0.0507722	5.07722
glucose-6-phosphate 1-dehydrogenase, putative	glucose metabolic process, oxidation-reduction process	GO:0006006, GO:0055114, GO:0009051	0.527	0.542	0.516	0.553	0.542	0.596	0.02772	0.546	0.0507693	5.07693
ATP-dependent Clp protease subunit, heat shock protein 100 (HSP100), putative	protein metabolic process	GO:0019538	0.577	0.559	0.582	0.601	0.562	0.639	0.0297769	0.586667	0.0507562	5.07562
nucleolar protein, putative	rRNA processing	GO:0006364	0.568	0.567	0.553	0.551	0.583	0.63	0.0291936	0.575333	0.0507421	5.07421
aspartate carbamoyltransferase, putative	'de novo' pyrimidine nucleobase biosynthetic process, cellular amino acid metabolic process	GO:0006207, GO:0006520	0.656	0.656	0.628	0.63	0.612	0.705	0.0328537	0.647833	0.0507132	5.07132
oligopeptidase b	proteolysis	GO:0006508	0.685	0.669	0.666	0.649	0.66	0.745	0.0344151	0.679	0.050685	5.0685
hypothetical protein, conserved	oxidation-reduction process, tricarboxylic acid cycle	GO:0006099	0.645	0.62	0.642	0.642	0.62	0.709	0.032721	0.646333	0.0506256	5.06256
eukaryotic translation initiation factor 3 subunit 7-like protein	translational initiation	GO:0006413	0.736	0.696	0.707	0.719	0.675	0.78	0.0363836	0.718833	0.0506148	5.06148
hypothetical protein, conserved	translation	GO:0006412	0.539	0.537	0.569	0.529	0.555	0.605	0.0281046	0.555667	0.0505781	5.05781
2-oxoglutarate dehydrogenase, E2 component, dihydrolipoamide succinyltransferase, putative	metabolic process	GO:0006099	0.624	0.639	0.614	0.601	0.615	0.69	0.0317411	0.6305	0.0503428	5.03428
aldehyde dehydrogenase, mitochondrial precursor	metabolic process, oxidation-reduction process	GO:0046164	0.656	0.638	0.673	0.676	0.615	0.711	0.0332791	0.6615	0.0503086	5.03086
hypothetical protein, conserved	mRNA catabolic process	GO:0006402	0.58	0.576	0.556	0.594	0.592	0.644	0.0296221	0.590333	0.0501785	5.01785
arginase	arginine metabolic process	GO:0006525, GO:0006596	0.563	0.544	0.579	0.604	0.557	0.619	0.0289114	0.577667	0.0500485	5.00485
methionine aminopeptidase 2, putative	cellular process, proteolysis	GO:0009987, GO:0006508	0.607	0.611	0.577	0.612	0.583	0.663	0.0304396	0.608833	0.0499965	4.99965
small Rab GTP binding protein, putative	GTP catabolic process, intracellular protein transport, nucleocytoplasmic transport, protein transport, signal transduction, small GTPase mediated signal transduction	GO:0006886, GO:0006913, GO:0007264	0.53	0.511	0.528	0.53	0.531	0.589	0.0268086	0.5365	0.0499694	4.99694
heat shock protein DNAJ, putative	protein folding	GO:0006457	0.515	0.518	0.54	0.573	0.54	0.58	0.027149	0.544333	0.0498756	4.98756
glutathione synthetase, putative	glutathione biosynthetic process	GO:0006750	0.534	0.533	0.522	0.558	0.542	0.598	0.0273234	0.547833	0.0498753	4.98753
fatty acid elongase, putative	fatty acid biosynthetic process	GO:0006633, GO:0042759	0.721	0.675	0.684	0.737	0.703	0.771	0.0356674	0.715167	0.0498729	4.98729
phenylalanyl-tRNA synthetase, putative	phenylalanyl-tRNA aminoacylation	GO:0006432, GO:0006412	0.638	0.632	0.608	0.618	0.644	0.699	0.0318523	0.639833	0.0497821	4.97821
vacuolar-type proton translocating pyrophosphatase 1, putative	proton transport	GO:0015992	0.605	0.596	0.572	0.631	0.596	0.658	0.0303491	0.609667	0.0497798	4.97798
nucleoside hydrolase-like protein	guanosine salvage	GO:0006179, GO:0006190	0.548	0.548	0.553	0.556	0.53	0.611	0.0276454	0.557667	0.0495733	4.95733
DNA replication licensing factor, putative	DNA replication	GO:0006260, GO:0006270	0.549	0.541	0.55	0.542	0.557	0.614	0.0276508	0.558833	0.0494795	4.94795
biotin/lipoate protein ligase-like protein	cellular protein modification process	GO:0006464	0.554	0.547	0.561	0.595	0.572	0.622	0.0284212	0.575167	0.0494139	4.94139
chaperone protein DNAj, putative	protein folding	GO:0006457	0.633	0.624	0.617	0.615	0.611	0.694	0.0311876	0.632333	0.0493215	4.93215
hypothetical protein, conserved	gene silencing by RNA	GO:0016246	0.617	0.612	0.594	0.599	0.59	0.672	0.0302589	0.614	0.0492816	4.92816
acetyltransferase-like protein	histone acetylation	GO:0016573, GO:0043007	0.614	0.602	0.604	0.593	0.605	0.676	0.0303095	0.615667	0.0492304	4.92304
translation initiation factor, putative	translational initiation	GO:0006413	0.69	0.664	0.655	0.651	0.659	0.738	0.0332831	0.676167	0.0492233	4.92233
cystathione gamma lyase, putative	cellular amino acid metabolic process	GO:0006520	0.669	0.661	0.662	0.619	0.64	0.716	0.0325418	0.661167	0.0492187	4.92187
elongation factor Tu, putative	translational elongation	GO:0006414	0.683	0.684	0.7	0.641	0.646	0.73	0.0334644	0.680667	0.0491642	4.91642
coatomer gamma subunit, putative	intracellular protein transport, vesicle-mediated transport	GO:0006886, GO:0016192	0.627	0.615	0.609	0.62	0.607	0.689	0.0308442	0.627833	0.0491281	4.91281
nucleosome assembly protein, putative	nucleosome assembly	GO:0006334	0.663	0.629	0.651	0.647	0.634	0.718	0.0322676	0.657	0.0491136	4.91136
hypothetical protein, conserved	metabolic process	GO:0008152	0.607	0.591	0.588	0.579	0.618	0.661	0.0297904	0.607333	0.0490511	4.90511
mitochondrial carrier protein-like protein	transport	GO:0006810	0.532	0.518	0.556	0.541	0.543	0.596	0.0268229	0.547667	0.0489766	4.89766
cation-transporting ATPase, putative	cation transport	GO:0006754, GO:0006812, GO:0008152	0.654	0.627	0.651	0.619	0.658	0.71	0.0319713	0.653167	0.0489482	4.89482
amino acid permease, putative	drug transmembrane transport	GO:0006865	0.559	0.55	0.566	0.557	0.543	0.62	0.0276797	0.565833	0.0489185	4.89185
replication factor C, subunit 3, putative	DNA replication	GO:0006260	0.521	0.526	0.526	0.554	0.532	0.59	0.0264556	0.5415	0.0488562	4.88562
calcium/potassium channel (CAKC), putative	potassium ion transport	GO:0006813	0.669	0.632	0.646	0.642	0.658	0.722	0.0323094	0.6615	0.0488427	4.88427
PIF1 helicase-like protein, putative	DNA recombination	GO:0006310, GO:0051276, GO:0000723	0.548	0.544	0.564	0.561	0.539	0.614	0.0274129	0.561667	0.0488063	4.88063
aldose 1-epimerase-like protein	carbohydrate metabolic process	GO:0019318	0.549	0.533	0.539	0.557	0.555	0.609	0.0270998	0.557	0.0486532	4.86532
ubiquitin activating enzyme, putative	cellular protein modification process	GO:0006464	0.559	0.542	0.575	0.558	0.563	0.622	0.0276653	0.569833	0.0485497	4.85497
FtsJ cell division protein, putative	methylation, rRNA processing	GO:0031167	0.645	0.621	0.623	0.627	0.613	0.697	0.0309494	0.637667	0.0485354	4.85354
nucleoside phosphorylase-like protein	nucleoside metabolic process	GO:0009116	0.574	0.573	0.596	0.621	0.566	0.636	0.02871	0.594333	0.0483063	4.83063
hypothetical protein, conserved	oxidation-reduction process	GO:0008152	0.615	0.6	0.592	0.597	0.601	0.671	0.0295883	0.612667	0.0482943	4.82943
ATP synthase F1 subunit gamma protein, putative	ATP synthesis coupled proton transport	GO:0015986	0.668	0.669	0.655	0.615	0.654	0.714	0.0319672	0.6625	0.0482523	4.82523
dynein heavy chain, putative	microtubule-based movement	GO:0007018	0.603	0.588	0.598	0.59	0.587	0.663	0.0291713	0.604833	0.0482304	4.82304
methyltransferase-like protein	methylation	GO:0032259	0.535	0.533	0.561	0.558	0.546	0.606	0.0268235	0.5565	0.0482004	4.82004
heat shock protein HslVU, ATPase subunit HslU, putative	rolling circle DNA replication	GO:0070581	0.633	0.613	0.619	0.602	0.618	0.687	0.0302831	0.628667	0.0481704	4.81704
ubiquitin hydrolase, putative	ubiquitin-dependent protein catabolic process	GO:0006511	0.561	0.544	0.563	0.544	0.588	0.614	0.027335	0.569	0.0480404	4.80404
RNA polymerase I second largest subunit, putative	transcription, DNA-templated	GO:0006351	0.607	0.595	0.594	0.602	0.594	0.669	0.0292945	0.610167	0.0480106	4.80106
PAS-domain containing phosphoglycerate kinase, putative	glycolysis, signal transduction	GO:0006096, GO:0006355, GO:0007165	0.546	0.55	0.548	0.535	0.566	0.61	0.026821	0.559167	0.047966	4.7966
serine hydroxymethyltranferase (SHMT-S)	L-serine metabolic process, glycine metabolic process	GO:0006563, GO:0006544	0.611	0.608	0.602	0.582	0.605	0.669	0.0293627	0.612833	0.047913	4.7913
squalene monooxygenase-like protein	oxidation-reduction process	GO:0008152, GO:0055114	0.57	0.566	0.571	0.608	0.593	0.638	0.0281709	0.591	0.0476665	4.76665
aconitase, putative	metabolic process	GO:0008152	0.639	0.638	0.631	0.605	0.65	0.698	0.0306643	0.6435	0.0476524	4.76524
chaperonin alpha subunit, putative	cellular protein metabolic process, protein folding	GO:0006457	0.654	0.651	0.644	0.619	0.638	0.711	0.0310832	0.652833	0.0476128	4.76128
proteasome regulatory non-ATP-ase subunit 2, putative	regulation of protein catabolic process	GO:0042176	0.625	0.607	0.627	0.6	0.604	0.68	0.0297013	0.623833	0.0476109	4.76109
alkyldihydroxyacetonephosphate synthase	oxidation-reduction process	GO:0008611	0.598	0.57	0.594	0.612	0.591	0.655	0.028717	0.603333	0.0475973	4.75973
hypothetical protein, conserved	protein phosphorylation	GO:0006468	0.583	0.581	0.584	0.581	0.559	0.642	0.0279118	0.588333	0.0474421	4.74421
methionine aminopeptidase, putative	cellular process, proteolysis	GO:0009987, GO:0006508	0.535	0.533	0.58	0.554	0.574	0.6	0.0266208	0.562667	0.0473118	4.73118
T-complex protein 1, eta subunit, putative	cellular protein metabolic process, protein folding	GO:0006457	0.596	0.573	0.594	0.611	0.575	0.65	0.028379	0.599833	0.0473114	4.73114
hypothetical protein, conserved	response to stress	GO:0006950	0.646	0.642	0.626	0.635	0.621	0.705	0.0304724	0.645833	0.0471831	4.71831
hypothetical protein, conserved	translation	GO:0043631, GO:0048255, GO:0006412	0.568	0.559	0.569	0.575	0.594	0.634	0.0275058	0.583167	0.0471662	4.71662
protein kinase, putative	protein phosphorylation	GO:0006468	0.495	0.501	0.508	0.514	0.522	0.563	0.0243755	0.517167	0.0471328	4.71328
triosephosphate isomerase	metabolic process	GO:0006096	0.676	0.647	0.701	0.657	0.644	0.723	0.0317784	0.674667	0.0471024	4.71024
aminopeptidase, putative	cellular process	GO:0009987	0.636	0.612	0.607	0.625	0.63	0.69	0.0298239	0.633333	0.0470904	4.70904
farnesyl pyrophosphate synthase	isoprenoid biosynthetic process	GO:0006695, GO:0045337	0.694	0.698	0.648	0.676	0.686	0.747	0.0325315	0.6915	0.0470449	4.70449
glutamamyl carboxypeptidase, putative	arginine biosynthetic process, metabolic process	GO:0006508	0.554	0.594	0.609	0.631	0.607	0.63	0.0284212	0.604167	0.047042	4.7042
delta-1-pyrroline-5-carboxylate dehydrogenase, putative	metabolic process, oxidation-reduction process, proline biosynthetic process	GO:0055114, GO:0006561	0.693	0.671	0.708	0.644	0.678	0.738	0.0323955	0.688667	0.0470409	4.70409
malic enzyme, putative	oxidation-reduction process	GO:0006108	0.636	0.621	0.634	0.609	0.643	0.696	0.0300627	0.639833	0.0469852	4.69852
adaptin-related protein-like protein	intracellular protein transport, protein transport, vesicle-mediated transport	GO:0006886, GO:0016192	0.582	0.576	0.58	0.579	0.572	0.645	0.027655	0.589	0.0469525	4.69525
eukaryotic translation initiation factor eIF-4E, putative	translational initiation	GO:0006413	0.559	0.541	0.549	0.555	0.572	0.615	0.0265211	0.565167	0.0469261	4.69261
adenylosuccinate lyase, putative	IMP biosynthetic process, purine ribonucleotide biosynthetic process	GO:0006188	0.614	0.602	0.645	0.629	0.61	0.682	0.0295612	0.630333	0.0468978	4.68978
DNA-directed RNA polymerase II subunit 2, putative	transcription, DNA-templated	GO:0006351	0.662	0.651	0.639	0.647	0.638	0.72	0.0309112	0.6595	0.0468706	4.68706
aldehyde dehydrogenase, putative	metabolic process, oxidation-reduction process	GO:0008152	0.574	0.579	0.559	0.602	0.579	0.637	0.0275512	0.588333	0.0468292	4.68292
ribose-phosphate pyrophosphokinase, putative	nucleotide biosynthetic process	GO:0009165	0.591	0.586	0.617	0.573	0.596	0.652	0.0282046	0.6025	0.0468126	4.68126
hypothetical protein, conserved	proton-transporting ATP synthase complex assembly	GO:0043461	0.593	0.594	0.608	0.581	0.572	0.651	0.02791	0.599833	0.0465295	4.65295
eukaryotic translation initiation factor, putative	translational initiation	GO:0006413	0.609	0.589	0.604	0.584	0.578	0.655	0.0280101	0.603167	0.0464384	4.64384
hypothetical protein, conserved	rRNA processing, regulation of cell cycle	GO:0006364	0.627	0.621	0.622	0.605	0.619	0.688	0.0292005	0.630333	0.0463254	4.63254
trypanothione reductase	cell redox homeostasis, oxidation-reduction process	GO:0045454, GO:0055114	0.656	0.644	0.632	0.626	0.636	0.708	0.0301043	0.650333	0.0462905	4.62905
protein kinase, putative	protein phosphorylation	GO:0006468	0.558	0.562	0.6	0.601	0.588	0.631	0.0272544	0.59	0.0461938	4.61938
cysteine peptidase A (CBA)	proteolysis	GO:0006508	0.592	0.589	0.598	0.644	0.641	0.649	0.0285616	0.618833	0.046154	4.6154
ATP-dependent zinc metallopeptidase, putative	proteolysis	GO:0006508	0.571	0.571	0.568	0.561	0.584	0.634	0.0267787	0.5815	0.0460511	4.60511
hypothetical protein, conserved	gluconeogenesis	GO:0006094	0.605	0.582	0.599	0.589	0.617	0.66	0.0279619	0.608667	0.0459396	4.59396
hypothetical protein, conserved	mRNA polyadenylation	GO:0006378, GO:0006417	0.617	0.6	0.628	0.611	0.6	0.676	0.0285167	0.622	0.0458467	4.58467
pyruvate phosphate dikinase, putative	phosphorylation, pyruvate metabolic process	GO:0006094, GO:0016310	0.718	0.694	0.703	0.665	0.688	0.76	0.0322718	0.704667	0.0457972	4.57972
pyruvate dehydrogenase E1 component alpha subunit, putative	metabolic process	GO:0008152	0.719	0.697	0.671	0.683	0.68	0.757	0.032065	0.701167	0.045731	4.5731
minchromosome maintenance (MCM) complex subunit, putative	DNA replication	GO:0006260, GO:0006270	0.603	0.598	0.61	0.593	0.586	0.663	0.0277807	0.608833	0.0456294	4.56294
hypothetical protein, conserved	protein transport	GO:0015031	0.614	0.652	0.615	0.653	0.605	0.678	0.0289649	0.636167	0.0455304	4.55304
DNA topoisomerase IB, large subunit	DNA topological change	GO:0006265, GO:0006355	0.627	0.608	0.625	0.61	0.608	0.682	0.028423	0.626667	0.0453558	4.53558
aldose 1-epimerase-like protein	carbohydrate metabolic process	GO:0005975	0.579	0.562	0.588	0.591	0.569	0.637	0.0265606	0.587667	0.0451967	4.51967
adenylate kinase, putative	nucleobase-containing compound metabolic process	GO:0006139	0.638	0.636	0.618	0.625	0.662	0.697	0.029141	0.646	0.04511	4.511
isovaleryl-coA dehydrogenase, putative	metabolic process, oxidation-reduction process	GO:0008152	0.556	0.57	0.586	0.612	0.585	0.628	0.0265462	0.5895	0.0450317	4.50317
ribonucleoside-diphosphate reductase large chain, putative	DNA replication, oxidation-reduction process	GO:0006260, GO:0055114	0.631	0.643	0.635	0.614	0.607	0.688	0.0286473	0.636333	0.0450193	4.50193
hypothetical protein, conserved	mitochondrial electron transport, ubiquinol to cytochrome c	GO:0006122	0.58	0.629	0.616	0.656	0.619	0.654	0.028133	0.625667	0.0449649	4.49649
thimet oligopeptidase, putative	proteolysis	GO:0006508	0.574	0.577	0.58	0.572	0.574	0.639	0.0261151	0.586	0.0445651	4.45651
ribosomal protein L2, putative	translation	GO:0006412	0.592	0.567	0.592	0.593	0.61	0.647	0.0267389	0.600167	0.0445524	4.45524
methionyl-tRNA synthetase, putative	methionyl-tRNA aminoacylation, tRNA aminoacylation for protein translation	GO:0006431, GO:0006412	0.627	0.632	0.611	0.631	0.608	0.686	0.0281336	0.6325	0.04448	4.448
myo-inositol-1-phosphate synthase	inositol biosynthetic process, phospholipid biosynthetic process	GO:0006021, GO:0006020, GO:0008152, GO:0008654	0.672	0.646	0.671	0.658	0.642	0.724	0.0297215	0.668833	0.0444378	4.44378
acidocalcisomal pyrophosphatase	phosphate-containing compound metabolic process	GO:0006796	0.607	0.606	0.611	0.605	0.603	0.673	0.0273185	0.6175	0.0442405	4.42405
hypothetical protein, conserved	metabolic process	GO:0008152	0.628	0.617	0.622	0.62	0.626	0.689	0.0273983	0.633667	0.0432377	4.32377
small GTP-binding protein Rab1, putative	GTP catabolic process, intracellular protein transport, nucleocytoplasmic transport, protein transport, signal transduction, small GTPase mediated signal transduction	GO:0006886, GO:0006913, GO:0007264	0.595	0.591	0.608	0.587	0.63	0.654	0.026271	0.610833	0.0430085	4.30085
ATP-binding cassette protein subfamily F, member 2, putative	regulation of ribosome biogenesis	GO:0090069, GO:0000056, GO:0006810	0.662	0.67	0.64	0.66	0.629	0.711	0.0284324	0.662	0.0429492	4.29492
nucleosome assembly protein-like protein	nucleosome assembly	GO:0006334	0.654	0.621	0.651	0.658	0.636	0.704	0.0280642	0.654	0.0429116	4.29116
hypothetical protein, conserved	translational initiation	GO:0006413	0.613	0.59	0.633	0.616	0.642	0.667	0.0266339	0.626833	0.0424897	4.24897
phosphoribosylpyrophosphate synthetase, putative	nucleoside metabolic process, nucleotide biosynthetic process	GO:0009116, GO:0009165	0.556	0.561	0.561	0.568	0.557	0.619	0.0242129	0.570333	0.042454	4.2454
lipophosphoglycan biosynthetic protein, putative	protein folding, response to stress	GO:0006457, GO:0006950	0.634	0.645	0.637	0.608	0.635	0.691	0.0272152	0.641667	0.0424133	4.24133
enolase	glycolysis	GO:0006096	0.755	0.708	0.743	0.783	0.727	0.79	0.0317805	0.751	0.0423176	4.23176
seryl-tRNA synthetase, putative	seryl-tRNA aminoacylation, tRNA aminoacylation for protein translation	GO:0006434, GO:0006412	0.576	0.582	0.578	0.588	0.577	0.64	0.0248066	0.590167	0.0420332	4.20332
heat shock protein DNAJ, putative	protein folding	GO:0006457	0.658	0.647	0.656	0.684	0.673	0.725	0.0283225	0.673833	0.042032	4.2032
hypothetical protein, conserved	translation	GO:0006412	0.551	0.551	0.568	0.589	0.562	0.612	0.0240285	0.572167	0.0419956	4.19956
5-methyltetrahydropteroyltriglutamate-homocysteine S-methyltransferase, putative	cellular amino acid biosynthetic process, methionine biosynthetic process	GO:0009086	0.606	0.601	0.606	0.601	0.611	0.667	0.0255865	0.615333	0.0415815	4.15815
rab1 small GTP-binding protein, putative	GTP catabolic process, intracellular protein transport, nucleocytoplasmic transport, protein transport, signal transduction, small GTPase mediated signal transduction	GO:0006886, GO:0006913, GO:0007264	0.656	0.65	0.639	0.649	0.633	0.709	0.027247	0.656	0.0415351	4.15351
mitochondrial processing peptidase alpha subunit, putative	proteolysis	GO:0006508	0.657	0.634	0.649	0.675	0.639	0.705	0.0264455	0.659833	0.0400791	4.00791
coatomer delta subunit-like protein	intracellular protein transport, transport, vesicle-mediated transport	GO:0006886, GO:0016192	0.634	0.624	0.64	0.618	0.636	0.69	0.0256567	0.640333	0.0400677	4.00677
carboxylase, putative	metabolic process	GO:0008152	0.672	0.652	0.676	0.671	0.641	0.719	0.0267837	0.671833	0.0398666	3.98666
eukaryotic translation initiation factor 4e, putative	translational initiation	GO:0006413	0.602	0.608	0.632	0.611	0.605	0.666	0.0246225	0.620667	0.039671	3.9671
GTP-binding protein, putative	GTP catabolic process, intracellular protein transport, nucleocytoplasmic transport, protein transport, signal transduction, small GTPase mediated signal transduction	GO:0006886, GO:0006913, GO:0007264	0.695	0.715	0.694	0.659	0.681	0.739	0.0275711	0.697167	0.0395474	3.95474
O-sialoglycoprotein endopeptidase, putative	proteolysis	GO:0006508	0.573	0.577	0.601	0.593	0.583	0.637	0.0234521	0.594	0.0394816	3.94816
pyruvate dehydrogenase E1 beta subunit, putative	metabolic process	GO:0008152	0.676	0.649	0.655	0.673	0.673	0.724	0.0264045	0.675	0.0391178	3.91178
peptidase t, putative	metabolic process, peptide metabolic process	GO:0006518, GO:0006508	0.605	0.608	0.615	0.623	0.639	0.67	0.024484	0.626667	0.0390702	3.90702
leucyl-tRNA synthetase, putative	leucyl-tRNA aminoacylation, tRNA aminoacylation for protein translation	GO:0006429, GO:0006412	0.707	0.682	0.701	0.701	0.673	0.752	0.0274421	0.702667	0.0390542	3.90542
potassium channel subunit-like protein	metabolic process	GO:0008152, GO:0006813	0.632	0.639	0.68	0.677	0.629	0.682	0.025634	0.6565	0.0390464	3.90464
superoxide dismutase, putative	oxidation-reduction process, superoxide metabolic process	GO:0055114, GO:0006801	0.636	0.631	0.642	0.68	0.651	0.694	0.0255552	0.655667	0.0389759	3.89759
alanyl-tRNA synthetase, putative	alanyl-tRNA aminoacylation, tRNA aminoacylation	GO:0006419, GO:0006412	0.606	0.598	0.599	0.622	0.621	0.662	0.0239416	0.618	0.0387404	3.87404
succinyl-CoA ligase [GDP-forming] beta-chain, putative	metabolic process	GO:0008152	0.657	0.64	0.637	0.649	0.669	0.706	0.025516	0.659667	0.0386802	3.86802
glutamate dehydrogenase	cellular amino acid metabolic process, glutamate catabolic process to 2-oxoglutarate, oxidation-reduction process	GO:0019551, GO:0055114	0.675	0.663	0.662	0.664	0.659	0.726	0.0256548	0.674833	0.0380164	3.80164
vacuolar ATP synthase catalytic subunit A, putative	ATP hydrolysis coupled proton transport, ATP metabolic process, proton transport	GO:0015986	0.665	0.654	0.684	0.64	0.652	0.709	0.0252164	0.667333	0.0377868	3.77868
26S protease regulatory subunit, putative	protein catabolic process	GO:0030163	0.656	0.648	0.708	0.664	0.673	0.706	0.0255376	0.675833	0.0377868	3.77868
proteasome beta 5 subunit, putative	proteolysis involved in cellular protein catabolic process	GO:0051603	0.64	0.644	0.644	0.646	0.622	0.695	0.0244274	0.6485	0.0376676	3.76676
succinate dehydrogenase flavoprotein, putative	electron transport chain, oxidation-reduction process, tricarboxylic acid cycle	GO:0022900, GO:0055114, GO:0006099	0.675	0.667	0.69	0.691	0.651	0.724	0.0250519	0.683	0.0366793	3.66793
mitochondrial processing peptidase alpha subunit, putative	proteolysis	GO:0006508	0.701	0.704	0.683	0.672	0.688	0.742	0.0244186	0.698333	0.0349669	3.49669
vacuolar ATP synthase subunit b, putative	ATP hydrolysis coupled proton transport, ATP metabolic process, proton transport	GO:0015991, GO:0015986	0.634	0.647	0.668	0.667	0.631	0.689	0.0225566	0.656	0.0343851	3.43851
proteasome regulatory ATPase subunit 1, putative	protein catabolic process	GO:0030163	0.589	0.61	0.611	0.602	0.601	0.65	0.0209069	0.6105	0.0342456	3.42456
T-complex protein 1, gamma subunit, putative	cellular protein metabolic process, protein folding	GO:0006457	0.6	0.61	0.633	0.627	0.618	0.66	0.0209348	0.624667	0.0335136	3.35136
hypothetical protein, conserved	isoprenoid biosynthetic process, metabolic process	GO:0008299	0.724	0.693	0.722	0.703	0.721	0.759	0.0226245	0.720333	0.0314083	3.14083
inosine-5'-monophosphate dehydrogenase	oxidation-reduction process, purine nucleotide biosynthetic process	GO:0055114	0.635	0.643	0.634	0.633	0.649	0.686	0.0202452	0.646667	0.031307	3.1307
quinone oxidoreductase, putative	oxidation-reduction process	GO:0008152, GO:0055114	0.633	0.648	0.671	0.656	0.655	0.688	0.0190026	0.6585	0.0288575	2.88575
beta-fructofuranosidase, putative	carbohydrate metabolic process	GO:0005975	0.759	0.748	0.755	0.751	0.762	0.807	0.0218327	0.763667	0.0285893	2.85893
fatty acid elongase, putative	fatty acid biosynthetic process	GO:0006633, GO:0042759	0.685	0.706	0.684	0.714	0.706	0.738	0.0200574	0.7055	0.0284301	2.84301
calpain-like cysteine peptidase, putative	proteolysis	GO:0006508	0.666	0.691	0.683	0.671	0.666	0.715	0.0189947	0.682	0.0278515	2.78515
Genes for which a GO process could not be predicted
hypothetical protein, conserved	null	null	0.655	0.471	0.459	0.559	0.574	0.722	0.10249	0.573333	0.178762	17.8762
hypothetical protein, conserved	null	null	0.306	0.284	0.28	0.324	0.395	0.378	0.0484331	0.327833	0.147737	14.7737
hypothetical protein, conserved	null	null	0.268	0.247	0.237	0.284	0.3	0.35	0.0409683	0.281	0.145795	14.5795
hypothetical protein, conserved	null	null	0.33	0.273	0.305	0.362	0.35	0.412	0.0481068	0.338667	0.142048	14.2048
hypothetical protein, conserved	null	null	0.283	0.26	0.259	0.301	0.338	0.364	0.0426775	0.300833	0.141864	14.1864
hypothetical protein, conserved	null	null	0.291	0.267	0.241	0.291	0.308	0.363	0.0412589	0.2935	0.140576	14.0576
nudix hydrolase-like protein	null	null	0.314	0.287	0.271	0.357	0.351	0.392	0.0460203	0.328667	0.140021	14.0021
hypothetical protein, conserved	null	null	0.284	0.279	0.275	0.267	0.353	0.361	0.0421446	0.303167	0.139015	13.9015
hypothetical protein, conserved	null	null	0.271	0.256	0.253	0.268	0.332	0.343	0.0397362	0.287167	0.138373	13.8373
hypothetical protein, conserved	null	null	0.557	0.472	0.44	0.507	0.599	0.627	0.0732275	0.533667	0.137216	13.7216
hypothetical protein	null	null	0.348	0.312	0.301	0.381	0.396	0.425	0.0487637	0.3605	0.135267	13.5267
hypothetical protein, conserved	null	null	0.37	0.343	0.355	0.425	0.479	0.442	0.0543532	0.402333	0.135095	13.5095
hypothetical protein, conserved	null	null	0.329	0.301	0.291	0.336	0.386	0.405	0.0455836	0.341333	0.133546	13.3546
hypothetical protein, conserved	null	null	0.22	0.218	0.242	0.273	0.274	0.303	0.0339175	0.255	0.13301	13.301
hypothetical protein, conserved	null	null	0.291	0.269	0.263	0.287	0.317	0.371	0.0397727	0.299667	0.132723	13.2723
hypothetical protein, conserved	null	null	0.355	0.327	0.33	0.343	0.422	0.44	0.049001	0.3695	0.132614	13.2614
hypothetical protein, conserved	null	null	0.308	0.29	0.283	0.336	0.373	0.388	0.0436837	0.329667	0.132509	13.2509
hypothetical protein, conserved	null	null	0.316	0.284	0.287	0.324	0.366	0.392	0.0431667	0.328167	0.131539	13.1539
hypothetical protein, conserved	null	null	0.297	0.283	0.272	0.337	0.356	0.375	0.0419809	0.32	0.13119	13.119
hypothetical protein, conserved	null	null	0.304	0.287	0.278	0.308	0.359	0.383	0.0418159	0.319833	0.130743	13.0743
hypothetical protein, conserved	null	null	0.331	0.289	0.314	0.321	0.333	0.417	0.0435725	0.334167	0.130392	13.0392
33 kDa inner dynein arm light chain, axonemal, putative	null	null	0.504	0.458	0.443	0.402	0.456	0.581	0.0617641	0.474	0.130304	13.0304
hypothetical protein, conserved	null	null	0.288	0.266	0.271	0.327	0.338	0.365	0.040087	0.309167	0.129661	12.9661
hypothetical protein, conserved	null	null	0.525	0.5	0.51	0.508	0.387	0.588	0.065189	0.503	0.1296	12.96
hypothetical protein, conserved	null	null	0.575	0.459	0.471	0.529	0.565	0.643	0.0691395	0.540333	0.127957	12.7957
hypothetical protein, conserved	null	null	0.295	0.279	0.262	0.317	0.322	0.374	0.0393925	0.308167	0.127828	12.7828
hypothetical protein, conserved	null	null	0.286	0.28	0.263	0.329	0.335	0.366	0.0395141	0.309833	0.127534	12.7534
hypothetical protein, conserved	null	null	0.37	0.313	0.346	0.415	0.415	0.441	0.0486813	0.383333	0.126995	12.6995
hypothetical protein, conserved	null	null	0.371	0.316	0.32	0.336	0.365	0.438	0.0454078	0.357667	0.126956	12.6956
Serine-threonin protein phosphatase, putative	null	null	0.301	0.286	0.273	0.341	0.338	0.381	0.0405265	0.32	0.126645	12.6645
hypothetical protein, conserved	null	null	0.319	0.292	0.329	0.31	0.383	0.4	0.0429111	0.338833	0.126644	12.6644
hypothetical protein, conserved	null	null	0.316	0.282	0.288	0.308	0.329	0.394	0.0404561	0.3195	0.126623	12.6623
hypothetical protein, conserved	null	null	0.331	0.315	0.296	0.39	0.347	0.41	0.0440246	0.348167	0.126447	12.6447
hypothetical protein, conserved	null	null	0.297	0.279	0.289	0.298	0.33	0.386	0.0395748	0.313167	0.12637	12.637
hypothetical protein, conserved	null	null	0.314	0.288	0.291	0.311	0.339	0.398	0.0408742	0.3235	0.12635	12.635
hypothetical protein, conserved	null	null	0.493	0.423	0.419	0.416	0.442	0.562	0.0579635	0.459167	0.126236	12.6236
hypothetical protein, conserved	null	null	0.555	0.486	0.461	0.445	0.504	0.617	0.0643449	0.511333	0.125837	12.5837
hypothetical protein, conserved	null	null	0.333	0.293	0.307	0.334	0.375	0.408	0.042931	0.341667	0.125652	12.5652
hypothetical protein, conserved	null	null	0.47	0.447	0.46	0.613	0.487	0.542	0.0631678	0.503167	0.12554	12.554
hypothetical protein, conserved	null	null	0.287	0.264	0.281	0.324	0.341	0.364	0.0388814	0.310167	0.125357	12.5357
hypothetical protein, conserved	null	null	0.266	0.26	0.26	0.309	0.309	0.35	0.0365112	0.292333	0.124896	12.4896
autophagocytosis protein, putative	null	null	0.328	0.3	0.303	0.338	0.381	0.406	0.042688	0.342667	0.124576	12.4576
hypothetical protein, conserved	null	null	0.401	0.358	0.352	0.373	0.406	0.486	0.0492626	0.396	0.1244	12.44
hypothetical protein, conserved	null	null	0.278	0.274	0.27	0.29	0.343	0.355	0.0374629	0.301667	0.124186	12.4186
hypothetical protein, conserved	null	null	0.309	0.286	0.289	0.317	0.357	0.387	0.0400021	0.324167	0.1234	12.34
hypothetical protein, conserved	null	null	0.382	0.346	0.351	0.448	0.41	0.463	0.0490184	0.4	0.122546	12.2546
hypothetical protein, conserved	null	null	0.421	0.365	0.404	0.436	0.494	0.503	0.0531692	0.437167	0.121622	12.1622
hypothetical protein, conserved	null	null	0.5	0.473	0.471	0.394	0.49	0.577	0.0588742	0.484167	0.121599	12.1599
hypothetical protein, conserved	null	null	0.49	0.443	0.423	0.416	0.489	0.568	0.0569307	0.4715	0.120744	12.0744
hypothetical protein, conserved	null	null	0.394	0.346	0.359	0.363	0.405	0.475	0.0470985	0.390333	0.120662	12.0662
hypothetical protein, conserved	null	null	0.336	0.297	0.312	0.355	0.362	0.414	0.0415163	0.346	0.119989	11.9989
hypothetical protein, conserved	null	null	0.336	0.313	0.378	0.356	0.43	0.41	0.0444151	0.3705	0.119879	11.9879
hypothetical protein, conserved	null	null	0.315	0.289	0.284	0.333	0.317	0.39	0.0383388	0.321333	0.119312	11.9312
NADH-cytochrome b5 reductase, putative	oxidation-reduction process	null	0.701	0.658	0.676	0.626	0.523	0.754	0.0782577	0.656333	0.119235	11.9235
hypothetical protein, conserved	null	null	0.328	0.312	0.322	0.346	0.386	0.419	0.0418493	0.352167	0.118834	11.8834
hypothetical protein, conserved	null	null	0.398	0.359	0.355	0.382	0.429	0.48	0.0474837	0.4005	0.118561	11.8561
hypothetical protein, conserved	null	null	0.413	0.358	0.359	0.378	0.408	0.484	0.0473667	0.4	0.118417	11.8417
hypothetical protein, conserved	null	null	0.382	0.355	0.336	0.359	0.412	0.46	0.0454621	0.384	0.118391	11.8391
hypothetical protein, conserved	null	null	0.319	0.308	0.31	0.292	0.354	0.397	0.038766	0.33	0.117473	11.7473
hypothetical protein, unknown function	null	null	0.258	0.248	0.251	0.272	0.297	0.331	0.032295	0.276167	0.11694	11.694
hypothetical protein, conserved	null	null	0.337	0.32	0.329	0.392	0.405	0.417	0.0427114	0.366667	0.116486	11.6486
hypothetical protein, conserved	null	null	0.298	0.288	0.293	0.344	0.355	0.378	0.0379104	0.326	0.11629	11.629
hypothetical protein, conserved	null	null	0.462	0.385	0.418	0.451	0.487	0.537	0.0530384	0.456667	0.116142	11.6142
hypothetical protein, conserved	null	null	0.334	0.298	0.321	0.334	0.372	0.41	0.0399521	0.344833	0.115859	11.5859
hypothetical protein, conserved	null	null	0.396	0.358	0.374	0.346	0.439	0.461	0.0458287	0.395667	0.115826	11.5826
hypothetical protein, conserved	null	null	0.388	0.361	0.357	0.377	0.438	0.472	0.0461797	0.398833	0.115787	11.5787
hypothetical protein, conserved	null	null	0.459	0.458	0.406	0.529	0.511	0.56	0.0563113	0.487167	0.115589	11.5589
hypothetical protein, conserved	null	null	0.289	0.259	0.276	0.294	0.305	0.359	0.034252	0.297	0.115327	11.5327
hypothetical protein, conserved	null	null	0.343	0.354	0.344	0.445	0.379	0.426	0.043961	0.381833	0.115131	11.5131
hypothetical protein, conserved	null	null	0.399	0.368	0.346	0.38	0.429	0.473	0.0458407	0.399167	0.114841	11.4841
hypothetical protein, conserved	null	null	0.434	0.406	0.424	0.393	0.51	0.509	0.0511898	0.446	0.114775	11.4775
oxidoreductase-like protein	oxidation-reduction process	null	0.331	0.313	0.321	0.356	0.394	0.412	0.0406583	0.3545	0.114692	11.4692
hypothetical protein, conserved	null	null	0.324	0.298	0.319	0.368	0.367	0.404	0.0395053	0.346667	0.113958	11.3958
hypothetical protein, conserved	null	null	0.358	0.335	0.333	0.361	0.405	0.44	0.0422374	0.372	0.113541	11.3541
hypothetical protein, conserved	null	null	0.63	0.568	0.616	0.495	0.544	0.682	0.0668743	0.589167	0.113507	11.3507
hypothetical protein, conserved	null	null	0.555	0.483	0.487	0.48	0.509	0.631	0.0593647	0.524167	0.113255	11.3255
hypothetical protein, conserved	null	null	0.584	0.459	0.552	0.513	0.565	0.642	0.0623883	0.5525	0.11292	11.292
hypothetical protein, conserved	null	null	0.309	0.282	0.303	0.315	0.344	0.385	0.0364033	0.323	0.112704	11.2704
hypothetical protein, conserved	arginine biosynthetic process	null	0.449	0.399	0.405	0.417	0.402	0.525	0.0487377	0.432833	0.112602	11.2602
hypothetical protein, conserved	null	null	0.373	0.332	0.345	0.377	0.394	0.453	0.0426755	0.379	0.1126	11.26
hypothetical protein	null	null	0.313	0.303	0.291	0.32	0.349	0.392	0.0369324	0.328	0.112599	11.2599
hypothetical protein, conserved	null	null	0.346	0.337	0.319	0.342	0.396	0.425	0.0406124	0.360833	0.112552	11.2552
hypothetical protein, conserved	null	null	0.321	0.333	0.299	0.337	0.381	0.403	0.0388776	0.345667	0.112471	11.2471
pre-mRNA splicing factor ATP-dependent RNA helicase, putative	null	null	0.346	0.324	0.319	0.34	0.381	0.424	0.0399933	0.355667	0.112446	11.2446
hypothetical protein, conserved	null	null	0.314	0.3	0.31	0.328	0.38	0.388	0.0378347	0.336667	0.11238	11.238
hypothetical protein, conserved	null	null	0.326	0.302	0.308	0.326	0.363	0.402	0.0379601	0.337833	0.112363	11.2363
hypothetical protein, conserved	null	null	0.299	0.287	0.28	0.321	0.325	0.377	0.0353407	0.314833	0.112252	11.2252
hypothetical protein, conserved	null	null	0.436	0.375	0.401	0.433	0.444	0.519	0.0487798	0.434667	0.112223	11.2223
hypothetical protein, conserved	null	null	0.35	0.319	0.327	0.347	0.389	0.425	0.0402579	0.3595	0.111983	11.1983
hypothetical protein, unknown function	null	null	0.625	0.498	0.63	0.584	0.549	0.687	0.0666836	0.5955	0.111979	11.1979
hypothetical protein	null	null	0.365	0.347	0.37	0.374	0.453	0.44	0.0437847	0.3915	0.111838	11.1838
hypothetical protein, conserved	null	null	0.43	0.381	0.392	0.395	0.423	0.51	0.0471568	0.421833	0.11179	11.179
hypothetical protein, conserved	null	null	0.38	0.363	0.38	0.463	0.447	0.463	0.0464327	0.416	0.111617	11.1617
hypothetical protein, conserved	null	null	0.367	0.32	0.377	0.376	0.416	0.444	0.0427068	0.383333	0.111409	11.1409
hypothetical protein, unknown function	null	null	0.432	0.39	0.416	0.377	0.445	0.511	0.0477106	0.4285	0.111343	11.1343
hypothetical protein, conserved	null	null	0.422	0.385	0.396	0.376	0.423	0.504	0.0464184	0.417667	0.111137	11.1137
hypothetical protein, conserved	null	null	0.449	0.373	0.421	0.474	0.457	0.521	0.0498655	0.449167	0.111018	11.1018
hypothetical protein, conserved	null	null	0.514	0.448	0.468	0.478	0.478	0.602	0.0552666	0.498	0.110977	11.0977
hypothetical protein, conserved	null	null	0.4	0.372	0.369	0.382	0.445	0.481	0.0452876	0.408167	0.110954	11.0954
hypothetical protein, conserved	null	null	0.382	0.337	0.357	0.391	0.401	0.462	0.0430147	0.388333	0.110768	11.0768
hypothetical protein, conserved	null	null	0.364	0.322	0.358	0.397	0.405	0.442	0.0420745	0.381333	0.110335	11.0335
hypothetical protein, conserved	null	null	0.541	0.435	0.497	0.528	0.55	0.609	0.0579885	0.526667	0.110105	11.0105
hypothetical protein, conserved	null	null	0.345	0.321	0.315	0.335	0.379	0.416	0.0387113	0.351833	0.110027	11.0027
hypothetical protein, conserved	null	null	0.526	0.483	0.495	0.448	0.447	0.592	0.0546873	0.4985	0.109704	10.9704
hypothetical protein, conserved	null	null	0.337	0.315	0.32	0.336	0.378	0.414	0.0383927	0.35	0.109693	10.9693
hypothetical protein, conserved	null	null	0.363	0.337	0.331	0.384	0.393	0.442	0.0410317	0.375	0.109418	10.9418
hypothetical protein, conserved	null	null	0.289	0.298	0.3	0.311	0.361	0.371	0.035189	0.321667	0.109396	10.9396
hypothetical protein, conserved	null	null	0.431	0.386	0.386	0.401	0.433	0.509	0.0464141	0.424333	0.109381	10.9381
protein phosphatase type 1 regulator-like protein	null	null	0.381	0.372	0.348	0.351	0.401	0.462	0.0421683	0.385833	0.109292	10.9292
NADH-cytochrome b5 reductase-like protein	oxidation-reduction process	null	0.57	0.569	0.548	0.45	0.541	0.636	0.0603479	0.552333	0.10926	10.926
hypothetical protein, conserved	null	null	0.327	0.309	0.321	0.311	0.335	0.407	0.0365951	0.335	0.109239	10.9239
hypothetical protein, conserved	null	null	0.388	0.351	0.377	0.415	0.451	0.466	0.0444342	0.408	0.108907	10.8907
hypothetical protein, conserved	null	null	0.457	0.41	0.414	0.409	0.429	0.533	0.0481082	0.442	0.108842	10.8842
hypothetical protein, conserved	null	null	0.332	0.312	0.334	0.399	0.381	0.404	0.0391442	0.360333	0.108633	10.8633
endomembrane protein, putative	null	null	0.333	0.32	0.316	0.377	0.348	0.415	0.0381825	0.3515	0.108627	10.8627
hypothetical protein, conserved	null	null	0.406	0.366	0.395	0.38	0.46	0.478	0.0449374	0.414167	0.108501	10.8501
hypothetical protein, conserved	null	null	0.412	0.365	0.389	0.458	0.452	0.487	0.0462576	0.427167	0.108289	10.8289
hypothetical protein, conserved	null	null	0.366	0.335	0.34	0.376	0.404	0.443	0.0408395	0.377333	0.108232	10.8232
hypothetical protein, conserved	null	null	0.593	0.463	0.56	0.58	0.587	0.652	0.0618926	0.5725	0.108109	10.8109
hypothetical protein, conserved	null	null	0.418	0.38	0.369	0.406	0.404	0.495	0.0444927	0.412	0.107992	10.7992
hypothetical protein, conserved	translational termination	null	0.413	0.363	0.379	0.421	0.431	0.491	0.0448583	0.416333	0.107746	10.7746
hypothetical protein	null	null	0.396	0.362	0.378	0.365	0.411	0.477	0.0428925	0.398167	0.107725	10.7725
hypothetical protein, conserved	null	null	0.348	0.319	0.321	0.345	0.358	0.423	0.0379245	0.352333	0.107638	10.7638
cyclin	regulation of cell cycle, regulation of cyclin-dependent protein kinase activity	null	0.343	0.316	0.327	0.339	0.376	0.419	0.038014	0.353333	0.107587	10.7587
hypothetical protein, conserved	null	null	0.305	0.291	0.279	0.321	0.32	0.376	0.0339215	0.315333	0.107573	10.7573
hypothetical protein, unknown function	null	null	0.504	0.446	0.44	0.555	0.507	0.572	0.0542107	0.504	0.107561	10.7561
hypothetical protein, conserved	null	null	0.498	0.435	0.465	0.432	0.492	0.572	0.0518716	0.482333	0.107543	10.7543
hypothetical protein, conserved	null	null	0.358	0.334	0.336	0.411	0.369	0.432	0.0401381	0.373333	0.107513	10.7513
hypothetical protein, conserved	null	null	0.58	0.492	0.495	0.522	0.571	0.645	0.0592196	0.550833	0.107509	10.7509
protein phosphatase 1 catalitic subunit, putative	null	null	0.351	0.33	0.329	0.345	0.37	0.432	0.0385992	0.3595	0.107369	10.7369
hypothetical protein, conserved	null	null	0.325	0.303	0.328	0.371	0.375	0.402	0.0376439	0.350667	0.10735	10.735
hypothetical protein, conserved	null	null	0.392	0.366	0.349	0.419	0.411	0.47	0.0428832	0.401167	0.106896	10.6896
hypothetical protein, conserved	null	null	0.629	0.505	0.568	0.552	0.576	0.684	0.0625993	0.585667	0.106885	10.6885
hypothetical protein, conserved	null	null	0.394	0.359	0.352	0.382	0.402	0.469	0.0419905	0.393	0.106846	10.6846
hypothetical protein, conserved	null	null	0.423	0.413	0.399	0.369	0.402	0.501	0.0446247	0.417833	0.1068	10.68
hypothetical protein, conserved	null	null	0.396	0.389	0.349	0.422	0.449	0.471	0.0440485	0.412667	0.106741	10.6741
hypothetical protein, conserved	null	null	0.386	0.335	0.374	0.426	0.429	0.45	0.0426943	0.4	0.106736	10.6736
hypothetical protein, conserved	null	null	0.483	0.432	0.428	0.444	0.433	0.554	0.049245	0.462333	0.106514	10.6514
zinc-finger multi-pass transmembrane protein	null	null	0.43	0.41	0.419	0.385	0.453	0.519	0.0464327	0.436	0.106497	10.6497
hypothetical protein, conserved	null	null	0.463	0.397	0.419	0.444	0.474	0.536	0.0485088	0.4555	0.106496	10.6496
hypothetical protein, conserved	null	null	0.406	0.386	0.37	0.361	0.413	0.48	0.042847	0.402667	0.106408	10.6408
hypothetical protein, conserved	null	null	0.307	0.293	0.297	0.321	0.343	0.384	0.034493	0.324167	0.106405	10.6405
hypothetical protein, conserved	null	null	0.4	0.367	0.387	0.367	0.399	0.482	0.0425942	0.400333	0.106397	10.6397
hypothetical protein, conserved	null	null	0.487	0.442	0.448	0.415	0.476	0.559	0.0500616	0.471167	0.10625	10.625
hypothetical protein, conserved	null	null	0.424	0.38	0.408	0.377	0.407	0.498	0.0441573	0.415667	0.106232	10.6232
hypothetical protein, conserved	null	null	0.606	0.572	0.579	0.491	0.539	0.672	0.0612103	0.5765	0.106176	10.6176
vacuolar protein sorting-associated protein-like protein	null	null	0.502	0.444	0.428	0.519	0.489	0.572	0.0522252	0.492333	0.106077	10.6077
hypothetical protein, conserved	null	null	0.346	0.321	0.338	0.332	0.347	0.425	0.0372706	0.3515	0.106033	10.6033
hypothetical protein, conserved	null	null	0.48	0.437	0.405	0.459	0.48	0.552	0.0497008	0.468833	0.106009	10.6009
hypothetical protein, conserved	null	null	0.349	0.324	0.318	0.341	0.347	0.421	0.0369648	0.35	0.105614	10.5614
hypothetical protein, conserved	null	null	0.412	0.369	0.378	0.413	0.429	0.492	0.0438668	0.4155	0.105576	10.5576
hypothetical protein, conserved	null	null	0.471	0.39	0.447	0.488	0.452	0.538	0.0490088	0.464333	0.105547	10.5547
hypothetical protein, conserved	null	null	0.348	0.342	0.318	0.395	0.364	0.424	0.0384937	0.365167	0.105414	10.5414
hypothetical protein, conserved	null	null	0.37	0.335	0.353	0.395	0.395	0.45	0.0403733	0.383	0.105413	10.5413
hypothetical protein, conserved	null	null	0.36	0.352	0.352	0.376	0.442	0.431	0.040614	0.3855	0.105354	10.5354
hypothetical protein, conserved	null	null	0.349	0.321	0.343	0.379	0.393	0.428	0.0388248	0.368833	0.105264	10.5264
deoxyuridine triphosphatase, putative	null	null	0.504	0.472	0.474	0.518	0.606	0.578	0.0552618	0.525333	0.105194	10.5194
hypothetical protein, conserved	null	null	0.427	0.386	0.423	0.398	0.461	0.511	0.0456669	0.434333	0.105143	10.5143
hypothetical protein, conserved	null	null	0.366	0.341	0.342	0.381	0.404	0.445	0.039907	0.379833	0.105064	10.5064
hypothetical protein, conserved	null	null	0.406	0.37	0.375	0.38	0.426	0.482	0.042679	0.4065	0.104991	10.4991
hypothetical protein, conserved	null	null	0.416	0.389	0.369	0.438	0.448	0.494	0.0446527	0.425667	0.104901	10.4901
hypothetical protein, conserved	null	null	0.406	0.408	0.37	0.392	0.465	0.484	0.044138	0.420833	0.104882	10.4882
hypothetical protein, conserved	null	null	0.402	0.362	0.4	0.364	0.428	0.475	0.0424095	0.405167	0.104672	10.4672
hypothetical protein, conserved	null	null	0.42	0.375	0.384	0.43	0.443	0.498	0.0444612	0.425	0.104615	10.4615
hypothetical protein, conserved	null	null	0.384	0.353	0.351	0.388	0.405	0.462	0.040835	0.3905	0.104571	10.4571
hypothetical protein, conserved	null	null	0.39	0.371	0.368	0.466	0.419	0.459	0.0430693	0.412167	0.104495	10.4495
hypothetical protein, conserved	null	null	0.425	0.377	0.391	0.417	0.421	0.504	0.0441441	0.4225	0.104483	10.4483
hypothetical protein, conserved	null	null	0.349	0.323	0.334	0.342	0.373	0.426	0.0373814	0.357833	0.104466	10.4466
hypothetical protein, conserved	null	null	0.481	0.433	0.483	0.431	0.441	0.56	0.0492087	0.4715	0.104366	10.4366
hypothetical protein, conserved	null	null	0.365	0.341	0.347	0.354	0.406	0.44	0.0391548	0.3755	0.104274	10.4274
hypothetical protein, conserved	null	null	0.46	0.427	0.399	0.431	0.472	0.535	0.0473371	0.454	0.104267	10.4267
hypothetical protein, conserved	null	null	0.463	0.415	0.41	0.423	0.461	0.535	0.0470337	0.451167	0.104249	10.4249
hypothetical protein, conserved	null	null	0.384	0.36	0.349	0.391	0.418	0.461	0.0408775	0.393833	0.103794	10.3794
hypothetical protein, conserved	null	null	0.529	0.483	0.491	0.466	0.456	0.597	0.0522137	0.503667	0.103667	10.3667
hypothetical protein, conserved	null	null	0.339	0.319	0.333	0.365	0.358	0.423	0.0367718	0.356167	0.103243	10.3243
hypothetical protein, conserved	null	null	0.494	0.451	0.475	0.437	0.534	0.571	0.0509653	0.493667	0.103238	10.3238
hypothetical protein, conserved	null	null	0.367	0.336	0.35	0.359	0.383	0.445	0.0385054	0.373333	0.103139	10.3139
hypothetical protein, conserved	null	null	0.402	0.37	0.391	0.409	0.467	0.478	0.0432608	0.4195	0.103125	10.3125
hypothetical protein, conserved	null	null	0.361	0.345	0.341	0.391	0.399	0.444	0.0392042	0.380167	0.103124	10.3124
hypothetical protein, conserved	null	null	0.413	0.398	0.366	0.415	0.446	0.493	0.0434944	0.421833	0.103108	10.3108
hypothetical protein, conserved	null	null	0.397	0.365	0.39	0.358	0.4	0.473	0.0409361	0.397167	0.10307	10.307
hypothetical protein, conserved	null	null	0.519	0.465	0.51	0.447	0.547	0.591	0.0528107	0.513167	0.102911	10.2911
hypothetical protein, conserved	null	null	0.434	0.398	0.397	0.485	0.463	0.509	0.0460681	0.447667	0.102907	10.2907
hypothetical protein, conserved	null	null	0.419	0.394	0.377	0.39	0.427	0.496	0.0429018	0.417167	0.102841	10.2841
hypothetical protein, conserved	null	null	0.516	0.462	0.462	0.461	0.482	0.59	0.0509264	0.4955	0.102778	10.2778
hypothetical protein, conserved	null	null	0.378	0.351	0.341	0.41	0.391	0.449	0.0397022	0.386667	0.102678	10.2678
hypothetical protein, conserved	null	null	0.482	0.44	0.431	0.431	0.446	0.553	0.0475875	0.463833	0.102596	10.2596
phosphatidic acid phosphatase protein-like protein	null	null	0.501	0.456	0.488	0.437	0.453	0.574	0.0497088	0.484833	0.102528	10.2528
hypothetical protein, conserved	null	null	0.367	0.348	0.346	0.355	0.367	0.447	0.0379877	0.371667	0.102209	10.2209
hypothetical protein, conserved	null	null	0.37	0.356	0.35	0.409	0.419	0.451	0.0401036	0.3925	0.102175	10.2175
hypothetical protein, conserved	null	null	0.472	0.418	0.421	0.448	0.479	0.546	0.0474004	0.464	0.102156	10.2156
hypothetical protein, conserved	null	null	0.367	0.342	0.353	0.366	0.405	0.446	0.0387784	0.379833	0.102093	10.2093
hypothetical protein, conserved	null	null	0.344	0.321	0.333	0.354	0.389	0.418	0.0367337	0.359833	0.102085	10.2085
hypothetical protein, conserved	null	null	0.447	0.409	0.4	0.427	0.479	0.52	0.0456202	0.447	0.102059	10.2059
hypothetical protein, conserved	null	null	0.377	0.346	0.366	0.41	0.403	0.46	0.040173	0.393667	0.102048	10.2048
hypothetical protein, conserved	null	null	0.482	0.442	0.408	0.48	0.499	0.55	0.0486474	0.476833	0.102022	10.2022
hypothetical protein, conserved	null	null	0.476	0.426	0.425	0.465	0.496	0.554	0.0483184	0.473667	0.102009	10.2009
hypothetical protein, conserved	null	null	0.508	0.523	0.453	0.485	0.436	0.576	0.0506731	0.496833	0.101992	10.1992
RNA 3'-terminal phosphate cyclase, putative	RNA processing, ribosome biogenesis	null	0.555	0.504	0.53	0.471	0.501	0.625	0.0541147	0.531	0.101911	10.1911
hypothetical protein, conserved	null	null	0.511	0.506	0.469	0.434	0.466	0.579	0.0503326	0.494167	0.101853	10.1853
hypothetical protein, conserved	null	null	0.489	0.426	0.439	0.501	0.509	0.562	0.0496615	0.487667	0.101835	10.1835
hypothetical protein, conserved	null	null	0.508	0.438	0.45	0.471	0.489	0.576	0.04975	0.488667	0.101808	10.1808
hypothetical protein, conserved	null	null	0.346	0.33	0.349	0.393	0.405	0.425	0.0381191	0.374667	0.101741	10.1741
hypothetical protein, conserved	null	null	0.345	0.329	0.346	0.365	0.405	0.424	0.0375287	0.369	0.101704	10.1704
hypothetical protein, conserved	null	null	0.514	0.441	0.471	0.47	0.487	0.585	0.0502819	0.494667	0.101648	10.1648
hypothetical protein, conserved	null	null	0.439	0.41	0.386	0.46	0.428	0.515	0.0446886	0.439667	0.101642	10.1642
hypothetical protein, unknown function	null	null	0.451	0.423	0.449	0.389	0.454	0.527	0.0455825	0.448833	0.101558	10.1558
ribosomal P protein AGP2beta-1, putative	null	null	0.499	0.487	0.459	0.432	0.445	0.567	0.048858	0.4815	0.10147	10.147
serine/threonine protein phosphatase 2B catalytic subunit A2, putative	null	null	0.331	0.307	0.329	0.355	0.36	0.409	0.0353369	0.3485	0.101397	10.1397
hypothetical protein, conserved	null	null	0.339	0.314	0.334	0.364	0.378	0.415	0.0362087	0.357333	0.10133	10.133
hypothetical protein, conserved	null	null	0.705	0.663	0.645	0.634	0.551	0.746	0.0665873	0.657333	0.101299	10.1299
hypothetical protein, conserved	null	null	0.373	0.344	0.367	0.372	0.401	0.456	0.0390218	0.3855	0.101224	10.1224
hypothetical protein, conserved	null	null	0.42	0.386	0.382	0.411	0.435	0.499	0.0427056	0.422167	0.101158	10.1158
hypothetical protein, conserved	null	null	0.469	0.409	0.41	0.427	0.428	0.525	0.0449652	0.444667	0.101121	10.1121
hypothetical protein, conserved	null	null	0.689	0.628	0.571	0.593	0.604	0.74	0.064457	0.6375	0.101109	10.1109
hypothetical protein, conserved	null	null	0.406	0.36	0.398	0.389	0.431	0.481	0.0414218	0.410833	0.100824	10.0824
hypothetical protein, conserved	null	null	0.35	0.338	0.317	0.362	0.358	0.424	0.0361022	0.358167	0.100797	10.0797
hypothetical protein, conserved	null	null	0.335	0.322	0.33	0.368	0.379	0.416	0.0360925	0.358333	0.100723	10.0723
hypothetical protein, conserved	null	null	0.436	0.392	0.405	0.418	0.473	0.508	0.0441165	0.438667	0.10057	10.057
hypothetical protein, conserved	null	null	0.456	0.412	0.414	0.423	0.429	0.529	0.0446292	0.443833	0.100554	10.0554
hypothetical protein, conserved	null	null	0.467	0.447	0.417	0.409	0.479	0.535	0.0461476	0.459	0.100539	10.0539
hypothetical protein, conserved	null	null	0.633	0.569	0.576	0.518	0.576	0.69	0.0596411	0.593667	0.100462	10.0462
hypothetical protein, conserved	null	null	0.503	0.464	0.465	0.445	0.479	0.582	0.0491515	0.489667	0.100377	10.0377
syntaxin, putative	null	null	0.386	0.353	0.388	0.397	0.438	0.466	0.0405644	0.404667	0.100241	10.0241
origin recognition complex subunit 1 (ORC1), putative	null	null	0.354	0.343	0.354	0.409	0.403	0.438	0.0384226	0.3835	0.100189	10.0189
hypothetical protein, unknown function	null	null	0.469	0.44	0.424	0.427	0.443	0.546	0.045893	0.458167	0.100167	10.0167
hypothetical protein, conserved	null	null	0.522	0.485	0.462	0.471	0.465	0.591	0.0499947	0.499333	0.100123	10.0123
exosome complex exonuclease RRP40, putative	null	null	0.487	0.46	0.426	0.438	0.462	0.558	0.047195	0.471833	0.100025	10.0025
hypothetical protein, conserved	null	null	0.393	0.358	0.372	0.421	0.418	0.471	0.04055	0.4055	0.0999999	9.99999
hypothetical protein, conserved	null	null	0.437	0.4	0.409	0.414	0.457	0.518	0.0438516	0.439167	0.0998519	9.98519
hypothetical protein, conserved	null	null	0.513	0.472	0.5	0.437	0.538	0.582	0.0505885	0.507	0.0997802	9.97802
hypothetical protein, unknown function	null	null	0.428	0.417	0.379	0.473	0.437	0.504	0.0437889	0.439667	0.0995957	9.95957
hypothetical protein	null	null	0.416	0.363	0.377	0.412	0.43	0.479	0.0411116	0.412833	0.0995841	9.95841
hypothetical protein, conserved	null	null	0.418	0.372	0.399	0.432	0.458	0.492	0.0426321	0.4285	0.0994916	9.94916
nuclear lim interactor-interacting factor-like protein	null	null	0.453	0.436	0.416	0.521	0.458	0.531	0.0465249	0.469167	0.099165	9.9165
CYC2-like protein, putative	regulation of cyclin-dependent protein kinase activity	null	0.399	0.422	0.372	0.435	0.48	0.477	0.0427056	0.430833	0.0991232	9.91232
hypothetical protein, conserved	null	null	0.379	0.343	0.357	0.382	0.404	0.451	0.0382204	0.386	0.0990166	9.90166
hypothetical protein, conserved	null	null	0.589	0.576	0.504	0.527	0.514	0.649	0.0554235	0.559833	0.099	9.9
hypothetical protein, conserved	null	null	0.492	0.461	0.45	0.435	0.492	0.569	0.0478222	0.483167	0.0989767	9.89767
hypothetical protein, conserved	null	null	0.424	0.393	0.401	0.394	0.453	0.5	0.0422694	0.4275	0.0988757	9.88757
elongation factor G2-like protein	null	null	0.526	0.511	0.519	0.641	0.512	0.595	0.0544157	0.550667	0.0988178	9.88178
exosome complex exonuclease, putative	null	null	0.344	0.314	0.338	0.35	0.377	0.415	0.0351833	0.356333	0.0987371	9.87371
hypothetical protein, unknown function	null	null	0.405	0.364	0.392	0.424	0.386	0.48	0.0403076	0.4085	0.0986721	9.86721
hypothetical protein, conserved	null	null	0.48	0.463	0.421	0.444	0.501	0.555	0.0470942	0.477333	0.0986611	9.86611
hypothetical protein, conserved	null	null	0.446	0.398	0.411	0.439	0.465	0.522	0.04407	0.446833	0.0986274	9.86274
hypothetical protein, conserved	null	null	0.374	0.353	0.377	0.389	0.388	0.465	0.0385175	0.391	0.0985103	9.85103
hypothetical protein, conserved	null	null	0.454	0.414	0.428	0.441	0.477	0.54	0.0452106	0.459	0.0984981	9.84981
hypothetical protein, conserved	null	null	0.427	0.394	0.388	0.415	0.45	0.502	0.0421315	0.429333	0.0981325	9.81325
myo-inositol-1(or 4)-monophosphatase 1, putative	phosphatidylinositol phosphorylation	null	0.578	0.537	0.555	0.49	0.506	0.64	0.0540518	0.551	0.0980977	9.80977
hypothetical protein, conserved	null	null	0.403	0.371	0.382	0.393	0.418	0.483	0.0400483	0.408333	0.0980775	9.80775
hypothetical protein, conserved	null	null	0.52	0.464	0.461	0.487	0.474	0.589	0.0489466	0.499167	0.0980566	9.80566
hypothetical protein, conserved	null	null	0.457	0.419	0.41	0.427	0.472	0.529	0.0443426	0.452333	0.0980308	9.80308
hypothetical protein, conserved	null	null	0.382	0.351	0.389	0.413	0.44	0.459	0.0397576	0.405667	0.0980056	9.80056
hypothetical protein, conserved	null	null	0.439	0.398	0.397	0.442	0.444	0.515	0.0430229	0.439167	0.0979648	9.79648
hypothetical protein, conserved	null	null	0.417	0.413	0.39	0.403	0.42	0.507	0.0416317	0.425	0.097957	9.7957
hypothetical protein, conserved	null	null	0.504	0.476	0.475	0.449	0.56	0.571	0.0495072	0.505833	0.0978726	9.78726
hypothetical protein, conserved	null	null	0.436	0.398	0.405	0.408	0.466	0.507	0.0427255	0.436667	0.0978446	9.78446
hypothetical protein, unknown function	null	null	0.618	0.577	0.564	0.527	0.527	0.674	0.0568416	0.581167	0.097806	9.7806
hypothetical protein, conserved	null	null	0.458	0.435	0.404	0.46	0.485	0.537	0.0452964	0.463167	0.0977973	9.77973
hypothetical protein, conserved	null	null	0.585	0.571	0.58	0.483	0.513	0.636	0.0548623	0.561333	0.0977356	9.77356
hypothetical protein, conserved	null	null	0.431	0.411	0.398	0.444	0.49	0.508	0.0436623	0.447	0.0976786	9.76786
hypothetical protein, conserved	null	null	0.39	0.372	0.383	0.406	0.457	0.468	0.0402972	0.412667	0.0976508	9.76508
hypothetical protein, conserved	null	null	0.432	0.384	0.394	0.418	0.43	0.502	0.0416589	0.426667	0.0976381	9.76381
hypothetical protein, conserved	null	null	0.433	0.406	0.429	0.483	0.505	0.515	0.0450884	0.461833	0.0976292	9.76292
hypothetical protein, conserved	small GTPase mediated signal transduction	null	0.591	0.558	0.543	0.574	0.499	0.666	0.0557976	0.571833	0.0975766	9.75766
hypothetical protein, unknown function	null	null	0.582	0.541	0.555	0.516	0.51	0.658	0.0546065	0.560333	0.0974535	9.74535
hypothetical protein, conserved	null	null	0.449	0.424	0.419	0.404	0.445	0.526	0.0432978	0.4445	0.0974079	9.74079
hypothetical protein, unknown function	null	null	0.438	0.395	0.403	0.456	0.47	0.511	0.0433901	0.4455	0.0973964	9.73964
hypothetical protein, conserved	null	null	0.527	0.49	0.49	0.502	0.584	0.612	0.052017	0.534167	0.0973797	9.73797
hypothetical protein, conserved	null	null	0.426	0.378	0.402	0.416	0.456	0.496	0.0417756	0.429	0.097379	9.7379
hypothetical protein, conserved	null	null	0.321	0.317	0.315	0.332	0.376	0.392	0.0333192	0.342167	0.097377	9.7377
hypothetical protein, conserved	null	null	0.395	0.368	0.393	0.358	0.386	0.467	0.038381	0.3945	0.0972902	9.72902
hypothetical protein, conserved	null	null	0.4	0.373	0.378	0.451	0.425	0.474	0.0405335	0.416833	0.0972416	9.72416
hypothetical protein, conserved	null	null	0.527	0.486	0.512	0.453	0.48	0.595	0.0494668	0.508833	0.0972162	9.72162
hypothetical protein, conserved	null	null	0.536	0.486	0.497	0.527	0.465	0.608	0.050515	0.519833	0.0971754	9.71754
hypothetical protein, conserved	null	null	0.43	0.383	0.41	0.43	0.465	0.504	0.0424641	0.437	0.0971719	9.71719
hypothetical protein, conserved	null	null	0.52	0.508	0.465	0.457	0.487	0.592	0.0490527	0.504833	0.0971661	9.71661
hypothetical protein, conserved	null	null	0.529	0.528	0.459	0.526	0.481	0.606	0.0506073	0.5215	0.0970418	9.70418
mitochondrial RNA binding protein 1	null	null	0.568	0.513	0.519	0.48	0.568	0.629	0.0529733	0.546167	0.096991	9.6991
carnitine palmitoyltransferase-like protein	null	null	0.469	0.425	0.436	0.45	0.469	0.552	0.0452699	0.466833	0.0969724	9.69724
hypothetical protein, conserved	null	null	0.454	0.426	0.451	0.465	0.403	0.533	0.0441482	0.455333	0.0969581	9.69581
hypothetical protein, conserved	null	null	0.411	0.376	0.409	0.435	0.408	0.497	0.0409715	0.422667	0.0969358	9.69358
hypothetical protein	null	null	0.53	0.491	0.524	0.451	0.502	0.601	0.050059	0.5165	0.0969196	9.69196
hypothetical protein, conserved	null	null	0.453	0.414	0.424	0.462	0.438	0.537	0.0440621	0.454667	0.0969107	9.69107
hypothetical protein, conserved	null	null	0.367	0.359	0.357	0.362	0.417	0.445	0.0372438	0.3845	0.0968629	9.68629
hypothetical protein, conserved	null	null	0.417	0.421	0.37	0.432	0.444	0.498	0.0416493	0.430333	0.0967839	9.67839
hypothetical protein, conserved	null	null	0.556	0.533	0.522	0.473	0.501	0.623	0.0516862	0.534667	0.09667	9.667
hypothetical protein, conserved	oxidation-reduction process	null	0.364	0.354	0.348	0.358	0.408	0.439	0.0365828	0.3785	0.096652	9.6652
hypothetical protein, conserved	null	null	0.409	0.373	0.395	0.415	0.462	0.48	0.0407709	0.422333	0.0965373	9.65373
hypothetical protein, conserved	null	null	0.49	0.458	0.472	0.451	0.554	0.56	0.0480156	0.4975	0.0965138	9.65138
hypothetical protein, conserved	null	null	0.384	0.354	0.367	0.374	0.396	0.46	0.0375469	0.389167	0.0964802	9.64802
hypothetical protein, conserved	null	null	0.414	0.393	0.379	0.455	0.44	0.49	0.0413219	0.4285	0.0964339	9.64339
hypothetical protein, conserved	null	null	0.419	0.384	0.432	0.38	0.433	0.492	0.0408101	0.423333	0.0964019	9.64019
hypothetical protein, conserved	null	null	0.444	0.407	0.415	0.488	0.437	0.519	0.043514	0.451667	0.0963409	9.63409
surface antigen-like protein	null	null	0.501	0.463	0.452	0.465	0.519	0.579	0.0478069	0.4965	0.0962878	9.62878
tetratricopeptide repeat (TPR) protein	null	null	0.421	0.392	0.385	0.422	0.427	0.5	0.0408448	0.4245	0.0962187	9.62187
hypothetical protein, unknown function	null	null	0.36	0.34	0.346	0.352	0.384	0.435	0.0355514	0.3695	0.0962148	9.62148
SNF2/RAD54 related DNA helicase, putative	null	null	0.373	0.34	0.367	0.377	0.389	0.45	0.0367841	0.382667	0.0961256	9.61256
hypothetical protein, conserved	null	null	0.392	0.367	0.373	0.421	0.434	0.469	0.039287	0.409333	0.095978	9.5978
hypothetical protein, conserved	null	null	0.475	0.472	0.442	0.431	0.511	0.556	0.0461797	0.481167	0.0959745	9.59745
hypothetical protein, conserved	null	null	0.39	0.38	0.376	0.36	0.394	0.468	0.0378559	0.394667	0.0959186	9.59186
hypothetical protein, conserved	null	null	0.51	0.489	0.462	0.455	0.471	0.583	0.0474763	0.495	0.0959117	9.59117
hypothetical protein, conserved	null	null	0.397	0.38	0.383	0.442	0.451	0.477	0.040436	0.421667	0.0958956	9.58956
hypothetical protein, conserved	null	null	0.557	0.522	0.522	0.55	0.477	0.633	0.0521181	0.5435	0.0958935	9.58935
hypothetical protein, conserved	null	null	0.42	0.38	0.437	0.419	0.472	0.498	0.0419651	0.437667	0.0958836	9.58836
hypothetical protein, conserved	null	null	0.539	0.475	0.497	0.484	0.522	0.611	0.0499707	0.521333	0.0958516	9.58516
hypothetical protein, conserved	null	null	0.496	0.445	0.437	0.472	0.5	0.565	0.0465077	0.485833	0.0957277	9.57277
hypothetical protein, conserved	mRNA processing	null	0.45	0.415	0.42	0.45	0.493	0.529	0.0439852	0.4595	0.0957241	9.57241
hypothetical protein, conserved	null	null	0.418	0.381	0.39	0.442	0.447	0.492	0.0410008	0.428333	0.0957217	9.57217
hypothetical protein, conserved	null	null	0.499	0.465	0.444	0.44	0.491	0.565	0.0463293	0.484	0.0957216	9.57216
hypothetical protein, conserved	null	null	0.461	0.419	0.458	0.508	0.441	0.541	0.0450363	0.471333	0.0955508	9.55508
hypothetical protein, conserved	null	null	0.425	0.377	0.396	0.433	0.451	0.493	0.0409996	0.429167	0.095533	9.5533
hypothetical protein, conserved	null	null	0.442	0.408	0.404	0.417	0.464	0.514	0.0421699	0.4415	0.095515	9.5515
hypothetical protein, conserved	null	null	0.387	0.361	0.373	0.39	0.431	0.462	0.0382657	0.400667	0.0955052	9.55052
hypothetical protein, conserved	null	null	0.615	0.59	0.587	0.514	0.525	0.662	0.0555893	0.582167	0.0954869	9.54869
hypothetical protein, conserved	null	null	0.453	0.423	0.432	0.447	0.522	0.523	0.0445361	0.466667	0.0954346	9.54346
hypothetical protein, conserved	null	null	0.428	0.397	0.393	0.432	0.418	0.506	0.040939	0.429	0.0954289	9.54289
hypothetical protein, conserved	null	null	0.478	0.442	0.421	0.46	0.488	0.551	0.045094	0.473333	0.095269	9.5269
hypothetical protein, unknown function	null	null	0.493	0.446	0.434	0.472	0.487	0.564	0.0459725	0.482667	0.0952468	9.52468
hypothetical protein, conserved	null	null	0.378	0.365	0.37	0.399	0.426	0.463	0.0380916	0.400167	0.0951892	9.51892
hypothetical protein, unknown function	null	null	0.429	0.389	0.401	0.399	0.416	0.499	0.0401817	0.422167	0.0951796	9.51796
hypothetical protein, conserved	null	null	0.412	0.401	0.372	0.45	0.407	0.485	0.0400371	0.421167	0.0950623	9.50623
hypothetical protein, conserved	null	null	0.421	0.384	0.391	0.412	0.418	0.496	0.0399533	0.420333	0.0950515	9.50515
hypothetical protein, conserved	null	null	0.502	0.458	0.457	0.459	0.468	0.574	0.0462111	0.486333	0.0950194	9.50194
hypothetical protein, conserved	null	null	0.46	0.428	0.416	0.433	0.464	0.536	0.0433424	0.456167	0.0950145	9.50145
hypothetical protein, conserved	null	null	0.442	0.414	0.402	0.436	0.456	0.522	0.0423068	0.445333	0.0950003	9.50003
hypothetical protein, conserved	null	null	0.459	0.419	0.435	0.448	0.429	0.538	0.0431864	0.454667	0.0949848	9.49848
hypothetical protein, conserved	null	null	0.454	0.415	0.406	0.446	0.455	0.527	0.042768	0.4505	0.0949345	9.49345
histone-lysine N-methyltransferase, putative	null	null	0.443	0.406	0.428	0.506	0.472	0.516	0.0438288	0.461833	0.0949018	9.49018
hypothetical protein, conserved	null	null	0.581	0.511	0.497	0.522	0.535	0.635	0.0518938	0.546833	0.0948988	9.48988
hypothetical protein, conserved	null	null	0.316	0.315	0.304	0.322	0.328	0.391	0.0312517	0.329333	0.0948937	9.48937
hypothetical protein, conserved	null	null	0.408	0.393	0.397	0.429	0.37	0.483	0.0392054	0.413333	0.0948519	9.48519
CCR4 associated factor, putative	null	null	0.598	0.586	0.547	0.605	0.501	0.664	0.0553127	0.5835	0.0947948	9.47948
hypothetical protein, conserved	null	null	0.585	0.511	0.536	0.535	0.622	0.647	0.0541799	0.572667	0.0946099	9.46099
hypothetical protein, conserved	null	null	0.357	0.331	0.352	0.355	0.381	0.431	0.0347932	0.367833	0.0945896	9.45896
hypothetical protein, conserved	null	null	0.414	0.39	0.38	0.419	0.441	0.491	0.0399537	0.4225	0.094565	9.4565
hypothetical protein, unknown function	null	null	0.461	0.403	0.447	0.484	0.468	0.537	0.0440938	0.466667	0.0944868	9.44868
hypothetical protein, conserved	null	null	0.446	0.413	0.402	0.441	0.449	0.522	0.0420321	0.4455	0.0943482	9.43482
U2 small nuclear ribonucleoprotein 40K, putative	null	null	0.477	0.449	0.435	0.429	0.485	0.549	0.0444057	0.470667	0.0943464	9.43464
hypothetical protein, conserved	null	null	0.472	0.436	0.485	0.5	0.567	0.539	0.0471483	0.499833	0.0943281	9.43281
hypothetical protein, conserved	null	null	0.426	0.386	0.402	0.411	0.448	0.499	0.0404261	0.428667	0.0943065	9.43065
hypothetical protein, conserved	null	null	0.508	0.48	0.48	0.491	0.438	0.579	0.0467632	0.496	0.0942807	9.42807
hypothetical protein, conserved	null	null	0.44	0.387	0.449	0.423	0.467	0.512	0.0420745	0.446333	0.0942671	9.42671
hypothetical protein, conserved	termination of G-protein coupled receptor signaling pathway	null	0.42	0.407	0.398	0.379	0.437	0.493	0.0397978	0.422333	0.0942332	9.42332
hypothetical protein, conserved	null	null	0.401	0.373	0.382	0.413	0.433	0.48	0.0389649	0.413667	0.0941941	9.41941
unspecified product	null	null	0.414	0.392	0.39	0.445	0.463	0.491	0.040737	0.4325	0.0941895	9.41895
hypothetical protein, conserved	null	null	0.426	0.405	0.396	0.415	0.451	0.507	0.0408052	0.433333	0.0941659	9.41659
hypothetical protein, conserved	null	null	0.465	0.431	0.431	0.415	0.448	0.534	0.0427458	0.454	0.0941537	9.41537
hypothetical protein, conserved	null	null	0.399	0.371	0.384	0.447	0.408	0.473	0.0389341	0.413667	0.0941196	9.41196
hypothetical protein, conserved	null	null	0.489	0.465	0.461	0.424	0.483	0.56	0.0451914	0.480333	0.0940835	9.40835
hypothetical protein, conserved	null	null	0.449	0.419	0.423	0.487	0.496	0.529	0.0439291	0.467167	0.0940331	9.40331
hypothetical protein, unknown function	null	null	0.381	0.352	0.384	0.395	0.425	0.459	0.0375482	0.399333	0.0940272	9.40272
hypothetical protein, conserved	null	null	0.56	0.492	0.535	0.499	0.578	0.629	0.0515884	0.548833	0.0939965	9.39965
hypothetical protein, conserved	null	null	0.344	0.325	0.359	0.343	0.377	0.421	0.0339632	0.3615	0.0939508	9.39508
hypothetical protein, conserved	null	null	0.393	0.386	0.367	0.394	0.444	0.467	0.0383706	0.4085	0.0939304	9.39304
tatD related deoxyribonuclease, putative	null	null	0.525	0.488	0.49	0.458	0.522	0.598	0.0482234	0.5135	0.0939113	9.39113
hypothetical protein, unknown function	null	null	0.488	0.48	0.478	0.432	0.541	0.56	0.0466036	0.4965	0.0938643	9.38643
hypothetical protein, conserved	null	null	0.414	0.382	0.393	0.445	0.394	0.485	0.0393112	0.418833	0.0938587	9.38587
hypothetical protein, conserved	null	null	0.437	0.388	0.431	0.469	0.476	0.51	0.0424048	0.451833	0.0938505	9.38505
hypothetical protein, conserved	null	null	0.438	0.412	0.421	0.483	0.494	0.518	0.0432481	0.461	0.0938137	9.38137
hypothetical protein, unknown function	null	null	0.456	0.414	0.454	0.504	0.471	0.542	0.0443971	0.4735	0.0937636	9.37636
hypothetical protein, conserved	null	null	0.438	0.402	0.42	0.462	0.476	0.52	0.0424594	0.453	0.0937293	9.37293
hypothetical protein, conserved	null	null	0.459	0.435	0.435	0.42	0.431	0.535	0.0423781	0.4525	0.0936532	9.36532
hypothetical protein, conserved	null	null	0.489	0.434	0.469	0.448	0.492	0.562	0.0451161	0.482333	0.0935373	9.35373
hypothetical protein, conserved	null	null	0.632	0.618	0.621	0.626	0.508	0.683	0.0574932	0.614667	0.0935356	9.35356
hypothetical protein, conserved	null	null	0.519	0.473	0.467	0.468	0.487	0.587	0.0467778	0.500167	0.0935245	9.35245
poly(A) export protein, putative	null	null	0.359	0.34	0.347	0.365	0.38	0.436	0.0347069	0.371167	0.0935075	9.35075
hypothetical protein, conserved	null	null	0.528	0.481	0.486	0.481	0.481	0.599	0.0476263	0.509333	0.0935072	9.35072
hypothetical protein, conserved	null	null	0.464	0.414	0.425	0.478	0.449	0.534	0.0430705	0.460667	0.093496	9.3496
cyclic nucleotide-binding protein-like protein	null	null	0.45	0.427	0.407	0.422	0.431	0.523	0.0414375	0.443333	0.0934681	9.34681
hypothetical protein	null	null	0.422	0.377	0.41	0.449	0.434	0.497	0.0403125	0.4315	0.0934242	9.34242
hypothetical protein, conserved	null	null	0.496	0.464	0.463	0.438	0.487	0.569	0.0454023	0.486167	0.0933883	9.33883
hypothetical protein, conserved	null	null	0.336	0.334	0.333	0.334	0.371	0.414	0.0330252	0.353667	0.0933796	9.33796
hypothetical protein, conserved	null	null	0.423	0.385	0.388	0.429	0.411	0.493	0.0393332	0.4215	0.0933172	9.33172
hypothetical protein, conserved	null	null	0.486	0.465	0.443	0.533	0.464	0.562	0.045893	0.492167	0.0932469	9.32469
hypothetical protein, conserved	null	null	0.346	0.349	0.322	0.376	0.386	0.418	0.0341433	0.366167	0.0932453	9.32453
hypothetical protein, conserved	null	null	0.44	0.399	0.415	0.431	0.462	0.516	0.0413735	0.443833	0.0932186	9.32186
hypothetical protein, conserved	null	null	0.558	0.502	0.501	0.507	0.503	0.623	0.0495648	0.532333	0.0931085	9.31085
hypothetical protein, conserved	null	null	0.513	0.45	0.487	0.541	0.545	0.588	0.0484259	0.520667	0.0930075	9.30075
hypothetical protein, unknown function	null	null	0.539	0.495	0.491	0.488	0.481	0.605	0.0480073	0.5165	0.0929473	9.29473
hypothetical protein, conserved	null	null	0.586	0.532	0.518	0.6	0.535	0.657	0.0530798	0.571333	0.0929052	9.29052
hypothetical protein, unknown function	null	null	0.449	0.415	0.406	0.478	0.474	0.519	0.0424331	0.456833	0.0928853	9.28853
proteasome 26S non-ATPase subunit 9, putative	null	null	0.478	0.457	0.545	0.442	0.525	0.549	0.046358	0.499333	0.0928398	9.28398
hypothetical protein, conserved	null	null	0.502	0.448	0.495	0.47	0.454	0.572	0.0455035	0.490167	0.0928327	9.28327
developmentally regulated phosphoprotein-like protein	null	null	0.42	0.389	0.388	0.432	0.425	0.496	0.0394462	0.425	0.0928145	9.28145
hypothetical protein, conserved	null	null	0.588	0.564	0.543	0.493	0.558	0.652	0.0525459	0.566333	0.0927826	9.27826
hypothetical protein, conserved	null	null	0.437	0.409	0.41	0.41	0.459	0.512	0.0407762	0.4395	0.0927787	9.27787
hypothetical protein, conserved	null	null	0.4	0.383	0.371	0.42	0.422	0.479	0.0382557	0.4125	0.0927411	9.27411
hypothetical protein, conserved	null	null	0.42	0.395	0.382	0.442	0.428	0.494	0.0395293	0.426833	0.0926107	9.26107
hypothetical protein, unknown function	null	null	0.389	0.371	0.384	0.415	0.444	0.469	0.0381471	0.412	0.09259	9.259
hypothetical predicted transmembrane protein	null	null	0.501	0.473	0.467	0.466	0.556	0.571	0.0468174	0.505667	0.0925854	9.25854
hypothetical protein, conserved	null	null	0.562	0.522	0.533	0.484	0.515	0.629	0.0500696	0.540833	0.0925786	9.25786
hypothetical protein, conserved	null	null	0.517	0.447	0.502	0.479	0.494	0.586	0.046628	0.504167	0.0924852	9.24852
hypothetical protein, conserved	null	null	0.443	0.421	0.418	0.408	0.436	0.52	0.0407136	0.441	0.0923212	9.23212
hypothetical protein, conserved	null	null	0.48	0.439	0.463	0.427	0.479	0.551	0.0436826	0.473167	0.0923196	9.23196
hypothetical protein, conserved	null	null	0.383	0.378	0.376	0.414	0.432	0.471	0.0377465	0.409	0.0922898	9.22898
hypothetical protein, conserved	null	null	0.495	0.461	0.449	0.448	0.498	0.566	0.0448616	0.486167	0.0922763	9.22763
hypothetical protein, conserved	null	null	0.519	0.488	0.47	0.542	0.474	0.593	0.0474581	0.514333	0.092271	9.2271
hypothetical protein, conserved	null	null	0.468	0.431	0.424	0.455	0.504	0.536	0.0433067	0.469667	0.0922072	9.22072
MP44, putative	null	null	0.43	0.415	0.413	0.405	0.462	0.511	0.0405002	0.439333	0.0921856	9.21856
hypothetical protein, conserved	null	null	0.495	0.46	0.433	0.485	0.468	0.564	0.0446202	0.484167	0.0921589	9.21589
hypothetical protein, conserved	null	null	0.42	0.389	0.394	0.413	0.423	0.497	0.0389393	0.422667	0.0921276	9.21276
hypothetical protein, conserved	null	null	0.465	0.431	0.429	0.428	0.462	0.538	0.0422631	0.458833	0.0921098	9.21098
amino acid permease-like protein	null	null	0.499	0.462	0.46	0.48	0.537	0.577	0.046272	0.5025	0.0920836	9.20836
hypothetical protein, conserved	null	null	0.531	0.477	0.487	0.476	0.505	0.599	0.0471667	0.5125	0.0920326	9.20326
hypothetical protein, conserved	null	null	0.457	0.423	0.437	0.415	0.474	0.529	0.0419162	0.455833	0.0919551	9.19551
hypothetical protein, conserved	null	null	0.449	0.425	0.406	0.436	0.44	0.525	0.0410435	0.446833	0.0918541	9.18541
hypothetical protein, conserved	null	null	0.387	0.362	0.372	0.415	0.417	0.463	0.0369793	0.402667	0.0918359	9.18359
hypothetical protein, conserved	null	null	0.486	0.47	0.434	0.452	0.486	0.562	0.0442252	0.481667	0.091817	9.1817
hypothetical protein, conserved	null	null	0.473	0.423	0.444	0.444	0.449	0.543	0.0424672	0.462667	0.091788	9.1788
hypothetical protein, conserved	null	null	0.551	0.509	0.493	0.492	0.529	0.621	0.0488661	0.5325	0.0917674	9.17674
hypothetical protein, conserved	null	null	0.486	0.44	0.46	0.438	0.504	0.553	0.0440564	0.480167	0.0917523	9.17523
hypothetical protein, conserved	null	null	0.445	0.433	0.419	0.409	0.476	0.52	0.041307	0.450333	0.0917253	9.17253
hypothetical protein, conserved	null	null	0.408	0.382	0.393	0.445	0.44	0.487	0.0390559	0.425833	0.0917165	9.17165
hypothetical protein, conserved	null	null	0.5	0.474	0.455	0.445	0.485	0.57	0.0447456	0.488167	0.0916605	9.16605
hypothetical protein, conserved	null	null	0.454	0.432	0.415	0.454	0.428	0.531	0.0414568	0.452333	0.091651	9.1651
hypothetical protein, conserved	null	null	0.465	0.43	0.444	0.431	0.478	0.543	0.0426024	0.465167	0.0915853	9.15853
hypothetical protein, conserved	null	null	0.467	0.438	0.423	0.442	0.458	0.542	0.0422784	0.461667	0.0915779	9.15779
hypothetical protein, conserved	null	null	0.399	0.375	0.384	0.43	0.446	0.473	0.0382592	0.417833	0.0915657	9.15657
hypothetical protein, conserved	null	null	0.356	0.34	0.365	0.382	0.413	0.431	0.0348908	0.381167	0.0915368	9.15368
hypothetical protein, conserved	null	null	0.456	0.407	0.449	0.425	0.472	0.527	0.0417325	0.456	0.0915186	9.15186
hypothetical protein, unknown function	null	null	0.43	0.402	0.411	0.474	0.431	0.508	0.0405051	0.442667	0.0915026	9.15026
dihydroorotase, putative	null	null	0.642	0.608	0.622	0.571	0.537	0.698	0.0560571	0.613	0.0914472	9.14472
hypothetical protein, conserved	null	null	0.419	0.379	0.397	0.424	0.435	0.492	0.03879	0.424333	0.0914141	9.14141
selenocysteine-specific elongation factor, putative	null	null	0.446	0.407	0.417	0.432	0.459	0.521	0.0408558	0.447	0.0914001	9.14001
hypothetical protein, conserved	null	null	0.491	0.437	0.445	0.479	0.488	0.561	0.0441531	0.4835	0.0913198	9.13198
alternative oxidase, putative	oxidation-reduction process, respiratory gaseous exchange	null	0.496	0.443	0.469	0.46	0.473	0.568	0.0442693	0.484833	0.0913082	9.13082
cytochrome c oxidase assembly factor-like protein	null	null	0.347	0.342	0.357	0.376	0.387	0.434	0.0341023	0.373833	0.0912233	9.12233
hypothetical protein, conserved	null	null	0.462	0.429	0.44	0.431	0.473	0.541	0.0421742	0.462667	0.0911547	9.11547
hypothetical protein, conserved	null	null	0.392	0.376	0.396	0.441	0.454	0.47	0.0384174	0.4215	0.0911446	9.11446
hypothetical protein, conserved	null	null	0.476	0.45	0.443	0.432	0.468	0.551	0.0428346	0.47	0.0911374	9.11374
hypothetical protein, unknown function	null	null	0.383	0.356	0.376	0.399	0.418	0.459	0.0363139	0.3985	0.0911265	9.11265
hypothetical protein, conserved	null	null	0.477	0.428	0.448	0.453	0.5	0.548	0.0433067	0.475667	0.0910441	9.10441
hypothetical protein, conserved	null	null	0.546	0.506	0.545	0.47	0.503	0.609	0.0482221	0.529833	0.0910136	9.10136
hypothetical protein, conserved	null	null	0.413	0.384	0.399	0.416	0.445	0.492	0.0386545	0.424833	0.0909873	9.09873
hypothetical protein, conserved	null	null	0.471	0.426	0.455	0.438	0.489	0.545	0.0428237	0.470667	0.0909851	9.09851
hypothetical protein, conserved	null	null	0.452	0.407	0.424	0.422	0.466	0.519	0.0407758	0.448333	0.0909498	9.09498
hypothetical protein, conserved	null	null	0.464	0.421	0.428	0.476	0.445	0.536	0.0419555	0.461667	0.0908784	9.08784
hypothetical protein, conserved	null	null	0.449	0.409	0.443	0.479	0.499	0.527	0.0424955	0.467667	0.090867	9.0867
hypothetical protein, conserved	null	null	0.425	0.408	0.393	0.452	0.469	0.5	0.040087	0.441167	0.0908659	9.08659
hypothetical protein, conserved	nucleobase-containing compound metabolic process	null	0.421	0.387	0.402	0.436	0.449	0.498	0.0392602	0.432167	0.0908451	9.08451
hypothetical protein, conserved	null	null	0.391	0.37	0.375	0.417	0.435	0.465	0.0370859	0.408833	0.0907116	9.07116
hypothetical protein, conserved	null	null	0.453	0.419	0.414	0.488	0.479	0.522	0.0419464	0.4625	0.0906949	9.06949
DNA repair protein, putative	null	null	0.406	0.38	0.376	0.392	0.421	0.476	0.0370392	0.4085	0.0906712	9.06712
hypothetical protein, conserved	null	null	0.381	0.36	0.371	0.424	0.414	0.455	0.0363176	0.400833	0.0906052	9.06052
hypothetical protein, conserved	null	null	0.447	0.422	0.42	0.478	0.484	0.529	0.0419698	0.463333	0.0905824	9.05824
hypothetical protein, conserved	null	null	0.417	0.381	0.422	0.438	0.469	0.492	0.0395209	0.4365	0.0905404	9.05404
hypothetical protein, conserved	null	null	0.423	0.392	0.403	0.43	0.456	0.5	0.0392479	0.434	0.090433	9.0433
cytochrome-b5 reductase, putative	oxidation-reduction process	null	0.658	0.611	0.636	0.571	0.569	0.718	0.0567077	0.627167	0.0904189	9.04189
GTPase, putative	null	null	0.438	0.417	0.411	0.423	0.401	0.509	0.0391531	0.433167	0.0903881	9.03881
hypothetical protein, unknown function	null	null	0.582	0.543	0.557	0.493	0.581	0.648	0.051251	0.567333	0.0903367	9.03367
hypothetical protein, conserved	null	null	0.447	0.406	0.418	0.463	0.442	0.521	0.0405993	0.4495	0.0903209	9.03209
hypothetical protein, conserved	oxidation-reduction process	null	0.504	0.463	0.449	0.478	0.506	0.575	0.0447813	0.495833	0.0903153	9.03153
hypothetical protein, conserved	null	null	0.415	0.371	0.431	0.435	0.44	0.491	0.0388626	0.4305	0.0902731	9.02731
hypothetical protein, conserved	null	null	0.513	0.482	0.463	0.535	0.478	0.587	0.0459986	0.509667	0.0902522	9.02522
hypothetical protein, conserved	null	null	0.463	0.423	0.435	0.44	0.445	0.537	0.0412525	0.457167	0.0902351	9.02351
hypothetical protein, conserved	null	null	0.455	0.415	0.423	0.444	0.461	0.53	0.0410008	0.454667	0.0901777	9.01777
hypothetical protein, conserved	null	null	0.421	0.38	0.412	0.447	0.429	0.496	0.0388506	0.430833	0.0901754	9.01754
hypothetical protein, unknown function	null	null	0.39	0.361	0.393	0.419	0.427	0.468	0.0369414	0.409667	0.0901743	9.01743
hypothetical protein, conserved	null	null	0.396	0.368	0.382	0.44	0.423	0.466	0.0371793	0.4125	0.0901316	9.01316
hypothetical protein, unknown function	null	null	0.532	0.487	0.482	0.484	0.55	0.599	0.0470772	0.522333	0.0901287	9.01287
hypothetical protein, conserved	null	null	0.493	0.433	0.432	0.486	0.465	0.546	0.0428832	0.475833	0.0901223	9.01223
hypothetical protein, conserved	null	null	0.485	0.448	0.456	0.462	0.525	0.559	0.04407	0.489167	0.090092	9.0092
hypothetical protein, conserved	null	null	0.485	0.459	0.458	0.49	0.56	0.553	0.0451106	0.500833	0.0900711	9.00711
hypothetical protein, conserved	null	null	0.489	0.445	0.442	0.454	0.452	0.552	0.0425237	0.472333	0.090029	9.0029
cell division cycle protein-like protein	null	null	0.449	0.411	0.416	0.443	0.473	0.521	0.0406665	0.452167	0.089937	8.9937
hypothetical protein, conserved	null	null	0.389	0.367	0.374	0.414	0.407	0.467	0.0362381	0.403	0.0899208	8.99208
hypothetical protein, unknown function	null	null	0.476	0.452	0.432	0.475	0.438	0.548	0.0422773	0.470167	0.0899197	8.99197
hypothetical protein, conserved	transmembrane transport	null	0.587	0.488	0.576	0.563	0.555	0.646	0.0511758	0.569167	0.0899136	8.99136
hypothetical protein, conserved	null	null	0.477	0.44	0.431	0.429	0.465	0.539	0.0416737	0.4635	0.089911	8.9911
hypothetical protein, conserved	null	null	0.508	0.48	0.49	0.442	0.475	0.574	0.0444271	0.494833	0.0897819	8.97819
hypothetical protein, conserved	null	null	0.463	0.457	0.424	0.434	0.475	0.542	0.0417967	0.465833	0.0897246	8.97246
hypothetical protein, conserved	null	null	0.514	0.463	0.494	0.465	0.496	0.586	0.0451309	0.503	0.0897235	8.97235
hypothetical protein, conserved	null	null	0.452	0.419	0.419	0.433	0.458	0.527	0.0404903	0.451333	0.0897127	8.97127
hypothetical protein, conserved	null	null	0.434	0.419	0.418	0.411	0.475	0.511	0.039843	0.444667	0.089602	8.9602
hypothetical protein, conserved	null	null	0.387	0.361	0.369	0.395	0.4	0.461	0.0354274	0.3955	0.0895762	8.95762
hypothetical protein, conserved	null	null	0.504	0.474	0.51	0.463	0.455	0.576	0.0445152	0.497	0.0895677	8.95677
hypothetical protein, conserved	null	null	0.462	0.422	0.448	0.427	0.466	0.536	0.0412137	0.460167	0.0895625	8.95625
ATPase, putative	null	null	0.439	0.417	0.405	0.417	0.459	0.512	0.0395361	0.4415	0.0895494	8.95494
hypothetical protein, conserved	null	null	0.512	0.471	0.45	0.469	0.479	0.572	0.0440519	0.492167	0.089506	8.9506
hypothetical protein, conserved	null	null	0.442	0.411	0.427	0.488	0.425	0.513	0.0403633	0.451	0.0894974	8.94974
hypothetical protein, conserved	transport	null	0.559	0.529	0.519	0.495	0.498	0.623	0.0480684	0.537167	0.089485	8.9485
hypothetical protein, conserved	null	null	0.5	0.442	0.47	0.488	0.49	0.574	0.0441995	0.494	0.0894728	8.94728
hypothetical protein, conserved	null	null	0.424	0.394	0.402	0.441	0.46	0.499	0.0390675	0.436667	0.0894675	8.94675
conserved hypothetical protein	null	null	0.465	0.437	0.453	0.407	0.45	0.53	0.0408852	0.457	0.0894643	8.94643
hypothetical protein, conserved	null	null	0.421	0.396	0.4	0.453	0.429	0.5	0.0387475	0.433167	0.0894516	8.94516
hypothetical protein, conserved	null	null	0.437	0.412	0.45	0.494	0.508	0.514	0.0419639	0.469167	0.0894434	8.94434
hypothetical protein, conserved	null	null	0.429	0.402	0.399	0.455	0.454	0.504	0.0393992	0.4405	0.0894421	8.94421
hypothetical protein, conserved	null	null	0.576	0.537	0.577	0.492	0.566	0.645	0.050552	0.5655	0.0893934	8.93934
DEAD/DEAH box helicase, putative	null	null	0.457	0.424	0.419	0.457	0.433	0.529	0.0405088	0.453167	0.0893906	8.93906
hypothetical protein, conserved	null	null	0.5	0.471	0.46	0.466	0.516	0.578	0.04455	0.4985	0.089368	8.9368
hypothetical protein, conserved	null	null	0.46	0.415	0.43	0.485	0.451	0.53	0.0412573	0.461833	0.0893338	8.93338
cyclophilin, putative	protein folding	null	0.427	0.407	0.4	0.437	0.447	0.509	0.0391122	0.437833	0.0893313	8.93313
hypothetical protein, conserved	null	null	0.423	0.385	0.395	0.419	0.427	0.493	0.0378347	0.423667	0.0893031	8.93031
hypothetical protein, conserved	null	null	0.456	0.451	0.445	0.408	0.438	0.53	0.0405939	0.454667	0.0892828	8.92828
hypothetical protein, unknown function	null	null	0.367	0.355	0.352	0.368	0.385	0.443	0.0337619	0.378333	0.0892385	8.92385
hypothetical protein, conserved	null	null	0.429	0.396	0.41	0.431	0.441	0.508	0.0388814	0.435833	0.0892117	8.92117
hypothetical protein, conserved	null	null	0.388	0.377	0.366	0.402	0.411	0.467	0.0358409	0.401833	0.0891933	8.91933
hypothetical protein, conserved	null	null	0.42	0.388	0.408	0.438	0.444	0.5	0.0386109	0.433	0.0891706	8.91706
hypothetical protein, conserved	null	null	0.422	0.392	0.401	0.399	0.421	0.494	0.0375593	0.4215	0.0891086	8.91086
hypothetical protein, conserved	null	null	0.517	0.473	0.51	0.46	0.509	0.59	0.0454287	0.509833	0.089105	8.9105
mitochondrial inner membrane signal peptidase, putative	null	null	0.449	0.455	0.429	0.402	0.473	0.521	0.040499	0.454833	0.0890413	8.90413
hypothetical protein, conserved	null	null	0.455	0.433	0.419	0.45	0.457	0.536	0.0407513	0.458333	0.0889119	8.89119
hypothetical protein, unknown function	null	null	0.46	0.432	0.448	0.423	0.477	0.537	0.0411505	0.462833	0.0889101	8.89101
zinc finger-domain protein, putative	null	null	0.502	0.49	0.449	0.469	0.511	0.578	0.0444316	0.499833	0.0888928	8.88928
hypothetical protein, conserved	oxidation-reduction process	null	0.436	0.422	0.395	0.422	0.444	0.51	0.0389483	0.438167	0.0888891	8.88891
hypothetical protein, unknown function	null	null	0.471	0.431	0.453	0.44	0.492	0.545	0.0419428	0.472	0.0888619	8.88619
guanosine monophosphate reductase, putative	oxidation-reduction process, purine nucleotide biosynthetic process	null	0.6	0.536	0.592	0.581	0.518	0.664	0.051693	0.581833	0.088845	8.8845
hypothetical protein, conserved	null	null	0.441	0.404	0.424	0.429	0.473	0.514	0.039753	0.4475	0.0888335	8.88335
hypothetical protein, conserved	null	null	0.469	0.419	0.439	0.47	0.48	0.541	0.0417213	0.469667	0.0888317	8.88317
hypothetical protein, conserved	null	null	0.515	0.484	0.481	0.502	0.471	0.594	0.0450662	0.507833	0.0887422	8.87422
hypothetical protein, conserved	null	null	0.451	0.426	0.414	0.437	0.481	0.523	0.0404013	0.455333	0.0887291	8.87291
hypothetical protein, conserved	null	null	0.486	0.445	0.454	0.482	0.444	0.556	0.0423906	0.477833	0.0887143	8.87143
hypothetical protein, unknown function	null	null	0.465	0.425	0.433	0.472	0.504	0.535	0.041884	0.472333	0.0886746	8.86746
hypothetical protein, conserved	null	null	0.508	0.462	0.49	0.477	0.486	0.587	0.0444642	0.501667	0.088633	8.8633
hypothetical protein, conserved	null	null	0.65	0.617	0.589	0.554	0.566	0.697	0.054227	0.612167	0.0885821	8.85821
hypothetical protein, conserved	null	null	0.464	0.423	0.433	0.444	0.46	0.537	0.0407402	0.460167	0.0885336	8.85336
hypothetical protein, conserved	null	null	0.486	0.445	0.449	0.478	0.457	0.559	0.0424028	0.479	0.0885237	8.85237
hypothetical protein, conserved	null	null	0.396	0.372	0.378	0.404	0.429	0.469	0.0361054	0.408	0.0884936	8.84936
hypothetical protein, conserved	null	null	0.434	0.418	0.422	0.392	0.414	0.503	0.0380828	0.4305	0.0884618	8.84618
hypothetical protein, conserved	null	null	0.469	0.428	0.443	0.483	0.479	0.549	0.0420115	0.475167	0.0884143	8.84143
hypothetical protein, conserved	null	null	0.472	0.42	0.451	0.458	0.485	0.544	0.0416973	0.471667	0.0884042	8.84042
hypothetical protein, conserved	null	null	0.537	0.498	0.509	0.466	0.522	0.603	0.0461855	0.5225	0.0883933	8.83933
stomatin-like protein	null	null	0.406	0.384	0.394	0.411	0.465	0.472	0.0372934	0.422	0.0883731	8.83731
hypothetical protein, conserved	null	null	0.423	0.406	0.402	0.404	0.423	0.501	0.0376869	0.4265	0.0883631	8.83631
hypothetical protein, conserved	null	null	0.4	0.378	0.391	0.422	0.421	0.482	0.0367188	0.415667	0.088337	8.8337
hypothetical protein, conserved	null	null	0.433	0.387	0.421	0.435	0.446	0.505	0.03867	0.437833	0.0883212	8.83212
hypothetical protein, conserved	null	null	0.456	0.438	0.472	0.489	0.469	0.56	0.0424343	0.480667	0.0882821	8.82821
hypothetical protein, conserved	null	null	0.427	0.399	0.427	0.481	0.441	0.506	0.0394381	0.446833	0.0882614	8.82614
hypothetical protein, conserved	null	null	0.426	0.393	0.419	0.436	0.467	0.503	0.0388776	0.440667	0.0882245	8.82245
hypothetical protein, conserved	null	null	0.38	0.365	0.358	0.393	0.408	0.453	0.0346492	0.392833	0.0882033	8.82033
hypothetical protein, conserved	null	null	0.43	0.4	0.401	0.427	0.426	0.504	0.0380298	0.431333	0.088168	8.8168
hypothetical protein, conserved	null	null	0.472	0.449	0.427	0.479	0.498	0.549	0.0422232	0.479	0.0881487	8.81487
hypothetical protein, conserved	null	null	0.51	0.468	0.486	0.511	0.472	0.589	0.0445646	0.506	0.0880723	8.80723
hypothetical protein, conserved	null	null	0.419	0.382	0.406	0.434	0.434	0.494	0.0377063	0.428167	0.0880646	8.80646
hypothetical protein, conserved	null	null	0.382	0.371	0.364	0.399	0.415	0.459	0.0350752	0.398333	0.0880548	8.80548
hypothetical protein, conserved	null	null	0.411	0.405	0.398	0.399	0.458	0.488	0.037538	0.4265	0.088014	8.8014
hypothetical protein, conserved	null	null	0.549	0.503	0.497	0.515	0.493	0.614	0.0465091	0.5285	0.0880022	8.80022
hypothetical protein, conserved	null	null	0.45	0.413	0.442	0.441	0.489	0.526	0.0404743	0.460167	0.0879557	8.79557
hypothetical protein, conserved	null	null	0.493	0.487	0.497	0.443	0.453	0.565	0.0430566	0.489667	0.0879303	8.79303
hypothetical protein, conserved	null	null	0.596	0.56	0.532	0.539	0.53	0.658	0.0500416	0.569167	0.0879209	8.79209
ATPase domain protein, putative	null	null	0.429	0.402	0.409	0.418	0.435	0.507	0.0380981	0.433333	0.0879187	8.79187
hypothetical protein, conserved	null	null	0.474	0.434	0.45	0.494	0.446	0.547	0.0416865	0.474167	0.0879154	8.79154
hypothetical protein, conserved	null	null	0.458	0.424	0.428	0.432	0.476	0.529	0.0402414	0.457833	0.0878952	8.78952
hypothetical protein, conserved	null	null	0.457	0.426	0.419	0.443	0.475	0.529	0.0402513	0.458167	0.087853	8.7853
hypothetical protein, conserved	null	null	0.399	0.381	0.381	0.397	0.427	0.475	0.0360167	0.41	0.0878455	8.78455
hypothetical protein, conserved	null	null	0.465	0.437	0.426	0.436	0.485	0.534	0.0407402	0.463833	0.0878338	8.78338
hypothetical protein, conserved	null	null	0.469	0.431	0.435	0.455	0.475	0.544	0.0411165	0.468167	0.0878245	8.78245
hypothetical protein, conserved	null	null	0.555	0.528	0.51	0.487	0.547	0.625	0.0475983	0.542	0.0878198	8.78198
hypothetical protein, conserved	null	null	0.436	0.401	0.414	0.452	0.426	0.51	0.0386079	0.439833	0.0877784	8.77784
hypothetical protein, conserved	null	null	0.502	0.456	0.492	0.463	0.461	0.57	0.0430612	0.490667	0.0877606	8.77606
hypothetical protein, conserved	null	null	0.411	0.402	0.395	0.414	0.428	0.497	0.0372492	0.4245	0.0877483	8.77483
hypothetical protein, conserved	null	null	0.447	0.427	0.42	0.435	0.443	0.528	0.0394867	0.45	0.0877482	8.77482
NUDIX hydrolase protein, conserved	null	null	0.491	0.449	0.449	0.483	0.493	0.566	0.0428567	0.4885	0.0877313	8.77313
hypothetical protein, conserved	null	null	0.604	0.546	0.562	0.523	0.548	0.661	0.0503468	0.574	0.0877122	8.77122
hypothetical protein, conserved	null	null	0.449	0.402	0.435	0.45	0.452	0.523	0.0396051	0.451833	0.0876543	8.76543
hypothetical protein, unknown function	null	null	0.358	0.357	0.392	0.411	0.428	0.439	0.0348296	0.3975	0.0876216	8.76216
hypothetical protein, conserved	null	null	0.447	0.413	0.435	0.456	0.482	0.528	0.0403158	0.460167	0.0876114	8.76114
hypothetical protein, conserved	null	null	0.449	0.426	0.416	0.453	0.478	0.527	0.0401368	0.458167	0.0876032	8.76032
hypothetical protein, conserved	null	null	0.444	0.412	0.423	0.432	0.449	0.522	0.039151	0.447	0.0875861	8.75861
hypothetical protein, conserved	null	null	0.402	0.383	0.389	0.414	0.446	0.478	0.0366588	0.418667	0.0875608	8.75608
hypothetical protein, conserved	null	null	0.479	0.429	0.461	0.46	0.489	0.553	0.0418557	0.4785	0.0874727	8.74727
hypothetical protein, unknown function	null	null	0.432	0.398	0.433	0.418	0.471	0.505	0.0387268	0.442833	0.0874524	8.74524
hypothetical protein, conserved	null	null	0.474	0.452	0.44	0.479	0.46	0.557	0.0417037	0.477	0.0874292	8.74292
hypothetical protein, unknown function	null	null	0.626	0.614	0.605	0.647	0.524	0.686	0.0539333	0.617	0.0874121	8.74121
hypothetical protein, conserved	null	null	0.447	0.417	0.414	0.418	0.447	0.516	0.0387371	0.443167	0.0874099	8.74099
hypothetical protein, conserved	null	null	0.497	0.465	0.478	0.473	0.46	0.575	0.0429449	0.491333	0.0874049	8.74049
hypothetical protein, conserved	null	null	0.403	0.391	0.386	0.442	0.445	0.48	0.0370769	0.4245	0.0873426	8.73426
mitochondrial DEAD box protein, putative	null	null	0.398	0.377	0.378	0.413	0.407	0.474	0.0356169	0.407833	0.0873321	8.73321
hypothetical protein, conserved	null	null	0.397	0.376	0.377	0.411	0.43	0.47	0.0358185	0.410167	0.0873268	8.73268
aminopeptidase, putative	null	null	0.493	0.451	0.446	0.471	0.459	0.558	0.041884	0.479667	0.0873189	8.73189
hypothetical protein, conserved	null	null	0.43	0.405	0.402	0.446	0.46	0.505	0.038521	0.441333	0.0872832	8.72832
serine/threonine phosphatase, putative	null	null	0.498	0.46	0.466	0.466	0.509	0.574	0.043247	0.4955	0.0872794	8.72794
protoporphyrinogen oxidase-like protein	null	null	0.328	0.338	0.322	0.357	0.371	0.404	0.0308264	0.353333	0.0872445	8.72445
hypothetical protein, conserved	null	null	0.402	0.386	0.379	0.412	0.435	0.477	0.0362183	0.415167	0.087238	8.7238
hypothetical protein, conserved	null	null	0.611	0.582	0.613	0.522	0.554	0.67	0.0516333	0.592	0.0872185	8.72185
hypothetical protein, conserved	null	null	0.483	0.445	0.437	0.482	0.475	0.555	0.0417983	0.4795	0.0871706	8.71706
ABC transporter family-like protein	null	null	0.431	0.406	0.404	0.429	0.433	0.508	0.0379126	0.435167	0.0871221	8.71221
hypothetical protein, conserved	null	null	0.453	0.431	0.437	0.416	0.48	0.525	0.0398146	0.457	0.0871216	8.71216
hypothetical protein, conserved	null	null	0.414	0.384	0.408	0.415	0.426	0.493	0.0368764	0.423333	0.0871095	8.71095
hypothetical protein, conserved	null	null	0.427	0.415	0.416	0.449	0.499	0.499	0.0392653	0.450833	0.087095	8.7095
hypothetical protein, unknown function	null	null	0.396	0.376	0.377	0.407	0.394	0.471	0.0351383	0.4035	0.0870838	8.70838
monoglyceride lipase, putative	null	null	0.492	0.454	0.48	0.548	0.546	0.565	0.0447679	0.514167	0.0870689	8.70689
protein phosphatase 2C-like protein	null	null	0.372	0.35	0.36	0.379	0.376	0.444	0.0330963	0.380167	0.0870574	8.70574
hypothetical protein, conserved	null	null	0.415	0.381	0.4	0.429	0.432	0.489	0.0369306	0.424333	0.087032	8.7032
hypothetical protein, conserved	null	null	0.397	0.374	0.406	0.401	0.431	0.478	0.0360708	0.4145	0.0870223	8.70223
DNAj-like protein	null	null	0.567	0.511	0.513	0.524	0.513	0.629	0.0472373	0.542833	0.08702	8.702
hypothetical protein, unknown function	null	null	0.53	0.463	0.526	0.539	0.495	0.599	0.0456976	0.525333	0.0869877	8.69877
hypothetical protein, conserved	null	null	0.467	0.444	0.434	0.443	0.503	0.538	0.041011	0.4715	0.0869798	8.69798
hypothetical protein, conserved	null	null	0.523	0.47	0.482	0.496	0.496	0.593	0.0443486	0.51	0.0869581	8.69581
hypothetical protein, conserved	null	null	0.462	0.429	0.44	0.427	0.456	0.534	0.0398045	0.458	0.0869094	8.69094
hypothetical protein, conserved	null	null	0.511	0.483	0.495	0.446	0.504	0.579	0.0437127	0.503	0.086904	8.6904
hypothetical protein, conserved	null	null	0.489	0.441	0.465	0.482	0.456	0.56	0.0419019	0.482167	0.0869033	8.69033
hypothetical protein, conserved	null	null	0.525	0.499	0.484	0.523	0.469	0.596	0.0448375	0.516	0.0868943	8.68943
hypothetical protein, conserved	null	null	0.441	0.423	0.395	0.439	0.451	0.511	0.0385002	0.443333	0.0868426	8.68426
hypothetical protein, conserved	null	null	0.521	0.485	0.462	0.529	0.525	0.594	0.0450984	0.519333	0.086839	8.6839
hypothetical protein, conserved	null	null	0.512	0.486	0.483	0.458	0.482	0.582	0.04345	0.5005	0.0868131	8.68131
hypothetical protein, conserved	null	null	0.442	0.402	0.418	0.438	0.45	0.514	0.0385123	0.444	0.0867395	8.67395
hypothetical protein, conserved	null	null	0.443	0.413	0.422	0.422	0.46	0.517	0.0386958	0.446167	0.0867295	8.67295
hypothetical protein, conserved	null	null	0.517	0.483	0.461	0.485	0.487	0.584	0.0435909	0.502833	0.0866906	8.66906
hypothetical protein, conserved	null	null	0.414	0.387	0.405	0.408	0.456	0.485	0.0369075	0.425833	0.0866713	8.66713
hypothetical protein	null	null	0.449	0.436	0.457	0.417	0.457	0.533	0.0396808	0.458167	0.0866078	8.66078
hypothetical protein, conserved	null	null	0.395	0.387	0.392	0.417	0.456	0.473	0.0363648	0.42	0.0865829	8.65829
hypothetical protein, conserved	null	null	0.45	0.483	0.57	0.551	0.539	0.519	0.0449029	0.518667	0.0865736	8.65736
GTP binding protein, putative	null	null	0.531	0.49	0.496	0.502	0.574	0.602	0.0460945	0.5325	0.0865624	8.65624
hypothetical protein	null	null	0.392	0.376	0.389	0.409	0.435	0.472	0.0356731	0.412167	0.0865501	8.65501
hypothetical protein, conserved	null	null	0.456	0.432	0.433	0.437	0.478	0.535	0.0399671	0.461833	0.08654	8.654
hypothetical protein, unknown function	null	null	0.498	0.453	0.46	0.486	0.459	0.565	0.0421304	0.486833	0.0865396	8.65396
cytochrome-b5 reductase, putative	oxidation-reduction process	null	0.493	0.477	0.478	0.568	0.549	0.573	0.0452593	0.523	0.0865378	8.65378
hypothetical protein, conserved	null	null	0.621	0.55	0.576	0.552	0.545	0.672	0.0507031	0.586	0.086524	8.6524
hypothetical protein, conserved	null	null	0.41	0.384	0.397	0.425	0.443	0.486	0.0366901	0.424167	0.0864994	8.64994
hypothetical protein, conserved	null	null	0.43	0.405	0.426	0.45	0.477	0.512	0.0389204	0.45	0.0864898	8.64898
hypothetical protein, conserved	null	null	0.459	0.422	0.426	0.452	0.456	0.532	0.03959	0.457833	0.0864725	8.64725
hypothetical protein, conserved	null	null	0.476	0.432	0.463	0.47	0.511	0.552	0.0418521	0.484	0.0864713	8.64713
hypothetical protein, conserved	metal ion transport, transmembrane transport	null	0.429	0.422	0.391	0.447	0.412	0.5	0.0374847	0.4335	0.0864698	8.64698
hypothetical protein, conserved	null	null	0.408	0.391	0.38	0.427	0.43	0.482	0.0362694	0.419667	0.0864242	8.64242
pyruvate dehydrogenase (lipoamide) kinase, putative	null	null	0.387	0.372	0.399	0.392	0.41	0.472	0.0350181	0.405333	0.0863933	8.63933
ATP-dependent DEAD/H RNA helicase, putative	null	null	0.392	0.38	0.377	0.397	0.417	0.471	0.0350409	0.405667	0.0863786	8.63786
hypothetical protein, unknown function	null	null	0.416	0.393	0.407	0.446	0.448	0.497	0.0375273	0.4345	0.086369	8.6369
hypothetical protein, conserved	null	null	0.613	0.583	0.561	0.527	0.598	0.678	0.0512432	0.593333	0.086365	8.6365
RNA helicase, putative	null	null	0.502	0.48	0.473	0.462	0.479	0.579	0.0427898	0.495833	0.0862987	8.62987
hypothetical protein, conserved	null	null	0.45	0.418	0.412	0.447	0.45	0.521	0.0387746	0.449667	0.0862296	8.62296
hypothetical protein, conserved	null	null	0.492	0.479	0.474	0.451	0.469	0.571	0.0421932	0.489333	0.0862259	8.62259
hypothetical protein, conserved	null	null	0.409	0.376	0.398	0.429	0.431	0.482	0.0362845	0.420833	0.0862207	8.62207
[truncated: 2,205 more rows]

## Sheet: Sheet3
Linf genes	Lmaj genes	Lmex genes	Lbraz genes	Ltar genes	Ldon genes
LinJ.27.1610	LmjF.27.1710	LmxM.27.1710	LbrM.27.1850	LtaP27.1780	LdBPK_271610.1
LinJ.14.0750	LmjF.14.0700	LmxM.14.0700	LbrM.14.0680	LtaP14.0690	LdBPK_140750.1
LinJ.19.1480	LmjF.19.1440	LmxM.19.1440	LbrM.19.1710	LtaP19.1370	LdBPK_191480.1
LinJ.22.0610	LmjF.22.0790	LmxM.22.0790	LbrM.22.0730	LtaP22.0740	LdBPK_220610.1
LinJ.18.1070	LmjF.18.1060	LmxM.18.1060	LbrM.18.1160	LtaP18.1050	LdBPK_181070.1
LinJ.28.2260	LmjF.28.2110	LmxM.28.2110	LbrM.28.2310	LtaP28.2190	LdBPK_282260.1
LinJ.22.0630	LmjF.22.0810	LmxM.22.0810	LbrM.22.0750	LtaP22.0760	LdBPK_220630.1
LinJ.02.0540	LmjF.02.0570	LmxM.02.0570	LbrM.02.0540	LtaP02.0500	LdBPK_020540.1
LinJ.30.0730	LmjF.30.0705	LmxM.29.0705	LbrM.30.0790	LtaP30.0780	LdBPK_300730.1
LinJ.28.3190	LmjF.28.2960	LmxM.28.2960	LbrM.28.3170	LtaP28.2980	LdBPK_283190.1
LinJ.35.3520	LmjF.35.3470	LmxM.34.3470	LbrM.34.3380	LtaP35.3510	LdBPK_353520.1
LinJ.30.0770	LmjF.30.0735	LmxM.29.0735	LbrM.30.0830	LtaP30.0830	LdBPK_300770.1
LinJ.28.2250	LmjF.28.2100	LmxM.28.2100	LbrM.28.2300	LtaP28.2180	LdBPK_282250.1
LinJ.33.2470	LmjF.33.2340	LmxM.32.2340	LbrM.33.2630	LtaP33.2560	LdBPK_332470.1
LinJ.24.2410	LmjF.24.2320	LmxM.24.2320	LbrM.24.2400	LtaP24.2480	LdBPK_242410.1
LinJ.29.0010	LmjF.29.0010	LmxM.08_29.0010	LbrM.29.0020	LtaP29.0010	LdBPK_290010.1
LinJ.11.0590	LmjF.11.0480	LmxM.11.0480	LbrM.11.0180	LtaP11.0520	LdBPK_110590.1
LinJ.05.0300	LmjF.05.0290	LmxM.05.0290	LbrM.05.0290	LtaP05.0310	LdBPK_050300.1
LinJ.21.2110	LmjF.21.1740	LmxM.21.1740	LbrM.21.2050	LtaP21.2070	LdBPK_212110.1
LinJ.35.3070	LmjF.35.3020	LmxM.34.3020	LbrM.34.2930	LtaP35.3040	LdBPK_353070.1
LinJ.34.0760	LmjF.34.0720	LmxM.33.0720	LbrM.20.0650	LtaP34.0810	LdBPK_340760.1
LinJ.07.0930	LmjF.07.0805	LmxM.07.0805	LbrM.04.0010	LtaP07.0850	LdBPK_070930.1
LinJ.34.0030	LmjF.34.0030	LmxM.33.0030	LbrM.20.0110	LtaP34.0060	LdBPK_340030.1
LinJ.25.1500	LmjF.25.1445	LmxM.25.1445	LbrM.25.1300	LtaP25.1500	LdBPK_251500.1
LinJ.33.1410	LmjF.33.1330	LmxM.32.1330	LbrM.33.1600	LtaP33.1490	LdBPK_331410.1
LinJ.30.2850	LmjF.30.2840	LmxM.29.2840	LbrM.30.2810	LtaP30.2830	LdBPK_302850.1
LinJ.36.5160	LmjF.36.4930	LmxM.36.4930	LbrM.35.5180	LtaP36.5070	LdBPK_365160.1
LinJ.31.0030	LmjF.31.0020	LmxM.30.0020	LbrM.31.0020	LtaP31.0020	LdBPK_310030.1
LinJ.36.3230	LmjF.36.3080	LmxM.36.3080	LbrM.35.3300	LtaP36.3160	LdBPK_363230.1
LinJ.36.4760	LmjF.36.4540	LmxM.36.4540	LbrM.35.4780	LtaP36.4660	LdBPK_364760.1
LinJ.19.1600	LmjF.19.1570	LmxM.19.1570	LbrM.19.1830	LtaP19.1510	LdBPK_191600.1
LinJ.30.0760	LmjF.30.0730	LmxM.29.0730	LbrM.30.0820	LtaP30.0820	LdBPK_300760.1
LinJ.25.2180	LmjF.25.2095	LmxM.25.2095	LbrM.25.1660	LtaP25.2220	LdBPK_252180.1
LinJ.36.2860	LmjF.36.2720	LmxM.36.2720	LbrM.35.2890	LtaP36.2790	LdBPK_362860.1
LinJ.36.3570	LmjF.36.3410	LmxM.36.3410	LbrM.35.3640	LtaP36.3510	LdBPK_363570.1
LinJ.32.1060	LmjF.32.1000	LmxM.31.1000	LbrM.32.1100	LtaP32.1090	LdBPK_321060.1
LinJ.23.1400	LmjF.23.1165	LmxM.23.1165	LbrM.23.1260	LtaP23.1430	LdBPK_231400.1
LinJ.24.0020	LmjF.24.0020	LmxM.24.0020	LbrM.24.0020	LtaP24.0020	LdBPK_240020.1
LinJ.32.1940	LmjF.32.1850	LmxM.31.1850	LbrM.32.2030	LtaP32.1970	LdBPK_321940.1
LinJ.35.4040	LmjF.35.3990	LmxM.34.3990	LbrM.34.3970	LtaP35.4010	LdBPK_354040.1
LinJ.21.0980	LmjF.21.0845	LmxM.21.0845	LbrM.21.0990	LtaP21.0940	LdBPK_210980.1
LinJ.35.0050	LmjF.35.0050	LmxM.34.0050	LbrM.34.0090	LtaP35.0160	LdBPK_350050.1
LinJ.28.2310	LmjF.28.2160	LmxM.28.2160	LbrM.28.2360	LtaP28.2240	LdBPK_282310.1
LinJ.29.1950	LmjF.29.1830	LmxM.08_29.1830	LbrM.31.0230	LtaP29.1940	LdBPK_291950.1
LinJ.35.2150	LmjF.35.2120	LmxM.34.2120	LbrM.34.2040	LtaP35.2160	LdBPK_352150.1
LinJ.30.1710	LmjF.30.1710	LmxM.29.1710	LbrM.30.1750	LtaP30.1740	LdBPK_301710.1
LinJ.35.0150	LmjF.35.0150	LmxM.34.0150	LbrM.34.0190	LtaP35.0260	LdBPK_350150.1
LinJ.16.0940	LmjF.16.0930	LmxM.16.0930	LbrM.16.0940	LtaP16.0920	LdBPK_160940.1
LinJ.29.2470	LmjF.29.2360	LmxM.08_29.2360	LbrM.29.2330	LtaP29.2520	LdBPK_292470.1
LinJ.09.0070	LmjF.09.0050	LmxM.09.0050	LbrM.09.0070	LtaP09.0070	LdBPK_090070.1
LinJ.33.1420	LmjF.33.1340	LmxM.32.1340	LbrM.33.1610	LtaP33.1500	LdBPK_331420.1
LinJ.35.1260	LmjF.35.1250	LmxM.34.1250	LbrM.34.1170	LtaP35.1330	LdBPK_351260.1
LinJ.07.0260	LmjF.07.0110	LmxM.07.0110	LbrM.07.0110	LtaP07.0110	LdBPK_070260.1
LinJ.25.2280	LmjF.25.2180	LmxM.25.2180	LbrM.25.1760	LtaP25.2300	LdBPK_252280.1
LinJ.14.0660	LmjF.14.0640	LmxM.14.0640	LbrM.14.0630	LtaP14.0630	LdBPK_140660.1
LinJ.07.0140	LmjF.07.0470	LmxM.07.0470	LbrM.07.0490	LtaP07.0480	LdBPK_070140.1
LinJ.32.1180	LmjF.32.1120	LmxM.31.1120	LbrM.32.1220	LtaP32.1210	LdBPK_321180.1
LinJ.30.2420	LmjF.30.2410	LmxM.29.2410	LbrM.30.2360	LtaP30.2450	LdBPK_302420.1
LinJ.29.2610	LmjF.29.2500	LmxM.08_29.2500	LbrM.29.2470	LtaP29.2700	LdBPK_292610.1
LinJ.36.3600	LmjF.36.3440	LmxM.36.3440	LbrM.35.3670	LtaP36.3540	LdBPK_363600.1
LinJ.36.2460	LmjF.36.2330	LmxM.36.2330	LbrM.35.2560	LtaP36.2370	LdBPK_362460.1
LinJ.34.1900	LmjF.34.2140	LmxM.33.2140	LbrM.20.1640	LtaP34.1990	LdBPK_341900.1
LinJ.15.1600	LmjF.15.1530	LmxM.15.1530	LbrM.15.1530	LtaP15.1490	LdBPK_151600.1
LinJ.24.1230	LmjF.24.1200	LmxM.24.1200	LbrM.24.1220	LtaP24.1320	LdBPK_241230.1
LinJ.33.0250	LmjF.33.0235	LmxM.32.0235	LbrM.31.0560	LtaP33.0260	LdBPK_330250.1
LinJ.32.1260	LmjF.32.1200	LmxM.31.1200	LbrM.32.1350	LtaP32.1290	LdBPK_321260.1
LinJ.12.0001	LmjF.12.0010	LmxM.12.0010	LbrM.12.0020	LtaP12.0010	LdBPK_120010.1
LinJ.29.2830	LmjF.29.2720	LmxM.08_29.2720	LbrM.29.2780	LtaP29.2930	LdBPK_292830.1
LinJ.29.1940	LmjF.29.1820	LmxM.08_29.1820	LbrM.31.0220	LtaP29.1930	LdBPK_291940.1
LinJ.30.1940	LmjF.30.1960	LmxM.29.1960	LbrM.30.1890	LtaP30.1950	LdBPK_301940.1
LinJ.28.3240	LmjF.28.3000	LmxM.28.3000	LbrM.28.3220	LtaP28.3020	LdBPK_283240.1
LinJ.36.1110	LmjF.36.1050	LmxM.36.1050	LbrM.35.1180	LtaP36.1050	LdBPK_361110.1
LinJ.29.2890	LmjF.29.2780	LmxM.08_29.2780	LbrM.29.2840	LtaP29.2990	LdBPK_292890.1
LinJ.21.0870	LmjF.21.0790	LmxM.21.0790	LbrM.21.0870	LtaP21.0810	LdBPK_210870.1
LinJ.27.1190	LmjF.27.1280	LmxM.27.1280	LbrM.27.1410	LtaP27.1360	LdBPK_271190.1
LinJ.07.0150	LmjF.07.0460	LmxM.07.0460	LbrM.07.0480	LtaP07.0470	LdBPK_070150.1
LinJ.29.0060	LmjF.29.0060	LmxM.08_29.0060	LbrM.29.0070	LtaP29.0060	LdBPK_290060.1
LinJ.21.2200	LmjF.21.1830	LmxM.21.1830	LbrM.33.0890	LtaP21.2140	LdBPK_212200.1
LinJ.27.0640	LmjF.27.0780	LmxM.27.0780	LbrM.27.0870	LtaP27.0800	LdBPK_270640.1
LinJ.30.1530	LmjF.30.1520	LmxM.29.1520	LbrM.30.1570	LtaP30.1560	LdBPK_301530.1
LinJ.28.0850	LmjF.28.0790	LmxM.28.0790	LbrM.28.0830	LtaP28.0830	LdBPK_280850.1
LinJ.36.0600	LmjF.36.0550	LmxM.36.0550	LbrM.35.0660	LtaP36.0560	LdBPK_360600.1
LinJ.36.4780	LmjF.36.4700	LmxM.36.4551	LbrM.35.4800	LtaP36.4830	LdBPK_364780.1
LinJ.36.1410	LmjF.36.1360	LmxM.36.1360	LbrM.35.1480	LtaP36.1340	LdBPK_361410.1
LinJ.31.0580	LmjF.31.0560	LmxM.30.0560	LbrM.31.0720	LtaP31.0580	LdBPK_310580.1
LinJ.33.3210	LmjF.33.3050	LmxM.32.3050	LbrM.33.3330	LtaP33.3300	LdBPK_333210.1
LinJ.36.2050	LmjF.36.1950	LmxM.36.1950	LbrM.35.2160	LtaP36.1950	LdBPK_362050.1
LinJ.32.1920	LmjF.32.1830	LmxM.31.1830	LbrM.32.2010	LtaP32.1950	LdBPK_321920.1
LinJ.28.0170	LmjF.28.0170	LmxM.28.0170	LbrM.28.0180	LtaP28.0170	LdBPK_280170.1
LinJ.27.2390	LmjF.27.2440	LmxM.27.2440	LbrM.27.2650	LtaP27.2560	LdBPK_272390.1
LinJ.28.2290	LmjF.28.2140	LmxM.28.2140	LbrM.28.2340	LtaP28.2220	LdBPK_282290.1
LinJ.30.0640	LmjF.30.0620	LmxM.29.0620	LbrM.30.0700	LtaP30.0690	LdBPK_300640.1
LinJ.23.0040	LmjF.23.0030	LmxM.23.0030	LbrM.23.0040	LtaP23.0040	LdBPK_230040.1
LinJ.36.2310	LmjF.36.2180	LmxM.36.2180	LbrM.35.2420	LtaP36.2210	LdBPK_362310.1
LinJ.35.0080	LmjF.35.0080	LmxM.34.0080	LbrM.34.0120	LtaP35.0190	LdBPK_350080.1
LinJ.32.3080	LmjF.32.2930	LmxM.31.2930	LbrM.32.3180	LtaP32.3120	LdBPK_323080.1
LinJ.29.2460	LmjF.29.2350	LmxM.08_29.2350	LbrM.29.2320	LtaP29.2510	LdBPK_292460.1
LinJ.10.0560	LmjF.10.0510	LmxM.10.0510	LbrM.10.0640	LtaP10.0920	LdBPK_100560.1
LinJ.31.0670	LmjF.31.0640	LmxM.30.0640	LbrM.31.0810	LtaP31.0660	LdBPK_310670.1
LinJ.28.1470	LmjF.28.1360	LmxM.28.1360	LbrM.28.1510	LtaP28.1420	LdBPK_281470.1
LinJ.30.0130	LmjF.30.0130	LmxM.29.0130	LbrM.30.0140	LtaP30.0190	LdBPK_300130.1
LinJ.33.1930	LmjF.33.1830	LmxM.32.1830	LbrM.33.2090	LtaP33.1980	LdBPK_331930.1
LinJ.22.1380	LmjF.22.1530	LmxM.22.1530	LbrM.22.1430	LtaP22.1500	LdBPK_221380.1
LinJ.35.4950	LmjF.35.4890	LmxM.34.4890	LbrM.34.4850	LtaP35.4880	LdBPK_354950.1
LinJ.17.0070	LmjF.17.0060	LmxM.17.0060	LbrM.17.0070	LtaP17.0060	LdBPK_170070.1
LinJ.19.0110	LmjF.19.0120	LmxM.19.0120	LbrM.19.0430	LtaP19.0090	LdBPK_190110.1
LinJ.06.0370	LmjF.06.0370	LmxM.06.0370	LbrM.06.0350	LtaP06.0340	LdBPK_060370.1
LinJ.36.6780	LmjF.36.6490	LmxM.36.6490	LbrM.35.6830	LtaP36.6700	LdBPK_366780.1
LinJ.21.1430	LmjF.21.1190	LmxM.21.1190	LbrM.21.1390	LtaP21.1370	LdBPK_211430.1
LinJ.11.0110	LmjF.11.0110	LmxM.11.0110	LbrM.19.0210	LtaP11.0120	LdBPK_110110.1
LinJ.36.3210	LmjF.36.3060	LmxM.36.3060	LbrM.35.3280	LtaP36.3130	LdBPK_363210.1
LinJ.20.1660	LmjF.20.1690	LmxM.20.1690	LbrM.20.5850	LtaP20.1630	LdBPK_201660.1
LinJ.23.0860	LmjF.23.0690	LmxM.23.0690	LbrM.23.0840	LtaP23.0960	LdBPK_230860.1
LinJ.03.0030	LmjF.03.0030	LmxM.03.0030	LbrM.03.0050	LtaP03.0030	LdBPK_030030.1
LinJ.32.1010	LmjF.32.0960	LmxM.31.0960	LbrM.32.1050	LtaP32.1040	LdBPK_321010.1
LinJ.26.1530	LmjF.26.1550	LmxM.26.1550	LbrM.26.1570	LtaP26.1590	LdBPK_261530.1
LinJ.35.5030	LmjF.35.4990	LmxM.34.4990	LbrM.34.4930	LtaP35.4960	LdBPK_355030.1
LinJ.12.0016	LmjF.12.0130	LmxM.12.0130	LbrM.12.0160	LtaP12.0150	LdBPK_120130.1
LinJ.35.1780	LmjF.35.1790	LmxM.34.1790	LbrM.34.1700	LtaP35.1840	LdBPK_351780.1
LinJ.01.0310	LmjF.01.0310	LmxM.01.0310	LbrM.01.0340	LtaP01.0310	LdBPK_010310.1
LinJ.27.1170	LmjF.27.1270	LmxM.27.1270	LbrM.27.1390	LtaP27.1340	LdBPK_271170.1
LinJ.32.2070	LmjF.32.1960	LmxM.31.1960	LbrM.32.2150	LtaP32.2100	LdBPK_322070.1
LinJ.35.4720	LmjF.35.4650	LmxM.34.4650	LbrM.34.4630	LtaP35.4670	LdBPK_354720.1
LinJ.34.1340	LmjF.34.1240	LmxM.33.1240	LbrM.20.1270	LtaP34.1460	LdBPK_341340.1
LinJ.32.0120	LmjF.32.0120	LmxM.31.0120	LbrM.32.0180	LtaP32.0120	LdBPK_320120.1
LinJ.09.0270	LmjF.09.0310	LmxM.09.0310	LbrM.09.0300	LtaP09.0310	LdBPK_090270.1
LinJ.35.2890	LmjF.35.2840	LmxM.34.2840	LbrM.34.2750	LtaP35.2860	LdBPK_352890.1
LinJ.34.1410	LmjF.34.1300	LmxM.33.1300	LbrM.20.1330	LtaP34.1530	LdBPK_341410.1
LinJ.33.0030	LmjF.33.0030	LmxM.32.0030	LbrM.33.0030	LtaP33.0030	LdBPK_330030.1
LinJ.32.1790	LmjF.32.1710	LmxM.31.1710	LbrM.32.1880	LtaP32.1820	LdBPK_321790.1
LinJ.31.1640	LmjF.31.1610	LmxM.30.1610	LbrM.31.1820	LtaP31.2080	LdBPK_311640.1
LinJ.27.2130	LmjF.27.2210	LmxM.27.2210	LbrM.27.2390	LtaP27.2280	LdBPK_272130.1
LinJ.25.2480	LmjF.25.2370	LmxM.25.2370	LbrM.25.1960	LtaP25.2500	LdBPK_252480.1
LinJ.24.2340	LmjF.24.2250	LmxM.24.2250	LbrM.24.2330	LtaP24.2410	LdBPK_242340.1
LinJ.11.0140	LmjF.11.0140	LmxM.11.0140	LbrM.19.0180	LtaP11.0150	LdBPK_110140.1
LinJ.25.1820	LmjF.25.1740	LmxM.25.1740	LbrM.25.2250	LtaP25.1830	LdBPK_251820.1
LinJ.35.4770	LmjF.35.4700	LmxM.34.4700	LbrM.34.4670	LtaP35.4710	LdBPK_354770.1
LinJ.22.0960	LmjF.22.1140	LmxM.22.1140	LbrM.22.1040	LtaP22.1100	LdBPK_220960.1
LinJ.33.1060	LmjF.33.1010	LmxM.32.1010	LbrM.33.1200	LtaP33.1100	LdBPK_331060.1
LinJ.30.2930	LmjF.30.2910	LmxM.29.2910	LbrM.30.2890	LtaP30.2910	LdBPK_302930.1
LinJ.32.1930	LmjF.32.1840	LmxM.31.1840	LbrM.32.2020	LtaP32.1960	LdBPK_321930.1
LinJ.34.2370	LmjF.34.2540	LmxM.33.2540	LbrM.20.2110	LtaP34.2440	LdBPK_342370.1
LinJ.35.3400	LmjF.35.3350	LmxM.34.3350	LbrM.34.3260	LtaP35.3390	LdBPK_353400.1
LinJ.36.3870	LmjF.36.3680	LmxM.36.3680	LbrM.35.3920	LtaP36.3800	LdBPK_363870.1
LinJ.16.0970	LmjF.16.0960	LmxM.16.0960	LbrM.16.0970	LtaP16.0950	LdBPK_160970.1
LinJ.36.1670	LmjF.36.1600	LmxM.36.1600	LbrM.35.1750	LtaP36.1600	LdBPK_361670.1
LinJ.22.1430	LmjF.22.1580	LmxM.22.1580	LbrM.22.1490	LtaP22.1550	LdBPK_221430.1
LinJ.14.1050	LmjF.14.0990	LmxM.14.0990	LbrM.14.0970	LtaP14.0970	LdBPK_141050.1
LinJ.31.2710	LmjF.31.2640	LmxM.30.2640	LbrM.31.2980	LtaP31.3060	LdBPK_312710.1
LinJ.36.0980	LmjF.36.0920	LmxM.36.0920	LbrM.35.1040	LtaP36.0940	LdBPK_360980.1
LinJ.06.1330	LmjF.06.1270	LmxM.06.1270	LbrM.06.1260	LtaP06.1280	LdBPK_061330.1
LinJ.32.3380	LmjF.32.3180	LmxM.31.3180	LbrM.32.3470	LtaP32.3390	LdBPK_323380.1
LinJ.14.0440	LmjF.14.0430	LmxM.14.0430	LbrM.14.0440	LtaP14.0410	LdBPK_140440.1
LinJ.32.1290	LmjF.32.1230	LmxM.31.1230	LbrM.32.1380	LtaP32.1320	LdBPK_321290.1
LinJ.20.0860	LmjF.20.0850	LmxM.20.0850	LbrM.20.5030	LtaP20.0830	LdBPK_200860.1
LinJ.08.0570	LmjF.08.0550	LmxM.08.0550	LbrM.08.0600	LtaP08.0540	LdBPK_080570.1
LinJ.34.2890	LmjF.34.3060	LmxM.33.3060	LbrM.20.2640	LtaP34.2960	LdBPK_342890.1
LinJ.19.0770	LmjF.19.0770	LmxM.19.0770	LbrM.19.1080	LtaP19.0740	LdBPK_190770.1
LinJ.26.0050	LmjF.26.0040	LmxM.26.0040	LbrM.26.0060	LtaP26.0050	LdBPK_260050.1
LinJ.19.1640	LmjF.19.1610	LmxM.19.1610	LbrM.19.1870	LtaP19.1550	LdBPK_191640.1
LinJ.31.3220	LmjF.31.3100	LmxM.30.3100	LbrM.31.3530	LtaP31.3580	LdBPK_313220.1
LinJ.08.0070	LmjF.08.0070	LmxM.08.0070	LbrM.08.0070	LtaP08.0070	LdBPK_080070.1
LinJ.18.1080	LmjF.18.1070	LmxM.18.1070	LbrM.18.1170	LtaP18.1060	LdBPK_181080.1
LinJ.28.0410	LmjF.28.0270	LmxM.28.0270	LbrM.28.0280	LtaP28.0280	LdBPK_280410.1
LinJ.35.4730	LmjF.35.4660	LmxM.34.4660	LbrM.34.4640	LtaP35.4680	LdBPK_354730.1
LinJ.24.0110	LmjF.24.0110	LmxM.24.0110	LbrM.24.0110	LtaP24.0110	LdBPK_240110.1
LinJ.34.3400	LmjF.34.3620	LmxM.33.3620	LbrM.20.3200	LtaP34.3540	LdBPK_343400.1
LinJ.35.2980	LmjF.35.2930	LmxM.34.2930	LbrM.34.2840	LtaP35.2950	LdBPK_352980.1
LinJ.36.1320	LmjF.36.1260	LmxM.36.1260	LbrM.35.1390	LtaP36.1240	LdBPK_361320.1
LinJ.36.4650	LmjF.36.4430	LmxM.36.4430	LbrM.35.4670	LtaP36.4560	LdBPK_364650.1
LinJ.36.2070	LmjF.36.1960	LmxM.36.1960	LbrM.35.2180	LtaP36.1960	LdBPK_362070.1
LinJ.20.0980	LmjF.20.0970	LmxM.20.0970	LbrM.20.5150	LtaP20.0950	LdBPK_200980.1
LinJ.19.0140	LmjF.19.0150	LmxM.19.0150	LbrM.19.0460	LtaP19.0120	LdBPK_190140.1
LinJ.16.0030	LmjF.16.0020	LmxM.16.0020	LbrM.16.0030	LtaP16.0030	LdBPK_160030.1
LinJ.35.5330	LmjF.35.5010	LmxM.34.5010	LbrM.34.4950	LtaP35.4980	LdBPK_355330.1
LinJ.12.0013	LmjF.12.0100	LmxM.12.0100	LbrM.12.0130	LtaP12.0120	LdBPK_120100.1
LinJ.34.1640	LmjF.34.1540	LmxM.33.1540	LbrM.14.1170	LtaP34.1770	LdBPK_341640.1
LinJ.20.0570	LmjF.20.0500	LmxM.20.0500	LbrM.20.4740	LtaP20.0550	LdBPK_200570.1
LinJ.28.1750	LmjF.28.1620	LmxM.28.1620	LbrM.28.1790	LtaP28.1680	LdBPK_281750.1
LinJ.22.1200	LmjF.22.1350	LmxM.22.1350	LbrM.22.1230	LtaP22.1320	LdBPK_221200.1
LinJ.22.0430	LmjF.22.0560	LmxM.22.0560	LbrM.22.0500	LtaP22.0540	LdBPK_220430.1
LinJ.28.0220	LmjF.28.0220	LmxM.28.0220	LbrM.28.0230	LtaP28.0230	LdBPK_280220.1
LinJ.36.7250	LmjF.36.6920	LmxM.36.6920	LbrM.35.7290	LtaP36.7180	LdBPK_367250.1
LinJ.19.0210	LmjF.19.0220	LmxM.19.0220	LbrM.19.0530	LtaP19.0180	LdBPK_190210.1
LinJ.36.6000	LmjF.36.5750	LmxM.36.5750	LbrM.35.6030	LtaP36.5900	LdBPK_366000.1
LinJ.24.0680	LmjF.24.0670	LmxM.24.0670	LbrM.24.0680	LtaP24.0750	LdBPK_240680.1
LinJ.08.0100	LmjF.08.0100	LmxM.08.0100	LbrM.08.0100	LtaP08.0100	LdBPK_080100.1
LinJ.18.0020	LmjF.18.0020	LmxM.18.0020	LbrM.18.0030	LtaP18.0020	LdBPK_180020.1
LinJ.32.3120	LmjF.32.2960	LmxM.31.2960	LbrM.32.3220	LtaP32.3160	LdBPK_323120.1
LinJ.31.0680	LmjF.31.0650	LmxM.30.0650	LbrM.31.0820	LtaP31.0670	LdBPK_310680.1
LinJ.36.3180	LmjF.36.3030	LmxM.36.3030	LbrM.35.3250	LtaP36.3100	LdBPK_363180.1
LinJ.36.6970	LmjF.36.6660	LmxM.36.6660	LbrM.35.7020	LtaP36.6900	LdBPK_366970.1
LinJ.29.0460	LmjF.29.0450	LmxM.08_29.0450	LbrM.29.0390	LtaP29.0460	LdBPK_290460.1
LinJ.34.1220	LmjF.34.1140	LmxM.33.1140	LbrM.20.1170	LtaP34.1330	LdBPK_341220.1
LinJ.27.0040	LmjF.27.0040	LmxM.27.0040	LbrM.27.0050	LtaP27.0040	LdBPK_270040.1
LinJ.15.1080	LmjF.15.1020	LmxM.15.1020	LbrM.15.1060	LtaP15.1040	LdBPK_151080.1
LinJ.18.0890	LmjF.18.0890	LmxM.18.0890	LbrM.18.0950	LtaP18.0900	LdBPK_180890.1
LinJ.26.0420	LmjF.26.0430	LmxM.26.0430	LbrM.26.0450	LtaP26.0420	LdBPK_260420.1
LinJ.36.6380	LmjF.36.6120	LmxM.36.6120	LbrM.35.6430	LtaP36.6280	LdBPK_366380.1
LinJ.06.0900	LmjF.06.0870	LmxM.06.0870	LbrM.06.0840	LtaP06.0840	LdBPK_060900.1
LinJ.22.1270	LmjF.22.1420	LmxM.22.1420	LbrM.22.1300	LtaP22.1390	LdBPK_221270.1
LinJ.24.2430	LmjF.24.2340	LmxM.24.2340	LbrM.24.2420	LtaP24.2500	LdBPK_242430.1
LinJ.25.0420	LmjF.25.0410	LmxM.25.0410	LbrM.25.0360	LtaP25.0440	LdBPK_250420.1
LinJ.23.1950	LmjF.23.1550	LmxM.23.1550	LbrM.23.1790	LtaP23.1960	LdBPK_231950.1
LinJ.16.0960	LmjF.16.0950	LmxM.16.0950	LbrM.16.0960	LtaP16.0940	LdBPK_160960.1
LinJ.11.0240	LmjF.11.0240	LmxM.11.0240	LbrM.19.0080	LtaP11.0260	LdBPK_110240.1
LinJ.10.0040	LmjF.10.0060	LmxM.10.0060	LbrM.10.0060	LtaP10.0030	LdBPK_100040.1
LinJ.36.3580	LmjF.36.3420	LmxM.36.3420	LbrM.35.3650	LtaP36.3520	LdBPK_363580.1
LinJ.35.0790	LmjF.35.0770	LmxM.34.0770	LbrM.34.0760	LtaP35.0890	LdBPK_350790.1
LinJ.36.4460	LmjF.36.4250	LmxM.36.4250	LbrM.35.4500	LtaP36.4390	LdBPK_364460.1
LinJ.14.1480	LmjF.14.1390	LmxM.14.1390	LbrM.14.1580	LtaP14.1450	LdBPK_141480.1
LinJ.35.4660	LmjF.35.4590	LmxM.34.4590	LbrM.34.4570	LtaP35.4610	LdBPK_354660.1
LinJ.36.3610	LmjF.36.3450	LmxM.36.3450	LbrM.35.3680	LtaP36.3550	LdBPK_363610.1
LinJ.36.4880	LmjF.36.4650	LmxM.36.4650	LbrM.35.4900	LtaP36.4770	LdBPK_364880.1
LinJ.28.1480	LmjF.28.1370	LmxM.28.1370	LbrM.28.1520	LtaP28.1430	LdBPK_281480.1
LinJ.34.0070	LmjF.34.0070	LmxM.33.0070	LbrM.20.0150	LtaP34.0100	LdBPK_340070.1
LinJ.36.5610	LmjF.36.5370	LmxM.36.5370	LbrM.35.5630	LtaP36.5510	LdBPK_365610.1
LinJ.30.0830	LmjF.30.0780	LmxM.29.0780	LbrM.30.0900	LtaP30.0890	LdBPK_300830.1
LinJ.34.4230	LmjF.34.4600	LmxM.33.4600	LbrM.20.4060	LtaP34.4350	LdBPK_344230.1
LinJ.20.0500	LmjF.20.0430	LmxM.20.0430	LbrM.20.4680	LtaP20.0480	LdBPK_200500.1
LinJ.11.0560	LmjF.11.0510	LmxM.11.0510	LbrM.11.0280	LtaP11.0550	LdBPK_110560.1
LinJ.33.3350	LmjF.33.3200	LmxM.32.3200	LbrM.33.3470	LtaP33.3450	LdBPK_333350.1
LinJ.28.0520	LmjF.28.0380	LmxM.28.0380	LbrM.28.0390	LtaP28.0360	LdBPK_280520.1
LinJ.35.1850	LmjF.35.1860	LmxM.34.1860	LbrM.34.1770	LtaP35.1910	LdBPK_351850.1
LinJ.36.2160	LmjF.36.2040	LmxM.36.2040	LbrM.35.2270	LtaP36.2050	LdBPK_362160.1
LinJ.32.0110	LmjF.32.0110	LmxM.31.0110	LbrM.32.0170	LtaP32.0110	LdBPK_320110.1
LinJ.29.1420	LmjF.29.1330	LmxM.08_29.1330	LbrM.29.1410	LtaP29.1490	LdBPK_291420.1
LinJ.26.2270	LmjF.26.2260	LmxM.26.2260	LbrM.26.2180	LtaP26.2410	LdBPK_262270.1
LinJ.15.1630	LmjF.15.1550	LmxM.15.1550	LbrM.15.1560	LtaP15.1520	LdBPK_151630.1
LinJ.10.0270	LmjF.10.0250	LmxM.10.0250	LbrM.10.0270	LtaP10.0240	LdBPK_100270.1
LinJ.30.0430	LmjF.30.0420	LmxM.29.0420	LbrM.30.0500	LtaP30.0490	LdBPK_300430.1
LinJ.14.0800	LmjF.14.0740	LmxM.14.0740	LbrM.14.0720	LtaP14.0730	LdBPK_140800.1
LinJ.24.2330	LmjF.24.2240	LmxM.24.2240	LbrM.24.2320	LtaP24.2400	LdBPK_242330.1
LinJ.36.0500	LmjF.36.0470	LmxM.36.0470	LbrM.35.0560	LtaP36.0460	LdBPK_360500.1
LinJ.28.2190	LmjF.28.2050	LmxM.28.2050	LbrM.28.2240	LtaP28.2120	LdBPK_282190.1
LinJ.32.3220	LmjF.32.3030	LmxM.31.3030	LbrM.32.3320	LtaP32.3250	LdBPK_323220.1
LinJ.12.0590	LmjF.12.0640	LmxM.12.0640	LbrM.12.0640	LtaP12.0660	LdBPK_120590.1
LinJ.25.0720	LmjF.25.0710	LmxM.25.0710	LbrM.25.0550	LtaP25.0750	LdBPK_250720.1
LinJ.36.7340	LmjF.36.6990	LmxM.36.6990	LbrM.35.7380	LtaP36.7280	LdBPK_367340.1
LinJ.36.1260	LmjF.36.1200	LmxM.36.1200	LbrM.35.1330	LtaP36.1180	LdBPK_361260.1
LinJ.14.0160	LmjF.14.0160	LmxM.14.0160	LbrM.14.0160	LtaP14.0150	LdBPK_140160.1
LinJ.33.2450	LmjF.33.2320	LmxM.32.2320	LbrM.33.2610	LtaP33.2540	LdBPK_332450.1
LinJ.13.0280	LmjF.13.0440	LmxM.13.0440	LbrM.13.0260	LtaP13.0310	LdBPK_130280.1
LinJ.35.1730	LmjF.35.1740	LmxM.34.1740	LbrM.34.1640	LtaP35.1780	LdBPK_351730.1
LinJ.16.0220	LmjF.16.0210	LmxM.16.0210	LbrM.16.0220	LtaP16.0210	LdBPK_160220.1
LinJ.21.0760	LmjF.21.0700	LmxM.21.0700	LbrM.21.0760	LtaP21.0700	LdBPK_210760.1
LinJ.33.1770	LmjF.33.1670	LmxM.32.1670	LbrM.33.1940	LtaP33.1820	LdBPK_331770.1
LinJ.26.0410	LmjF.26.0420	LmxM.26.0420	LbrM.26.0440	LtaP26.0410	LdBPK_260410.1
LinJ.27.0480	LmjF.27.0470	LmxM.27.0470	LbrM.27.0580	LtaP27.0470	LdBPK_270480.1
LinJ.21.2010	LmjF.21.1650	LmxM.21.1650	LbrM.21.1940	LtaP21.1970	LdBPK_212010.1
LinJ.16.1630	LmjF.16.1530	LmxM.16.1530	LbrM.16.1590	LtaP16.1600	LdBPK_161630.1
LinJ.34.2190	LmjF.34.2420	LmxM.33.2420	LbrM.20.1920	LtaP34.2270	LdBPK_342190.1
LinJ.31.0430	LmjF.31.0410	LmxM.30.0410	LbrM.31.0580	LtaP31.0440	LdBPK_310430.1
LinJ.33.2750	LmjF.33.2610	LmxM.32.2610	LbrM.33.2890	LtaP33.2840	LdBPK_332750.1
LinJ.36.0160	LmjF.36.0150	LmxM.36.0150	LbrM.35.0220	LtaP36.0140	LdBPK_360160.1
LinJ.36.6920	LmjF.36.6610	LmxM.36.6610	LbrM.35.6970	LtaP36.6840	LdBPK_366920.1
LinJ.27.0100	LmjF.27.0100	LmxM.27.0100	LbrM.27.0110	LtaP27.0100	LdBPK_270100.1
LinJ.32.2980	LmjF.32.2840	LmxM.31.2840	LbrM.32.3080	LtaP32.3020	LdBPK_322980.1
LinJ.32.0520	LmjF.32.0490	LmxM.31.0490	LbrM.32.0600	LtaP32.0540	LdBPK_320520.1
LinJ.34.2420	LmjF.34.2590	LmxM.33.2590	LbrM.20.2150	LtaP34.2500	LdBPK_342420.1
LinJ.33.1010	LmjF.33.0960	LmxM.32.0960	LbrM.33.1160	LtaP33.1060	LdBPK_331010.1
LinJ.18.1590	LmjF.18.1600	LmxM.18.1600	LbrM.18.1630	LtaP18.1570	LdBPK_181590.1
LinJ.14.1510	LmjF.14.1410	LmxM.14.1410	LbrM.14.1600	LtaP14.1480	LdBPK_141510.1
LinJ.36.6170	LmjF.36.5910	LmxM.36.5910	LbrM.35.6250	LtaP36.6060	LdBPK_366170.1
LinJ.33.2860	LmjF.33.2720	LmxM.32.2720	LbrM.33.3000	LtaP33.2950	LdBPK_332860.1
LinJ.36.2470	LmjF.36.2340	LmxM.36.2340	LbrM.35.2570	LtaP36.2380	LdBPK_362470.1
LinJ.35.1020	LmjF.35.1000	LmxM.34.1000	LbrM.34.0990	LtaP35.1120	LdBPK_351020.1
LinJ.31.2410	LmjF.31.2340	LmxM.30.2340	LbrM.31.2620	LtaP31.2770	LdBPK_312410.1
LinJ.34.0140	LmjF.34.0130	LmxM.33.0130	LbrM.20.0040	LtaP34.0160	LdBPK_340140.1
LinJ.26.2700	LmjF.26.2670	LmxM.26.2670	LbrM.26.2600	LtaP26.2830	LdBPK_262700.1
LinJ.36.4070	LmjF.36.3880	LmxM.36.3880	LbrM.35.4110	LtaP36.3990	LdBPK_364070.1
LinJ.13.1420	LmjF.13.1680	LmxM.13.1680	LbrM.13.1540	LtaP13.1540	LdBPK_131420.1
LinJ.17.0800	LmjF.17.0660	LmxM.17.0660	LbrM.17.0720	LtaP17.0780	LdBPK_170800.1
LinJ.13.1380	LmjF.13.1640	LmxM.13.1640	LbrM.13.1500	LtaP13.1500	LdBPK_131380.1
LinJ.34.3180	LmjF.34.3400	LmxM.33.3400	LbrM.20.2990	LtaP34.3310	LdBPK_343180.1
LinJ.26.0120	LmjF.26.0140	LmxM.26.0140	LbrM.26.0130	LtaP26.0130	LdBPK_260120.1
LinJ.28.2270	LmjF.28.2120	LmxM.28.2120	LbrM.28.2320	LtaP28.2200	LdBPK_282270.1
LinJ.21.2070	LmjF.21.1700	LmxM.21.1700	LbrM.21.2010	LtaP21.2030	LdBPK_212070.1
LinJ.36.4690	LmjF.36.4470	LmxM.36.4470	LbrM.35.4710	LtaP36.4600	LdBPK_364690.1
LinJ.28.1780	LmjF.28.1650	LmxM.28.1650	LbrM.28.1830	LtaP28.1710	LdBPK_281780.1
LinJ.17.1570	LmjF.17.1450	LmxM.17.1450	LbrM.17.1600	LtaP17.1590	LdBPK_171570.1
LinJ.29.2370	LmjF.29.2260	LmxM.08_29.2260	LbrM.29.2240	LtaP29.2420	LdBPK_292370.1
LinJ.31.2360	LmjF.31.2290	LmxM.30.2290	LbrM.31.2560	LtaP31.2720	LdBPK_312360.1
LinJ.36.2230	LmjF.36.2110	LmxM.36.2110	LbrM.35.2340	LtaP36.2120	LdBPK_362230.1
LinJ.32.1340	LmjF.32.1280	LmxM.31.1280	LbrM.32.1440	LtaP32.1370	LdBPK_321340.1
LinJ.26.1330	LmjF.26.1350	LmxM.26.1350	LbrM.26.1370	LtaP26.1280	LdBPK_261330.1
LinJ.36.5370	LmjF.36.5140	LmxM.36.5140	LbrM.35.5390	LtaP36.5260	LdBPK_365370.1
LinJ.03.0040	LmjF.03.0040	LmxM.03.0040	LbrM.03.0060	LtaP03.0040	LdBPK_030040.1
LinJ.29.0750	LmjF.29.0720	LmxM.08_29.0720	LbrM.29.0730	LtaP29.0740	LdBPK_290750.1
LinJ.30.2300	LmjF.30.2290	LmxM.29.2290	LbrM.30.2240	LtaP30.2330	LdBPK_302300.1
LinJ.32.1080	LmjF.32.1020	LmxM.31.1020	LbrM.32.1120	LtaP32.1110	LdBPK_321080.1
LinJ.11.0060	LmjF.11.0060	LmxM.11.0060	LbrM.19.0260	LtaP11.0060	LdBPK_110060.1
LinJ.30.0850	LmjF.30.0800	LmxM.29.0800	LbrM.30.0920	LtaP30.0910	LdBPK_300850.1
LinJ.36.5580	LmjF.36.5350	LmxM.36.5350	LbrM.35.5600	LtaP36.5470	LdBPK_365580.1
LinJ.36.0330	LmjF.36.0310	LmxM.36.0310	LbrM.35.0390	LtaP36.0300	LdBPK_360330.1
LinJ.23.1790	LmjF.23.1740	LmxM.23.1740	LbrM.23.1640	LtaP23.1810	LdBPK_231790.1
LinJ.36.2880	LmjF.36.2740	LmxM.36.2740	LbrM.35.2960	LtaP36.2810	LdBPK_362880.1
LinJ.18.0010	LmjF.18.0010	LmxM.18.0010	LbrM.18.0020	LtaP18.0010	LdBPK_180010.1
LinJ.32.3340	LmjF.32.3140	LmxM.31.3140	LbrM.32.3430	LtaP32.3340	LdBPK_323340.1
LinJ.19.0350	LmjF.19.0350	LmxM.19.0350	LbrM.19.0670	LtaP19.0320	LdBPK_190350.1
LinJ.32.0860	LmjF.32.0810	LmxM.31.0810	LbrM.32.0900	LtaP32.0880	LdBPK_320860.1
LinJ.35.4850	LmjF.35.4790	LmxM.34.4790	LbrM.34.4750	LtaP35.4780	LdBPK_354850.1
LinJ.33.3360	LmjF.33.3210	LmxM.32.3210	LbrM.33.3480	LtaP33.3460	LdBPK_333360.1
LinJ.27.0260	LmjF.27.0250	LmxM.27.0250	LbrM.27.0270	LtaP27.0250	LdBPK_270260.1
LinJ.36.1120	LmjF.36.1060	LmxM.36.1060	LbrM.35.1190	LtaP36.1060	LdBPK_361120.1
LinJ.29.1000	LmjF.29.0920	LmxM.08_29.0920	LbrM.29.0990	LtaP29.1030	LdBPK_291000.1
LinJ.25.1440	LmjF.25.1400	LmxM.25.1400	LbrM.25.2070	LtaP25.1440	LdBPK_251440.1
LinJ.33.1140	LmjF.33.1080	LmxM.32.1080	LbrM.33.1280	LtaP33.1180	LdBPK_331140.1
LinJ.35.4650	LmjF.35.4580	LmxM.34.4580	LbrM.34.4560	LtaP35.4600	LdBPK_354650.1
LinJ.25.1510	LmjF.25.1450	LmxM.25.1450	LbrM.25.1310	LtaP25.1510	LdBPK_251510.1
LinJ.24.1010	LmjF.24.0990	LmxM.24.0990	LbrM.24.1000	LtaP24.1080	LdBPK_241010.1
LinJ.36.6160	LmjF.36.5900	LmxM.36.5900	LbrM.35.6200	LtaP36.6050	LdBPK_366160.1
LinJ.06.0140	LmjF.06.0140	LmxM.06.0140	LbrM.06.0120	LtaP06.0110	LdBPK_060140.1
LinJ.16.1000	LmjF.16.0990	LmxM.16.0990	LbrM.16.1000	LtaP16.0980	LdBPK_161000.1
LinJ.32.3240	LmjF.32.3050	LmxM.31.3050	LbrM.32.3340	LtaP32.3270	LdBPK_323240.1
LinJ.30.1060	LmjF.30.1000	LmxM.29.1000	LbrM.30.1120	LtaP30.1110	LdBPK_301060.1
LinJ.20.0700	LmjF.20.0640	LmxM.20.0640	LbrM.20.4870	LtaP20.0680	LdBPK_200700.1
LinJ.25.2150	LmjF.25.2070	LmxM.25.2070	LbrM.25.1630	LtaP25.2190	LdBPK_252150.1
LinJ.32.1750	LmjF.32.1670	LmxM.31.1670	LbrM.32.1840	LtaP32.1780	LdBPK_321750.1
LinJ.30.0370	LmjF.30.0370	LmxM.29.0370	LbrM.30.0410	LtaP30.0430	LdBPK_300370.1
LinJ.25.1370	LmjF.25.1330	LmxM.25.1330	LbrM.25.1030	LtaP25.1370	LdBPK_251370.1
LinJ.25.1230	LmjF.25.1200	LmxM.25.1200	LbrM.25.1170	LtaP25.1240	LdBPK_251230.1
LinJ.20.0620	LmjF.20.0550	LmxM.20.0550	LbrM.20.4790	LtaP20.0600	LdBPK_200620.1
LinJ.34.0800	LmjF.34.0760	LmxM.33.0760	LbrM.20.0690	LtaP34.0870	LdBPK_340800.1
LinJ.36.4400	LmjF.36.4190	LmxM.36.4190	LbrM.35.4440	LtaP36.4330	LdBPK_364400.1
LinJ.31.2980	LmjF.31.2880	LmxM.30.2880	LbrM.31.3240	LtaP31.3360	LdBPK_312980.1
LinJ.15.0180	LmjF.15.0180	LmxM.15.0180	LbrM.15.0170	LtaP15.0170	LdBPK_150180.1
LinJ.34.3750	LmjF.34.3940	LmxM.33.3940	LbrM.20.3550	LtaP34.3880	LdBPK_343750.1
LinJ.32.4020	LmjF.32.3870	LmxM.31.3870	LbrM.32.4110	LtaP32.4040	LdBPK_324020.1
LinJ.34.2970	LmjF.34.3190	LmxM.33.3190	LbrM.20.2770	LtaP34.3100	LdBPK_342970.1
LinJ.28.2980	LmjF.28.2760	LmxM.28.2760	LbrM.28.2960	LtaP28.2800	LdBPK_282980.1
LinJ.36.3170	LmjF.36.3020	LmxM.36.3020	LbrM.35.3240	LtaP36.3090	LdBPK_363170.1
LinJ.11.0230	LmjF.11.0230	LmxM.11.0230	LbrM.19.0090	LtaP11.0250	LdBPK_110230.1
LinJ.35.1660	LmjF.35.1660	LmxM.34.1660	LbrM.34.1570	LtaP35.1710	LdBPK_351660.1
LinJ.29.2200	LmjF.29.2080	LmxM.08_29.2080	LbrM.29.2050	LtaP29.2210	LdBPK_292200.1
LinJ.27.0750	LmjF.27.0890	LmxM.27.0890	LbrM.27.0970	LtaP27.0910	LdBPK_270750.1
LinJ.30.2250	LmjF.30.2240	LmxM.29.2240	LbrM.30.2190	LtaP30.2270	LdBPK_302250.1
LinJ.33.2950	LmjF.33.2810	LmxM.32.2810	LbrM.33.3090	LtaP33.3050	LdBPK_332950.1
LinJ.07.0280	LmjF.07.0130	LmxM.07.0130	LbrM.07.0130	LtaP07.0130	LdBPK_070280.1
LinJ.30.1780	LmjF.30.1780	LmxM.29.1780	LbrM.17.0900	LtaP30.1810	LdBPK_301780.1
LinJ.25.2390	LmjF.25.2280	LmxM.25.2280	LbrM.25.1870	LtaP25.2410	LdBPK_252390.1
LinJ.29.2550	LmjF.29.2440	LmxM.08_29.2440	LbrM.29.2410	LtaP29.2650	LdBPK_292550.1
LinJ.24.1410	LmjF.24.1370	LmxM.24.1370	LbrM.24.1510	LtaP24.1480	LdBPK_241410.1
LinJ.18.0230	LmjF.18.0230	LmxM.18.0230	LbrM.18.0250	LtaP18.0240	LdBPK_180230.1
LinJ.08.0150	LmjF.08.0140	LmxM.08.0140	LbrM.08.0150	LtaP08.0140	LdBPK_080150.1
LinJ.11.0550	LmjF.11.0520	LmxM.11.0520	LbrM.11.0290	LtaP11.0560	LdBPK_110550.1
LinJ.26.0310	LmjF.26.0320	LmxM.26.0320	LbrM.26.0350	LtaP26.0310	LdBPK_260310.1
LinJ.19.0920	LmjF.19.0970	LmxM.19.0970	LbrM.19.1230	LtaP19.0880	LdBPK_190920.1
LinJ.26.1120	LmjF.26.1140	LmxM.26.1140	LbrM.26.1160	LtaP26.1070	LdBPK_261120.1
LinJ.36.5220	LmjF.36.4990	LmxM.36.4990	LbrM.35.5240	LtaP36.5130	LdBPK_365220.1
LinJ.03.0890	LmjF.03.0910	LmxM.03.0910	LbrM.03.0820	LtaP03.0860	LdBPK_030890.1
LinJ.24.1750	LmjF.24.1680	LmxM.24.1680	LbrM.24.1740	LtaP24.1830	LdBPK_241750.1
LinJ.32.3280	LmjF.32.3080	LmxM.31.3080	LbrM.32.3380	LtaP32.3310	LdBPK_323280.1
LinJ.25.2400	LmjF.25.2290	LmxM.25.2290	LbrM.25.1880	LtaP25.2420	LdBPK_252400.1
LinJ.26.2640	LmjF.26.2610	LmxM.26.2610	LbrM.26.2540	LtaP26.2770	LdBPK_262640.1
LinJ.19.0290	LmjF.19.0300	LmxM.19.0300	LbrM.19.0610	LtaP19.0260	LdBPK_190290.1
LinJ.26.2000	LmjF.26.2000	LmxM.26.2000	LbrM.26.1920	LtaP26.2140	LdBPK_262000.1
LinJ.36.2920	LmjF.36.2780	LmxM.36.2780	LbrM.35.3000	LtaP36.2850	LdBPK_362920.1
LinJ.18.0790	LmjF.18.0790	LmxM.18.0790	LbrM.18.0880	LtaP18.0800	LdBPK_180790.1
LinJ.30.3440	LmjF.30.3390	LmxM.29.3390	LbrM.30.3430	LtaP30.3430	LdBPK_303440.1
LinJ.23.0620	LmjF.23.1590	LmxM.23.1590	LbrM.23.0620	LtaP23.0670	LdBPK_230620.1
LinJ.15.0280	LmjF.15.0240	LmxM.15.0240	LbrM.15.0270	LtaP15.0270	LdBPK_150280.1
LinJ.23.1300	LmjF.23.1090	LmxM.23.1090	LbrM.23.1180	LtaP23.1340	LdBPK_231300.1
LinJ.36.4300	LmjF.36.4100	LmxM.36.4100	LbrM.35.4340	LtaP36.4230	LdBPK_364300.1
LinJ.36.2780	LmjF.36.2650	LmxM.36.2650	LbrM.35.2860	LtaP36.2710	LdBPK_362780.1
LinJ.36.1940	LmjF.36.1860	LmxM.36.1860	LbrM.35.2050	LtaP36.1840	LdBPK_361940.1
LinJ.36.1590	LmjF.36.1530	LmxM.36.1530	LbrM.35.1670	LtaP36.1520	LdBPK_361590.1
LinJ.36.6300	LmjF.36.6040	LmxM.36.6040	LbrM.35.6350	LtaP36.6200	LdBPK_366300.1
LinJ.18.1660	LmjF.18.1660	LmxM.18.1660	LbrM.18.1700	LtaP18.1640	LdBPK_181660.1
LinJ.34.3790	LmjF.34.3960	LmxM.33.3960	LbrM.20.3590	LtaP34.3930	LdBPK_343790.1
LinJ.11.1360	LmjF.11.1370	LmxM.11.1370	LbrM.11.1140	LtaP11.1270	LdBPK_111360.1
LinJ.32.1170	LmjF.32.1110	LmxM.31.1110	LbrM.32.1210	LtaP32.1200	LdBPK_321170.1
LinJ.32.1160	LmjF.32.1100	LmxM.31.1100	LbrM.32.1200	LtaP32.1190	LdBPK_321160.1
LinJ.23.1920	LmjF.23.1520	LmxM.23.1520	LbrM.23.1760	LtaP23.1930	LdBPK_231920.1
LinJ.36.4120	LmjF.36.3930	LmxM.36.3930	LbrM.35.4170	LtaP36.4040	LdBPK_364120.1
LinJ.36.6510	LmjF.36.6250	LmxM.36.6250	LbrM.35.6570	LtaP36.6410	LdBPK_366510.1
LinJ.32.2200	LmjF.32.2070	LmxM.31.2070	LbrM.32.2280	LtaP32.2230	LdBPK_322200.1
LinJ.32.3830	LmjF.32.3680	LmxM.31.3680	LbrM.32.3920	LtaP32.3850	LdBPK_323830.1
LinJ.36.0130	LmjF.36.0120	LmxM.36.0120	LbrM.35.0190	LtaP36.0110	LdBPK_360130.1
LinJ.34.1960	LmjF.34.2200	LmxM.33.2200	LbrM.20.1700	LtaP34.2050	LdBPK_341960.1
LinJ.35.4690	LmjF.35.4620	LmxM.34.4620	LbrM.34.4600	LtaP35.4640	LdBPK_354690.1
LinJ.25.0190	LmjF.25.0190	LmxM.25.0190	LbrM.25.0190	LtaP25.0210	LdBPK_250190.1
LinJ.35.3030	LmjF.35.2980	LmxM.34.2980	LbrM.34.2890	LtaP35.3000	LdBPK_353030.1
LinJ.05.0980	LmjF.05.0980	LmxM.05.0980	LbrM.05.0980	LtaP05.1060	LdBPK_050980.1
LinJ.26.1450	LmjF.26.1470	LmxM.26.1470	LbrM.26.1490	LtaP26.1400	LdBPK_261450.1
LinJ.32.0070	LmjF.32.0070	LmxM.31.0070	LbrM.32.0120	LtaP32.0070	LdBPK_320070.1
LinJ.08.1050	LmjF.08.1140	LmxM.08.1140	LbrM.08.0910	LtaP08.0880	LdBPK_081050.1
LinJ.21.1900	LmjF.21.1567	LmxM.21.1567	LbrM.21.1780	LtaP21.1860	LdBPK_211900.1
LinJ.32.2500	LmjF.32.2380	LmxM.31.2380	LbrM.32.2610	LtaP32.2570	LdBPK_322500.1
LinJ.30.0550	LmjF.30.0530	LmxM.29.0530	LbrM.30.0610	LtaP30.0600	LdBPK_300550.1
LinJ.35.4390	LmjF.35.4320	LmxM.34.4320	LbrM.34.4300	LtaP35.4360	LdBPK_354390.1
LinJ.25.1850	LmjF.25.1770	LmxM.25.1770	LbrM.25.2220	LtaP25.1860	LdBPK_251850.1
LinJ.34.2180	LmjF.34.2410	LmxM.33.2410	LbrM.20.1910	LtaP34.2260	LdBPK_342180.1
LinJ.12.0490	LmjF.12.0530	LmxM.12.0530	LbrM.12.0490	LtaP12.0550	LdBPK_120490.1
LinJ.33.2520	LmjF.33.2390	LmxM.32.2390	LbrM.33.2670	LtaP33.2610	LdBPK_332520.1
LinJ.13.0320	LmjF.13.0400	LmxM.13.0400	LbrM.13.0220	LtaP13.0270	LdBPK_130320.1
LinJ.36.0860	LmjF.36.0800	LmxM.36.0800	LbrM.35.0920	LtaP36.0820	LdBPK_360860.1
LinJ.28.2720	LmjF.28.2530	LmxM.28.2530	LbrM.28.2730	LtaP28.2610	LdBPK_282720.1
LinJ.14.1060	LmjF.14.1000	LmxM.14.1000	LbrM.14.0980	LtaP14.0980	LdBPK_141060.1
LinJ.30.0680	LmjF.30.0660	LmxM.29.0660	LbrM.30.0740	LtaP30.0730	LdBPK_300680.1
LinJ.36.3680	LmjF.36.3520	LmxM.36.3520	LbrM.35.3750	LtaP36.3620	LdBPK_363680.1
LinJ.33.0210	LmjF.33.0200	LmxM.32.0200	LbrM.33.0210	LtaP33.0220	LdBPK_330210.1
LinJ.18.1090	LmjF.18.1080	LmxM.18.1080	LbrM.18.1180	LtaP18.1070	LdBPK_181090.1
LinJ.12.0003	LmjF.12.0030	LmxM.12.0030	LbrM.12.0040	LtaP12.0030	LdBPK_120030.1
LinJ.21.0990	LmjF.21.0850	LmxM.21.0850	LbrM.21.1000	LtaP21.0950	LdBPK_210990.1
LinJ.31.0420	LmjF.31.0400	LmxM.30.0400	LbrM.31.0520	LtaP31.0430	LdBPK_310420.1
LinJ.35.4120	LmjF.35.4060	LmxM.34.4060	LbrM.34.4050	LtaP35.4090	LdBPK_354120.1
LinJ.36.0650	LmjF.36.0590	LmxM.36.0590	LbrM.35.0710	LtaP36.0610	LdBPK_360650.1
LinJ.24.0220	LmjF.24.0230	LmxM.24.0230	LbrM.24.0220	LtaP24.0220	LdBPK_240220.1
LinJ.32.1520	LmjF.32.1460	LmxM.31.1460	LbrM.32.1620	LtaP32.1550	LdBPK_321520.1
LinJ.28.1530	LmjF.28.1410	LmxM.28.1410	LbrM.28.1570	LtaP28.1480	LdBPK_281530.1
LinJ.18.0990	LmjF.18.0990	LmxM.18.0990	LbrM.18.1050	LtaP18.0980	LdBPK_180990.1
LinJ.25.2330	LmjF.25.2230	LmxM.25.2230	LbrM.25.1810	LtaP25.2350	LdBPK_252330.1
LinJ.36.5390	LmjF.36.5160	LmxM.36.5160	LbrM.35.5410	LtaP36.5280	LdBPK_365390.1
LinJ.28.2440	LmjF.28.2270	LmxM.28.2270	LbrM.28.2470	LtaP28.2350	LdBPK_282440.1
LinJ.23.0570	LmjF.23.0530	LmxM.23.0530	LbrM.23.0570	LtaP23.0620	LdBPK_230570.1
LinJ.34.2220	LmjF.34.2450	LmxM.33.2450	LbrM.20.1950	LtaP34.2300	LdBPK_342220.1
LinJ.36.0540	LmjF.36.0510	LmxM.36.0510	LbrM.35.0600	LtaP36.0500	LdBPK_360540.1
LinJ.36.2360	LmjF.36.2230	LmxM.36.2230	LbrM.35.2470	LtaP36.2260	LdBPK_362360.1
LinJ.31.0410	LmjF.31.0390	LmxM.30.0390	LbrM.31.0510	LtaP31.0420	LdBPK_310410.1
LinJ.17.1580	LmjF.17.1460	LmxM.17.1460	LbrM.17.1610	LtaP17.1600	LdBPK_171580.1
LinJ.30.0620	LmjF.30.0600	LmxM.29.0600	LbrM.30.0680	LtaP30.0670	LdBPK_300620.1
LinJ.19.0990	LmjF.19.1020	LmxM.19.1020	LbrM.19.1300	LtaP19.0930	LdBPK_190990.1
LinJ.18.0780	LmjF.18.0780	LmxM.18.0780	LbrM.18.0870	LtaP18.0790	LdBPK_180780.1
LinJ.31.0540	LmjF.31.0520	LmxM.30.0520	LbrM.31.0680	LtaP31.0540	LdBPK_310540.1
LinJ.34.0240	LmjF.34.0220	LmxM.33.0220	LbrM.20.0230	LtaP34.0260	LdBPK_340240.1
LinJ.29.2790	LmjF.29.2680	LmxM.08_29.2680	LbrM.29.2740	LtaP29.2890	LdBPK_292790.1
LinJ.34.0490	LmjF.34.0470	LmxM.33.0470	LbrM.20.0450	LtaP34.0510	LdBPK_340490.1
LinJ.27.2440	LmjF.27.2490	LmxM.27.2490	LbrM.27.2700	LtaP27.2620	LdBPK_272440.1
LinJ.35.2490	LmjF.35.2440	LmxM.34.2440	LbrM.34.2390	LtaP35.2480	LdBPK_352490.1
LinJ.29.0270	LmjF.29.0260	LmxM.08_29.0260	LbrM.29.0520	LtaP29.0270	LdBPK_290270.1
LinJ.36.2850	LmjF.36.2710	LmxM.36.2710	LbrM.35.2900	LtaP36.2780	LdBPK_362850.1
LinJ.35.2680	LmjF.35.2640	LmxM.34.2640	LbrM.34.2560	LtaP35.2650	LdBPK_352680.1
LinJ.28.1250	LmjF.28.1150	LmxM.28.1150	LbrM.28.1230	LtaP28.1220	LdBPK_281250.1
LinJ.34.2580	LmjF.34.2750	LmxM.33.2750	LbrM.20.2300	LtaP34.2650	LdBPK_342580.1
LinJ.36.6220	LmjF.36.5960	LmxM.36.5960	LbrM.35.6270	LtaP36.6120	LdBPK_366220.1
LinJ.18.0290	LmjF.18.0290	LmxM.18.0290	LbrM.18.0310	LtaP18.0310	LdBPK_180290.1
LinJ.32.1350	LmjF.32.1290	LmxM.31.1290	LbrM.32.1450	LtaP32.1380	LdBPK_321350.1
LinJ.34.1820	LmjF.34.2070	LmxM.33.2070	LbrM.20.1560	LtaP34.1910	LdBPK_341820.1
LinJ.25.1600	LmjF.25.1540	LmxM.25.1540	LbrM.25.2550	LtaP25.1610	LdBPK_251600.1
LinJ.36.0920	LmjF.36.0860	LmxM.36.0860	LbrM.35.0980	LtaP36.0880	LdBPK_360920.1
LinJ.24.1730	LmjF.24.1660	LmxM.24.1660	LbrM.24.1720	LtaP24.1810	LdBPK_241730.1
LinJ.27.2300	LmjF.27.2350	LmxM.27.2350	LbrM.27.2560	LtaP27.2470	LdBPK_272300.1
LinJ.36.2640	LmjF.36.2510	LmxM.36.2510	LbrM.35.2720	LtaP36.2580	LdBPK_362640.1
LinJ.23.0310	LmjF.23.0270	LmxM.23.0270	LbrM.23.0300	LtaP23.0330	LdBPK_230310.1
LinJ.31.2950	LmjF.31.2850	LmxM.30.2850	LbrM.31.3210	LtaP31.3330	LdBPK_312950.1
LinJ.09.0060	LmjF.09.0040	LmxM.09.0040	LbrM.09.0060	LtaP09.0060	LdBPK_090060.1
LinJ.29.2680	LmjF.29.2570	LmxM.08_29.2570	LbrM.29.2540	LtaP29.2770	LdBPK_292680.1
LinJ.13.1140	LmjF.13.1240	LmxM.13.1240	LbrM.13.1010	LtaP13.1120	LdBPK_131140.1
LinJ.08.1070	LmjF.08.1160	LmxM.08.1160	LbrM.08.0930	LtaP08.0900	LdBPK_081070.1
LinJ.35.3040	LmjF.35.2990	LmxM.34.2990	LbrM.34.2900	LtaP35.3010	LdBPK_353040.1
LinJ.35.5060	LmjF.35.5370	LmxM.34.5370	LbrM.34.5310	LtaP34.0020	LdBPK_355060.1
LinJ.30.3230	LmjF.30.3190	LmxM.29.3190	LbrM.30.3180	LtaP30.3220	LdBPK_303230.1
LinJ.01.0100	LmjF.01.0100	LmxM.01.0100	LbrM.01.0130	LtaP01.0100	LdBPK_010100.1
LinJ.35.4810	LmjF.35.4750	LmxM.34.4750	LbrM.34.4710	LtaP35.4750	LdBPK_354810.1
LinJ.31.2380	LmjF.31.2310	LmxM.30.2310	LbrM.31.2580	LtaP31.2740	LdBPK_312380.1
LinJ.22.0770	LmjF.22.0950	LmxM.22.0950	LbrM.22.0850	LtaP22.0910	LdBPK_220770.1
LinJ.06.0530	LmjF.06.0510	LmxM.06.0510	LbrM.06.0520	LtaP06.0480	LdBPK_060530.1
LinJ.36.6470	LmjF.36.6210	LmxM.36.6210	LbrM.35.6530	LtaP36.6370	LdBPK_366470.1
LinJ.29.2770	LmjF.29.2660	LmxM.08_29.2660	LbrM.29.2630	LtaP29.2870	LdBPK_292770.1
LinJ.33.1940	LmjF.33.1840	LmxM.32.1840	LbrM.33.2110	LtaP33.2010	LdBPK_331940.1
LinJ.18.0160	LmjF.18.0160	LmxM.18.0160	LbrM.18.0180	LtaP18.0160	LdBPK_180160.1
LinJ.30.2830	LmjF.30.2820	LmxM.29.2820	LbrM.30.2790	LtaP30.2810	LdBPK_302830.1
LinJ.30.3150	LmjF.30.3110	LmxM.29.3110	LbrM.30.3100	LtaP30.3120	LdBPK_303150.1
LinJ.36.7080	LmjF.36.6770	LmxM.36.6770	LbrM.35.7120	LtaP36.7020	LdBPK_367080.1
LinJ.32.0920	LmjF.32.0870	LmxM.31.0870	LbrM.32.0960	LtaP32.0940	LdBPK_320920.1
LinJ.26.1900	LmjF.26.1890	LmxM.26.1890	LbrM.26.1820	LtaP26.2020	LdBPK_261900.1
LinJ.27.0310	LmjF.27.0300	LmxM.27.0300	LbrM.27.0310	LtaP27.0290	LdBPK_270310.1
LinJ.36.1700	LmjF.36.1630	LmxM.36.1630	LbrM.35.1780	LtaP36.1610	LdBPK_361700.1
LinJ.21.1550	LmjF.21.1300	LmxM.21.1300	LbrM.21.1520	LtaP21.1490	LdBPK_211550.1
LinJ.34.1840	LmjF.34.2090	LmxM.33.2090	LbrM.20.1580	LtaP34.1930	LdBPK_341840.1
LinJ.10.0620	LmjF.10.0570	LmxM.10.0570	LbrM.10.0700	LtaP10.0990	LdBPK_100620.1
LinJ.21.0720	LmjF.21.0660	LmxM.21.0660	LbrM.21.0720	LtaP21.0660	LdBPK_210720.1
LinJ.36.0810	LmjF.36.0750	LmxM.36.0750	LbrM.35.0870	LtaP36.0770	LdBPK_360810.1
LinJ.20.1240	LmjF.20.1200	LmxM.20.1200	LbrM.20.5410	LtaP20.1190	LdBPK_201240.1
LinJ.36.0780	LmjF.36.0720	LmxM.36.0720	LbrM.35.0840	LtaP36.0740	LdBPK_360780.1
LinJ.33.2100	LmjF.33.1980	LmxM.32.1980	LbrM.33.2260	LtaP33.2170	LdBPK_332100.1
LinJ.16.0790	LmjF.16.0790	LmxM.16.0790	LbrM.16.0800	LtaP16.0770	LdBPK_160790.1
LinJ.25.1700	LmjF.25.1640	LmxM.25.1640	LbrM.25.2370	LtaP25.1710	LdBPK_251700.1
LinJ.36.6330	LmjF.36.6070	LmxM.36.6070	LbrM.35.6380	LtaP36.6230	LdBPK_366330.1
LinJ.26.1850	LmjF.26.1850	LmxM.26.1850	LbrM.26.1780	LtaP26.1950	LdBPK_261850.1
LinJ.34.1170	LmjF.34.1090	LmxM.33.1090	LbrM.20.1120	LtaP34.1280	LdBPK_341170.1
LinJ.25.0210	LmjF.25.0210	LmxM.25.0210	LbrM.25.0210	LtaP25.0230	LdBPK_250210.1
LinJ.22.0007	LmjF.22.0060	LmxM.22.0060	LbrM.22.0060	LtaP22.0060	LdBPK_220007.1
LinJ.30.0230	LmjF.30.0230	LmxM.29.0230	LbrM.30.0240	LtaP30.0290	LdBPK_300230.1
LinJ.24.2250	LmjF.24.2160	LmxM.24.2160	LbrM.24.2240	LtaP24.2320	LdBPK_242250.1
LinJ.34.3580	LmjF.34.3780	LmxM.33.3780	LbrM.20.3380	LtaP34.3710	LdBPK_343580.1
LinJ.32.0670	LmjF.32.0640	LmxM.31.0640	LbrM.32.0720	LtaP32.0690	LdBPK_320670.1
LinJ.34.1330	LmjF.34.1230	LmxM.33.1230	LbrM.20.1260	LtaP34.1450	LdBPK_341330.1
LinJ.15.1150	LmjF.15.1170	LmxM.15.1170	LbrM.15.1110	LtaP15.1090	LdBPK_151150.1
LinJ.35.5360	LmjF.35.5040	LmxM.34.5040	LbrM.34.4980	LtaP35.5010	LdBPK_355360.1
LinJ.21.1590	LmjF.21.1340	LmxM.21.1340	LbrM.21.1580	LtaP21.1530	LdBPK_211590.1
LinJ.05.0130	LmjF.05.0130	LmxM.05.0130	LbrM.05.0130	LtaP05.0140	LdBPK_050130.1
LinJ.35.3800	LmjF.35.3750	LmxM.34.3750	LbrM.34.3730	LtaP35.3800	LdBPK_353800.1
LinJ.36.4390	LmjF.36.4180	LmxM.36.4180	LbrM.35.4430	LtaP36.4320	LdBPK_364390.1
LinJ.36.5380	LmjF.36.5150	LmxM.36.5150	LbrM.35.5400	LtaP36.5270	LdBPK_365380.1
LinJ.33.2650	LmjF.33.2520	LmxM.32.2520	LbrM.33.2790	LtaP33.2750	LdBPK_332650.1
LinJ.35.2900	LmjF.35.2850	LmxM.34.2850	LbrM.34.2760	LtaP35.2870	LdBPK_352900.1
LinJ.34.0690	LmjF.34.0670	LmxM.33.0670	LbrM.20.0600	LtaP34.0730	LdBPK_340690.1
LinJ.18.0080	LmjF.18.0080	LmxM.18.0080	LbrM.18.0100	LtaP18.0080	LdBPK_180080.1
LinJ.35.3080	LmjF.35.3030	LmxM.34.3030	LbrM.34.2940	LtaP35.3050	LdBPK_353080.1
LinJ.35.0330	LmjF.35.0330	LmxM.34.0330	LbrM.34.0370	LtaP35.0520	LdBPK_350330.1
LinJ.36.3130	LmjF.36.2980	LmxM.36.2980	LbrM.35.3200	LtaP36.3050	LdBPK_363130.1
LinJ.25.2070	LmjF.25.1990	LmxM.25.1990	LbrM.25.1550	LtaP25.2110	LdBPK_252070.1
LinJ.26.0190	LmjF.26.0200	LmxM.26.0200	LbrM.26.0200	LtaP26.0190	LdBPK_260190.1
LinJ.32.2220	LmjF.32.2090	LmxM.31.2090	LbrM.32.2300	LtaP32.2250	LdBPK_322220.1
LinJ.34.3380	LmjF.34.3600	LmxM.33.3600	LbrM.20.3180	LtaP34.3520	LdBPK_343380.1
LinJ.28.1900	LmjF.28.1780	LmxM.28.1780	LbrM.28.1950	LtaP28.1830	LdBPK_281900.1
LinJ.33.2840	LmjF.33.2700	LmxM.32.2700	LbrM.33.2980	LtaP33.2930	LdBPK_332840.1
LinJ.31.2320	LmjF.31.2250	LmxM.30.2250	LbrM.31.2520	LtaPcontig155-1	LdBPK_312320.1
LinJ.23.1270	LmjF.23.1045	LmxM.23.1045	LbrM.23.1150	LtaP23.1310	LdBPK_231270.1
LinJ.30.1570	LmjF.30.1550	LmxM.29.1550	LbrM.30.1610	LtaP30.1590	LdBPK_301570.1
LinJ.31.2720	LmjF.31.2650	LmxM.30.2650	LbrM.31.2990	LtaP31.3070	LdBPK_312720.1
LinJ.14.0610	LmjF.14.0600	LmxM.14.0600	LbrM.14.0580	LtaP14.0580	LdBPK_140610.1
LinJ.06.0350	LmjF.06.0350	LmxM.06.0350	LbrM.06.0330	LtaP06.0320	LdBPK_060350.1
LinJ.35.4420	LmjF.35.4350	LmxM.34.4350	LbrM.34.4330	LtaP35.4390	LdBPK_354420.1
LinJ.08.0330	LmjF.08.0320	LmxM.08.0320	LbrM.08.0360	LtaP08.0290	LdBPK_080330.1
LinJ.36.2450	LmjF.36.2320	LmxM.36.2320	LbrM.35.2550	LtaPcontig342-1	LdBPK_362450.1
LinJ.13.0160	LmjF.13.0160	LmxM.13.0160	LbrM.13.0150	LtaP13.0150	LdBPK_130160.1
LinJ.09.1120	LmjF.09.1060	LmxM.09.1060	LbrM.09.1120	LtaP09.1100	LdBPK_091120.1
LinJ.08.0300	LmjF.08.0290	LmxM.08.0290	LbrM.08.0330	LtaP08.0280	LdBPK_080300.1
LinJ.28.2570	LmjF.28.2400	LmxM.28.2400	LbrM.28.2600	LtaP28.2470	LdBPK_282570.1
LinJ.36.2930	LmjF.36.2790	LmxM.36.2790	LbrM.35.3010	LtaP36.2860	LdBPK_362930.1
LinJ.25.1690	LmjF.25.1630	LmxM.25.1630	LbrM.25.2380	LtaP25.1700	LdBPK_251690.1
LinJ.30.3490	LmjF.30.3440	LmxM.29.3440	LbrM.30.3480	LtaP30.3480	LdBPK_303490.1
LinJ.35.2090	LmjF.35.2090	LmxM.34.2090	LbrM.34.2000	LtaP35.2130	LdBPK_242300.1
LinJ.26.2380	LmjF.26.2360	LmxM.26.2360	LbrM.26.2290	LtaP26.2510	LdBPK_262380.1
LinJ.31.1740	LmjF.31.1720	LmxM.30.1720	LbrM.31.1950	LtaP31.2200	LdBPK_311740.1
LinJ.14.0310	LmjF.14.0310	LmxM.14.0310	LbrM.14.0310	LtaP14.0290	LdBPK_140310.1
LinJ.10.0310	LmjF.10.0290	LmxM.10.0290	LbrM.10.0310	LtaP10.0280	LdBPK_100310.1
LinJ.01.0030	LmjF.01.0030	LmxM.01.0030	LbrM.01.0060	LtaP01.0030	LdBPK_010030.1
LinJ.21.1360	LmjF.21.1120	LmxM.21.1120	LbrM.21.1340	LtaP21.1300	LdBPK_211360.1
LinJ.24.2370	LmjF.24.2280	LmxM.24.2280	LbrM.24.2360	LtaP24.2440	LdBPK_242370.1
LinJ.35.2470	LmjF.35.2420	LmxM.34.2420	LbrM.34.2370	LtaP35.2450	LdBPK_352470.1
LinJ.21.2180	LmjF.21.1810	LmxM.21.1810	LbrM.33.0870	LtaP21.2120	LdBPK_212180.1
LinJ.13.0260	LmjF.13.0260	LmxM.13.0260	LbrM.29.2720	LtaP13.0250	LdBPK_130260.1
LinJ.32.3060	LmjF.32.2910	LmxM.31.2910	LbrM.32.3160	LtaP32.3100	LdBPK_323060.1
LinJ.35.2730	LmjF.35.2690	LmxM.34.2690	LbrM.34.2580	LtaP35.2700	LdBPK_352730.1
LinJ.34.4330	LmjF.34.3080	LmxM.33.3080	LbrM.20.2660	LtaP34.2990	LdBPK_044330.1
LinJ.26.1520	LmjF.26.1540	LmxM.26.1540	LbrM.26.1560	LtaP26.1580	LdBPK_261520.1
LinJ.27.1680	LmjF.27.1780	LmxM.27.1780	LbrM.27.1900	LtaP27.1830	LdBPK_271680.1
LinJ.36.7290	LmjF.36.6950	LmxM.36.6950	LbrM.35.7330	LtaP36.7220	LdBPK_367290.1
LinJ.13.0500	LmjF.13.0610	LmxM.13.0610	LbrM.13.0430	LtaP13.0490	LdBPK_130500.1
LinJ.25.1140	LmjF.25.1100	LmxM.25.1100	LbrM.25.0990	LtaP25.1160	LdBPK_251140.1
LinJ.32.4070	LmjF.32.3920	LmxM.31.3920	LbrM.32.4160	LtaP32.4090	LdBPK_324070.1
LinJ.35.4480	LmjF.35.4410	LmxM.34.4410	LbrM.34.4390	LtaP35.4450	LdBPK_354480.1
LinJ.34.2810	LmjF.34.2980	LmxM.33.2980	LbrM.20.2560	LtaP34.2880	LdBPK_342810.1
LinJ.36.5000	LmjF.36.4770	LmxM.36.4770	LbrM.35.5020	LtaP36.4910	LdBPK_365000.1
LinJ.23.0820	LmjF.23.0650	LmxM.23.0650	LbrM.23.0750	LtaP23.0920	LdBPK_230820.1
LinJ.15.0720	LmjF.15.0690	LmxM.15.0690	LbrM.15.0700	LtaP15.0680	LdBPK_150720.1
LinJ.30.2620	LmjF.30.2630	LmxM.29.2630	LbrM.30.2590	LtaP30.2610	LdBPK_302620.1
LinJ.08.0090	LmjF.08.0090	LmxM.08.0090	LbrM.08.0090	LtaP08.0090	LdBPK_080090.1
LinJ.36.3350	LmjF.36.3200	LmxM.36.3200	LbrM.35.3420	LtaP36.3290	LdBPK_363350.1
LinJ.35.2200	LmjF.35.2160	LmxM.34.2160	LbrM.34.2090	LtaP35.2210	LdBPK_352200.1
LinJ.35.0320	LmjF.35.0320	LmxM.34.0320	LbrM.34.0360	LtaP35.0510	LdBPK_350320.1
LinJ.33.0310	LmjF.33.0290	LmxM.32.0290	LbrM.33.0290	LtaP33.0330	LdBPK_330310.1
LinJ.33.2010	LmjF.33.1900	LmxM.32.1900	LbrM.33.2180	LtaP33.2080	LdBPK_332010.1
LinJ.14.0220	LmjF.14.0220	LmxM.14.0220	LbrM.14.0220	LtaP14.0210	LdBPK_140220.1
LinJ.36.2410	LmjF.36.2280	LmxM.36.2280	LbrM.35.2520	LtaP36.2310	LdBPK_362410.1
LinJ.36.5870	LmjF.36.5620	LmxM.36.5620	LbrM.35.5900	LtaP36.5770	LdBPK_365870.1
LinJ.19.0400	LmjF.19.0400	LmxM.19.0400	LbrM.19.0720	LtaP19.0360	LdBPK_190400.1
LinJ.22.0740	LmjF.22.0910	LmxM.22.0910	LbrM.22.0800	LtaP22.0870	LdBPK_220740.1
LinJ.34.2000	LmjF.34.2240	LmxM.33.2240	LbrM.20.1740	LtaP34.2090	LdBPK_342000.1
LinJ.14.1210	LmjF.14.1140	LmxM.14.1140	LbrM.14.1140	LtaP14.1190	LdBPK_141210.1
LinJ.30.2140	LmjF.30.2130	LmxM.29.2130	LbrM.30.2080	LtaP30.2160	LdBPK_302140.1
LinJ.27.0430	LmjF.27.0420	LmxM.27.0420	LbrM.27.0510	LtaP27.0420	LdBPK_270430.1
LinJ.35.2400	LmjF.35.2350	LmxM.34.2350	LbrM.34.2300	LtaP35.2380	LdBPK_352400.1
LinJ.18.0810	LmjF.18.0810	LmxM.18.0810	LbrM.18.0900	LtaP18.0820	LdBPK_180810.1
LinJ.17.1010	LmjF.17.0910	LmxM.17.0910	LbrM.17.0930	LtaP17.1080	LdBPK_171010.1
LinJ.31.1800	LmjF.31.1780	LmxM.30.1780	LbrM.31.2010	LtaP31.2250	LdBPK_311800.1
LinJ.18.0560	LmjF.18.0560	LmxM.18.0560	LbrM.18.0620	LtaP18.0580	LdBPK_180560.1
LinJ.32.2590	LmjF.32.2440	LmxM.31.2440	LbrM.32.2680	LtaP32.2630	LdBPK_322590.1
LinJ.06.0520	LmjF.06.0500	LmxM.06.0500	LbrM.06.0510	LtaP06.0470	LdBPK_060520.1
LinJ.32.2810	LmjF.32.2670	LmxM.31.2670	LbrM.32.2910	LtaP32.2870	LdBPK_322810.1
LinJ.34.0560	LmjF.34.0540	LmxM.33.0540	LbrM.13.1300	LtaP34.0600	LdBPK_340560.1
LinJ.20.0710	LmjF.20.0650	LmxM.20.0650	LbrM.20.4880	LtaP20.0690	LdBPK_200710.1
LinJ.35.0840	LmjF.35.0820	LmxM.34.0820	LbrM.34.0810	LtaP35.0940	LdBPK_350840.1
LinJ.18.1570	LmjF.18.1580	LmxM.18.1580	LbrM.18.1610	LtaP18.1550	LdBPK_181570.1
LinJ.06.1110	LmjF.06.1070	LmxM.06.1070	LbrM.06.1050	LtaP06.1050	LdBPK_061110.1
LinJ.34.3660	LmjF.34.3850	LmxM.33.3850	LbrM.20.3460	LtaP34.3790	LdBPK_343660.1
LinJ.29.0230	LmjF.29.0220	LmxM.08_29.0220	LbrM.29.0230	LtaP29.0220	LdBPK_290230.1
LinJ.35.2940	LmjF.35.2890	LmxM.34.2890	LbrM.34.2800	LtaP35.2910	LdBPK_352940.1
LinJ.25.2050	LmjF.25.1970	LmxM.25.1970	LbrM.25.1530	LtaP25.2060	LdBPK_252050.1
LinJ.32.2050	LmjF.32.1940	LmxM.31.1940	LbrM.32.2130	LtaP32.2080	LdBPK_322050.1
LinJ.34.2340	LmjF.34.2520	LmxM.33.2520	LbrM.20.2060	LtaP34.2420	LdBPK_342340.1
LinJ.18.0900	LmjF.18.0900	LmxM.18.0900	LbrM.18.0960	LtaP18.0910	LdBPK_180900.1
LinJ.25.1580	LmjF.25.1520	LmxM.25.1520	LbrM.25.2570	LtaP25.1590	LdBPK_251580.1
LinJ.29.0620	LmjF.29.0600	LmxM.08_29.0600	LbrM.29.0610	LtaP29.0620	LdBPK_290620.1
LinJ.24.0320	LmjF.24.0330	LmxM.24.0330	LbrM.24.0330	LtaP24.0320	LdBPK_240320.1
LinJ.19.0730	LmjF.19.0730	LmxM.19.0730	LbrM.19.1040	LtaP19.0700	LdBPK_190730.1
LinJ.36.6530	LmjF.36.6270	LmxM.36.6270	LbrM.35.6590	LtaP36.6430	LdBPK_366530.1
LinJ.30.1840	LmjF.30.1850	LmxM.29.1850	LbrM.17.0840	LtaP30.1870	LdBPK_301840.1
LinJ.32.3050	LmjF.32.2900	LmxM.31.2900	LbrM.32.3150	LtaP32.3090	LdBPK_323050.1
LinJ.34.4290	LmjF.34.3120	LmxM.33.3120	LbrM.20.2700	LtaP34.3030	LdBPK_044290.1
LinJ.34.0160	LmjF.34.0150	LmxM.33.0150	LbrM.20.0020	LtaP34.0180	LdBPK_340160.1
LinJ.16.0050	LmjF.16.0040	LmxM.16.0040	LbrM.16.0050	LtaP16.0050	LdBPK_160050.1
LinJ.33.1080	LmjF.33.1030	LmxM.32.1030	LbrM.33.1220	LtaP33.1120	LdBPK_331080.1
LinJ.33.0010	LmjF.33.0010	LmxM.32.0010	LbrM.33.0010	LtaP33.0010	LdBPK_330010.1
LinJ.28.0050	LmjF.28.0050	LmxM.28.0050	LbrM.28.0060	LtaP28.0050	LdBPK_280050.1
LinJ.18.1000	LmjF.18.1000	LmxM.18.1000	LbrM.18.1060	LtaP18.0990	LdBPK_181000.1
LinJ.04.0070	LmjF.04.0060	LmxM.04.0060	LbrM.04.0110	LtaP04.0070	LdBPK_040070.1
LinJ.19.0660	LmjF.19.0660	LmxM.19.0660	LbrM.19.0980	LtaP19.0630	LdBPK_190660.1
LinJ.29.2270	LmjF.29.2160	LmxM.08_29.2160	LbrM.29.2140	LtaP29.2280	LdBPK_292270.1
LinJ.35.0970	LmjF.35.0950	LmxM.34.0950	LbrM.34.0940	LtaP35.1080	LdBPK_350970.1
LinJ.21.0380	LmjF.21.0320	LmxM.21.0320	LbrM.21.0380	LtaP21.0330	LdBPK_210380.1
LinJ.26.2500	LmjF.26.2480	LmxM.26.2480	LbrM.26.2410	LtaP26.2630	LdBPK_262500.1
LinJ.27.1330	LmjF.27.1420	LmxM.27.1420	LbrM.27.1560	LtaP27.1510	LdBPK_271330.1
LinJ.22.0011	LmjF.22.0090	LmxM.22.0090	LbrM.22.0090	LtaP22.0090	LdBPK_220011.1
LinJ.36.2220	LmjF.36.2100	LmxM.36.2100	LbrM.35.2330	LtaP36.2110	LdBPK_362220.1
LinJ.34.3800	LmjF.34.3970	LmxM.33.3970	LbrM.20.3600	LtaP34.3940	LdBPK_343800.1
LinJ.34.1530	LmjF.34.1430	LmxM.33.1430	LbrM.14.1280	LtaP34.1660	LdBPK_341530.1
LinJ.24.2380	LmjF.24.2290	LmxM.24.2290	LbrM.24.2370	LtaP24.2450	LdBPK_242380.1
LinJ.32.1200	LmjF.32.1140	LmxM.31.1140	LbrM.32.1290	LtaP32.1230	LdBPK_321200.1
LinJ.21.0600	LmjF.21.0540	LmxM.21.0540	LbrM.21.0600	LtaP21.0550	LdBPK_210600.1
LinJ.26.2240	LmjF.26.2230	LmxM.26.2230	LbrM.26.2150	LtaP26.2380	LdBPK_262240.1
LinJ.21.0210	LmjF.21.0150	LmxM.21.0150	LbrM.21.0210	LtaP21.0170	LdBPK_210210.1
LinJ.35.0040	LmjF.35.0040	LmxM.34.0040	LbrM.34.0080	LtaP35.0150	LdBPK_350040.1
LinJ.27.2290	LmjF.27.2340	LmxM.27.2340	LbrM.27.2550	LtaP27.2460	LdBPK_272290.1
LinJ.34.3890	LmjF.34.4060	LmxM.33.4060	LbrM.20.3690	LtaP34.4030	LdBPK_343890.1
LinJ.32.0150	LmjF.32.0150	LmxM.31.0150	LbrM.32.0210	LtaP32.0150	LdBPK_320150.1
LinJ.15.1020	LmjF.15.0960	LmxM.15.0960	LbrM.15.1000	LtaP15.0980	LdBPK_151020.1
LinJ.27.0030	LmjF.27.0030	LmxM.27.0030	LbrM.27.0040	LtaP27.0030	LdBPK_270030.1
LinJ.33.1320	LmjF.33.1250	LmxM.32.1250	LbrM.33.1470	LtaP33.1360	LdBPK_331320.1
LinJ.20.0070	LmjF.20.0060	LmxM.20.0060	LbrM.20.4150	LtaP20.0070	LdBPK_200070.1
LinJ.34.2110	LmjF.34.2340	LmxM.33.2340	LbrM.20.1840	LtaP34.2190	LdBPK_342110.1
LinJ.28.2410	LmjF.28.2240	LmxM.28.2240	LbrM.28.2440	LtaP28.2320	LdBPK_282410.1
LinJ.34.3370	LmjF.34.3590	LmxM.33.3590	LbrM.20.3170	LtaP34.3510	LdBPK_343370.1
LinJ.29.2780	LmjF.29.2670	LmxM.08_29.2670	LbrM.29.2640	LtaP29.2880	LdBPK_292780.1
LinJ.29.2390	LmjF.29.2280	LmxM.08_29.2280	LbrM.29.2250	LtaP29.2430	LdBPK_292390.1
LinJ.27.1790	LmjF.27.1890	LmxM.27.1890	LbrM.27.2030	LtaP27.1960	LdBPK_271790.1
LinJ.27.1150	LmjF.27.1260	LmxM.27.1260	LbrM.27.1370	LtaP27.1320	LdBPK_271150.1
LinJ.17.0400	LmjF.17.0350	LmxM.17.0350	LbrM.17.0330	LtaP17.0380	LdBPK_170400.1
LinJ.36.1200	LmjF.36.1140	LmxM.36.1140	LbrM.35.1270	LtaP36.1120	LdBPK_361200.1
LinJ.32.0730	LmjF.32.0700	LmxM.31.0700	LbrM.32.0780	LtaP32.0760	LdBPK_320730.1
LinJ.29.2140	LmjF.29.2020	LmxM.08_29.2020	LbrM.29.1990	LtaP29.2150	LdBPK_292140.1
LinJ.20.1650	LmjF.20.1680	LmxM.20.1680	LbrM.20.5840	LtaP20.1620	LdBPK_201650.1
LinJ.04.0010	LmjF.04.0010	LmxM.04.0010	LbrM.04.0030	LtaP04.0010	LdBPK_040010.1
LinJ.33.2910	LmjF.33.2770	LmxM.32.2770	LbrM.15.0920	LtaP33.3010	LdBPK_332910.1
LinJ.03.0960	LmjF.03.0980	LmxM.03.0980	LbrM.03.0890	LtaP03.0930	LdBPK_030960.1
LinJ.32.0710	LmjF.32.0680	LmxM.31.0680	LbrM.32.0760	LtaP32.0730	LdBPK_320710.1
LinJ.25.0230	LmjF.25.0230	LmxM.25.0230	LbrM.25.0230	LtaP25.0250	LdBPK_250230.1
LinJ.26.0300	LmjF.26.0310	LmxM.26.0310	LbrM.26.0340	LtaP26.0300	LdBPK_260300.1
LinJ.33.1120	LmjF.33.1060	LmxM.32.1060	LbrM.33.1260	LtaP33.1160	LdBPK_331120.1
LinJ.01.0610	LmjF.01.0590	LmxM.01.0590	LbrM.01.0620	LtaPcontig150-1	LdBPK_010610.1
LinJ.32.1900	LmjF.32.1810	LmxM.31.1810	LbrM.32.1990	LtaP32.1930	LdBPK_321900.1
LinJ.14.1380	LmjF.14.1300	LmxM.14.1300	LbrM.14.1470	LtaP14.1350	LdBPK_141380.1
LinJ.12.0580	LmjF.12.0630	LmxM.12.0630	LbrM.12.0630	LtaP12.0650	LdBPK_120580.1
LinJ.36.6600	LmjF.36.6340	LmxM.36.6340	LbrM.35.6640	LtaP36.6510	LdBPK_366600.1
LinJ.23.1800	LmjF.23.1750	LmxM.23.1750	LbrM.23.1650	LtaP23.1820	LdBPK_231800.1
LinJ.29.2520	LmjF.29.2410	LmxM.08_29.2410	LbrM.29.2380	LtaP29.2620	LdBPK_292520.1
LinJ.28.1970	LmjF.28.1850	LmxM.28.1850	LbrM.28.2020	LtaP28.1900	LdBPK_281970.1
LinJ.36.3380	LmjF.36.3230	LmxM.36.3230	LbrM.35.3450	LtaP36.3320	LdBPK_363380.1
LinJ.32.3660	LmjF.32.3460	LmxM.31.3460	LbrM.32.3750	LtaP32.3680	LdBPK_323660.1
LinJ.26.1590	LmjF.26.1610	LmxM.26.1610	LbrM.26.1630	LtaP26.1640	LdBPK_261590.1
LinJ.32.2190	LmjF.32.2060	LmxM.31.2060	LbrM.32.2270	LtaP32.2220	LdBPK_322190.1
LinJ.16.0890	LmjF.16.0890	LmxM.16.0890	LbrM.16.0890	LtaP16.0870	LdBPK_160890.1
LinJ.19.1650	LmjF.19.1620	LmxM.19.1620	LbrM.19.1880	LtaP19.1560	LdBPK_191650.1
LinJ.30.2360	LmjF.30.2350	LmxM.29.2350	LbrM.30.2300	LtaP30.2390	LdBPK_302360.1
LinJ.30.3100	LmjF.30.3060	LmxM.29.3060	LbrM.30.3050	LtaP30.3070	LdBPK_303100.1
LinJ.33.0940	LmjF.33.0900	LmxM.32.0900	LbrM.33.1090	LtaP33.0970	LdBPK_330940.1
LinJ.16.0210	LmjF.16.0200	LmxM.16.0200	LbrM.16.0210	LtaP16.0200	LdBPK_160210.1
LinJ.07.0820	LmjF.07.0730	LmxM.07.0730	LbrM.07.0810	LtaP07.0750	LdBPK_070820.1
LinJ.09.0470	LmjF.09.0420	LmxM.09.0420	LbrM.09.0430	LtaP09.0430	LdBPK_090470.1
LinJ.04.1210	LmjF.04.1190	LmxM.04.1190	LbrM.04.1210	LtaP04.1160	LdBPK_041210.1
LinJ.28.0140	LmjF.28.0140	LmxM.28.0140	LbrM.28.0150	LtaP28.0140	LdBPK_280140.1
LinJ.34.0290	LmjF.34.0270	LmxM.33.0270	LbrM.20.0280	LtaP34.0310	LdBPK_340290.1
LinJ.06.0630	LmjF.06.0610	LmxM.06.0610	LbrM.06.0620	LtaP06.0560	LdBPK_060630.1
LinJ.10.1100	LmjF.10.1020	LmxM.10.1020	LbrM.10.1120	LtaP10.1390	LdBPK_101100.1
LinJ.35.4320	LmjF.35.4250	LmxM.34.4250	LbrM.34.4230	LtaP35.4290	LdBPK_354320.1
LinJ.07.0420	LmjF.07.0260	LmxM.07.0260	LbrM.07.0270	LtaP07.0260	LdBPK_070420.1
LinJ.15.0060	LmjF.15.0060	LmxM.15.0060	LbrM.15.0060	LtaP15.0050	LdBPK_150060.1
LinJ.33.0560	LmjF.33.0540	LmxM.32.0540	LbrM.33.0550	LtaP33.0570	LdBPK_330560.1
LinJ.06.1280	LmjF.06.1230	LmxM.06.1230	LbrM.06.1220	LtaP06.1220	LdBPK_061280.1
LinJ.18.0480	LmjF.18.0480	LmxM.18.0480	LbrM.18.0540	LtaP18.0500	LdBPK_180480.1
LinJ.05.0050	LmjF.05.0050	LmxM.05.0050	LbrM.05.0050	LtaP05.0060	LdBPK_050050.1
LinJ.36.4490	LmjF.36.4280	LmxM.36.4280	LbrM.35.4530	LtaP36.4420	LdBPK_364490.1
LinJ.36.2550	LmjF.36.2420	LmxM.36.2420	LbrM.35.2630	LtaP36.2490	LdBPK_362550.1
LinJ.01.0280	LmjF.01.0280	LmxM.01.0280	LbrM.01.0310	LtaP01.0280	LdBPK_010280.1
LinJ.29.2070	LmjF.29.1950	LmxM.08_29.1950	LbrM.29.1920	LtaP29.2080	LdBPK_292070.1
LinJ.10.0200	LmjF.10.0200	LmxM.10.0200	LbrM.10.0200	LtaP10.0180	LdBPK_100200.1
LinJ.30.1410	LmjF.30.1350	LmxM.29.1350	LbrM.30.1470	LtaP30.1460	LdBPK_301410.1
LinJ.26.1710	LmjF.26.1730	LmxM.26.1730	LbrM.23.1950	LtaP26.1740	LdBPK_261710.1
LinJ.36.2670	LmjF.36.2540	LmxM.36.2540	LbrM.35.2750	LtaP36.2600	LdBPK_362670.1
LinJ.29.2420	LmjF.29.2310	LmxM.08_29.2310	LbrM.29.2280	LtaP29.2470	LdBPK_292420.1
LinJ.09.1100	LmjF.09.1040	LmxM.09.1040	LbrM.09.1100	LtaP09.1080	LdBPK_091100.1
LinJ.35.4030	LmjF.35.3980	LmxM.34.3980	LbrM.34.3960	LtaP35.4000	LdBPK_354030.1
LinJ.04.0710	LmjF.04.0710	LmxM.04.0710	LbrM.04.0910	LtaP04.0700	LdBPK_040710.1
LinJ.32.1730	LmjF.32.1650	LmxM.31.1650	LbrM.32.1820	LtaP32.1760	LdBPK_321730.1
LinJ.27.2210	LmjF.27.2290	LmxM.27.2290	LbrM.27.2470	LtaP27.2360	LdBPK_272210.1
LinJ.35.1720	LmjF.35.1730	LmxM.34.1730	LbrM.34.1630	LtaP35.1770	LdBPK_351720.1
LinJ.11.0510	LmjF.11.0560	LmxM.11.0560	LbrM.11.0350	LtaP11.0600	LdBPK_110510.1
LinJ.18.0960	LmjF.18.0960	LmxM.18.0960	LbrM.18.1010	LtaP18.0950	LdBPK_180960.1
LinJ.36.7220	LmjF.36.6890	LmxM.36.6890	LbrM.35.7260	LtaP36.7150	LdBPK_367220.1
LinJ.23.1530	LmjF.23.1270	LmxM.23.1270	LbrM.23.1390	LtaP23.1560	LdBPK_231530.1
LinJ.23.0720	LmjF.23.0560	LmxM.23.0560	LbrM.23.0710	LtaP23.0830	LdBPK_230720.1
LinJ.16.0430	LmjF.16.0420	LmxM.16.0420	LbrM.16.0430	LtaP16.0420	LdBPK_160430.1
LinJ.33.1690	LmjF.33.1590	LmxM.32.1590	LbrM.33.1860	LtaP33.1750	LdBPK_331690.1
LinJ.30.0590	LmjF.30.0570	LmxM.29.0570	LbrM.30.0650	LtaP30.0640	LdBPK_300590.1
LinJ.35.3390	LmjF.35.3340	LmxM.34.3340	LbrM.34.3250	LtaP35.3380	LdBPK_353390.1
LinJ.36.2040	LmjF.36.1940	LmxM.36.1940	LbrM.35.2150	LtaP36.1940	LdBPK_362040.1
LinJ.32.3500	LmjF.32.3300	LmxM.31.3300	LbrM.32.3590	LtaP32.3510	LdBPK_323500.1
LinJ.33.0720	LmjF.33.0670	LmxM.32.0670	LbrM.33.0710	LtaP33.0730	LdBPK_330720.1
LinJ.30.3640	LmjF.30.3580	LmxM.29.3580	LbrM.30.3610	LtaP30.3620	LdBPK_303640.1
LinJ.32.3570	LmjF.32.3370	LmxM.31.3370	LbrM.32.3670	LtaP32.3590	LdBPK_323570.1
LinJ.32.0680	LmjF.32.0650	LmxM.31.0650	LbrM.32.0730	LtaP32.0700	LdBPK_320680.1
LinJ.25.0450	LmjF.25.0440	LmxM.25.0440	LbrM.25.0390	LtaP25.0470	LdBPK_250450.1
LinJ.28.2580	LmjF.28.2410	LmxM.28.2410	LbrM.28.2610	LtaP28.2480	LdBPK_282580.1
LinJ.19.0650	LmjF.19.0650	LmxM.19.0650	LbrM.19.0970	LtaP19.0620	LdBPK_190650.1
LinJ.26.0200	LmjF.26.0210	LmxM.26.0210	LbrM.26.0210a	LtaP26.0200	LdBPK_260200.1
LinJ.32.2310	LmjF.32.2160	LmxM.31.2160	LbrM.32.2380	LtaP32.2340	LdBPK_322310.1
LinJ.16.1640	LmjF.16.1540	LmxM.16.1540	LbrM.16.1600	LtaP16.1610	LdBPK_161640.1
LinJ.33.2260	LmjF.33.2140	LmxM.32.2140	LbrM.33.2420	LtaP33.2340	LdBPK_332260.1
LinJ.19.0060	LmjF.19.0070	LmxM.19.0070	LbrM.19.0380	LtaP19.0040	LdBPK_190060.1
LinJ.27.0420	LmjF.27.0410	LmxM.27.0410	LbrM.27.0500	LtaP27.0410	LdBPK_270420.1
LinJ.32.0080	LmjF.32.0080	LmxM.31.0080	LbrM.32.0130	LtaP32.0080	LdBPK_320080.1
LinJ.30.0100	LmjF.30.0100	LmxM.29.0100	LbrM.30.0110	LtaP30.0160	LdBPK_300100.1
LinJ.31.3070	LmjF.31.2960	LmxM.30.2960	LbrM.31.3330	LtaP31.3450	LdBPK_313070.1
LinJ.32.0940	LmjF.32.0890	LmxM.31.0890	LbrM.32.0980	LtaP32.0960	LdBPK_320940.1
LinJ.34.1950	LmjF.34.2190	LmxM.33.2190	LbrM.20.1690	LtaP34.2040	LdBPK_341950.1
LinJ.23.1630	LmjF.23.1370	LmxM.23.1370	LbrM.23.1490	LtaP23.1660	LdBPK_231630.1
LinJ.31.0530	LmjF.31.0510	LmxM.30.0510	LbrM.31.0670	LtaP31.0530	LdBPK_310530.1
LinJ.22.0270	LmjF.22.0390	LmxM.22.0390	LbrM.22.0370	LtaP22.0400	LdBPK_220270.1
LinJ.28.2380	LmjF.28.2220	LmxM.28.2220	LbrM.28.2420	LtaP28.2300	LdBPK_282380.1
LinJ.05.1160	LmjF.05.1170	LmxM.05.1170	LbrM.05.1160	LtaP05.1250	LdBPK_051160.1
LinJ.34.4140	LmjF.34.4310	LmxM.33.4310	LbrM.20.3930	LtaP34.4270	LdBPK_344140.1
LinJ.31.1970	LmjF.31.1930	LmxM.30.1930	LbrM.31.2160	LtaP31.2360	LdBPK_311970.1
LinJ.35.2670	LmjF.35.2630	LmxM.34.2630	LbrM.34.2550	LtaP35.2640	LdBPK_352670.1
LinJ.29.2150	LmjF.29.2030	LmxM.08_29.2030	LbrM.29.2000	LtaP29.2160	LdBPK_292150.1
LinJ.19.0170	LmjF.19.0180	LmxM.19.0180	LbrM.19.0490	LtaP19.0150	LdBPK_190170.1
LinJ.29.1060	LmjF.29.0970	LmxM.08_29.0970	LbrM.29.1050	LtaP29.1120	LdBPK_291060.1
LinJ.24.2110	LmjF.24.2030	LmxM.24.2030	LbrM.24.2110	LtaP24.2210	LdBPK_242110.1
LinJ.02.0600	LmjF.02.0630	LmxM.02.0630	LbrM.02.0610	LtaP02.0550	LdBPK_020600.1
LinJ.25.1190	LmjF.25.1150	LmxM.25.1150	LbrM.25.1130	LtaP25.1210	LdBPK_251190.1
LinJ.26.2600	LmjF.26.2570	LmxM.26.2570	LbrM.26.2500	LtaP26.2720	LdBPK_262600.1
LinJ.05.0950	LmjF.05.0950	LmxM.05.0950	LbrM.05.0930	LtaP05.1030	LdBPK_050950.1
LinJ.16.0390	LmjF.16.0380	LmxM.16.0380	LbrM.16.0390	LtaP30.0270	LdBPK_160390.1
LinJ.34.0130	LmjF.34.0120	LmxM.33.0120	LbrM.20.0050	LtaP34.0150	LdBPK_340130.1
LinJ.29.0140	LmjF.29.0140	LmxM.08_29.0140	LbrM.29.0150	LtaP29.0140	LdBPK_290140.1
LinJ.26.2540	LmjF.26.2510	LmxM.26.2510	LbrM.26.2450	LtaP26.2660	LdBPK_262540.1
LinJ.36.2710	LmjF.36.2580	LmxM.36.2580	LbrM.35.2790	LtaP36.2640	LdBPK_362710.1
LinJ.06.0340	LmjF.06.0340	LmxM.06.0340	LbrM.06.0320	LtaP06.0310	LdBPK_060340.1
LinJ.16.0170	LmjF.16.0160	LmxM.16.0160	LbrM.16.0170	LtaP16.0160	LdBPK_160170.1
LinJ.11.1350	LmjF.11.1360	LmxM.11.1360	LbrM.11.1120	LtaP11.1260	LdBPK_111350.1
LinJ.31.2820	LmjF.31.2730	LmxM.30.2730	LbrM.31.3080	LtaP31.3190	LdBPK_312820.1
LinJ.29.0120	LmjF.29.0120	LmxM.08_29.0120	LbrM.29.0130	LtaP29.0120	LdBPK_290120.1
LinJ.31.0620	LmjF.31.0590	LmxM.30.0590	LbrM.31.0760	LtaP31.0610	LdBPK_310620.1
LinJ.21.0330	LmjF.21.0270	LmxM.21.0270	LbrM.21.0330	LtaP21.0280	LdBPK_210330.1
LinJ.30.0340	LmjF.30.0340	LmxM.29.0340	LbrM.30.0380	LtaP30.0400	LdBPK_300340.1
LinJ.24.0330	LmjF.24.0340	LmxM.24.0340	LbrM.24.0340	LtaP24.0330	LdBPK_240330.1
LinJ.35.2010	LmjF.35.2020	LmxM.34.2020	LbrM.34.1930	LtaP35.2060	LdBPK_352010.1
LinJ.24.2150	LmjF.24.2060	LmxM.24.2060	LbrM.24.2140	LtaP24.2240	LdBPK_242150.1
LinJ.29.0070	LmjF.29.0070	LmxM.08_29.0070	LbrM.29.0080	LtaP29.0070	LdBPK_290070.1
LinJ.30.0970	LmjF.30.0910	LmxM.29.0910	LbrM.30.1030	LtaP30.1020	LdBPK_300970.1
LinJ.36.0240	LmjF.36.0220	LmxM.36.0220	LbrM.35.0300	LtaP36.0200	LdBPK_360240.1
LinJ.30.1000	LmjF.30.0940	LmxM.29.0940	LbrM.30.1060	LtaP30.1050	LdBPK_301000.1
LinJ.33.1660	LmjF.33.1570	LmxM.32.1570	LbrM.33.1830	LtaP33.1720	LdBPK_331660.1
LinJ.26.0950	LmjF.26.0980	LmxM.26.0980	LbrM.26.0990	LtaP26.0900	LdBPK_260950.1
LinJ.31.0440	LmjF.31.0430	LmxM.30.0430	LbrM.31.0590	LtaP31.0450	LdBPK_310440.1
LinJ.30.3530	LmjF.30.3470	LmxM.29.3470	LbrM.30.3520	LtaP30.3520	LdBPK_303530.1
LinJ.14.1420	LmjF.14.1340	LmxM.14.1340	LbrM.14.1510	LtaP14.1400	LdBPK_141420.1
LinJ.13.1350	LmjF.13.1610	LmxM.13.1610	LbrM.13.1470	LtaP13.1470	LdBPK_131350.1
LinJ.33.0760	LmjF.33.0710	LmxM.32.0710	LbrM.33.0750	LtaP33.0770	LdBPK_330760.1
LinJ.35.1940	LmjF.35.1950	LmxM.34.1950	LbrM.34.1860	LtaP35.1990	LdBPK_351940.1
LinJ.33.2210	LmjF.33.2090	LmxM.32.2090	LbrM.33.2370	LtaP33.2290	LdBPK_332210.1
LinJ.33.2640	LmjF.33.2510	LmxM.32.2510	LbrM.33.2780	LtaP33.2740	LdBPK_332640.1
LinJ.19.1430	LmjF.19.1390	LmxM.19.1390	LbrM.19.1660	LtaP19.1320	LdBPK_191430.1
LinJ.28.1070	LmjF.28.0980	LmxM.28.0980	LbrM.28.1050	LtaP28.1050	LdBPK_281070.1
LinJ.15.0270	LmjF.15.0230	LmxM.15.0230	LbrM.15.0260	LtaP15.0260	LdBPK_150270.1
LinJ.06.0050	LmjF.06.0050	LmxM.06.0050	LbrM.06.0050	LtaP06.0040	LdBPK_060050.1
LinJ.33.2060	LmjF.33.1950	LmxM.32.1950	LbrM.33.2230	LtaP33.2130	LdBPK_332060.1
LinJ.14.0140	LmjF.14.0140	LmxM.14.0140	LbrM.14.0140	LtaP14.0130	LdBPK_140140.1
LinJ.10.0610	LmjF.10.0560	LmxM.10.0560	LbrM.10.0690	LtaP10.0980	LdBPK_100610.1
LinJ.36.4570	LmjF.36.4360	LmxM.36.4360	LbrM.35.4600	LtaP36.4495	LdBPK_364570.1
LinJ.36.6670	LmjF.36.6390	LmxM.36.6390	LbrM.35.6720	LtaP36.6590	LdBPK_366670.1
LinJ.16.0310	LmjF.16.0300	LmxM.16.0300	LbrM.16.0300	LtaP16.0300	LdBPK_160310.1
LinJ.36.1870	LmjF.36.1790	LmxM.36.1790	LbrM.35.1980	LtaP36.1780	LdBPK_361870.1
LinJ.05.0330	LmjF.05.0330	LmxM.05.0330	LbrM.05.0320	LtaP05.0340	LdBPK_050330.1
LinJ.08.0010	LmjF.08.0010	LmxM.08.0010	LbrM.08.0010	LtaP08.0010	LdBPK_080010.1
LinJ.16.0830	LmjF.16.0830	LmxM.16.0830	LbrM.16.0840	LtaP16.0810	LdBPK_160830.1
LinJ.29.0030	LmjF.29.0030	LmxM.08_29.0030	LbrM.29.0040	LtaP29.0030	LdBPK_290030.1
LinJ.25.2160	LmjF.25.2080	LmxM.25.2080	LbrM.25.1640	LtaP25.2200	LdBPK_252160.1
LinJ.36.6350	LmjF.36.6090	LmxM.36.6090	LbrM.35.6400	LtaP36.6250	LdBPK_366350.1
LinJ.36.4180	LmjF.36.3990	LmxM.36.3990	LbrM.35.4230	LtaP36.4100	LdBPK_364180.1
LinJ.18.0360	LmjF.18.0360	LmxM.18.0360	LbrM.18.0380	LtaP18.0380	LdBPK_180360.1
LinJ.26.2250	LmjF.26.2240	LmxM.26.2240	LbrM.26.2160	LtaP26.2390	LdBPK_262250.1
LinJ.30.1800	LmjF.30.1800	LmxM.29.1800	LbrM.17.0880	LtaP30.1830	LdBPK_301800.1
LinJ.35.4970	LmjF.35.4910	LmxM.34.4910	LbrM.34.4870	LtaP35.4900	LdBPK_354970.1
LinJ.28.1660	LmjF.28.1530	LmxM.28.1530	LbrM.28.1700	LtaP28.1590	LdBPK_281660.1
LinJ.15.1340	LmjF.15.1320	LmxM.15.1320	LbrM.15.1270	LtaP15.1230	LdBPK_151340.1
LinJ.36.5470	LmjF.36.5240	LmxM.36.5240	LbrM.35.5490	LtaP36.5360	LdBPK_365470.1
LinJ.36.3630	LmjF.36.3470	LmxM.36.3470	LbrM.35.3700	LtaP36.3570	LdBPK_363630.1
LinJ.26.0040	LmjF.26.0030	LmxM.26.0030	LbrM.26.0050	LtaP26.0040	LdBPK_260040.1
LinJ.36.0880	LmjF.36.0820	LmxM.36.0820	LbrM.35.0940	LtaP36.0840	LdBPK_360880.1
LinJ.35.1240	LmjF.35.1230	LmxM.34.1230	LbrM.34.1150	LtaP35.1310	LdBPK_351240.1
LinJ.34.4160	LmjF.34.4530	LmxM.33.4530	LbrM.20.3990	LtaP34.4280	LdBPK_344160.1
LinJ.36.3440	LmjF.36.3280	LmxM.36.3280	LbrM.35.3510	LtaP36.3380	LdBPK_363440.1
LinJ.29.2600	LmjF.29.2490	LmxM.08_29.2490	LbrM.29.2460	LtaP29.2690	LdBPK_292600.1
LinJ.30.1310	LmjF.30.1250	LmxM.29.1250	LbrM.30.1370	LtaP30.1360	LdBPK_301310.1
LinJ.21.0180	LmjF.21.0125	LmxM.21.0125	LbrM.21.0170	LtaP21.0140	LdBPK_210180.1
LinJ.20.0100	LmjF.20.0090	LmxM.20.0090	LbrM.20.4180	LtaP20.0100	LdBPK_200100.1
LinJ.30.0210	LmjF.30.0210	LmxM.29.0210	LbrM.30.0220	LtaP30.0260	LdBPK_300210.1
LinJ.25.1450	LmjF.25.1410	LmxM.25.1410	LbrM.25.2060	LtaP25.1450	LdBPK_251450.1
LinJ.34.3990	LmjF.34.4160	LmxM.33.4160	LbrM.20.3790	LtaP34.4130	LdBPK_343990.1
LinJ.24.0650	LmjF.24.0640	LmxM.24.0640	LbrM.24.0650	LtaP24.0720	LdBPK_240650.1
LinJ.18.1100	LmjF.18.1090	LmxM.18.1090	LbrM.18.1190	LtaP18.1080	LdBPK_181100.1
LinJ.35.0360	LmjF.35.0360	LmxM.34.0360	LbrM.34.0400	LtaP35.0550	LdBPK_350360.1
LinJ.36.4670	LmjF.36.4450	LmxM.36.4450	LbrM.35.4690	LtaP36.4580	LdBPK_364670.1
LinJ.05.0830	LmjF.05.0830	LmxM.05.0830	LbrM.05.0800	LtaP05.0850	LdBPK_050830.1
LinJ.36.5490	LmjF.36.5260	LmxM.36.5260	LbrM.35.5510	LtaP36.5380	LdBPK_365490.1
LinJ.15.1470	LmjF.15.1420	LmxM.15.1420	LbrM.15.1420	LtaP15.1360	LdBPK_151470.1
LinJ.18.0330	LmjF.18.0330	LmxM.18.0330	LbrM.18.0350	LtaP18.0350	LdBPK_180330.1
LinJ.20.1390	LmjF.20.1350	LmxM.20.1350	LbrM.20.5560	LtaP20.1350	LdBPK_201390.1
LinJ.35.3890	LmjF.35.3850	LmxM.34.3850	LbrM.34.3830	LtaP35.3860	LdBPK_353890.1
LinJ.08.0210	LmjF.08.0200	LmxM.08.0200	LbrM.08.0210	LtaP08.0200	LdBPK_080210.1
LinJ.24.1880	LmjF.24.1810	LmxM.24.1810	LbrM.24.1880	LtaP24.1980	LdBPK_241880.1
LinJ.28.0240	LmjF.28.0240	LmxM.28.0240	LbrM.28.0250	LtaP28.0250	LdBPK_280240.1
LinJ.34.1360	LmjF.34.1250	LmxM.33.1250	LbrM.20.1280	LtaP34.1480	LdBPK_341360.1
LinJ.36.4710	LmjF.36.4490	LmxM.36.4490	LbrM.35.4730	LtaP36.4620	LdBPK_364710.1
LinJ.34.0010	LmjF.34.0010	LmxM.33.0010	LbrM.20.0090	LtaP34.0040	LdBPK_340010.1
LinJ.09.0430	LmjF.09.0220	LmxM.09.0220	LbrM.09.0220	LtaP09.0220	LdBPK_090430.1
LinJ.01.0200	LmjF.01.0200	LmxM.01.0200	LbrM.01.0230	LtaP01.0200	LdBPK_010200.1
LinJ.36.1790	LmjF.36.1710	LmxM.36.1710	LbrM.35.1900	LtaP36.1700	LdBPK_361790.1
LinJ.36.6340	LmjF.36.6080	LmxM.36.6080	LbrM.35.6390	LtaP36.6240	LdBPK_366340.1
LinJ.31.0560	LmjF.31.0540	LmxM.30.0540	LbrM.31.0700	LtaP31.0560	LdBPK_310560.1
LinJ.13.1090	LmjF.13.1190	LmxM.13.1190	LbrM.13.0970	LtaP13.1090	LdBPK_131090.1
LinJ.30.0940	LmjF.30.0880	LmxM.29.0880	LbrM.30.1010	LtaP30.0990	LdBPK_300940.1
LinJ.32.3560	LmjF.32.3360	LmxM.31.3360	LbrM.32.3660	LtaP32.3580	LdBPK_323560.1
LinJ.30.3090	LmjF.30.3050	LmxM.29.3050	LbrM.30.3040	LtaP30.3060	LdBPK_303090.1
LinJ.35.3560	LmjF.35.3510	LmxM.34.3510	LbrM.34.3440	LtaP35.3560	LdBPK_353560.1
LinJ.32.1360	LmjF.32.1300	LmxM.31.1300	LbrM.32.1460	LtaP32.1390	LdBPK_321360.1
LinJ.35.2210	LmjF.35.2170	LmxM.34.2170	LbrM.34.2100	LtaP35.2220	LdBPK_352210.1
LinJ.35.3110	LmjF.35.3060	LmxM.34.3060	LbrM.34.2970	LtaP35.3080	LdBPK_353110.1
LinJ.36.4170	LmjF.36.3980	LmxM.36.3980	LbrM.35.4220	LtaP36.4090	LdBPK_364170.1
LinJ.34.0380	LmjF.34.0360	LmxM.33.0360	LbrM.20.0330	LtaP34.0400	LdBPK_340380.1
LinJ.30.2780	LmjF.30.2770	LmxM.29.2770	LbrM.30.2740	LtaP30.2760	LdBPK_302780.1
LinJ.07.0060	LmjF.07.0050	LmxM.07.0050	LbrM.07.0050	LtaP07.0050	LdBPK_070060.1
LinJ.35.1340	LmjF.35.1330	LmxM.34.1330	LbrM.34.1250	LtaP35.1400	LdBPK_351340.1
LinJ.31.2540	LmjF.31.2460	LmxM.30.2460	LbrM.31.2750	LtaP31.2910	LdBPK_312540.1
LinJ.13.0210	LmjF.13.0210	LmxM.13.0210	LbrM.29.2680	LtaP13.0200	LdBPK_130210.1
LinJ.24.1100	LmjF.24.1080	LmxM.24.1080	LbrM.24.1090	LtaP24.1170	LdBPK_241100.1
LinJ.13.0130	LmjF.13.0130	LmxM.13.0130	LbrM.13.0120	LtaP13.0120	LdBPK_130130.1
LinJ.36.6320	LmjF.36.6060	LmxM.36.6060	LbrM.35.6370	LtaP36.6220	LdBPK_366320.1
LinJ.11.0870	LmjF.11.0870	LmxM.11.0870	LbrM.11.0670	LtaP11.0840	LdBPK_110870.1
LinJ.36.0340	LmjF.36.0320	LmxM.36.0320	LbrM.35.0400	LtaP36.0310	LdBPK_360340.1
LinJ.08.1040	LmjF.08.1130	LmxM.08.1130	LbrM.08.0900	LtaP08.0870	LdBPK_081040.1
LinJ.32.1800	LmjF.32.1720	LmxM.31.1720	LbrM.32.1890	LtaP32.1830	LdBPK_321800.1
LinJ.09.1330	LmjF.09.1270	LmxM.09.1270	LbrM.09.1320	LtaP09.1310	LdBPK_091330.1
LinJ.21.0740	LmjF.21.0680	LmxM.21.0680	LbrM.21.0740	LtaP21.0680	LdBPK_210740.1
LinJ.30.0470	LmjF.30.0460	LmxM.29.0460	LbrM.30.0540	LtaP30.0530	LdBPK_300470.1
LinJ.13.0830	LmjF.13.0940	LmxM.13.0940	LbrM.13.0750	LtaP13.0840	LdBPK_130830.1
LinJ.22.0013	LmjF.22.0110	LmxM.22.0110	LbrM.22.0110	LtaP22.0110	LdBPK_220013.1
LinJ.13.0820	LmjF.13.0930	LmxM.13.0930	LbrM.13.0740	LtaP13.0830	LdBPK_130820.1
LinJ.21.2130	LmjF.21.1760	LmxM.21.1760	LbrM.21.2070	LtaP21.2090	LdBPK_212130.1
LinJ.28.0580	LmjF.28.0550	LmxM.28.0550	LbrM.28.0570	LtaP28.0570	LdBPK_280580.1
LinJ.30.0450	LmjF.30.0440	LmxM.29.0440	LbrM.30.0520	LtaP30.0510	LdBPK_300450.1
LinJ.25.1310	LmjF.25.1280	LmxM.25.1280	LbrM.25.1240	LtaP25.1310	LdBPK_251310.1
LinJ.14.0760	LmjF.14.0705	LmxM.14.0705	LbrM.14.0690	LtaP14.0700	LdBPK_140760.1
LinJ.15.0120	LmjF.15.0120	LmxM.15.0120	LbrM.15.0120	LtaP15.0110	LdBPK_150120.1
LinJ.30.3170	LmjF.30.3130	LmxM.29.3130	LbrM.30.3120	LtaP30.3140	LdBPK_303170.1
LinJ.33.2670	LmjF.33.2540	LmxM.32.2540	LbrM.33.2810	LtaP33.2770	LdBPK_332670.1
LinJ.36.0110	LmjF.36.0100	LmxM.36.0100	LbrM.35.0170	LtaP36.0090	LdBPK_360110.1
LinJ.33.1830	LmjF.33.1730	LmxM.32.1730	LbrM.33.2000	LtaP33.1890	LdBPK_331830.1
LinJ.14.0350	LmjF.14.0350	LmxM.14.0350	LbrM.14.0350	LtaP14.0330	LdBPK_140350.1
LinJ.36.7020	LmjF.36.6710	LmxM.36.6710	LbrM.35.7070	LtaP36.6960	LdBPK_367020.1
LinJ.34.2560	LmjF.34.2730	LmxM.33.2730	LbrM.20.2280	LtaP34.2640	LdBPK_342560.1
LinJ.27.1860	LmjF.27.1940	LmxM.27.1940	LbrM.27.2100	LtaP27.2030	LdBPK_271860.1
LinJ.10.0890	LmjF.10.0840	LmxM.10.0840	LbrM.10.0940	LtaP10.1240	LdBPK_100890.1
LinJ.21.1860	LmjF.21.1563	LmxM.21.1563	LbrM.21.1740	LtaP21.1820	LdBPK_211860.1
LinJ.08.0030	LmjF.08.0030	LmxM.08.0030	LbrM.08.0030	LtaP08.0030	LdBPK_080030.1
LinJ.27.1370	LmjF.27.1460	LmxM.27.1460	LbrM.27.1600	LtaP27.1550	LdBPK_271370.1
LinJ.29.1100	LmjF.29.1010	LmxM.08_29.1010	LbrM.29.1090	LtaP29.1200	LdBPK_291100.1
LinJ.19.0090	LmjF.19.0100	LmxM.19.0100	LbrM.19.0410	LtaP19.0070	LdBPK_190090.1
LinJ.32.0970	LmjF.32.0920	LmxM.31.0920	LbrM.32.1010	LtaP32.0990	LdBPK_320970.1
LinJ.35.3880	LmjF.35.3840	LmxM.34.3840	LbrM.34.3820	LtaP35.3850	LdBPK_353880.1
LinJ.36.6860	LmjF.36.6550	LmxM.36.6550	LbrM.35.6910	LtaP36.6780	LdBPK_366860.1
LinJ.14.1130	LmjF.14.1060	LmxM.14.1060	LbrM.14.1050	LtaP14.1050	LdBPK_141130.1
LinJ.36.0700	LmjF.36.0640	LmxM.36.0640	LbrM.35.0760	LtaP36.0660	LdBPK_360700.1
LinJ.15.1330	LmjF.15.1310	LmxM.15.1310	LbrM.15.1260	LtaP15.1220	LdBPK_151330.1
LinJ.36.3730	LmjF.36.3570	LmxM.36.3570	LbrM.35.3800	LtaP36.3660	LdBPK_363730.1
LinJ.35.2760	LmjF.35.2720	LmxM.34.2720	LbrM.34.2610	LtaP35.2730	LdBPK_352760.1
LinJ.29.1550	LmjF.29.1450	LmxM.08_29.1450	LbrM.29.1540	LtaP29.1600	LdBPK_291550.1
LinJ.29.1700	LmjF.29.1580	LmxM.08_29.1580	LbrM.29.1680	LtaP29.1730	LdBPK_291700.1
LinJ.34.0300	LmjF.34.0280	LmxM.33.0280	LbrM.20.0290	LtaP34.0320	LdBPK_340300.1
LinJ.23.1050	LmjF.23.0860	LmxM.23.0860	LbrM.23.0970	LtaP23.1150	LdBPK_231050.1
LinJ.21.1690	LmjF.21.1450	LmxM.21.1450	LbrM.21.1830	LtaP21.1650	LdBPK_211690.1
LinJ.04.1050	LmjF.04.1050	LmxM.04.1050	LbrM.04.1060	LtaP04.1010	LdBPK_041050.1
LinJ.26.0180	LmjF.26.0190	LmxM.26.0190	LbrM.26.0190	LtaP26.0180	LdBPK_260180.1
LinJ.19.1090	LmjF.19.1110	LmxM.19.1110	LbrM.19.1430	LtaP19.1030	LdBPK_191090.1
LinJ.15.0440	LmjF.15.0390	LmxM.15.0390	LbrM.15.0410	LtaP15.0390	LdBPK_150440.1
LinJ.25.1640	LmjF.25.1580	LmxM.25.1580	LbrM.25.2430	LtaP25.1650	LdBPK_251640.1
LinJ.25.1060	LmjF.25.1020	LmxM.25.1020	LbrM.25.0910	LtaP25.1080	LdBPK_251060.1
LinJ.20.1150	LmjF.20.1130	LmxM.20.1130	LbrM.20.5290	LtaP20.1110	LdBPK_201150.1
LinJ.03.0660	LmjF.03.0680	LmxM.03.0680	LbrM.03.0580	LtaP03.0630	LdBPK_030660.1
LinJ.19.1420	LmjF.19.1380	LmxM.19.1380	LbrM.19.1650	LtaP19.1310	LdBPK_191420.1
LinJ.32.0260	LmjF.32.0250	LmxM.31.0250	LbrM.32.0320	LtaP32.0260	LdBPK_320260.1
LinJ.34.0500	LmjF.34.0480	LmxM.33.0480	LbrM.20.0460	LtaP34.0520	LdBPK_340500.1
LinJ.27.0190	LmjF.27.0190	LmxM.27.0190	LbrM.27.0200	LtaP27.0190	LdBPK_270190.1
LinJ.25.0990	LmjF.25.0960	LmxM.25.0960	LbrM.25.0840	LtaP25.1010	LdBPK_250990.1
LinJ.25.1130	LmjF.25.1090	LmxM.25.1090	LbrM.25.0980	LtaP25.1150	LdBPK_251130.1
LinJ.31.3050	LmjF.31.2940	LmxM.30.2940	LbrM.31.3310	LtaP31.3430	LdBPK_313050.1
LinJ.26.1800	LmjF.26.1800	LmxM.26.1800	LbrM.26.1730	LtaP26.1900	LdBPK_261800.1
LinJ.20.1600	LmjF.20.1630	LmxM.20.1630	LbrM.20.5790	LtaP20.1570	LdBPK_201600.1
LinJ.30.2030	LmjF.30.2030	LmxM.29.2030	LbrM.30.1970	LtaP30.2030	LdBPK_302030.1
LinJ.19.0970	LmjF.19.1005	LmxM.19.1005	LbrM.19.1280	LtaP19.0910	LdBPK_190970.1
LinJ.04.0260	LmjF.04.0270	LmxM.04.0270	LbrM.04.0310	LtaP04.0250	LdBPK_040260.1
LinJ.13.0080	LmjF.13.0080	LmxM.13.0080	LbrM.13.0070	LtaP13.0080	LdBPK_130080.1
LinJ.36.4030	LmjF.36.3840	LmxM.36.3840	LbrM.35.4070	LtaP36.3950	LdBPK_364030.1
LinJ.26.1140	LmjF.26.1160	LmxM.26.1160	LbrM.26.1180	LtaP26.1090	LdBPK_261140.1
LinJ.36.2740	LmjF.36.2610	LmxM.36.2610	LbrM.35.2820	LtaP36.2670	LdBPK_362740.1
LinJ.29.0860	LmjF.29.0820	LmxM.08_29.0820	LbrM.29.0850	LtaP29.0870	LdBPK_290860.1
LinJ.13.1400	LmjF.13.1660	LmxM.13.1660	LbrM.13.1520	LtaP13.1520	LdBPK_131400.1
LinJ.36.0270	LmjF.36.0250	LmxM.36.0250	LbrM.35.0330	LtaP36.0230	LdBPK_360270.1
LinJ.26.1000	LmjF.26.1020	LmxM.26.1020	LbrM.26.1040	LtaP26.0950	LdBPK_261000.1
LinJ.35.0260	LmjF.35.0260	LmxM.34.0260	LbrM.34.0300	LtaP35.0370	LdBPK_350260.1
LinJ.06.0960	LmjF.06.0930	LmxM.06.0930	LbrM.06.0910	LtaP06.0900	LdBPK_060960.1
LinJ.07.0810	LmjF.07.0720	LmxM.07.0720	LbrM.07.0800	LtaP07.0740	LdBPK_070810.1
LinJ.17.1450	LmjF.17.1340	LmxM.17.1340	LbrM.17.1470	LtaP17.1470	LdBPK_171450.1
LinJ.35.4470	LmjF.35.4400	LmxM.34.4400	LbrM.34.4380	LtaP35.4440	LdBPK_354470.1
LinJ.04.1230	LmjF.04.1210	LmxM.04.1210	LbrM.04.1230	LtaP04.1190	LdBPK_041230.1
LinJ.21.1530	LmjF.21.1290	LmxM.21.1290	LbrM.21.1490	LtaP21.1470	LdBPK_211530.1
LinJ.09.0330	LmjF.09.0360	LmxM.09.0360	LbrM.09.0350	LtaP09.0360	LdBPK_090330.1
LinJ.32.2510	LmjF.32.2370	LmxM.31.2370	LbrM.32.2600	LtaP32.2560	LdBPK_322510.1
LinJ.29.2430	LmjF.29.2320	LmxM.08_29.2320	LbrM.29.2290	LtaP29.2480	LdBPK_292430.1
LinJ.35.4980	LmjF.35.4930	LmxM.34.4930	LbrM.34.4880	LtaP35.4910	LdBPK_354980.1
LinJ.36.6710	LmjF.36.6430	LmxM.36.6430	LbrM.35.6760	LtaP36.6640	LdBPK_366710.1
LinJ.30.0170	LmjF.30.0180	LmxM.29.0180	LbrM.30.0180	LtaP30.0230	LdBPK_300170.1
LinJ.15.1490	LmjF.15.1440	LmxM.15.1440	LbrM.15.1430	LtaP15.1380	LdBPK_151490.1
LinJ.13.1370	LmjF.13.1630	LmxM.13.1630	LbrM.13.1490	LtaP13.1490	LdBPK_131370.1
LinJ.36.3250	LmjF.36.3100	LmxM.36.3100	LbrM.35.3320	LtaP36.3180	LdBPK_363250.1
LinJ.18.0090	LmjF.18.0090	LmxM.18.0090	LbrM.18.0110	LtaP18.0090	LdBPK_180090.1
LinJ.06.0980	LmjF.06.0950	LmxM.06.0950	LbrM.06.0930	LtaP06.0920	LdBPK_060980.1
LinJ.29.1410	LmjF.29.1320	LmxM.08_29.1320	LbrM.29.1400	LtaP29.1480	LdBPK_291410.1
LinJ.36.0940	LmjF.36.0880	LmxM.36.0880	LbrM.35.1000	LtaP36.0900	LdBPK_360940.1
LinJ.18.0270	LmjF.18.0270	LmxM.18.0270	LbrM.18.0290	LtaP18.0290	LdBPK_180270.1
LinJ.16.0020	LmjF.16.0010	LmxM.16.0010	LbrM.16.0020	LtaP16.0020	LdBPK_160020.1
LinJ.06.0890	LmjF.06.0860	LmxM.06.0860	LbrM.06.0830	LtaP06.0830	LdBPK_060890.1
LinJ.23.1450	LmjF.23.1210	LmxM.23.1210	LbrM.23.1310	LtaP23.1480	LdBPK_231450.1
LinJ.28.2880	LmjF.28.2680	LmxM.28.2680	LbrM.28.2890	LtaP28.2740	LdBPK_282880.1
LinJ.16.0250	LmjF.16.0240	LmxM.16.0240	LbrM.16.0250	LtaP16.0240	LdBPK_160250.1
LinJ.30.3120	LmjF.30.3080	LmxM.29.3080	LbrM.30.3070	LtaP30.3090	LdBPK_303120.1
LinJ.26.1180	LmjF.26.1200	LmxM.26.1200	LbrM.26.1220	LtaP26.1130	LdBPK_261180.1
LinJ.12.0340	LmjF.12.0390	LmxM.12.0390	LbrM.12.0410	LtaP12.0400	LdBPK_120340.1
LinJ.18.1140	LmjF.18.1130	LmxM.18.1130	LbrM.18.1230	LtaP18.1120	LdBPK_181140.1
LinJ.13.0300	LmjF.13.0420	LmxM.13.0420	LbrM.13.0240	LtaP13.0290	LdBPK_130300.1
LinJ.25.0540	LmjF.25.0530	LmxM.25.0530	LbrM.25.0480	LtaP25.0560	LdBPK_250540.1
LinJ.25.2030	LmjF.25.1950	LmxM.25.1950	LbrM.25.1510	LtaP25.2040	LdBPK_252030.1
LinJ.27.0390	LmjF.27.0380	LmxM.27.0380	LbrM.27.0470	LtaP27.0380	LdBPK_270390.1
LinJ.14.0520	LmjF.14.0510	LmxM.14.0510	LbrM.11.0330	LtaP14.0490	LdBPK_140520.1
LinJ.28.0550	LmjF.28.0520	LmxM.28.0520	LbrM.28.0540	LtaP28.0540	LdBPK_280550.1
LinJ.34.0330	LmjF.34.0310	LmxM.33.0310	LbrM.13.1350	LtaP34.0350	LdBPK_340330.1
LinJ.35.2080	LmjF.35.2080	LmxM.34.2080	LbrM.34.1990	LtaP35.2120	LdBPK_352080.1
LinJ.32.2790	LmjF.32.2650	LmxM.31.2650	LbrM.32.2890	LtaP32.2850	LdBPK_322790.1
LinJ.24.2090	LmjF.24.2010	LmxM.24.2010	LbrM.24.2090	LtaP24.2190	LdBPK_242090.1
LinJ.24.0200	LmjF.24.0210	LmxM.24.0210	LbrM.24.0200	LtaP24.0200	LdBPK_240200.1
LinJ.14.0700	LmjF.14.0670	LmxM.14.0670	LbrM.14.0660	LtaP14.0660	LdBPK_140700.1
LinJ.29.2350	LmjF.29.2240	LmxM.08_29.2240	LbrM.29.2220	LtaP29.2390	LdBPK_292350.1
LinJ.36.0760	LmjF.36.0700	LmxM.36.0700	LbrM.35.0820	LtaP36.0720	LdBPK_360760.1
LinJ.18.0620	LmjF.18.0610	LmxM.18.0610	LbrM.18.0690	LtaP18.0650	LdBPK_180620.1
LinJ.18.1310	LmjF.18.1330	LmxM.18.1330	LbrM.18.1140	LtaP18.1280	LdBPK_181310.1
LinJ.29.2260	LmjF.29.2150	LmxM.08_29.2150	LbrM.29.2130	LtaP29.2270	LdBPK_292260.1
LinJ.17.1200	LmjF.17.1100	LmxM.17.1100	LbrM.17.1210	LtaP17.1250	LdBPK_171200.1
LinJ.35.1420	LmjF.35.1410	LmxM.34.1410	LbrM.34.1330	LtaP35.1480	LdBPK_351420.1
LinJ.30.0410	LmjF.30.0405	LmxM.29.0405	LbrM.30.0480	LtaP30.0470	LdBPK_300410.1
LinJ.35.5300	LmjF.35.5330	LmxM.34.5330	LbrM.34.5270	LtaP35.5290	LdBPK_355300.1
LinJ.28.0660	LmjF.28.0620	LmxM.28.0620	LbrM.28.0640	LtaP28.0640	LdBPK_280660.1
LinJ.34.0510	LmjF.34.0490	LmxM.33.0490	LbrM.20.0470	LtaP34.0530	LdBPK_340510.1
LinJ.24.0310	LmjF.24.0320	LmxM.24.0320	LbrM.24.0320	LtaP24.0310	LdBPK_240310.1
LinJ.36.0620	LmjF.36.0570	LmxM.36.0570	LbrM.35.0680	LtaP36.0580	LdBPK_360620.1
LinJ.28.0650	LmjF.28.0610	LmxM.28.0610	LbrM.28.0630	LtaP28.0630	LdBPK_280650.1
LinJ.13.0570	LmjF.13.0680	LmxM.13.0680	LbrM.13.0500	LtaP13.0570	LdBPK_130570.1
LinJ.35.2190	LmjF.35.2150	LmxM.34.2150	LbrM.34.2080	LtaP35.2200	LdBPK_352190.1
LinJ.11.1170	LmjF.11.1180	LmxM.11.1180	LbrM.11.0980	LtaP11.1090	LdBPK_111170.1
LinJ.32.1420	LmjF.32.1360	LmxM.31.1360	LbrM.32.1520	LtaP32.1450	LdBPK_321420.1
LinJ.33.2870	LmjF.33.2730	LmxM.32.2730	LbrM.33.3010	LtaP33.2970	LdBPK_332870.1
LinJ.35.1840	LmjF.35.1850	LmxM.34.1850	LbrM.34.1760	LtaP35.1900	LdBPK_351840.1
LinJ.17.0660	LmjF.17.0600	LmxM.17.0600	LbrM.17.0590	LtaP17.0630	LdBPK_170660.1
LinJ.28.1730	LmjF.28.1600	LmxM.28.1600	LbrM.28.1770	LtaP28.1660	LdBPK_281730.1
LinJ.29.0610	LmjF.29.0590	LmxM.08_29.0590	LbrM.29.0600	LtaP29.0610	LdBPK_290610.1
LinJ.28.1390	LmjF.28.1280	LmxM.28.1280	LbrM.28.1380	LtaP28.1350	LdBPK_281390.1
LinJ.19.1620	LmjF.19.1590	LmxM.19.1590	LbrM.19.1850	LtaP19.1530	LdBPK_191620.1
LinJ.07.0240	LmjF.07.0090	LmxM.07.0090	LbrM.07.0090	LtaP07.0090	LdBPK_070240.1
LinJ.27.0740	LmjF.27.0880	LmxM.27.0880	LbrM.27.0960	LtaP27.0900	LdBPK_270740.1
LinJ.03.0220	LmjF.03.0230	LmxM.03.0230	LbrM.03.0240	LtaP03.0220	LdBPK_030220.1
LinJ.11.1100	LmjF.11.1100	LmxM.11.1100	LbrM.11.0880	LtaP11.1050	LdBPK_111100.1
LinJ.28.2460	LmjF.28.2290	LmxM.28.2290	LbrM.28.2490	LtaP28.2370	LdBPK_282460.1
LinJ.32.2690	LmjF.32.2550	LmxM.31.2550	LbrM.32.2780	LtaP32.2750	LdBPK_322690.1
LinJ.27.2360	LmjF.27.2410	LmxM.27.2410	LbrM.27.2620	LtaP27.2530	LdBPK_272360.1
LinJ.33.1790	LmjF.33.1690	LmxM.32.1690	LbrM.33.1960	LtaP33.1850	LdBPK_331790.1
LinJ.24.1180	LmjF.24.1150	LmxM.24.1150	LbrM.24.1170	LtaP24.1270	LdBPK_241180.1
LinJ.28.0560	LmjF.28.0530	LmxM.28.0530	LbrM.28.0550	LtaP28.0550	LdBPK_280560.1
LinJ.28.0670	LmjF.28.0630	LmxM.28.0630	LbrM.28.0650	LtaP28.0650	LdBPK_280670.1
LinJ.33.0530	LmjF.33.0520	LmxM.32.0520	LbrM.33.0520	LtaP33.0540	LdBPK_330530.1
LinJ.12.0850	LmjF.12.1270	LmxM.12.1270	LbrM.20.6060	LtaP12.1080	LdBPK_120850.1
LinJ.35.2790	LmjF.35.2740	LmxM.34.2740	LbrM.34.2640	LtaP35.2760	LdBPK_352790.1
LinJ.35.4250	LmjF.35.4180	LmxM.34.4180	LbrM.34.4180	LtaP35.4220	LdBPK_354250.1
LinJ.20.0540	LmjF.20.0470	LmxM.20.0470	LbrM.20.4710	LtaP20.0520	LdBPK_200540.1
LinJ.09.0690	LmjF.09.0640	LmxM.09.0640	LbrM.09.0720	LtaP09.0650	LdBPK_090690.1
LinJ.26.1320	LmjF.26.1340	LmxM.26.1340	LbrM.26.1360	LtaP26.1270	LdBPK_261320.1
LinJ.35.1070	LmjF.35.1050	LmxM.34.1050	LbrM.27.0360	LtaP35.1160	LdBPK_351070.1
LinJ.11.0160	LmjF.11.0160	LmxM.11.0160	LbrM.19.0160	LtaP11.0170	LdBPK_110160.1
LinJ.28.3140	LmjF.28.2910	LmxM.28.2910	LbrM.28.3120	LtaP28.2930	LdBPK_283140.1
LinJ.30.1070	LmjF.30.1010	LmxM.29.1010	LbrM.30.1130	LtaP30.1120	LdBPK_301070.1
LinJ.28.3160	LmjF.28.2930	LmxM.28.2930	LbrM.28.3140	LtaP28.2950	LdBPK_283160.1
LinJ.35.4050	LmjF.35.4000	LmxM.34.4000	LbrM.34.3980	LtaP35.4020	LdBPK_354050.1
LinJ.24.1500	LmjF.24.1450	LmxM.24.1450	LbrM.24.1410	LtaP24.1580	LdBPK_241500.1
LinJ.31.2680	LmjF.31.2610	LmxM.30.2610	LbrM.31.2950	LtaP31.3030	LdBPK_312680.1
LinJ.20.1680	LmjF.20.1710	LmxM.20.1710	LbrM.20.5870	LtaP20.1650	LdBPK_201680.1
LinJ.17.0880	LmjF.17.0735	LmxM.17.0735	LbrM.17.0800	LtaP17.0860	LdBPK_170880.1
LinJ.35.0380	LmjF.35.0380	LmxM.34.0380	LbrM.34.0410	LtaP35.0570	LdBPK_350380.1
LinJ.13.0610	LmjF.13.0720	LmxM.13.0720	LbrM.13.0540	LtaP13.0620	LdBPK_130610.1
LinJ.05.0520	LmjF.05.0520	LmxM.05.0520	LbrM.05.0530	LtaP05.0510	LdBPK_050520.1
LinJ.23.1120	LmjF.23.0950	LmxM.23.0950	LbrM.23.1030	LtaP23.1200	LdBPK_231120.1
LinJ.33.1150	LmjF.33.1090	LmxM.32.1090	LbrM.33.1290	LtaP33.1190	LdBPK_331150.1
LinJ.23.0340	LmjF.23.0300	LmxM.23.0300	LbrM.23.0330	LtaP23.0360	LdBPK_230340.1
LinJ.32.4080	LmjF.32.3930	LmxM.31.3930	LbrM.32.4170	LtaP32.4100	LdBPK_324080.1
LinJ.36.5630	LmjF.36.5390	LmxM.36.5390	LbrM.35.5650	LtaP36.5530	LdBPK_365630.1
LinJ.24.0630	LmjF.24.0620	LmxM.24.0620	LbrM.24.0630	LtaP24.0700	LdBPK_240630.1
LinJ.34.3300	LmjF.34.3520	LmxM.33.3520	LbrM.20.3100	LtaP34.3420	LdBPK_343300.1
LinJ.30.2590	LmjF.30.2600	LmxM.29.2600	LbrM.30.2550	LtaP30.2570	LdBPK_302590.1
LinJ.10.0960	LmjF.10.0910	LmxM.10.0910	LbrM.10.1010	LtaP10.1300	LdBPK_100960.1
LinJ.35.1030	LmjF.35.1010	LmxM.34.1010	LbrM.34.1000	LtaP35.1130	LdBPK_351030.1
LinJ.21.1250	LmjF.21.1010	LmxM.21.1010	LbrM.21.1240	LtaP21.1180	LdBPK_211250.1
LinJ.21.1120	LmjF.21.0895	LmxM.21.0895	LbrM.21.1130	LtaP21.1070	LdBPK_211120.1
LinJ.24.0970	LmjF.24.0950	LmxM.24.0950	LbrM.24.0960	LtaP24.1040	LdBPK_240970.1
LinJ.36.6760	LmjF.36.6470	LmxM.20_36.6470	LbrM.35.6810	LtaP36.6680	LdBPK_366760.1
LinJ.36.0490	LmjF.36.0460	LmxM.36.0460	LbrM.35.0550	LtaP36.0450	LdBPK_360490.1
LinJ.15.0810	LmjF.15.0770	LmxM.15.0770	LbrM.15.0790	LtaP15.0750	LdBPK_150810.1
LinJ.18.0800	LmjF.18.0800	LmxM.18.0800	LbrM.18.0890	LtaP18.0810	LdBPK_180800.1
LinJ.09.0400	LmjF.09.0250	LmxM.09.0250	LbrM.09.0250	LtaP09.0250	LdBPK_090400.1
LinJ.29.2410	LmjF.29.2300	LmxM.08_29.2300	LbrM.29.2270	LtaP29.2460	LdBPK_292410.1
LinJ.33.2130	LmjF.33.2010	LmxM.32.2010	LbrM.33.2290	LtaP33.2200	LdBPK_332130.1
LinJ.29.1030	LmjF.29.0940	LmxM.08_29.0940	LbrM.29.1020	LtaP29.1060	LdBPK_291030.1
LinJ.35.4860	LmjF.35.4800	LmxM.34.4800	LbrM.34.4760	LtaP35.4790	LdBPK_354860.1
LinJ.07.0430	LmjF.07.0270	LmxM.07.0270	LbrM.07.0280	LtaP07.0270	LdBPK_070430.1
LinJ.36.0950	LmjF.36.0890	LmxM.36.0890	LbrM.35.1010	LtaP36.0910	LdBPK_360950.1
LinJ.32.0430	LmjF.32.0420	LmxM.31.0420	LbrM.32.0490	LtaP32.0450	LdBPK_320430.1
LinJ.07.0250	LmjF.07.0100	LmxM.07.0100	LbrM.07.0100	LtaP07.0100	LdBPK_070250.1
LinJ.17.0970	LmjF.17.0870	LmxM.17.0870	LbrM.17.1070	LtaP17.1010	LdBPK_170970.1
LinJ.04.0510	LmjF.04.0520	LmxM.04.0520	LbrM.04.0570	LtaP04.0510	LdBPK_040510.1
LinJ.28.2530	LmjF.28.2370	LmxM.28.2370	LbrM.28.2560	LtaP28.2440	LdBPK_282530.1
LinJ.35.5160	LmjF.35.5190	LmxM.34.5190	LbrM.34.5140	LtaP35.5160	LdBPK_355160.1
LinJ.16.1420	LmjF.16.1350	LmxM.16.1350	LbrM.16.1400	LtaP16.1330	LdBPK_161420.1
LinJ.32.3510	LmjF.32.3310	LmxM.31.3310	LbrM.32.3600	LtaP32.3520	LdBPK_323510.1
LinJ.31.3260	LmjF.31.3130	LmxM.30.3130	LbrM.31.3570	LtaP31.3620	LdBPK_313260.1
LinJ.05.0390	LmjF.05.0390	LmxM.05.0390	LbrM.05.0400	LtaP05.0400	LdBPK_050390.1
LinJ.29.2250	LmjF.29.2140	LmxM.08_29.2140	LbrM.29.2120	LtaP29.2260	LdBPK_292250.1
LinJ.01.0470	LmjF.01.0450	LmxM.01.0450	LbrM.01.0500	LtaP01.0460	LdBPK_010470.1
LinJ.34.0990	LmjF.34.0940	LmxM.33.0940	LbrM.20.0940	LtaP34.1090	LdBPK_340990.1
LinJ.35.4910	LmjF.35.4850	LmxM.34.4850	LbrM.34.4810	LtaP35.4840	LdBPK_354910.1
LinJ.28.0940	LmjF.28.0850	LmxM.28.0850	LbrM.28.0920	LtaP28.0920	LdBPK_280940.1
LinJ.21.1320	LmjF.21.1080	LmxM.21.1080	LbrM.21.1310	LtaP21.1250	LdBPK_211320.1
LinJ.18.0450	LmjF.18.0450	LmxM.18.0450	LbrM.18.0510	LtaP18.0470	LdBPK_180450.1
LinJ.30.3480	LmjF.30.3430	LmxM.29.3430	LbrM.30.3470	LtaP30.3470	LdBPK_303480.1
LinJ.27.1650	LmjF.27.1750	LmxM.27.1750	LbrM.27.1870	LtaP27.1800	LdBPK_271650.1
LinJ.23.0710	LmjF.23.0550	LmxM.23.0550	LbrM.23.0700	LtaP23.0820	LdBPK_230710.1
LinJ.35.3430	LmjF.35.3380	LmxM.34.3380	LbrM.34.3290	LtaP35.3420	LdBPK_353430.1
LinJ.15.1500	LmjF.15.1450	LmxM.15.1450	LbrM.15.1440	LtaP15.1390	LdBPK_151500.1
LinJ.11.1050	LmjF.11.1050	LmxM.11.1050	LbrM.11.0850	LtaP11.1020	LdBPK_111050.1
LinJ.10.0070	LmjF.10.0090	LmxM.10.0090	LbrM.10.0090	LtaP10.0060	LdBPK_100070.1
LinJ.02.0330	LmjF.02.0360	LmxM.02.0360	LbrM.02.0390	LtaP02.0290	LdBPK_020330.1
LinJ.23.1690	LmjF.23.1420	LmxM.23.1420	LbrM.23.1540	LtaP23.1710	LdBPK_231690.1
LinJ.24.0370	LmjF.24.0370	LmxM.24.0370	LbrM.24.0370	LtaP24.0360	LdBPK_240370.1
LinJ.36.7320	LmjF.36.6980	LmxM.36.6980	LbrM.35.7360	LtaP36.7250	LdBPK_367320.1
LinJ.23.0050	LmjF.23.0040	LmxM.23.0040	LbrM.23.0050	LtaP23.0050	LdBPK_230050.1
LinJ.09.0650	LmjF.09.0600	LmxM.09.0600	LbrM.09.0680	LtaP09.0610	LdBPK_090650.1
LinJ.13.0990	LmjF.13.1090	LmxM.13.1090	LbrM.13.0890	LtaP13.0990	LdBPK_130990.1
LinJ.05.0400	LmjF.05.0400	LmxM.05.0400	LbrM.05.0410	LtaP05.0410	LdBPK_050400.1
LinJ.36.1840	LmjF.36.1760	LmxM.36.1760	LbrM.35.1950	LtaP36.1750	LdBPK_361840.1
LinJ.27.2140	LmjF.27.2220	LmxM.27.2220	LbrM.27.2400	LtaP27.2290	LdBPK_272140.1
LinJ.30.3720	LmjF.30.3660	LmxM.29.3660	LbrM.30.3690	LtaP30.3700	LdBPK_303720.1
LinJ.19.0320	LmjF.19.0320	LmxM.19.0320	LbrM.19.0640	LtaP19.0290	LdBPK_190320.1
LinJ.31.2960	LmjF.31.2860	LmxM.30.2860	LbrM.31.3220	LtaP31.3340	LdBPK_312960.1
LinJ.16.0040	LmjF.16.0030	LmxM.16.0030	LbrM.16.0040	LtaP16.0040	LdBPK_160040.1
LinJ.16.0540	LmjF.16.0530	LmxM.16.0530	LbrM.16.0550	LtaP16.0510	LdBPK_160540.1
LinJ.27.2420	LmjF.27.2470	LmxM.27.2470	LbrM.27.2680	LtaP27.2600	LdBPK_272420.1
LinJ.33.2680	LmjF.33.2550	LmxM.32.2550	LbrM.33.2820	LtaP33.2780	LdBPK_332680.1
LinJ.31.3080	LmjF.31.2970	LmxM.30.2970	LbrM.31.3340	LtaP31.3460	LdBPK_313080.1
LinJ.28.0770	LmjF.28.0720	LmxM.28.0720	LbrM.28.0750	LtaP28.0750	LdBPK_280770.1
LinJ.05.0180	LmjF.05.0180	LmxM.05.0180	LbrM.05.0180	LtaP05.0190	LdBPK_050180.1
LinJ.34.1130	LmjF.34.1060	LmxM.33.1060	LbrM.20.1030	LtaP34.1230	LdBPK_341130.1
LinJ.01.0180	LmjF.01.0180	LmxM.01.0180	LbrM.01.0210	LtaP01.0180	LdBPK_010180.1
LinJ.36.1980	LmjF.36.1900	LmxM.36.1900	LbrM.35.2090	LtaP36.1880	LdBPK_361980.1
LinJ.34.1140	LmjF.34.1070	LmxM.33.1070	LbrM.20.1040	LtaP34.1260	LdBPK_341140.1
LinJ.25.1740	LmjF.25.1670	LmxM.25.1670	LbrM.25.2330	LtaP25.1750	LdBPK_251740.1
LinJ.16.1700	LmjF.16.1600	LmxM.16.1600	LbrM.16.1660	LtaP16.1670	LdBPK_161700.1
LinJ.06.1220	LmjF.06.1180	LmxM.06.1180	LbrM.06.1160	LtaP06.1160	LdBPK_061220.1
LinJ.26.2290	LmjF.26.2280	LmxM.26.2280	LbrM.26.2200	LtaP26.2430	LdBPK_262290.1
LinJ.24.1790	LmjF.24.1720	LmxM.24.1720	LbrM.24.1780	LtaP24.1870	LdBPK_241790.1
LinJ.31.1110	LmjF.31.1110	LmxM.30.1110	LbrM.31.1310	LtaP31.1050	LdBPK_311110.1
LinJ.19.0710	LmjF.19.0710	LmxM.19.0710	LbrM.19.1020	LtaP19.0680	LdBPK_190710.1
LinJ.29.0810	LmjF.29.0780	LmxM.08_29.0780	LbrM.29.0800	LtaP29.0820	LdBPK_290810.1
LinJ.34.3690	LmjF.34.3880	LmxM.33.3880	LbrM.20.3490	LtaP34.3820	LdBPK_343690.1
LinJ.28.3090	LmjF.28.2860	LmxM.28.2860	LbrM.28.3070	LtaP28.2880	LdBPK_283090.1
LinJ.20.0630	LmjF.20.0560	LmxM.20.0560	LbrM.20.4800	LtaP20.0610	LdBPK_200630.1
LinJ.15.1320	LmjF.15.1300	LmxM.15.1300	LbrM.15.1240	LtaP15.1210	LdBPK_151320.1
LinJ.29.0020	LmjF.29.0020	LmxM.08_29.0020	LbrM.29.0030	LtaP29.0020	LdBPK_290020.1
LinJ.30.3290	LmjF.30.3240	LmxM.29.3240	LbrM.30.3280	LtaP30.3280	LdBPK_303290.1
LinJ.15.1210	LmjF.15.1210	LmxM.15.1210	LbrM.15.1160	LtaP15.1140	LdBPK_151210.1
LinJ.30.0350	LmjF.30.0350	LmxM.29.0350	LbrM.30.0390	LtaP30.0410	LdBPK_300350.1
LinJ.34.3530	LmjF.34.3740	LmxM.33.3740	LbrM.20.3330	LtaP34.3660	LdBPK_343530.1
LinJ.33.2960	LmjF.33.2820	LmxM.32.2820	LbrM.33.3100	LtaP33.3060	LdBPK_332960.1
LinJ.26.1920	LmjF.26.1910	LmxM.26.1910	LbrM.26.1840	LtaP26.2040	LdBPK_261920.1
LinJ.30.0440	LmjF.30.0430	LmxM.29.0430	LbrM.30.0510	LtaP30.0500	LdBPK_300440.1
LinJ.36.3750	LmjF.36.3590	LmxM.36.3590	LbrM.35.3820	LtaP36.3680	LdBPK_363750.1
LinJ.32.3040	LmjF.32.2890	LmxM.31.2890	LbrM.32.3140	LtaP32.3080	LdBPK_323040.1
LinJ.16.0560	LmjF.16.0550	LmxM.16.0550	LbrM.16.0570	LtaP16.0530	LdBPK_160560.1
LinJ.17.0890	LmjF.17.0800	LmxM.17.0800	LbrM.17.0810	LtaP17.0870	LdBPK_170890.1
LinJ.04.1010	LmjF.04.1000	LmxM.04.1000	LbrM.04.1010	LtaP04.0970	LdBPK_041010.1
LinJ.07.0660	LmjF.07.0600	LmxM.07.0600	LbrM.07.0660	LtaP07.0590	LdBPK_070660.1
LinJ.35.4000	LmjF.35.3950	LmxM.34.3950	LbrM.34.3940	LtaP35.3960	LdBPK_354000.1
LinJ.06.1070	LmjF.06.1030	LmxM.06.1030	LbrM.06.1010	LtaP06.1010	LdBPK_061070.1
LinJ.30.0650	LmjF.30.0630	LmxM.29.0630	LbrM.30.0710	LtaP30.0700	LdBPK_300650.1
LinJ.19.0130	LmjF.19.0140	LmxM.19.0140	LbrM.19.0450	LtaP19.0110	LdBPK_190130.1
LinJ.31.2040	LmjF.31.2000	LmxM.30.2000	LbrM.31.2260	LtaP31.2430	LdBPK_312040.1
LinJ.35.2780	LmjF.35.2730	LmxM.34.2730	LbrM.34.2630	LtaP35.2750	LdBPK_352780.1
LinJ.29.2620	LmjF.29.2510	LmxM.08_29.2510	LbrM.29.2480	LtaP29.2710	LdBPK_292620.1
LinJ.36.1740	LmjF.36.1660	LmxM.36.1660	LbrM.35.1850	LtaP36.1650	LdBPK_361740.1
LinJ.15.0870	LmjF.15.0820	LmxM.15.0820	LbrM.15.0850	LtaP15.0820	LdBPK_150870.1
LinJ.35.5280	LmjF.35.5310	LmxM.34.5310	LbrM.34.5250	LtaP35.5270	LdBPK_355280.1
LinJ.16.0870	LmjF.16.0870	LmxM.16.0870	LbrM.16.0880	LtaP16.0850	LdBPK_160870.1
LinJ.07.1260	LmjF.07.1090	LmxM.07.1090	LbrM.07.1160	LtaP07.1170	LdBPK_071260.1
LinJ.32.1660	LmjF.32.1580	LmxM.31.1580	LbrM.32.1750	LtaP32.1690	LdBPK_321660.1
LinJ.24.1490	LmjF.24.1440	LmxM.24.1440	LbrM.24.1420	LtaP24.1570	LdBPK_241490.1
LinJ.34.0120	LmjF.34.0110	LmxM.33.0110	LbrM.20.0060	LtaP34.0140	LdBPK_340120.1
LinJ.23.0120	LmjF.23.0110	LmxM.23.0110	LbrM.23.0120	LtaP23.0120	LdBPK_230120.1
LinJ.33.1470	LmjF.33.1380	LmxM.32.1380	LbrM.33.1650	LtaP33.1550	LdBPK_331470.1
LinJ.33.1780	LmjF.33.1680	LmxM.32.1680	LbrM.33.1950	LtaP33.1830	LdBPK_331780.1
LinJ.16.0590	LmjF.16.0590	LmxM.16.0590	LbrM.16.0600	LtaP16.0560	LdBPK_160590.1
LinJ.28.1030	LmjF.28.0940	LmxM.28.0940	LbrM.28.1010	LtaP28.1010	LdBPK_281030.1
LinJ.35.5200	LmjF.35.5230	LmxM.34.5230	LbrM.34.5180	LtaP35.5200	LdBPK_355200.1
LinJ.30.3160	LmjF.30.3120	LmxM.29.3120	LbrM.30.3110	LtaP30.3130	LdBPK_303160.1
LinJ.35.1230	LmjF.35.1220	LmxM.34.1220	LbrM.34.1140	LtaP35.1300	LdBPK_351230.1
LinJ.14.0980	LmjF.14.0920	LmxM.14.0920	LbrM.14.0890	LtaP14.0900	LdBPK_140980.1
LinJ.25.0440	LmjF.25.0430	LmxM.25.0430	LbrM.25.0380	LtaP25.0460	LdBPK_250440.1
LinJ.25.1380	LmjF.25.1340	LmxM.25.1340	LbrM.25.1040	LtaP25.1380	LdBPK_251380.1
LinJ.14.1580	LmjF.14.1480	LmxM.14.1480	LbrM.14.1670	LtaP14.1550	LdBPK_141580.1
LinJ.20.1230	LmjF.20.1190	LmxM.20.1190	LbrM.20.5400	LtaP20.1180	LdBPK_201230.1
LinJ.25.1010	LmjF.25.0980	LmxM.25.0980	LbrM.25.0860	LtaP25.1030	LdBPK_251010.1
LinJ.23.1560	LmjF.23.1300	LmxM.23.1300	LbrM.23.1420	LtaP23.1590	LdBPK_231560.1
LinJ.27.1090	LmjF.27.1210	LmxM.27.1210	LbrM.27.1310	LtaP27.1250	LdBPK_271090.1
LinJ.04.1140	LmjF.04.1130	LmxM.04.1130	LbrM.04.1140	LtaP04.1090	LdBPK_041140.1
LinJ.27.0930	LmjF.27.1060	LmxM.27.1060	LbrM.27.1150	LtaP27.1100	LdBPK_270930.1
LinJ.18.0150	LmjF.18.0150	LmxM.18.0150	LbrM.18.0170	LtaP18.0150	LdBPK_180150.1
LinJ.33.0480	LmjF.33.0470	LmxM.32.0470	LbrM.33.0460	LtaP33.0490	LdBPK_330480.1
LinJ.07.1030	LmjF.07.0900	LmxM.07.0900	LbrM.07.0960	LtaP07.0960	LdBPK_071030.1
LinJ.28.2700	LmjF.28.2510	LmxM.28.2510	LbrM.28.2710	LtaP28.2590	LdBPK_282700.1
LinJ.05.0680	LmjF.05.0680	LmxM.05.0680	LbrM.05.0670	LtaP05.0670	LdBPK_050680.1
LinJ.21.1670	LmjF.21.1430	LmxM.21.1430	LbrM.21.1810	LtaP21.1630	LdBPK_211670.1
LinJ.33.1800	LmjF.33.1700	LmxM.32.1700	LbrM.33.1970	LtaP33.1860	LdBPK_331800.1
LinJ.15.1510	LmjF.15.1460	LmxM.15.1460	LbrM.15.1450	LtaP15.1400	LdBPK_151510.1
LinJ.28.2000	LmjF.28.1880	LmxM.28.1880	LbrM.28.2050	LtaP28.1930	LdBPK_282000.1
LinJ.36.2280	LmjF.36.2150	LmxM.36.2150	LbrM.35.2390	LtaP36.2170	LdBPK_362280.1
LinJ.25.1890	LmjF.25.1810	LmxM.25.1810	LbrM.25.2460	LtaP25.1900	LdBPK_251890.1
LinJ.15.1310	LmjF.15.1290	LmxM.15.1290	LbrM.15.1230	LtaP15.1200	LdBPK_151310.1
LinJ.14.1260	LmjF.14.1180	LmxM.14.1180	LbrM.14.1350	LtaP14.1230	LdBPK_141260.1
LinJ.35.4700	LmjF.35.4630	LmxM.34.4630	LbrM.34.4610	LtaP35.4650	LdBPK_354700.1
LinJ.26.0790	LmjF.26.0830	LmxM.26.0830	LbrM.26.0840	LtaP26.0770	LdBPK_260790.1
LinJ.24.0420	LmjF.24.0420	LmxM.24.0420	LbrM.24.0420	LtaP24.0420	LdBPK_240420.1
LinJ.23.0410	LmjF.23.0360	LmxM.23.0360	LbrM.23.0400	LtaP23.0440	LdBPK_230410.1
LinJ.32.2160	LmjF.32.2030	LmxM.31.2030	LbrM.32.2240	LtaP32.2190	LdBPK_322160.1
LinJ.13.0090	LmjF.13.0090	LmxM.13.0090	LbrM.13.0080	LtaP13.0090	LdBPK_130090.1
LinJ.15.0370	LmjF.15.0320	LmxM.15.0320	LbrM.15.0360	LtaP15.0360	LdBPK_150370.1
LinJ.28.1260	LmjF.28.1160	LmxM.28.1160	LbrM.28.1250	LtaP28.1230	LdBPK_281260.1
LinJ.01.0490	LmjF.01.0470	LmxM.01.0470	LbrM.01.0520	LtaP01.0480	LdBPK_010490.1
LinJ.28.3110	LmjF.28.2880	LmxM.28.2880	LbrM.28.3090	LtaP28.2900	LdBPK_283110.1
LinJ.24.1890	LmjF.24.1820	LmxM.24.1820	LbrM.24.1890	LtaP24.1990	LdBPK_241890.1
LinJ.33.2430	LmjF.33.2300	LmxM.32.2300	LbrM.33.2590	LtaP33.2520	LdBPK_332430.1
LinJ.24.1710	LmjF.24.1640	LmxM.24.1640	LbrM.24.1700	LtaP24.1780	LdBPK_241710.1
LinJ.12.0190	LmjF.12.0210	LmxM.12.0210	LbrM.12.0230	LtaP12.0230	LdBPK_120190.1
LinJ.31.1130	LmjF.31.1130	LmxM.30.1130	LbrM.31.1330	LtaP31.1070	LdBPK_311130.1
LinJ.36.2790	LmjF.36.2660	LmxM.36.2660	LbrM.35.2870	LtaP36.2720	LdBPK_362790.1
LinJ.36.3220	LmjF.36.3070	LmxM.36.3070	LbrM.35.3290	LtaP36.3140	LdBPK_363220.1
LinJ.21.0700	LmjF.21.0640	LmxM.21.0640	LbrM.21.0700	LtaP21.0640	LdBPK_210700.1
LinJ.30.2920	LmjF.30.2900	LmxM.29.2900	LbrM.30.2880	LtaP30.2900	LdBPK_302920.1
LinJ.33.1810	LmjF.33.1710	LmxM.32.1710	LbrM.33.1980	LtaP33.1870	LdBPK_331810.1
LinJ.36.6960	LmjF.36.6650	LmxM.36.6650	LbrM.35.7010	LtaP36.6890	LdBPK_366960.1
LinJ.22.0490	LmjF.22.0620	LmxM.22.0620	LbrM.22.0560	LtaP22.0600	LdBPK_220490.1
LinJ.17.1260	LmjF.17.1160	LmxM.17.1160	LbrM.17.1270	LtaP17.1310	LdBPK_171260.1
LinJ.03.0080	LmjF.03.0090	LmxM.03.0090	LbrM.03.0100	LtaP03.0080	LdBPK_030080.1
LinJ.21.0550	LmjF.21.0490	LmxM.21.0490	LbrM.21.0550	LtaP21.0500	LdBPK_210550.1
LinJ.36.1580	LmjF.36.1520	LmxM.36.1520	LbrM.35.1660	LtaP36.1510	LdBPK_361580.1
LinJ.08.0830	LmjF.08.0890	LmxM.08.0890	LbrM.08.0710	LtaP08.0700	LdBPK_080830.1
LinJ.20.1330	LmjF.20.1290	LmxM.20.1290	LbrM.20.5510	LtaP20.1290	LdBPK_201330.1
LinJ.03.0200	LmjF.03.0210	LmxM.03.0210	LbrM.03.0220	LtaP03.0200	LdBPK_030200.1
LinJ.36.7060	LmjF.36.6750	LmxM.36.6750	LbrM.35.7100	LtaP36.7000	LdBPK_367060.1
LinJ.12.0230	LmjF.12.0250	LmxM.12.0250	LbrM.12.0270	LtaP12.0270	LdBPK_120255.1
LinJ.06.0760	LmjF.06.0730	LmxM.06.0730	LbrM.06.0720	LtaP06.0700	LdBPK_060760.1
LinJ.02.0640	LmjF.02.0670	LmxM.02.0670	LbrM.02.0650	LtaP02.0590	LdBPK_020640.1
LinJ.22.1530	LmjF.22.1680	LmxM.22.1680	LbrM.22.1590	LtaP22.1650	LdBPK_221530.1
LinJ.25.2090	LmjF.25.2010	LmxM.25.2010	LbrM.25.1570	LtaP25.2130	LdBPK_252090.1
LinJ.35.3130	LmjF.35.3080	LmxM.34.3080	LbrM.34.2990	LtaP35.3100	LdBPK_353130.1
LinJ.08.1080	LmjF.08.1170	LmxM.08.1170	LbrM.08.0940	LtaP08.0910	LdBPK_081080.1
LinJ.01.0590	LmjF.01.0570	LmxM.01.0570	LbrM.01.0600	LtaP01.0560	LdBPK_010590.1
LinJ.32.3460	LmjF.32.3260	LmxM.31.3260	LbrM.32.3550	LtaP32.3470	LdBPK_323460.1
LinJ.23.0850	LmjF.23.0680	LmxM.23.0680	LbrM.23.0780	LtaP23.0950	LdBPK_230850.1
LinJ.14.1040	LmjF.14.0980	LmxM.14.0980	LbrM.14.0960	LtaP14.0960	LdBPK_141040.1
LinJ.36.7240	LmjF.36.6910	LmxM.36.6910	LbrM.35.7280	LtaP36.7170	LdBPK_367240.1
LinJ.24.0740	LmjF.24.0730	LmxM.24.0730	LbrM.24.0740	LtaP24.0800	LdBPK_240740.1
LinJ.04.0810	LmjF.04.0810	LmxM.04.0810	LbrM.04.0780	LtaP04.0780	LdBPK_040810.1
LinJ.23.1910	LmjF.23.1510	LmxM.23.1510	LbrM.23.1750	LtaP23.1920	LdBPK_231910.1
LinJ.35.1570	LmjF.35.1570	LmxM.34.1570	LbrM.34.1480	LtaP35.1620	LdBPK_351570.1
LinJ.19.0790	LmjF.19.0790	LmxM.19.0790	LbrM.19.1100	LtaP19.0760	LdBPK_190790.1
LinJ.23.1570	LmjF.23.1310	LmxM.23.1310	LbrM.23.1430	LtaP23.1600	LdBPK_231570.1
LinJ.30.3350	LmjF.30.3300	LmxM.29.3300	LbrM.30.3340	LtaP30.3340	LdBPK_303350.1
LinJ.32.2800	LmjF.32.2660	LmxM.31.2660	LbrM.32.2900	LtaP32.2860	LdBPK_322800.1
LinJ.36.6650	LmjF.36.6370	LmxM.36.6370	LbrM.35.6700	LtaP36.6570	LdBPK_366650.1
LinJ.16.0760	LmjF.16.0760	LmxM.16.0760	LbrM.16.0750	LtaP16.0730	LdBPK_160760.1
LinJ.28.0110	LmjF.28.0110	LmxM.28.0110	LbrM.28.0120	LtaP28.0110	LdBPK_280110.1
LinJ.21.0460	LmjF.21.0400	LmxM.21.0400	LbrM.21.0460	LtaP21.0410	LdBPK_210460.1
LinJ.27.1230	LmjF.27.1310	LmxM.27.1310	LbrM.27.1450	LtaP27.1400	LdBPK_271230.1
LinJ.05.1140	LmjF.05.1140	LmxM.05.1140	LbrM.05.1140	LtaP05.1220	LdBPK_051140.1
LinJ.14.0290	LmjF.14.0290	LmxM.14.0290	LbrM.14.0290	LtaP14.0270	LdBPK_140290.1
LinJ.14.0470	LmjF.14.0460	LmxM.14.0460	LbrM.14.0470	LtaP14.0440	LdBPK_140470.1
LinJ.31.2210	LmjF.31.2150	LmxM.30.2150	LbrM.31.2410	LtaP31.2590	LdBPK_312210.1
LinJ.02.0430	LmjF.02.0460	LmxM.02.0460	LbrM.02.0440	LtaP02.0390	LdBPK_020430.1
LinJ.13.0600	LmjF.13.0710	LmxM.13.0710	LbrM.13.0530	LtaP13.0610	LdBPK_130600.1
LinJ.21.1980	LmjF.21.1620	LmxM.21.1620	LbrM.21.1910	LtaP21.1940	LdBPK_211980.1
LinJ.22.0480	LmjF.22.0610	LmxM.22.0610	LbrM.22.0550	LtaP22.0590	LdBPK_220480.1
LinJ.36.7280	LmjF.36.6940	LmxM.36.6940	LbrM.35.7320	LtaP36.7210	LdBPK_367280.1
LinJ.27.2430	LmjF.27.2480	LmxM.27.2480	LbrM.27.2690	LtaP27.2610	LdBPK_272430.1
LinJ.21.1330	LmjF.21.1090	LmxM.21.1090	LbrM.21.1320	LtaP21.1260	LdBPK_211330.1
LinJ.10.0540	LmjF.10.0490	LmxM.10.0490	LbrM.10.0620	LtaP10.0900	LdBPK_100540.1
LinJ.17.1210	LmjF.17.1110	LmxM.17.1110	LbrM.17.1220	LtaP17.1260	LdBPK_171210.1
LinJ.36.4380	LmjF.36.4170	LmxM.36.4170	LbrM.35.4420	LtaP36.4310	LdBPK_364380.1
LinJ.20.0270	LmjF.20.0250	LmxM.20.0250	LbrM.20.4450	LtaP20.0250	LdBPK_200270.1
LinJ.12.0100	LmjF.12.0280	LmxM.12.0280	LbrM.12.0300	LtaP12.0300	LdBPK_120105.1
LinJ.03.0070	LmjF.03.0080	LmxM.03.0080	LbrM.03.0090	LtaP03.0070	LdBPK_030070.1
LinJ.32.0470	LmjF.32.0460	LmxM.31.0460	LbrM.32.0530	LtaP32.0490	LdBPK_320470.1
LinJ.06.1290	LmjF.06.1240	LmxM.06.1240	LbrM.06.1230	LtaP06.1230	LdBPK_061290.1
LinJ.36.2490	LmjF.36.2360	LmxM.36.2360	LbrM.35.2580	LtaP36.2420	LdBPK_362490.1
LinJ.24.0690	LmjF.24.0680	LmxM.24.0680	LbrM.24.0690	LtaP24.0760	LdBPK_240690.1
LinJ.05.0970	LmjF.05.0970	LmxM.05.0970	LbrM.05.0970	LtaP05.1050	LdBPK_050970.1
LinJ.25.2450	LmjF.25.2340	LmxM.25.2340	LbrM.25.1930	LtaP25.2470	LdBPK_252450.1
LinJ.18.1050	LmjF.18.1040	LmxM.18.1040	LbrM.18.1100	LtaP18.1030	LdBPK_181050.1
LinJ.36.4040	LmjF.36.3850	LmxM.36.3850	LbrM.35.4080	LtaP36.3960	LdBPK_364040.1
LinJ.34.0080	LmjF.34.0080	LmxM.33.0080	LbrM.20.0160	LtaP34.0110	LdBPK_340080.1
LinJ.29.1360	LmjF.29.1270	LmxM.08_29.1270	LbrM.29.1350	LtaP29.1430	LdBPK_291360.1
LinJ.31.0200	LmjF.31.0190	LmxM.30.0190	LbrM.31.0300	LtaP31.0200	LdBPK_310200.1
LinJ.16.0550	LmjF.16.0540	LmxM.16.0540	LbrM.16.0560	LtaP16.0520	LdBPK_160550.1
LinJ.09.0820	LmjF.09.0770	LmxM.09.0770	LbrM.09.0850	LtaP09.0800	LdBPK_090820.1
LinJ.23.1680	LmjF.23.1410	LmxM.23.1410	LbrM.23.1530	LtaP23.1700	LdBPK_231680.1
LinJ.30.3080	LmjF.30.3040	LmxM.29.3040	LbrM.30.3030	LtaP30.3050	LdBPK_303080.1
LinJ.22.0700	LmjF.22.0870	LmxM.22.0870	LbrM.22.0760	LtaP22.0830	LdBPK_220700.1
LinJ.28.2600	LmjF.28.2420	LmxM.28.2420	LbrM.28.2620	LtaP28.2500	LdBPK_282600.1
LinJ.25.1160	LmjF.25.1120	LmxM.25.1120	LbrM.25.1100	LtaP25.1180	LdBPK_251160.1
LinJ.22.1290	LmjF.22.1440	LmxM.22.1440	LbrM.22.1320	LtaP22.1410	LdBPK_221290.1
LinJ.35.1490	LmjF.35.1480	LmxM.34.1480	LbrM.34.1400	LtaP35.1540	LdBPK_351490.1
LinJ.21.0960	LmjF.21.0840	LmxM.21.0840	LbrM.21.0950	LtaP21.0920	LdBPK_210960.1
LinJ.13.0220	LmjF.13.0220	LmxM.13.0220	LbrM.29.2670	LtaP13.0210	LdBPK_130220.1
LinJ.22.0009	LmjF.22.0080	LmxM.22.0080	LbrM.22.0080	LtaP22.0080	LdBPK_220009.1
LinJ.14.0970	LmjF.14.0910	LmxM.14.0910	LbrM.14.0880	LtaP14.0890	LdBPK_140970.1
LinJ.14.0670	LmjF.14.0650	LmxM.14.0650	LbrM.14.0640	LtaP14.0640	LdBPK_140670.1
LinJ.19.1010	LmjF.19.1040	LmxM.19.1040	LbrM.19.1320	LtaP19.0950	LdBPK_191010.1
LinJ.31.1240	LmjF.31.1220	LmxM.30.1220	LbrM.31.1450	LtaP31.1180	LdBPK_311240.1
LinJ.14.0130	LmjF.14.0130	LmxM.14.0130	LbrM.14.0130	LtaP14.0120	LdBPK_140130.1
LinJ.28.2550	LmjF.28.2385	LmxM.28.2385	LbrM.28.2580	LtaP28.2450	LdBPK_282550.1
LinJ.31.1070	LmjF.31.1070	LmxM.30.1070	LbrM.31.1280	LtaP31.1020	LdBPK_311070.1
LinJ.04.0940	LmjF.04.0940	LmxM.04.0940	LbrM.04.0730	LtaP04.0910	LdBPK_040940.1
LinJ.32.1000	LmjF.32.0950	LmxM.31.0950	LbrM.32.1040	LtaP32.1030	LdBPK_321000.1
LinJ.23.1610	LmjF.23.1350	LmxM.23.1350	LbrM.23.1470	LtaP23.1640	LdBPK_231610.1
LinJ.17.1390	LmjF.17.1290	LmxM.17.1290	LbrM.17.1450	LtaP17.1420	LdBPK_171390.1
LinJ.35.3280	LmjF.35.3230	LmxM.34.3230	LbrM.34.3140	LtaP35.3260	LdBPK_353280.1
LinJ.18.0740	LmjF.18.0740	LmxM.18.0740	LbrM.18.0830	LtaP18.0750	LdBPK_180740.1
LinJ.28.2820	LmjF.28.2620	LmxM.28.2620	LbrM.28.2830	LtaP28.2690	LdBPK_282820.1
LinJ.19.0440	LmjF.19.0440	LmxM.19.0440	LbrM.19.0760	LtaP19.0420	LdBPK_190440.1
LinJ.12.0550	LmjF.12.0600	LmxM.12.0600	LbrM.12.0600	LtaP12.0620	LdBPK_120550.1
LinJ.30.1110	LmjF.30.1050	LmxM.29.1050	LbrM.30.1170	LtaP30.1160	LdBPK_301110.1
LinJ.07.1210	LmjF.07.1050	LmxM.07.1050	LbrM.07.1110	LtaP07.1120	LdBPK_071210.1
LinJ.14.0320	LmjF.14.0320	LmxM.14.0320	LbrM.14.0320	LtaP14.0300	LdBPK_140320.1
LinJ.35.3300	LmjF.35.3250	LmxM.34.3250	LbrM.34.3160	LtaP35.3290	LdBPK_353300.1
LinJ.01.0830	LmjF.01.0810	LmxM.01.0810	LbrM.01.0770	LtaP01.0770	LdBPK_010830.1
LinJ.11.0330	LmjF.11.0330	LmxM.11.0330	LbrM.11.0020	LtaP11.0360	LdBPK_110330.1
LinJ.23.0470	LmjF.23.0430	LmxM.23.0430	LbrM.23.0460	LtaP23.0500	LdBPK_230470.1
LinJ.01.0730	LmjF.01.0710	LmxM.01.0710	LbrM.01.0690	LtaP01.0680	LdBPK_010730.1
LinJ.27.1900	LmjF.27.1980	LmxM.27.1980	LbrM.27.2160	LtaP27.2070	LdBPK_271900.1
LinJ.10.1090	LmjF.10.1010	LmxM.10.1010	LbrM.10.1110	LtaP10.1380	LdBPK_101090.1
LinJ.04.0280	LmjF.04.0290	LmxM.04.0290	LbrM.04.0330	LtaP04.0270	LdBPK_040280.1
LinJ.21.2140	LmjF.21.1770	LmxM.21.1770	LbrM.33.0830	LtaP21.2100	LdBPK_212140.1
LinJ.13.1390	LmjF.13.1650	LmxM.13.1650	LbrM.13.1510	LtaP13.1510	LdBPK_131390.1
LinJ.05.1010	LmjF.05.1010	LmxM.05.1010	LbrM.05.1010	LtaP05.1090	LdBPK_051010.1
LinJ.15.0090	LmjF.15.0090	LmxM.15.0090	LbrM.15.0090	LtaP15.0080	LdBPK_150090.1
LinJ.31.0150	LmjF.31.0140	LmxM.30.0140	LbrM.31.0140	LtaP31.0150	LdBPK_310150.1
LinJ.25.0630	LmjF.25.0620	LmxM.25.0620	LbrM.25.2130	LtaP25.0660	LdBPK_250630.1
LinJ.30.3430	LmjF.30.3380	LmxM.29.3380	LbrM.30.3420	LtaP30.3420	LdBPK_303430.1
LinJ.14.1400	LmjF.14.1320	LmxM.14.1320	LbrM.14.1490	LtaP14.1380	LdBPK_141400.1
LinJ.13.1360	LmjF.13.1620	LmxM.13.1620	LbrM.13.1480	LtaP13.1480	LdBPK_131360.1
LinJ.18.0510	LmjF.18.0510	LmxM.18.0510	LbrM.18.0570	LtaP18.0530	LdBPK_180510.1
LinJ.32.3470	LmjF.32.3270	LmxM.31.3270	LbrM.32.3560	LtaP32.3480	LdBPK_323470.1
LinJ.28.1850	LmjF.28.1730	LmxM.28.1730	LbrM.28.1900	LtaP28.1780	LdBPK_281850.1
LinJ.30.0120	LmjF.30.0120	LmxM.29.0120	LbrM.30.0130	LtaP30.0180	LdBPK_300120.1
LinJ.30.1420	LmjF.30.1360	LmxM.29.1360	LbrM.30.1480	LtaP30.1470	LdBPK_301420.1
LinJ.19.0540	LmjF.19.0550	LmxM.19.0550	LbrM.19.0860	LtaP19.0520	LdBPK_190540.1
LinJ.35.3900	LmjF.35.3860	LmxM.34.3860	LbrM.34.3840	LtaP35.3870	LdBPK_353900.1
LinJ.18.0210	LmjF.18.0210	LmxM.18.0210	LbrM.18.0230	LtaP18.0220	LdBPK_180210.1
LinJ.36.2440	LmjF.36.2310	LmxM.36.2310	LbrM.35.2540	LtaP36.2340	LdBPK_362440.1
LinJ.31.3300	LmjF.31.3160	LmxM.30.3160	LbrM.31.3610	LtaP31.3660	LdBPK_313300.1
LinJ.24.0870	LmjF.24.0850	LmxM.24.0850	LbrM.20.5360	LtaP24.0930	LdBPK_240870.1
LinJ.19.0150	LmjF.19.0160	LmxM.19.0160	LbrM.19.0470	LtaP19.0130	LdBPK_190150.1
LinJ.22.1210	LmjF.22.1360	LmxM.22.1360	LbrM.22.1240	LtaP22.1330	LdBPK_221210.1
LinJ.29.1680	LmjF.29.1570	LmxM.08_29.1570	LbrM.29.1660	LtaP29.1710	LdBPK_291680.1
LinJ.03.0190	LmjF.03.0200	LmxM.03.0200	LbrM.03.0210	LtaP03.0190	LdBPK_030190.1
LinJ.24.0790	LmjF.24.0770	LmxM.24.0770	LbrM.24.0790	LtaP24.0850	LdBPK_240790.1
LinJ.11.0990	LmjF.11.0990	LmxM.11.0990	LbrM.11.0790	LtaP11.0960	LdBPK_110990.1
LinJ.27.1520	LmjF.27.1620	LmxM.27.1620	LbrM.27.1750	LtaP27.1690	LdBPK_271520.1
LinJ.04.0440	LmjF.04.0460	LmxM.04.0460	LbrM.04.0500	LtaP04.0440	LdBPK_040440.1
LinJ.31.0170	LmjF.31.0160	LmxM.30.0160	LbrM.31.0270	LtaP31.0170	LdBPK_310170.1
LinJ.36.5410	LmjF.36.5180	LmxM.36.5180	LbrM.35.5430	LtaP36.5300	LdBPK_365410.1
LinJ.08.0520	LmjF.08.0510	LmxM.08.0510	LbrM.08.0540	LtaP08.0490	LdBPK_080520.1
LinJ.18.0350	LmjF.18.0350	LmxM.18.0350	LbrM.18.0370	LtaP18.0370	LdBPK_180350.1
LinJ.28.2690	LmjF.28.2500	LmxM.28.2500	LbrM.28.2700	LtaP28.2580	LdBPK_282690.1
LinJ.11.0410	LmjF.11.0410	LmxM.11.0410	LbrM.11.0090	LtaP11.0450	LdBPK_110410.1
LinJ.05.0350	LmjF.05.0350	LmxM.05.0350	LbrM.05.0350	LtaP05.0360	LdBPK_050350.1
LinJ.05.0550	LmjF.05.0550	LmxM.05.0550	LbrM.05.0560	LtaP05.0540	LdBPK_050550.1
LinJ.19.1460	LmjF.19.1420	LmxM.19.1420	LbrM.19.1690	LtaP19.1350	LdBPK_191460.1
LinJ.32.1570	LmjF.32.1500	LmxM.31.1500	LbrM.32.1670	LtaP32.1600	LdBPK_321570.1
LinJ.11.0260	LmjF.11.0260	LmxM.11.0260	LbrM.19.0060	LtaP11.0290	LdBPK_110260.1
LinJ.10.1200	LmjF.10.1110	LmxM.10.1110	LbrM.10.1220	LtaP10.1500	LdBPK_101200.1
LinJ.11.1000	LmjF.11.1000	LmxM.11.1000	LbrM.11.0800	LtaP11.0970	LdBPK_111000.1
LinJ.18.1360	LmjF.18.1380	LmxM.18.1380	LbrM.18.1410	LtaP18.1340	LdBPK_181360.1
LinJ.24.0930	LmjF.24.0910	LmxM.24.0910	LbrM.24.0920	LtaP24.1000	LdBPK_240930.1
LinJ.27.1350	LmjF.27.1440	LmxM.27.1440	LbrM.27.1580	LtaP27.1530	LdBPK_271350.1
LinJ.34.3220	LmjF.34.3440	LmxM.33.3440	LbrM.20.3020	LtaP34.3340	LdBPK_343220.1
LinJ.34.3160	LmjF.34.3380	LmxM.33.3380	LbrM.20.2970	LtaP34.3290	LdBPK_343160.1
LinJ.04.0960	LmjF.04.0960	LmxM.04.0960	LbrM.04.0960	LtaP04.0920	LdBPK_040960.1
LinJ.27.0790	LmjF.27.0930	LmxM.27.0930	LbrM.27.1010	LtaP27.0970	LdBPK_270790.1
LinJ.28.0980	LmjF.28.0890	LmxM.28.0890	LbrM.28.0960	LtaP28.0960	LdBPK_280980.1
LinJ.35.0100	LmjF.35.0100	LmxM.34.0100	LbrM.34.0140	LtaP35.0210	LdBPK_350100.1
LinJ.26.1550	LmjF.26.1570	LmxM.26.1570	LbrM.26.1590	LtaP26.1600	LdBPK_261550.1
LinJ.08.0290	LmjF.08.0280	LmxM.08.0280	LbrM.08.0320	LtaP08.0270	LdBPK_080290.1
LinJ.21.0890	LmjF.21.0810	LmxM.21.0810	LbrM.21.0900	LtaP21.0830	LdBPK_210890.1
LinJ.14.1450	LmjF.14.1360	LmxM.14.1360	LbrM.14.1540	LtaP14.1420	LdBPK_141450.1
LinJ.11.0210	LmjF.11.0210	LmxM.11.0210	LbrM.19.0110	LtaP11.0220	LdBPK_110210.1
LinJ.30.0600	LmjF.30.0580	LmxM.29.0580	LbrM.30.0660	LtaP30.0650	LdBPK_300600.1
LinJ.27.0620	LmjF.27.0760	LmxM.27.0760	LbrM.27.0850	LtaP27.0780	LdBPK_270620.1
LinJ.19.0800	LmjF.19.0800	LmxM.19.0800	LbrM.19.1110	LtaP19.0770	LdBPK_190800.1
LinJ.31.1770	LmjF.31.1750	LmxM.30.1750	LbrM.31.1980	LtaP31.2230	LdBPK_311770.1
LinJ.32.2330	LmjF.32.2180	LmxM.31.2180	LbrM.32.2400	LtaP32.2360	LdBPK_322330.1
LinJ.33.2040	LmjF.33.1930	LmxM.32.1930	LbrM.33.2210	LtaP33.2110	LdBPK_332040.1
LinJ.29.0790	LmjF.29.0760	LmxM.08_29.0760	LbrM.29.0780	LtaP29.0800	LdBPK_290790.1
LinJ.14.1240	LmjF.14.1160	LmxM.14.1160	LbrM.14.1330	LtaP14.1210	LdBPK_141240.1
LinJ.11.0100	LmjF.11.0100	LmxM.11.0100	LbrM.19.0220	LtaP11.0110	LdBPK_110100.1
LinJ.27.2350	LmjF.27.2400	LmxM.27.2400	LbrM.27.2610	LtaP27.2520	LdBPK_272350.1
LinJ.05.0340	LmjF.05.0340	LmxM.05.0340	LbrM.05.0330	LtaP05.0350	LdBPK_050340.1
LinJ.31.0010	LmjF.31.0010	LmxM.30.0010	LbrM.31.0010	LtaP31.0010	LdBPK_310010.1
LinJ.10.1250	LmjF.10.1160	LmxM.10.1160	LbrM.10.1270	LtaP10.1550	LdBPK_101250.1
LinJ.13.0760	LmjF.13.0870	LmxM.13.0870	LbrM.13.0680	LtaP13.0770	LdBPK_130760.1
LinJ.16.1230	LmjF.16.1180	LmxM.16.1180	LbrM.16.1220	LtaP16.1170	LdBPK_161230.1
LinJ.01.0050	LmjF.01.0050	LmxM.01.0050	LbrM.01.0080	LtaP01.0050	LdBPK_010050.1
LinJ.30.0460	LmjF.30.0450	LmxM.29.0450	LbrM.30.0530	LtaP30.0520	LdBPK_300460.1
LinJ.25.1460	LmjF.25.1420	LmxM.25.1420	LbrM.25.2050	LtaP25.1460	LdBPK_251460.1
LinJ.31.0110	LmjF.31.0100	LmxM.30.0100	LbrM.31.0100	LtaP31.0100	LdBPK_310110.1
LinJ.25.1790	LmjF.25.1710	LmxM.25.1710	LbrM.25.2280	LtaP25.1800	LdBPK_251790.1
LinJ.17.0250	LmjF.17.0140	LmxM.17.0140	LbrM.17.0180	LtaP17.0220	LdBPK_170250.1
LinJ.13.1000	LmjF.13.1100	LmxM.13.1100	LbrM.13.0900	LtaP13.1000	LdBPK_131000.1
LinJ.01.0840	LmjF.01.0820	LmxM.01.0820	LbrM.01.0780	LtaP01.0780	LdBPK_010840.1
LinJ.32.2770	LmjF.32.2630	LmxM.31.2630	LbrM.32.2870	LtaP32.2820	LdBPK_322770.1
LinJ.22.1390	LmjF.22.1540	LmxM.22.1540	LbrM.22.1440	LtaP22.1510	LdBPK_221390.1
LinJ.36.3100	LmjF.36.2950	LmxM.36.2950	LbrM.35.3170	LtaP36.3020	LdBPK_363100.1
LinJ.15.1070	LmjF.15.1010	LmxM.15.1010	LbrM.15.1050	LtaP15.1030	LdBPK_151070.1
LinJ.34.3460	LmjF.34.3670	LmxM.33.3670	LbrM.20.3260	LtaP34.3590	LdBPK_343460.1
LinJ.03.0520	LmjF.03.0540	LmxM.03.0540	LbrM.03.0450	LtaP03.0500	LdBPK_030520.1
LinJ.36.1730	LmjF.36.1650	LmxM.36.1650	LbrM.35.1840	LtaP36.1640	LdBPK_361730.1
LinJ.24.1700	LmjF.24.1630	LmxM.24.1630	LbrM.24.1690	LtaP24.1770	LdBPK_241700.1
LinJ.21.0400	LmjF.21.0340	LmxM.21.0340	LbrM.21.0400	LtaP21.0350	LdBPK_210400.1
LinJ.28.2610	LmjF.28.2430	LmxM.28.2430	LbrM.28.2630	LtaP28.2510	LdBPK_282610.1
[truncated: 2,837 more rows]
